# Supplementary material for: The influence of musculoskeletal pain disorders on muscle synergies—A systematic review
Source: PLoS One. 2018 Nov 5;13(11):e0206885. doi: 10.1371/journal.pone.0206885 (PMC6218076; doi:10.1371/journal.pone.0206885)
Supplement: S2 File — (TXT) [file pone.0206885.s002.txt]

Record #1 of 1
ID: CN-01343849
AU: Lomond KV
AU: Jacobs JV
AU: Hitt JR
AU: DeSarno MJ
AU: Bunn JY
AU: Henry SM
TI: Effects of low back pain stabilization or movement system impairment treatments on voluntary postural adjustments: a randomized controlled trial
SO: Spine journal: official journal of the north american spine society
YR: 2015
VL: 15
NO: 4
PG: 596-606
PM: PUBMED 25452017
KY: Adult;Exercise Therapy [mt [Methods]];Female;Humans;Low Back Pain [th [Therapy]];Male;Middle Aged;Movement;Posture
CC: SR-BACK
US: http://onlinelibrary.wiley.com/o/cochrane/clcentral/articles/849/CN-01343849/frame.html
