# Supplementary material for: The influence of musculoskeletal pain disorders on muscle synergies—A systematic review
Source: PLoS One. 2018 Nov 5;13(11):e0206885. doi: 10.1371/journal.pone.0206885 (PMC6218076; doi:10.1371/journal.pone.0206885)
Supplement: S3 File — (RIS) [file pone.0206885.s003.ris]

TY  - JOUR
ID  - 104222161
T1  - Coordination patterns of shoulder muscles during level-ground and incline wheelchair propulsion.
AU  - Liping Qi
AU  - Wakeling, James
AU  - Grange, Simon
AU  - Ferguson-Pell, Martin
Y1  - 2013/09//
N1  - Accession Number: 104222161. Language: English. Entry Date: 20131004. Revision Date: 20151015. Publication Type: Journal Article; equations & formulas; research; tables/charts; tracings. Journal Subset: Allied Health; Blind Peer Reviewed; Peer Reviewed; USA. Grant Information: This material was based on work supported by a Dorothy Hodgkin Postgraduate Award, Engineering Physical Sciences Research Council, with support from the Royal National Orthopedic Hospital Special Trustees.. NLM UID: 8410047. 
KW  - Wheelchairs
KW  - Muscle, Skeletal -- Physiology
KW  - Locomotion
KW  - Kinetics
KW  - Shoulder -- Physiology
KW  - Human
KW  - Funding Source
KW  - Electromyography
KW  - Paired T-Tests
KW  - Factor Analysis
KW  - Male
KW  - Female
KW  - Adult
KW  - Isometric Contraction
KW  - Motion Analysis Systems
KW  - Ergometry
KW  - Data Analysis Software
KW  - Analysis of Covariance
KW  - Quantitative Studies
KW  - P-Value
KW  - Recovery
KW  - Deltoid Muscles -- Physiology
KW  - Pectoralis Muscles -- Physiology
KW  - Biceps Brachii Muscles -- Physiology
KW  - Triceps Brachii -- Physiology
KW  - Trapezius Muscles -- Physiology
KW  - Disabled
KW  - Descriptive Statistics
SP  - 651
EP  - 661
JO  - Journal of Rehabilitation Research & Development
JF  - Journal of Rehabilitation Research & Development
JA  - J REHABIL RES DEV
VL  - 50
IS  - 5
CY  - Baltimore, Maryland
PB  - VA Prosthetics Research & Development Center
AB  - The aim of this study was to investigate how the coordination patterns of shoulder muscles change with level-ground and incline wheelchair propulsion. Wheelchair kinetics and electromyography (EMG) activity of seven muscles were recorded with surface electrodes for 15 nondisabled subjects during wheelchair propulsion on a stationary ergometer and wooden ramp (4 degree slope). Kinetic data were measured by a SmartWheel. The kinetics variables and the onset, cessation, and duration of EMG activity from seven muscles were compared with paired t-tests for two sessions. Muscle coordination patterns across seven muscles were analyzed by principal component analysis. Push forces on the push rim and the percentage of push phase in the cycle increased significantly during incline propulsion. Propulsion condition and posture affected muscle coordination patterns. During incline propulsion, there was more intense and longer EMG activity of push muscles in the push phase and less EMG activity of the recovery muscles, which corresponded with the increased kinetic data total force output and longer push phase in the incline condition. This work establishes a framework for developing a performance feedback system for wheelchair users to better coordinate their muscle patterning activity.
SN  - 0748-7711
AD  - ASPIRE Centre for Disability Sciences, Institute of Orthopedics and Musculoskeletal Science, University College London, Brockley Hill, Stanmore, London, United Kingdom; Faculty of Rehabilitation Medicine, University of Alberta, Edmonton, Alberta, Canada
AD  - Department of Biomedical Physiology and Kinesiology, Simon Fraser University, Burnaby, British Columbia, Canada
AD  - Faculty of Rehabilitation Medicine, University of Alberta, Edmonton, Alberta, Canada
U2  - PMID: 24013913.
DO  - 10.1682/JRRD.2012.06.0109
UR  - http://search.ebscohost.com/login.aspx?direct=true&db=jlh&AN=104222161&site=ehost-live
DP  - EBSCOhost
DB  - jlh
ER  - 

TY  - JOUR
ID  - 123995860
T1  - Effects of the foot strike pattern on muscle activity and neuromuscular fatigue in downhill trail running.
AU  - Giandolini, M.
AU  - Horvais, N.
AU  - Rossi, J.
AU  - Millet, G. Y.
AU  - Morin, J.-B.
AU  - Samozino, P.
Y1  - 2017/08//
N1  - Accession Number: 123995860. Language: English. Entry Date: 20170717. Revision Date: 20170717. Publication Type: Article; equations & formulas; research; tables/charts; tracings. Journal Subset: Allied Health; Biomedical; Blind Peer Reviewed; Continental Europe; Europe; Peer Reviewed. Special Interest: Physical Therapy. Grant Information: Funded by Amer Sports Footwear. NLM UID: 9111504. 
KW  - Running
KW  - Foot
KW  - Biomechanics
KW  - Muscle, Skeletal -- Physiology
KW  - Muscle Fatigue
KW  - Electromyography
KW  - Knee
KW  - Extension
KW  - Plantarflexion
KW  - Natural Environment
KW  - Accelerometers
KW  - Acceleration (Physiology)
KW  - Neuromuscular Control
KW  - Pain Measurement
KW  - Visual Analog Scaling
KW  - Scales
KW  - Prospective Studies
KW  - Descriptive Statistics
KW  - Multiple Linear Regression
KW  - P-Value
KW  - Adult
KW  - Middle Age
KW  - Male
KW  - Human
KW  - Funding Source
SP  - 809
EP  - 819
JO  - Scandinavian Journal of Medicine & Science in Sports
JF  - Scandinavian Journal of Medicine & Science in Sports
JA  - SCAND J MED SCI SPORTS
VL  - 27
IS  - 8
CY  - Malden, Massachusetts
PB  - Wiley-Blackwell
AB  - Minimizing musculo-skeletal damage and fatigue is considered paramount for performance in trail running. Our purposes were to investigate the effects of the foot strike pattern and its variability on (a) muscle activity during a downhill trail run and (b) immediate and delayed neuromuscular fatigue. Twenty-three runners performed a 6.5-km run (1264 m of negative elevation change). Electromyographic activity of lower-limb muscles was recorded continuously. Heel and metatarsal accelerations were recorded to identify the running technique. Peripheral and central fatigue was assessed in knee extensors ( KE) and plantar flexors ( PF) at Pre-, Post-, and 2 days post downhill run (Post2d). Anterior patterns were associated with (a) higher gastrocnemius lateralis activity and lower tibialis anterior and vastus lateralis activity during the run and (b) larger decreases in KE high-frequency stimulus-evoked torque Post and larger decrements in KE MVC Post2d. High patterns variability during the run was associated with (a) smaller decreases in KE Db100 Post and MVC Post2d and (b) smaller decreases in PF MVC Post and Post2d. Anterior patterns increase the severity of KE peripheral fatigue. However, high foot strike pattern variability during the run reduced acute and delayed neuromuscular fatigue in KE and PF.
SN  - 0905-7188
AD  - Laboratory of Exercise Physiology, University Savoie Mont Blanc
AD  - Amer Sports Footwear Laboratory of Biomechanics and Exercise Physiology, Salomon SAS
AD  - Laboratory of Exercise Physiology, University of Lyon
AD  - Human Performance Laboratory, Faculty of Kinesiology, University of Calgary
AD  - Laboratory of Human Motricity, Education Sport and Health (LAMHESS), University of Nice Sophia Antipolis
DO  - 10.1111/sms.12692
UR  - http://search.ebscohost.com/login.aspx?direct=true&db=jlh&AN=123995860&site=ehost-live
DP  - EBSCOhost
DB  - jlh
ER  - 

TY  - JOUR
ID  - 104537403
T1  - Changes in surface electromyography signals and kinetics associated with progression of fatigue at two speeds during wheelchair propulsion.
AU  - Qi, Liping
AU  - Wakeling, James
AU  - Grange, Simon
AU  - Ferguson-Pell, Martin
Y1  - 2012/01//
N1  - Accession Number: 104537403. Language: English. Entry Date: 20120330. Revision Date: 20151015. Publication Type: Journal Article; equations & formulas; research; tables/charts; tracings. Journal Subset: Allied Health; Blind Peer Reviewed; Peer Reviewed; USA. Instrumentation: Rating of Perceived Exertion (RPE). Grant Information: Dorothy Hodgkin Postgraduate Award, Engineering Physical Sciences Research Council (EPSRC), United Kingdom, with support from the Royal National Orthopaedic Hospital Special Trustees. NLM UID: 8410047. 
KW  - Wheelchairs
KW  - Electromyography
KW  - Kinetics
KW  - Muscle Fatigue -- Physiology
KW  - Muscle, Skeletal -- Physiology
KW  - Funding Source
KW  - Exertion
KW  - Feedback
KW  - Adaptation, Physiological
KW  - Upper Extremity
KW  - Scales
KW  - Male
KW  - Female
KW  - Adult
KW  - Body Weight
KW  - Isometric Contraction
KW  - Ergometry
KW  - Summated Rating Scaling
KW  - Factor Analysis
KW  - Data Analysis Software
KW  - Analysis of Variance
KW  - Repeated Measures
KW  - P-Value
KW  - Biceps Brachii Muscles -- Physiology
KW  - Deltoid Muscles -- Physiology
KW  - Pectoralis Muscles -- Physiology
KW  - Trapezius Muscles -- Physiology
KW  - Pilot Studies
KW  - Human
KW  - Descriptive Statistics
SP  - 23
EP  - 34
JO  - Journal of Rehabilitation Research & Development
JF  - Journal of Rehabilitation Research & Development
JA  - J REHABIL RES DEV
VL  - 49
IS  - 1
CY  - Baltimore, Maryland
PB  - VA Prosthetics Research & Development Center
AB  - The purpose of this study was to determine whether muscle balance is influenced by fatigue in a recordable way, toward creating novel defensive activity strategies for manual wheelchair users (MWUs). Wheelchair propulsion to a point of mild fatigue, level 15 on the Rating of Perceived Exertion scale, was investigated at two different speeds. Surface electromyographic (EMG) activity of 7 muscles was recorded on 14 nondisabled participants. Kinetic variables were measured using a SmartWheel. No significant effect was found of percentage endurance time on kinetic variables for the two propulsion speeds. Fatigue-related changes in the EMG spectra were identified as an increase of EMG intensity and a decrease of mean power frequency as a function of percent endurance time for the tested muscles under both fast and slow speed conditions. The greater increases in activity for propulsive muscles compared with recovery muscles during fast speed wheelchair propulsion indicated muscle imbalance associated with fatiguing wheelchair propulsion. This study shows how kinetic and EMG information might be used as feedback to MWUs to ensure that they conduct activity in ways that do not precipitate injury.
SN  - 0748-7711
AD  - ASPIRE Centre for Disability Sciences, Institute of Orthopedics and Musculoskeletal Science, University College London, London, United Kingdom; Faculty of Rehabilitation Medicine, University of Alberta, Edmonton, Canada
AD  - Department of Biomedical Physiology and Kinesiology, Simon Fraser University, Burnaby, Canada
AD  - Faculty of Rehabilitation Medicine, University of Alberta, Edmonton, Canada
U2  - PMID: 22492335.
DO  - 10.1682/JRRD.2011.01.0009
UR  - http://search.ebscohost.com/login.aspx?direct=true&db=jlh&AN=104537403&site=ehost-live
DP  - EBSCOhost
DB  - jlh
ER  - 

TY  - JOUR
ID  - 110306348
T1  - Foot placement control and gait instability among people with stroke.
AU  - Dean, Jesse C.
AU  - Kautz, Steven A.
Y1  - 2015/06//
N1  - Accession Number: 110306348. Language: English. Entry Date: 20151014. Revision Date: 20151022. Publication Type: Article; pictorial; research; tables/charts; tracings. Journal Subset: Allied Health; Blind Peer Reviewed; Peer Reviewed; USA. Instrumentation: Dynamic Gait Index (DGI). Grant Information: This material was based on work supported by the Department of Veterans Affairs (VA) Rehabilitation Research and Development Service (grant 1 IK2 RX000750) and the National Institutes of Health (grants HD46820 and GM109040).. NLM UID: 8410047. 
KW  - Gait Disorders, Neurologic -- Etiology
KW  - Stroke -- Complications
KW  - Stroke Patients
KW  - Gait
KW  - Psychomotor Performance
KW  - Motor Activity
KW  - Biomechanics
KW  - Foot
KW  - Funding Source
KW  - Matched Case Control
KW  - Multiple Linear Regression
KW  - Gait Analysis
KW  - Accidental Falls -- Risk Factors
KW  - Risk Assessment
KW  - Clinical Assessment Tools
KW  - Hemiplegia
KW  - Multivariate Analysis of Variance
KW  - Male
KW  - Female
KW  - Middle Age
KW  - Aged
KW  - Aged, 80 and Over
KW  - Wilcoxon Rank Sum Test
KW  - Motion Analysis Systems
KW  - Electromyography
KW  - Muscle, Skeletal -- Innervation
KW  - Post Hoc Analysis
KW  - P-Value
KW  - Human
KW  - Descriptive Statistics
KW  - Quantitative Studies
SP  - 577
EP  - 590
JO  - Journal of Rehabilitation Research & Development
JF  - Journal of Rehabilitation Research & Development
JA  - J REHABIL RES DEV
VL  - 52
IS  - 5
CY  - Baltimore, Maryland
PB  - VA Prosthetics Research & Development Center
AB  - Gait instability is a common problem following stroke, as evidenced by increases in fall risk and fear of falling. However, the mechanism underlying gait instability is currently unclear. We recently found that young, healthy humans use a consistent gait stabilization strategy of actively controlling their mediolateral foot placement based on the concurrent mechanical state of the stance limb. In the present work, we tested whether people with stroke (n = 16) and age-matched controls (n = 19) used this neuromechanical strategy. Specifically, we used multiple linear regressions to test whether (1) swing phase gluteus medius (GM) activity was influenced by the simultaneous state of the stance limb and (2) mediolat-eral foot placement location was influenced by swing phase GM activity and the mechanical state of the swing limb at the start of the step. We found that both age-matched controls and people with stroke classified as having a low fall risk (Dynamic Gait Index [DGI] score >19) essentially used the stabilization strategy previously described in young controls. In contrast, this strategy was disrupted for people with stroke classified as higher fall risk (DGI </=19), particularly for steps taken with the paretic limb. These results suggest that a reduced ability to appropriately control foot placement may contribute to poststroke instability.
SN  - 0748-7711
AD  - Ralph H. Johnson Department of Veterans Affairs Medical Center, Charleston, SC
AD  - Division of Physical Therapy and Department of Health Sciences and Research, College of Health Professions, Medical University of South Carolina, Charleston, SC
U2  - PMID: 26437301.
DO  - 10.1682/JRRD.2014.09.0207
UR  - http://search.ebscohost.com/login.aspx?direct=true&db=jlh&AN=110306348&site=ehost-live
DP  - EBSCOhost
DB  - jlh
ER  - 

TY  - JOUR
ID  - 104198267
T1  - Effect of velocity on shoulder muscle recruitment patterns during wheelchair propulsion in nondisabled individuals: Pilot study.
AU  - Liping Qi
AU  - Wakeling, James
AU  - Grange, Simon
AU  - Ferguson-Pell, Martin
Y1  - 2012/12/15/
N1  - Accession Number: 104198267. Language: English. Entry Date: 20130730. Revision Date: 20151015. Publication Type: Journal Article; research; tables/charts. Journal Subset: Allied Health; Blind Peer Reviewed; Peer Reviewed; USA. Grant Information: This material was based on work supported by a Dorothy Hodgkin Postgraduate Award, Engineering Physical Sciences Research Council, United Kingdom, with support from the Royal National Orthopedic Hospital Special Trustees.. NLM UID: 8410047. 
KW  - Shoulder -- Physiology
KW  - Muscle Contraction
KW  - Wheelchairs -- Utilization
KW  - Acceleration (Physiology)
KW  - Human
KW  - Funding Source
KW  - Pilot Studies
KW  - Electromyography
KW  - Kinetics -- Evaluation
KW  - Exercise Intensity
KW  - Comparative Studies
KW  - Motor Unit -- Physiology
KW  - Male
KW  - Female
KW  - Adult
KW  - Body Weights and Measures
KW  - Young Adult
KW  - Exercise Test, Muscular
KW  - Isometric Contraction
KW  - Factor Analysis
KW  - Data Analysis Software
KW  - Two-Tailed Test
KW  - Paired T-Tests
KW  - Analysis of Variance
KW  - Descriptive Statistics
KW  - Exercise Physiology
SP  - 1527
EP  - 1535
JO  - Journal of Rehabilitation Research & Development
JF  - Journal of Rehabilitation Research & Development
JA  - J REHABIL RES DEV
VL  - 49
IS  - 10
CY  - Baltimore, Maryland
PB  - VA Prosthetics Research & Development Center
AB  - This study investigated how the recruitment patterns of shoulder muscles were influenced by wheelchair propulsion speed. Electromyography (EMG) activity of seven muscles was recorded with surface electrodes on 15 nondisabled subjects during wheelchair propulsion on a stationary ergometer. Kinetic data were measured by a SmartWheel. EMG total intensities were calculated to describe the muscle activation level, while the angles formed by first principal component and second principal component loading scores were calculated to describe the spectral content of EMG signals. Significant differences were observed in kinetic variables between the two testing speeds (p < 0.05). The EMG intensity of the tested muscles increased significantly with increased speed (p < 0.05). The push muscles showed a longer EMG duration, whereas the recovery muscles exhibited significantly earlier EMG onset and peak activities at the fast speed. The smaller angle values in the fast propulsion speed indicated that faster motor units were recruited to match the mechanical requirement for the faster motion. Pushing a manual wheelchair at a faster speed not only requires a higher level of propulsive muscle activity but also a higher level of recovery muscle activation.
SN  - 0748-7711
AD  - ASPIRE Centre for Disability Sciences, Institute of Orthopedics and Musculoskeletal Science, University College London, Brockley Hill, Stanmore, London, United Kingdom; Faculty of Rehabilitation Medicine, University of Alberta, Edmonton, Alberta, Canada
AD  - Department of Biomedical Physiology and Kinesiology, Simon Fraser University, Burnaby, British Columbia, Canada
AD  - Faculty of Rehabilitation Medicine, University of Alberta, Edmonton, Alberta, Canada
U2  - PMID: 23516056.
DO  - 10.1682/JRRD.2011.03.0047
UR  - http://search.ebscohost.com/login.aspx?direct=true&db=jlh&AN=104198267&site=ehost-live
DP  - EBSCOhost
DB  - jlh
ER  - 

TY  - JOUR
ID  - 119279112
T1  - Forearm Muscle Activity in Lateral Epicondylalgia: A Systematic Review with Quantitative Analysis.
AU  - Heales, Luke
AU  - Bergin, Michael
AU  - Vicenzino, Bill
AU  - Hodges, Paul
Y1  - 2016/12//
N1  - Accession Number: 119279112. Language: English. Entry Date: 20161108. Revision Date: 20161110. Publication Type: Article; research; systematic review; tables/charts. Journal Subset: Allied Health; Australia & New Zealand; Peer Reviewed. Special Interest: Evidence-Based Practice; Pain and Pain Management. Instrumentation: Epidemiological Appraisal Instrument. Grant Information: Funding for this work was provided by a Program Grantfrom the National Health and Medical Research Council (NHMRC)of Australia (ID631717).. NLM UID: 8412297. 
KW  - Tennis Elbow
KW  - Forearm -- Physiology
KW  - Neuromuscular Control
KW  - Human
KW  - Medical Practice, Evidence-Based
KW  - Systematic Review
KW  - Funding Source
KW  - Electromyography
KW  - Scales
KW  - Research Methodology -- Evaluation
KW  - Study Design -- Evaluation
KW  - Descriptive Statistics
KW  - Motor Unit -- Physiology
KW  - Action Potentials
KW  - Wrist -- Physiology
KW  - Extension
KW  - Time Factors
KW  - Grip Strength
KW  - Medline
KW  - PubMed
KW  - Data Analysis Software
KW  - Kappa Statistic
KW  - Interrater Reliability
KW  - Confidence Intervals
KW  - Effect Size
KW  - Tennis
KW  - Athletic Performance
KW  - Transcranial Magnetic Stimulation
KW  - Muscle Contraction
KW  - Male
KW  - Female
KW  - Middle Age
KW  - Young Adult
KW  - Adult
SP  - 1833
EP  - 1845
JO  - Sports Medicine
JF  - Sports Medicine
JA  - SPORTS MED
VL  - 46
IS  - 12
PB  - Springer Science & Business Media B.V.
AB  - Background: Lateral epicondylalgia (LE) refers to pain at the lateral elbow and is associated with sensory and motor impairments that may impact on neuromuscular control and coordination. Objective: This review aimed to systematically identify and analyse the literature related to the comparison of neuromuscular control of forearm muscles between individuals with and without LE. Methods: A comprehensive search of electronic databases and reference lists using keywords relating to neuromuscular control and LE was undertaken. Studies that investigated electromyography (EMG) measures of forearm muscles in individuals with symptoms of LE were included if the study involved comparison with pain-free controls. The Epidemiological Appraisal Instrument was used to assess study quality. Data extracted from each study were used to calculate the standardised mean difference and 95 % confidence intervals to investigate differences between groups. Results: The search revealed a total of 1920 studies, of which seven were included from 44 that underwent detailed review. Due to differences in outcome measures and tasks assessed, meta-analysis was not possible. The seven included studies used 60 different EMG outcomes, of which 16 (27 %) revealed significant differences between groups. Two were properties of motor unit potentials during wrist extension. Four were measures of increased time between recruitment of wrist extensor muscles and onset of grip force. Seven were measures of amplitude of EMG during tennis strokes. Three were measures of motor cortex organisation. Conclusion: Features of neuromuscular control differ between individuals with LE and pain-free controls. This implies potential central nervous system involvement and indicates that rehabilitation may be enhanced by consideration of neuromuscular control in addition to other treatments.
SN  - 0112-1642
AD  - NHMRC Centre of Clinical Research Excellence in Spinal Pain, Injury and Health, School of Health and Rehabilitation Science , The University of Queensland , Brisbane 4072 Australia
DO  - 10.1007/s40279-016-0539-4
UR  - http://search.ebscohost.com/login.aspx?direct=true&db=jlh&AN=119279112&site=ehost-live
DP  - EBSCOhost
DB  - jlh
ER  - 

TY  - JOUR
ID  - 105198129
T1  - Reflex responses to combined hip and knee motion in human chronic spinal cord injury.
AU  - Wu W
AU  - Schmit BD
Y1  - 2010/03//
N1  - Accession Number: 105198129. Language: English. Entry Date: 20100709. Revision Date: 20151015. Publication Type: Journal Article; pictorial; research; tables/charts. Journal Subset: Allied Health; Blind Peer Reviewed; Peer Reviewed; USA. Grant Information: National Institute on Disability and Rehabilitation Research Switzer Distinguished. NLM UID: 8410047. 
KW  - Hip
KW  - Knee
KW  - Motion
KW  - Proprioception
KW  - Reflex
KW  - Adult
KW  - Aged
KW  - Biophysical Instruments
KW  - Calibration
KW  - Chronic Disease
KW  - Electromyography
KW  - Experimental Studies
KW  - Extension
KW  - Flexion
KW  - Funding Source
KW  - Human
KW  - Locomotion
KW  - Middle Age
KW  - Muscle Spasticity
KW  - One-Way Analysis of Variance
KW  - Robotics
KW  - Spinal Cord Injuries -- Rehabilitation
KW  - Torque
SP  - 117
EP  - 132
JO  - Journal of Rehabilitation Research & Development
JF  - Journal of Rehabilitation Research & Development
JA  - J REHABIL RES DEV
VL  - 47
IS  - 2
CY  - Baltimore, Maryland
PB  - VA Prosthetics Research & Development Center
AB  - The relative contributions of hip and knee proprioceptors to the origination of extensor spasms were examined in 11 subjects with chronic spinal cord injury (SCI). Ramp and hold extension and combined hip and knee oscillation movements were imposed to the right leg while the ankle was held in a static position by a custom-designed robot. Isometric joint torques of the hip, knee, and ankle and surface electromyograms (EMGs) from seven leg muscles were recorded following controlled hip and knee extension. A stereotypical torque response consisting of hip flexion, knee extension, and ankle plantar flexion was observed following hip and knee perturbations. Further, the hip or knee joint posture modulated the spastic reflexes triggered by the extension movement of the other joint, with larger responses observed with the hip and knee extended. In addition, combined hip and knee oscillation movements were imposed to one leg with four different phasing conditions. The phasing between the hip and knee modulated the reflex activity triggered by hip and knee oscillations. The EMG patterns of the spastic reflexes were generally consistent with muscle timing during locomotion in human SCI. This knowledge may help identify rehabilitation strategies that produce functional movements in human SCI.
SN  - 0748-7711
AD  - Sensory Motor Performance Program, Rehabilitation Institute of Chicago, 345 East Superior Street, Room 1406, Chicago, IL 60611; w-ming@Northwestern.edu
U2  - PMID: 20593325.
DO  - 10.1682/JRRD.2009.07.0093
UR  - http://search.ebscohost.com/login.aspx?direct=true&db=jlh&AN=105198129&site=ehost-live
DP  - EBSCOhost
DB  - jlh
ER  - 

TY  - JOUR
ID  - 126462240
T1  - Motor adaptations to unilateral quadriceps fatigue during a bilateral pedaling task.
AU  - Brøchner Nielsen, N.-P.
AU  - Hug, F.
AU  - Guével, A.
AU  - Fohanno, V.
AU  - Lardy, J.
AU  - Dorel, S.
Y1  - 2017/12//
N1  - Accession Number: 126462240. Language: English. Entry Date: 20171207. Revision Date: 20171207. Publication Type: Article. Journal Subset: Allied Health; Biomedical; Blind Peer Reviewed; Continental Europe; Europe; Peer Reviewed. NLM UID: 9111504. 
KW  - Muscle Fatigue
KW  - Quadriceps Muscles
KW  - Cycling
KW  - Motor Activity -- Evaluation
KW  - Human
KW  - Volunteer Workers
KW  - Knee
KW  - Range of Motion -- Evaluation
KW  - Electromyography
KW  - Male
KW  - Sports Medicine
KW  - Protocols
KW  - Kinematics
KW  - Data Analysis Software
SP  - 1724
EP  - 1738
JO  - Scandinavian Journal of Medicine & Science in Sports
JF  - Scandinavian Journal of Medicine & Science in Sports
JA  - SCAND J MED SCI SPORTS
VL  - 27
IS  - 12
CY  - Malden, Massachusetts
PB  - Wiley-Blackwell
AB  - This study was designed to investigate how motor coordination adapts to unilateral fatigue of the quadriceps during a constant-load bilateral pedaling task. We first hypothesized that this local fatigue would not be compensated within the fatigued muscles leading to a decreased knee extension power. Then, we aimed to determine whether this decrease would be compensated by between-joints compensations within the ipsilateral leg and/or an increased contribution of the contralateral leg. Fifteen healthy volunteers were tested during pedaling at 350 W before and after a fatigue protocol consisting of 15 minutes of electromyostimulation on the quadriceps muscle. Motor coordination was assessed from myoelectrical activity (22 muscles) and joint powers calculated through inverse dynamics. Maximal knee extension torque decreased by 28.3%±6.8% ( P<.0005) immediately after electromyostimulation. A decreased knee extension power produced by the ipsilateral leg was observed during pedaling (−22.8±12.3 W, −17.0%±9.4%; P<.0005). To maintain the task goal, participants primarily increased the power produced by the non-fatigued contralateral leg during the flexion phase. This was achieved by an increase in hip flexion power confirmed by a higher activation of the tensor fascia latae. These results suggest no adjustment of neural drive to the fatigued muscles and demonstrate no concurrent ipsilateral compensation by the non-fatigued muscles involved in the extension pedaling phase. Although interindividual variability was observed, findings provide evidence that participants predominantly adapted by compensating with the contralateral leg during its flexion phase. Both neural (between legs) and mechanical (between pedals) couplings and the minimization of cost functions might explain these results.
SN  - 0905-7188
AD  - Laboratory 'Movement, Interactions, Performance' (EA4334), Faculty of Sport Sciences, University of Nantes
AD  - School of Health and Rehabilitation Sciences, NHMRC Centre of Clinical Research Excellence in Spinal Pain, Injury and Health, The University of Queensland
DO  - 10.1111/sms.12811
UR  - http://search.ebscohost.com/login.aspx?direct=true&db=jlh&AN=126462240&site=ehost-live
DP  - EBSCOhost
DB  - jlh
ER  - 

TY  - JOUR
ID  - 105128211
T1  - Resting electromyographic activity of deep thoracic transversospinalis muscles identified as abnormal with palpation.
AU  - Fryer G
AU  - Bird M
AU  - Robbins B
AU  - Fossum C
AU  - Johnson JC
Y1  - 2010/02//2010 Feb
N1  - Accession Number: 105128211. Language: English. Entry Date: 20100521. Revision Date: 20150711. Publication Type: Journal Article; research. Journal Subset: Biomedical; Peer Reviewed; USA. NLM UID: 7503065. 
KW  - Electromyography
KW  - Muscle, Skeletal -- Physiopathology
KW  - Palpation
KW  - Relaxation -- Physiology
KW  - Adult
KW  - Back Pain -- Physiopathology
KW  - Female
KW  - Human
KW  - Male
KW  - Pain Measurement
KW  - Thoracic Vertebrae
SP  - 61
EP  - 68
JO  - JAOA: Journal of the American Osteopathic Association
JF  - JAOA: Journal of the American Osteopathic Association
JA  - JAOA J AM OSTEOPATH ASSOC
VL  - 110
IS  - 2
CY  - Chicago, IL 60611, Illinois
PB  - American Osteopathic Association
AB  - CONTEXT: In the 1940s, osteopathic researchers suggested that paraspinal tissue abnormality was associated with spontaneous muscle activity, but few studies have since re-examined these reports. OBJECTIVE: To determine whether abnormal motor activity plays a role in deep paraspinal tissues that appear abnormal to palpation. METHODS: Using an observational study design, the PVG of participants with thoracic pain were palpated by two examiners for consensus on the most marked level of tissue abnormality. Dual fine-wire, intramuscular electrodes were inserted into the deep transversospinalis (multifidus, rotatores) muscles at the abnormal level and at two normal sites (above and below the abnormal level). Surface electrodes were placed over the erector spinae muscles adjacent to each intramuscular electrode site. Electromyography signals were recorded during initial prone resting, three maximal voluntary isometric contractions (MVIC), and a second prone resting. The area under the curve for a 2-second period was analyzed for each condition, and values were normalized and reported as a percentage of MVIC. Data were analyzed using a 2-factor repeated-measures analysis of variance. RESULTS: Twenty-five participants with mean (SD) thoracic pain of 3.3 (1.9) on a 0 to 10 visual analog pain scale completed the study protocol. There were no statistically significant differences in normalized resting activity between the three intramuscular sites (P=.25) or between the three surface sites (P=.33). Substantial variability in normalized resting activity at each of the three intramuscular sites was evident (mean [SD] percent of MVIC: abnormal 7.83 [8.76]; normal 9.47 [8.45], 6.65 [7.39]). No statistically significant differences existed in the intramuscular EMG values between the two resting baseline periods (P=.10). CONCLUSION: The lack of statistically significant differences between EMG activity at the abnormal and normal paraspinal sites suggests that factors other than muscle activity are responsible for the apparent abnormality of these tissues to palpation. Investigation of these regions for increased tissue fluid and inflammatory mediators is recommended.
SN  - 0098-6151
AD  - BSc, Osteopathic Medicine Unit, School of Biomedical & Health Sciences, Victoria University, PO Box 14428 MCMC, Melbourne, 8001, Australia. gary.fryer@vu.edu.au.
U2  - PMID: 20160244.
UR  - http://search.ebscohost.com/login.aspx?direct=true&db=jlh&AN=105128211&site=ehost-live
DP  - EBSCOhost
DB  - jlh
ER  - 

TY  - JOUR
ID  - 115742711
T1  - Is synergistic organisation of muscle coordination altered in people with lateral epicondylalgia? A case–control study.
AU  - Heales, Luke James
AU  - Hug, François
AU  - MacDonald, David Alan
AU  - Vicenzino, Bill
AU  - Hodges, Paul William
Y1  - 2016/06//
N1  - Accession Number: 115742711. Language: English. Entry Date: 20170905. Revision Date: 20170905. Publication Type: Article; research. Journal Subset: Allied Health; Biomedical; Europe; Peer Reviewed; UK & Ireland. NLM UID: 8611877. 
KW  - Muscle, Skeletal -- Physiopathology
KW  - Forearm -- Physiopathology
KW  - Tennis Elbow -- Physiopathology
KW  - Grip Strength
KW  - Human
KW  - Electromyography -- Methods
KW  - Case Control Studies
KW  - Descriptive Statistics
SP  - 124
EP  - 131
JO  - Clinical Biomechanics
JF  - Clinical Biomechanics
JA  - CLIN BIOMECH
VL  - 35
CY  - New York, New York
PB  - Elsevier B.V.
AB  - Background Lateral epicondylalgia is a common musculoskeletal disorder and is associated with deficits in the motor system including painful grip. This study compared coordination of forearm muscles (muscle synergies) during repeated gripping between individuals with and without lateral epicondylalgia. Methods Twelve participants with lateral epicondylalgia and 14 controls performed 15 cyclical repetitions of sub-maximal (20% maximum grip force of asymptomatic arm), pain free dynamic gripping in four arm positions: shoulder neutral with elbow flexed to 90° and shoulder flexed to 90° with elbow extended both with forearm pronated and neutral. Muscle activity was recorded from extensor carpi radialis brevis/longus, extensor digitorum, flexor digitorum superficialis/profundus, and flexor carpi radialis, with intramuscular electrodes. Muscle synergies were extracted using non-negative matrix factorisation. Findings Analysis of each position and participant, demonstrated that two muscle synergies accounted for > 97% of the variance for both groups. Between-group differences were identified after electromyography patterns of the control group were used to reconstruct the patterns of the lateral epicondylalgia group. A greater variance accounted for was identified for the controls than lateral epicondylalgia ( p = 0.009). This difference might be explained by an additional burst of flexor digitorum superficialis electromyography during grip release in many lateral epicondylalgia participants. Interpretation These data provide evidence of some differences in synergistic organisation of activation of forearm muscles between individuals with and without lateral epicondylalgia. Due to study design it is not possible to elucidate whether changes in the coordination of muscle activity during gripping are associated with the cause or effect of lateral epicondylalgia.
SN  - 0268-0033
AD  - University of Queensland, NHMRC Centre of Clinical Research Excellence in Spinal Pain, Injury and Health, School of Health and Rehabilitation Science, Brisbane, Australia
AD  - Central Queensland University, School of Human, Health and Social Sciences, Division of Physiotherapy, Rockhampton, Australia
AD  - University of Nantes, Laboratory EA, 4334, Nantes, France
DO  - 10.1016/j.clinbiomech.2016.04.017
UR  - http://search.ebscohost.com/login.aspx?direct=true&db=jlh&AN=115742711&site=ehost-live
DP  - EBSCOhost
DB  - jlh
ER  - 

TY  - JOUR
ID  - 120385678
T1  - Forearm muscle activity is modified bilaterally in unilateral lateral epicondylalgia: A case-control study.
AU  - Heales, L. J.
AU  - Vicenzino, B.
AU  - MacDonald, D. A.
AU  - Hodges, P. W.
Y1  - 2016/12//
N1  - Accession Number: 120385678. Language: English. Entry Date: 20161228. Revision Date: 20171201. Publication Type: Article; research; tables/charts. Journal Subset: Allied Health; Biomedical; Blind Peer Reviewed; Continental Europe; Europe; Peer Reviewed. Special Interest: Physical Therapy. Instrumentation: Numeric Pain Rating Scale (NPRS); Patient Rated Tennis Elbow Evaluation (PRTEE) Form. Grant Information: Funding was provided by a Program Grant from the National Health and Medical Research Council (NHMRC) of Australia (ID631717). NLM UID: 9111504. 
KW  - Tennis Elbow -- Physiopathology
KW  - Muscle, Skeletal -- Physiology
KW  - Forearm
KW  - Biomechanics
KW  - Electromyography
KW  - Grip Strength -- Evaluation
KW  - Dynamometry
KW  - Pain Measurement
KW  - Clinical Assessment Tools
KW  - Scales
KW  - Goniometry
KW  - Neuromuscular Control
KW  - Prospective Studies
KW  - P-Value
KW  - Data Analysis Software
KW  - Post Hoc Analysis
KW  - T-Tests
KW  - Analysis of Variance
KW  - Repeated Measures
KW  - Confidence Intervals
KW  - Adult
KW  - Middle Age
KW  - Female
KW  - Male
KW  - Human
KW  - Funding Source
SP  - 1382
EP  - 1390
JO  - Scandinavian Journal of Medicine & Science in Sports
JF  - Scandinavian Journal of Medicine & Science in Sports
JA  - SCAND J MED SCI SPORTS
VL  - 26
IS  - 12
CY  - Malden, Massachusetts
PB  - Wiley-Blackwell
AB  - Lateral epicondylalgia ( LE) is associated with a reduced wrist extensor muscle activity and altered biomechanics. This study compared the coordination between forearm muscles during gripping in individuals with LE and pain-free controls. Intramuscular electrodes recorded myoelectric activity from extensor carpi radialis brevis/longus ( ECRB/ ECRL), extensor digitorum communis ( EDC), flexor digitorum superficialis/profundus ( FDS/ FDP), and flexor carpi radialis ( FCR), bilaterally, in 15 participants with unilateral LE and 15 pain-free controls. Participants performed a gripping task at 20% maximum force in four arm positions. The contribution of each muscle was expressed as a proportion of the summed electromyography of all muscles. In individuals with LE, ECRB contributed less to total electromyography in the symptomatic arm but not the asymptomatic arm than pain-free controls. The contribution of EDC and FDP to total electromyography was greater in both the symptomatic and asymptomatic arm of the LE group, than pain-free controls. No other differences were observed between groups. Subtle differences in muscle activation were present with differing arm positions. These findings indicate forearm muscle activity is modified in LE. It is unknown whether this is cause or effect. Changes in the asymptomatic side may imply involvement of central mechanisms.
SN  - 0905-7188
AD  - NHMRC Centre of Clinical Research Excellence in Spinal Pain, Injury and Health, School of Health and Rehabilitation Science, The University of Queensland
DO  - 10.1111/sms.12584
UR  - http://search.ebscohost.com/login.aspx?direct=true&db=jlh&AN=120385678&site=ehost-live
DP  - EBSCOhost
DB  - jlh
ER  - 

TY  - JOUR
ID  - 118238184
T1  - Muscle coordination during breaststroke swimming: Comparison between elite swimmers and beginners.
AU  - Vaz, João R.
AU  - Olstad, Bjørn Harald
AU  - Cabri, Jan
AU  - Kjendlie, Per-Ludvik
AU  - Pezarat-Correia, Pedro
AU  - Hug, François
Y1  - 2016/10/15/
N1  - Accession Number: 118238184. Language: English. Entry Date: 20161027. Revision Date: 20161210. Publication Type: Article; equations & formulas; research; tables/charts. Journal Subset: Allied Health; Biomedical; Europe; Peer Reviewed; UK & Ireland. Special Interest: Physical Therapy. NLM UID: 8405364. 
KW  - Swimming
KW  - Athletes, Elite
KW  - Biomechanics
KW  - Muscle, Skeletal
KW  - Electromyography
KW  - Algorithms
KW  - Motion Analysis Systems
KW  - Signal Processing, Computer Assisted
KW  - Wilcoxon Signed Rank Test
KW  - Effect Size
KW  - T-Tests
KW  - Comparative Studies
KW  - Descriptive Statistics
KW  - Data Analysis Software
KW  - P-Value
KW  - Child
KW  - Adult
KW  - Female
KW  - Male
KW  - Human
SP  - 1941
EP  - 1948
JO  - Journal of Sports Sciences
JF  - Journal of Sports Sciences
JA  - J SPORTS SCI
VL  - 34
IS  - 20
CY  - Philadelphia, Pennsylvania
PB  - Taylor & Francis Ltd
AB  - The present study aimed to compare muscle coordination strategies of the upper and lower limb muscles between beginners and elite breaststroke swimmers. Surface electromyography (EMG) of eight muscles was recorded in 16 swimmers (8 elite, 8 beginners) during a 25 m swimming breaststroke at 100% of maximal effort. A decomposition algorithm was used to identify the muscle synergies that represent the temporal and spatial organisation of muscle coordination. Between-groups indices of similarity and lag times were calculated. Individual muscle patterns were moderately to highly similar between groups (between-group indices range: 0.61 to 0.84). Significant differences were found in terms of lag time for pectoralis major (P < 0.05), biceps brachii, rectus femoris and tibialis anterior (P < 0.01), indicating an earlier activation for these muscles in beginners compared to elites (range: -13.2 to -3.8% of the swimming cycle). Three muscle synergies were identified for both beginners and elites. Although their composition was similar between populations, the third synergy exhibited a high within-group variability. Moderate to high indices of similarity were found for the shape of synergy activation coefficients (range: 0.63 to 0.88) but there was a significant backward shift (-8.4% of the swimming cycle) in synergy #2 for beginners compared to elites. This time shift suggested differences in the global arm-to-leg coordination. These results indicate that the synergistic organisation of muscle coordination during breaststroke swimming is not profoundly affected by expertise. However, specific timing adjustments were observed between lower and upper limbs.
SN  - 0264-0414
AD  - Laboratory of Motor Behavior, CIPER, Faculdade de Motricidade Humana, Universidade de Lisboa, Lisboa, Portugal
AD  - Escola de Turismo, Desporto e Hospitalidade, Universidade Europeia, Lisboa, Portugal
AD  - Department of Physical Performance, Norwegian School of Sport Sciences, Oslo, Norway
AD  - University of Nantes, Laboratory "Movement, Interactions, Performance" (EA 4334), Nantes, France
AD  - School of Health and Rehabilitation Sciences, National Health and Medical Research Council (NHMRC) Centre of Clinical Research Excellence in Spinal Pain, Injury and Health, The University of Queensland, Brisbane, Queensland, Australia
DO  - 10.1080/02640414.2016.1143109
UR  - http://search.ebscohost.com/login.aspx?direct=true&db=jlh&AN=118238184&site=ehost-live
DP  - EBSCOhost
DB  - jlh
ER  - 

TY  - JOUR
ID  - 104007715
T1  - Analysis of brain and muscle activity during low-level tooth clenching - a feasibility study with a novel biting device.
AU  - Iida, T.
AU  - Overgaard, A.
AU  - Komiyama, O.
AU  - Weibull, A.
AU  - Baad-Hansen, L.
AU  - Kawara, M.
AU  - Sundgren, P. C.
AU  - List, T.
AU  - Svensson, P.
Y1  - 2014/02//
N1  - Accession Number: 104007715. Language: English. Entry Date: 20140124. Revision Date: 20150710. Publication Type: Journal Article; diagnostic images; pictorial; research. Journal Subset: Biomedical; Europe; Expert Peer Reviewed; Peer Reviewed; UK & Ireland. Special Interest: Dental Care. Grant Information: The Danish Dental Association is acknowledged for their financial support of the study.. NLM UID: 0433604. 
KW  - Bruxism -- Physiopathology
KW  - Brain -- Physiology
KW  - Muscles -- Physiology
KW  - Human
KW  - Funding Source
KW  - Adult
KW  - Descriptive Statistics
KW  - Male
KW  - Female
KW  - Electromyography
KW  - Two-Way Analysis of Variance
KW  - Post Hoc Analysis
SP  - 93
EP  - 100
JO  - Journal of Oral Rehabilitation
JF  - Journal of Oral Rehabilitation
JA  - J ORAL REHABIL
VL  - 41
IS  - 2
CY  - Malden, Massachusetts
PB  - Wiley-Blackwell
AB  - In electromyographic ( EMG) and functional magnetic resonance imaging ( fMRI) studies, muscle and brain activity was compared during low levels of tooth clenching using a novel biting device to control bite force. A total of 21 healthy subjects performed motor tasks, comprising tooth clenching at 5, 10 and 20 N. During all measurements, subjects kept the novel bite device between the anterior teeth during tooth clenching. The EMG study ( n = 15) characterised jaw muscle activity for the three motor tasks and demonstrated significant differences in root mean square ( RMS) EMG amplitude between 5-, 10- and 20-N tooth clenching ( F = 46·21, P < 0·001). There were no differences in variability of muscle activity between the three tooth-clenching levels. In an fMRI pilot study ( n = 6), statistical comparisons were used to identify brain regions with significant activation in the subtraction of baseline from 5- or 20-N tooth-clenching activity. 5- and 20-N tooth clenching significantly and bilaterally activated the sensorimotor cortex, supplementary motor area, cerebellum and basal ganglia ( P < 0·05, corrected for multiple comparisons). However, activation of each brain region did not differ significantly between two tooth-clenching tasks. Based on these preliminary findings, we propose that the novel biting device may be useful in further fMRI studies on controlled jaw muscle activation patterns in different craniofacial pain conditions. In addition, our fMRI result suggests that there are no significant differences in brain activity within low levels of tooth clenching with controlled force.
SN  - 0305-182X
AD  - Department of Oral Function and Rehabilitation, Nihon University School of Dentistry at Matsudo; Section of Clinical Oral Physiology, Department of Dentistry, Aarhus University
AD  - Department of Radiology/DC, Skane University Hospital; Department of Radiology/DC, Lund University,
AD  - Department of Oral Function and Rehabilitation, Nihon University School of Dentistry at Matsudo
AD  - Section of Clinical Oral Physiology, Department of Dentistry, Aarhus University
AD  - Department of Diagnostic Radiology, Clinical Sciences Lund Lund University
AD  - Department of Orofacial Pain and Jaw Function, Faculty of Odontology, Malmö University
AD  - Section of Clinical Oral Physiology, Department of Dentistry, Aarhus University; Mind Lab, Center for Functionally Integrative Neuroscience Aarhus University Hospital
U2  - PMID: 24393147.
DO  - 10.1111/joor.12128
UR  - http://search.ebscohost.com/login.aspx?direct=true&db=jlh&AN=104007715&site=ehost-live
DP  - EBSCOhost
DB  - jlh
ER  - 

TY  - JOUR
ID  - 115041947
T1  - Development of network-based multichannel neuromuscular electrical stimulation system for stroke rehabilitation.
AU  - Hongen Qu
AU  - Yongji Xie
AU  - Xiaoxuan Liu
AU  - Xin He
AU  - Manzhao Hao
AU  - Yong Bao
AU  - Qing Xie
AU  - Ning Lan
Y1  - 2016/02//
N1  - Accession Number: 115041947. Language: English. Entry Date: 20160505. Revision Date: 20170615. Publication Type: Article; equations & formulas; pictorial; research; tables/charts; tracings. Journal Subset: Allied Health; Blind Peer Reviewed; Peer Reviewed; USA. Instrumentation: Fugl-Meyer Assessment (FMA). Grant Information: Natural Science Foundation of China (grant 81271684), a translational medicine research grant from Shanghai Jiao Tong University School of Medicine (project 985III), and a basic research grant from the Ministry of Science and Technology of China (project 973, grant 2011CB013304).. NLM UID: 8410047. 
KW  - Electrical Stimulation, Neuromuscular -- Equipment and Supplies
KW  - Stroke -- Rehabilitation
KW  - Muscle, Skeletal -- Innervation
KW  - Movement
KW  - Psychomotor Performance
KW  - Assistive Technology Devices
KW  - Equipment Design
KW  - Human
KW  - Funding Source
KW  - Graphical User Interface
KW  - Stroke Patients
KW  - Pilot Studies
KW  - Male
KW  - Female
KW  - Adult
KW  - Middle Age
KW  - Clinical Assessment Tools
KW  - Descriptive Statistics
KW  - Kinematics
KW  - Upper Extremity
KW  - China
SP  - 263
EP  - 278
JO  - Journal of Rehabilitation Research & Development
JF  - Journal of Rehabilitation Research & Development
JA  - J REHABIL RES DEV
VL  - 53
IS  - 2
CY  - Baltimore, Maryland
PB  - VA Prosthetics Research & Development Center
AB  - Neuromuscular electrical stimulation (NMES) is a promising assistive technology for stroke rehabilitation. Here we present the design and development of a multimuscle stimulation system as an emerging therapy for people with paretic stroke. A network-based multichannel NMES system was integrated based on dual bus architecture of communication and an H-bridge current regulator with a power booster. The structure of the system was a body area network embedded with multiple stimulators and a communication protocol of controlled area network to transmit muscle stimulation parameter information to individual stimulators. A graphical user interface was designed to allow clinicians to specify temporal patterns and muscle stimulation parameters. We completed and tested a prototype of the hardware and communication software modules of the multichannel NMES system. The prototype system was first verified in nondisabled subjects for safety, and then tested in subjects with stroke for feasibility with assisting mul-tijoint movements. Results showed that synergistic stimulation of multiple muscles in subjects with stroke improved performance of multijoint movements with more natural velocity profiles at elbow and shoulder and reduced acromion excursion due to compensatory trunk rotation. The network-based NMES system may provide an innovative solution that allows more physiological activation of multiple muscles in multijoint task training for patients with stroke.
SN  - 0748-7711
AD  - Institute of Rehabilitation Engineering, Med-XResearch Institute, School of Biomedical Engineering, Shanghai Jiao Tong University, Shanghai, China
AD  - Department of Rehabilitation Medicine, Ruijin Hospital, School of Medicine, Shanghai Jiao Tong University, Shanghai, China
AD  - Division of Biokinesiology and Physical Therapy, Ostrow School of Dentistry, University of Southern California, Los Angeles, CA
DO  - 10.1682/JRRD.2014.10.0227
UR  - http://search.ebscohost.com/login.aspx?direct=true&db=jlh&AN=115041947&site=ehost-live
DP  - EBSCOhost
DB  - jlh
ER  - 

TY  - JOUR
ID  - 105059122
T1  - Muscle activity during functional coordination training: implications for strength gain and rehabilitation.
AU  - Jørgensen MB
AU  - Andersen LL
AU  - Kirk N
AU  - Pedersen MT
AU  - Søgaard K
AU  - Holtermann A
Y1  - 2010/07//
N1  - Accession Number: 105059122. Language: English. Entry Date: 20100903. Revision Date: 20150711. Publication Type: Journal Article; pictorial; research; tables/charts. Journal Subset: Allied Health; Biomedical; Double Blind Peer Reviewed; Peer Reviewed; USA. Special Interest: Physical Therapy. Grant Information: The Ministry of Culture Committee on Sports Research, Denmark. NLM UID: 9415084. 
KW  - Functional Training
KW  - Muscle Contraction
KW  - Muscle Strengthening -- Methods
KW  - Neck -- Physiology
KW  - Posture
KW  - Shoulder -- Physiology
KW  - Torso -- Physiology
KW  - Training Effect (Physiology)
KW  - Abdominal Muscles -- Physiology
KW  - Analysis of Variance
KW  - Body Weights and Measures
KW  - Data Analysis Software
KW  - Denmark
KW  - Descriptive Statistics
KW  - Electromyography
KW  - Erector Spinae Muscles -- Physiology
KW  - Exercise Physiology
KW  - Female
KW  - Funding Source
KW  - Human
KW  - Life Style, Sedentary
KW  - Middle Age
KW  - Post Hoc Analysis
KW  - Power Analysis
KW  - Trapezius Muscles -- Physiology
SP  - 1732
EP  - 1739
JO  - Journal of Strength & Conditioning Research (Lippincott Williams & Wilkins)
JF  - Journal of Strength & Conditioning Research (Lippincott Williams & Wilkins)
JA  - J STRENGTH CONDITION RES (LIPPINCOTT WILLIAMS WILKINS)
VL  - 24
IS  - 7
CY  - Baltimore, Maryland
PB  - Lippincott Williams & Wilkins
AB  - The purpose of this study was to evaluate if different types, body positions, and levels of progression of functional coordination exercises can provide sufficiently high levels of muscle activity to improve strength of the neck, shoulder, and trunk muscles. Nine untrained women were familiarized with 7 functional coordination exercises 12 times during 4 weeks before testing. Surface electromyographic (EMG) activity was obtained from rectus abdominus, erector spinae, obliquus externus, and trapezius during the exercises with 2-4 levels of progression. Electromyography was normalized to the maximal EMG activity during maximal voluntary contractions, and a p value < 0.05 was considered significant. All recorded muscles reached sufficiently high levels of activity during the coordination exercises for strength gain (>60% of maximal EMG activity). Type of exercise played a significant role for the attained muscle activity. Body position during the exercises was important for the activity of the erector spinae, and level of progression was important for the activity of the trapezius. The findings indicate that depending on type, body position, and level of progression, functional coordination training can be performed with a muscle activity sufficient for strength gain. Functional coordination training may therefore be a good choice for prevention or rehabilitation of musculoskeletal pain or injury in the neck, shoulder, or trunk muscles.
SN  - 1064-8011
AD  - National Research Center for the Working Environment, Copenhagen, Denmark
U2  - PMID: 20543738.
DO  - 10.1519/JSC.0b013e3181ddf6b5
UR  - http://search.ebscohost.com/login.aspx?direct=true&db=jlh&AN=105059122&site=ehost-live
DP  - EBSCOhost
DB  - jlh
ER  - 

TY  - JOUR
ID  - 103782071
T1  - External abdominal oblique muscle ultrasonographic thickness changes is not an appropriate surrogate measure of electromyographic activity during isometric trunk contractions.
AU  - Rabello, Lucas M.
AU  - Gagnon, Dany
AU  - da Silva, Rubens A.
AU  - Paquette, Philippe
AU  - Larivière, Christian
Y1  - 2015/04//
N1  - Accession Number: 103782071. Language: English. Entry Date: 20150409. Revision Date: 20170314. Publication Type: Journal Article; diagnostic images; equations & formulas; pictorial; research; tables/charts. Journal Subset: Allied Health; Biomedical; Continental Europe; Europe; Peer Reviewed. Special Interest: Pain and Pain Management. Grant Information: This study was funded in part by the Fonds de la recherche du Québec-Santé (FRQS). The equipment and material required for this research project was financed in part by the Occupational Health and Safety Research Institute Robert-Sauvé (IRSST) and the Canada Foundation for Innovation (CFI).. NLM UID: 9201340. 
KW  - Electromyography -- Evaluation
KW  - Measurement Issues and Assessments
KW  - Ultrasonography -- Evaluation
KW  - Isometric Contraction -- Physiology
KW  - Torso -- Physiology
KW  - Abdominal Muscles -- Physiology
KW  - Sitting -- Physiology
KW  - Abdominal Oblique Muscles
KW  - Human
KW  - Male
KW  - Convenience Sample
KW  - Descriptive Statistics
KW  - Adolescence
KW  - Adult
KW  - Canada
KW  - Structured Interview
KW  - Data Analysis Software
KW  - One-Way Analysis of Variance
KW  - Repeated Measures
KW  - Post Hoc Analysis
KW  - Pearson's Correlation Coefficient
KW  - Funding Source
SP  - 229
EP  - 238
JO  - Journal of Back & Musculoskeletal Rehabilitation
JF  - Journal of Back & Musculoskeletal Rehabilitation
JA  - J BACK MUSCULOSKELETAL REHABIL
VL  - 28
IS  - 2
PB  - IOS Press
AB  - BACKGROUND: The function of specific abdominal muscles can be assessed using both electromyography (EMG) and ultrasound imaging (USI) thickness measures. However, the relationship between these two measurements is not conclusive during sitting isometric trunk efforts. OBJECTIVE: This study was conducted to assess the relationship between USI thickness and EMG amplitude measures of the right external oblique (EO) muscle during isometric efforts in the sitting position. METHOD: Eighteen subjects performed ramp isometric efforts progressing from 0 to 50% of their maximal voluntary contraction (MVC) in three trunk directions on a dynamometer: (1) forward flexion; (2) right lateral flexion; and (3) left axial rotation. USI and surface EMG amplitude measures of the EO muscle were recorded concomitantly and both normalized against rest values and maximal EMG, respectively. RESULTS: EO muscle was significantly more activated (p < 0.001) during forward flexion (42% on average) and axial rotation (35%) than during lateral flexion (24%). Non-significant (r=0.01; P=0.979) to highly significant (r=0.98; P < 0.0001) and negative and positive Pearson correlations were observed between EMG and EO thickness measures for both flexion and rotation directions. CONCLUSION: The negative correlations between EMG and USI measures as well as the great variability of these correlations across individuals suggest that USI is not a valid measures of EO muscle activity. USI thickness measures should be interpreted with great caution in research and clinical settings.
SN  - 1053-8127
AD  - Pathokinesiology Laboratory, Centre for Interdisciplinary Research in Rehabilitation of Greater Montreal, Institut de réadaptation Gingras-Lindsay-de-Montréal, Montreal, QC, Canada
U2  - PMID: 25134839.
DO  - 10.3233/BMR-140508
UR  - http://search.ebscohost.com/login.aspx?direct=true&db=jlh&AN=103782071&site=ehost-live
DP  - EBSCOhost
DB  - jlh
ER  - 

TY  - JOUR
ID  - 123817137
T1  - The effect of common wrist orthoses on the stiffness of wrist rotations.
AU  - Seegmiller, Daniel B.
AU  - Eggett, Dennis L.
AU  - Charles, Steven K.
Y1  - 2016/07//
N1  - Accession Number: 123817137. Language: English. Entry Date: 20170701. Revision Date: 20170701. Publication Type: Article; pictorial; research; tables/charts. Journal Subset: Allied Health; Blind Peer Reviewed; Peer Reviewed; USA. NLM UID: 8410047. 
KW  - Orthoses -- Evaluation
KW  - Wrist
KW  - Biomechanics
KW  - Quantitative Studies
KW  - Human
KW  - Male
KW  - Female
KW  - Adult
KW  - Middle Age
KW  - Convenience Sample
KW  - Self Report
KW  - Summated Rating Scaling
KW  - Scales
KW  - Robotics
KW  - Orthoses Design
KW  - Range of Motion
KW  - Wrist Joint
KW  - Muscle, Skeletal
KW  - Electromyography
KW  - Random Assignment
KW  - Multiple Linear Regression
KW  - Outcome Assessment
KW  - Analysis of Covariance
KW  - Confidence Intervals
KW  - Descriptive Statistics
KW  - P-Value
SP  - 1151
EP  - 1165
JO  - Journal of Rehabilitation Research & Development
JF  - Journal of Rehabilitation Research & Development
JA  - J REHABIL RES DEV
VL  - 53
IS  - 6
CY  - Baltimore, Maryland
PB  - VA Prosthetics Research & Development Center
AB  - Wrist orthoses (also known as splints, braces, or supports) are commonly used to support or restrict the motion of a weak or injured wrist. These orthoses generally function by stiffening the wrist joint. Therefore, choosing the proper orthosis (or improving orthoses) requires that we understand their stiffness properties. In this study, we present a method for measuring the stiffness of wrist orthoses, and we apply this method to 12 of the most common wrist orthoses. We found similarities and differences between these orthoses, indicating that different orthoses have different effects on the wrist joint and, presumably, on wrist behavior. In particular, all six orthoses with a stay on the volar side or the volar and dorsal sides added a significant amount of stiffness to the wrist joint. In contrast, only one of three orthoses with a stay on the dorsal side and none of the three orthoses without stays exhibited a significant amount of stiffness, calling into question their ability to support the wrist joint. This work lays a foundation for future studies investigating the effect of wrist orthosis stiffness on wrist behavior and how wrist orthosis stiffness can be designed to produce behavior that facilitates healing.
SN  - 0748-7711
AD  - Department of Mechanical Engineering, Brigham Young University, Provo, UT
AD  - Department of Statistics, Brigham Young University, Provo, UT
AD  - Department of Neuroscience, Brigham Young University, Provo, UT
DO  - 10.1682/JRRD.2014.11.0274
UR  - http://search.ebscohost.com/login.aspx?direct=true&db=jlh&AN=123817137&site=ehost-live
DP  - EBSCOhost
DB  - jlh
ER  - 

TY  - JOUR
ID  - 104498618
T1  - Treatment for TMD with occlusal splint and electromyographic control: application of the FARC protocol in a Brazilian population.
AU  - Vieira e Silva CA
AU  - da Silva MA
AU  - Melchior Mde O
AU  - de Felício CM
AU  - Sforza C
AU  - Tartaglia GM
Y1  - 2012/07//
N1  - Accession Number: 104498618. Language: English. Entry Date: 20121005. Revision Date: 20150711. Publication Type: Journal Article; research. Journal Subset: Biomedical; Double Blind Peer Reviewed; Editorial Board Reviewed; Expert Peer Reviewed; Peer Reviewed; USA. Special Interest: Dental Care. NLM UID: 8609491. 
KW  - Electromyography
KW  - Orthodontic Appliances
KW  - Temporomandibular Joint Diseases -- Physiopathology
KW  - Temporomandibular Joint Diseases -- Therapy
KW  - Adolescence
KW  - Adult
KW  - Analysis of Variance
KW  - Brazil
KW  - Case Control Studies
KW  - Dental Models
KW  - Female
KW  - Human
KW  - Male
KW  - Masticatory Muscles -- Physiopathology
KW  - Middle Age
KW  - Pain Measurement
KW  - Nonparametric Statistics
KW  - Treatment Outcomes
KW  - Trismus -- Physiopathology
KW  - Trismus -- Therapy
SP  - 218
EP  - 226
JO  - CRANIO: The Journal of Craniomandibular & Sleep Practice
JF  - CRANIO: The Journal of Craniomandibular & Sleep Practice
JA  - CRANIO
VL  - 30
IS  - 3
CY  - Philadelphia, Pennsylvania
PB  - Taylor & Francis Ltd
AB  - The purpose of this study was to apply Functional Anatomy Research Center (FARC) Protocol of TMD treatment, which includes the use of a specific type of mandibular occlusal splint, adjusted based on the electromyographic index, in a group of 15 patients with disc displacement, classified according to the Research Diagnostic Criteria for Temporomandibular Disorders (RDC/TMD) and then analyzing the results compared with the control group. The clinical evaluations were completed both before and after the treatment. Electromyographic (EMG) data was collected and recorded on the day the splint was inserted (visit 1), after one week (visit 2) and after five weeks of treatment (visit 3). The control group consisted of 15 asymptomatic subjects, according to the same diagnostic criteria (RDC/TMD), who were submitted to the same evaluations with the same interval periods as the treatment group. Immediately after splint adjustment, masseter muscle symmetry and total muscular activity were significantly different with than without the splint (p < 0.05), showing an increased neuromuscular coordination. After treatment, significant variations (p < .05) were found in mouth opening and in pain remission. There were no significant differences among the three sessions, either with or without the splint. There were significant differences between the TMD and control groups for all analyzed indices of muscular symmetry, activity and torque, with the exception of total muscular activity. The use of the splint promoted balance of the EMG activities during its use, relieving symptoms. EMG parameters identified neuromuscular imbalance, and allowed an objective analysis of different phases of TMD treatment, differentiating individuals with TMD from the asymptomatic subjects.
SN  - 0886-9634
U2  - PMID: 22916675.
UR  - http://search.ebscohost.com/login.aspx?direct=true&db=jlh&AN=104498618&site=ehost-live
DP  - EBSCOhost
DB  - jlh
ER  - 

TY  - JOUR
ID  - 105198132
T1  - Spectral and entropy changes for back muscle fatigability following spinal stabilization exercises.
AU  - Lee T
AU  - Kim YH
AU  - Sung PS
Y1  - 2010/03//
N1  - Accession Number: 105198132. Language: English. Entry Date: 20100709. Revision Date: 20151015. Publication Type: Journal Article; research; tables/charts. Journal Subset: Allied Health; Blind Peer Reviewed; Peer Reviewed; USA. Special Interest: Pain and Pain Management. Grant Information: Korea University and the National Agenda Project funded by the Korea Research Council of Fundamental Science and Technology. NLM UID: 8410047. 
KW  - Low Back Pain -- Therapy
KW  - Muscle Fatigue
KW  - Spine
KW  - Therapeutic Exercise
KW  - Adult
KW  - Analysis of Variance
KW  - Comparative Studies
KW  - Correlation Coefficient
KW  - Data Analysis Software
KW  - Descriptive Statistics
KW  - Electromyography
KW  - Funding Source
KW  - Human
KW  - Pain Measurement
KW  - Pearson's Correlation Coefficient
KW  - Protocols
KW  - Repeated Measures
KW  - Time Series
KW  - Type I Error
KW  - Visual Analog Scaling
SP  - 133
EP  - 142
JO  - Journal of Rehabilitation Research & Development
JF  - Journal of Rehabilitation Research & Development
JA  - J REHABIL RES DEV
VL  - 47
IS  - 2
CY  - Baltimore, Maryland
PB  - VA Prosthetics Research & Development Center
AB  - The entropy of electromyography (EMG) signals suggests a possible tool for the clinical assessment of low back pain (LBP). However, a general physiological mechanism for entropy and pain and/or dysfunction following exercise intervention is still unknown. This comparative study investigated the differences between entropy levels of the EMG signals and the slope of median frequency (MF) based on power spectrum analysis in chronic LBP subjects after 4 weeks of spinal stabilization exercises (SSEs). In total, 46 subjects (24 female and 22 male) participated in the exercise program; the EMG signals of their thoracic and lumbar erector spinae muscles were measured. Following the SSEs, the level of pain as measured by the Million Visual Analog Scale decreased significantly from 3.80 to 2.81 (T = 3.42, p = 0.001). The Shannon entropy levels of the EMG signals were not different based on the back muscles (F = 2.86, p = 0.09) but demonstrated a significant interaction with pain level (F = 7.17, p = 0.01). The slope of MF differed among the muscles (F = 12.06, p = 0.01); however, no interaction with the level of pain was found (F = 0.19, p = 0.66). Therefore, the Shannon entropy of the EMG signals might be a useful and valuable clinical tool to measure pain following intervention.
SN  - 0748-7711
AD  - Department of Physical Therapy, College of Health Science, Korea University, 1 Jeongneung 3-dong, Sungbukgu, Seoul, Korea 136-703; Email: psung@korea.ac.kr
U2  - PMID: 20593326.
DO  - 10.1682/JRRD.2009.07.0088
UR  - http://search.ebscohost.com/login.aspx?direct=true&db=jlh&AN=105198132&site=ehost-live
DP  - EBSCOhost
DB  - jlh
ER  - 

TY  - JOUR
ID  - 104198296
T1  - Interaction of poststroke voluntary effort and functional neuromuscular electrical stimulation.
AU  - Makowski, Nathaniel
AU  - Knutson, Jayme
AU  - Chae, John
AU  - Crago, Patrick
Y1  - 2013/01//
N1  - Accession Number: 104198296. Language: English. Entry Date: 20130807. Revision Date: 20151015. Publication Type: Journal Article; pictorial; research; tables/charts. Journal Subset: Allied Health; Blind Peer Reviewed; Peer Reviewed; USA. Grant Information: This material is based on work supported by the National Institutes of Health National Institute of Child Health and Human Development (grant R21HD05256) and the National Institute of Biomedical Imaging and Bioengineering (grant T32-EB04314).. NLM UID: 8410047. 
KW  - Electric Stimulation
KW  - Stroke
KW  - Functional Status
KW  - Arm -- Physiology
KW  - Hand -- Physiology
KW  - Human
KW  - Movement
KW  - Infant
KW  - Upper Extremity
KW  - Stroke Patients
KW  - Analysis of Variance
KW  - Electromyography
KW  - Comparative Studies
KW  - Male
KW  - Female
KW  - Middle Age
KW  - Aged
KW  - Adult
KW  - Funding Source
SP  - 85
EP  - 98
JO  - Journal of Rehabilitation Research & Development
JF  - Journal of Rehabilitation Research & Development
JA  - J REHABIL RES DEV
VL  - 50
IS  - 1
CY  - Baltimore, Maryland
PB  - VA Prosthetics Research & Development Center
AB  - Functional electrical stimulation (FES) may be able to augment functional arm and hand movement after stroke. Poststroke neuroprostheses that incorporate voluntary effort and FES to produce the desired movement must consider how forces generated by voluntary effort and FES combine, even in the same muscle, in order to provide an appropriate level of stimulation to elicit the desired assistive force. The goal of this study was to determine whether the force produced by voluntary effort and FES add together independently of effort or whether the increment in force depends on the level of voluntary effort. Isometric force matching tasks were performed under different combinations of voluntary effort and FES. Participants reached a steady level of force, and while attempting to maintain a constant effort level, FES was applied to augment the force. Results indicate that the increment in force produced by FES decreases as the level of initial voluntary effort increases. Potential mechanisms causing the change in force output are proposed, but the relative contribution of each mechanism is unknown.
SN  - 0748-7711
AD  - Department of Biomedical Engineering, Case Western Reserve University, Cleveland, OH; Cleveland Functional Electrical Stimulation Center, Cleveland, OH
AD  - Department of Biomedical Engineering, Case Western Reserve University, Cleveland, OH; Cleveland Functional Electrical Stimulation Center, Cleveland, OH; Department of Physical Medicine and Rehabilitation, MetroHealth Medical Center, Cleveland, OH
U2  - PMID: 23516086.
DO  - 10.1682/JRRD.2011.04.0068
UR  - http://search.ebscohost.com/login.aspx?direct=true&db=jlh&AN=104198296&site=ehost-live
DP  - EBSCOhost
DB  - jlh
ER  - 

TY  - JOUR
ID  - 104065188
T1  - Isotonic resistance jaw exercise alters jaw muscle coordination during jaw movements.
AU  - Wirianski, A.
AU  - Deall, S.
AU  - Whittle, T.
AU  - Wong, M.
AU  - Murray, G. M.
AU  - Peck, C. C.
Y1  - 2014/05//
N1  - Accession Number: 104065188. Language: English. Entry Date: 20140414. Revision Date: 20150710. Publication Type: Journal Article; research; tables/charts; randomized controlled trial. Journal Subset: Biomedical; Europe; Expert Peer Reviewed; Peer Reviewed; UK & Ireland. Special Interest: Dental Care. Grant Information: This study was supported by a Grant from the Australian Dental Research Foundation (ADRF Research Grant No: 73/2006).. NLM UID: 0433604. 
KW  - Muscle Strengthening
KW  - Isotonic Contraction
KW  - Jaw -- Physiology
KW  - Muscles
KW  - Movement
KW  - Human
KW  - Funding Source
KW  - Electromyography
KW  - Randomized Controlled Trials
KW  - Male
KW  - Female
KW  - Adult
KW  - Descriptive Statistics
KW  - New South Wales
KW  - Data Analysis Software
KW  - Mann-Whitney U Test
KW  - Friedman Test
KW  - Post Hoc Analysis
SP  - 353
EP  - 366
JO  - Journal of Oral Rehabilitation
JF  - Journal of Oral Rehabilitation
JA  - J ORAL REHABIL
VL  - 41
IS  - 5
CY  - Malden, Massachusetts
PB  - Wiley-Blackwell
AB  - The aim was to investigate the effects of isotonic resistance exercise on the electro-myographic ( EMG) activity of the jaw muscles during standardised jaw movements. In 12 asymptomatic adults surface EMG activity was recorded from the anterior temporalis and masseter muscles bilaterally and the right anterior digastric muscle during right lateral jaw movements that tracked a target. Participants were randomly assigned to a Control group or an Exercise group. Jaw movement and EMG activity were collected (i) at baseline, before the exercise task (pre-exercise); (ii) immediately after the exercise task (isotonic resistance at 60% MVC against right lateral jaw movements); (iii) after 4 weeks of a home-based exercise programme; and, (iv) at 8-weeks follow-up. There were no significant within-subject or between-group differences in the velocity and amplitude of the right lateral jaw movements either within or between data collection sessions ( P > 0·05). However, over the 8 weeks of the study, three of the tested EMG variables ( EMG Duration, Time to Peak EMG from EMG Onset, and Time to Peak EMG activity relative to Movement Onset) showed significant ( P < 0·05) differences in the five tested muscles. Many of the significant changes occurred in the Control group, while the Exercise group tended to maintain the majority of the tested variables at pre-exercise baseline values. The data suggest a level of variability between recording sessions in the recruitment patterns of some of the muscles of mastication for the production of the same right lateral jaw movement and that isotonic resistance exercise may reduce this variability.
SN  - 0305-182X
AD  - Jaw Function and Orofacial Pain Research Unit, Westmead Hospital Centre for Oral Health Faculty of Dentistry, University of Sydney Professorial Unit, Level 2
AD  - School of Education Faculty of Education Australian Catholic University
U2  - PMID: 24612288.
DO  - 10.1111/joor.12153
UR  - http://search.ebscohost.com/login.aspx?direct=true&db=jlh&AN=104065188&site=ehost-live
DP  - EBSCOhost
DB  - jlh
ER  - 

TY  - JOUR
ID  - 105134994
T1  - Does upper-limb muscular demand differ between preferred and nonpreferred sitting pivot transfer directions in individuals with a spinal cord injury?
AU  - Gagnon D
AU  - Koontz AM
AU  - Brindle E
AU  - Boninger ML
AU  - Cooper RA
Y1  - 2009/10//
N1  - Accession Number: 105134994. Language: English. Entry Date: 20100430. Revision Date: 20151015. Publication Type: Journal Article; equations & formulas; pictorial; research; tables/charts. Journal Subset: Allied Health; Blind Peer Reviewed; Peer Reviewed; USA. Instrumentation: Wheelchair User's Shoulder Pain Index (WUSPI). NLM UID: 8410047. 
KW  - Biomechanics
KW  - Movement
KW  - Muscle, Skeletal -- Physiology
KW  - Spinal Cord Injuries -- Rehabilitation
KW  - Adult
KW  - Analysis of Variance
KW  - Clinical Assessment Tools
KW  - Comparative Studies
KW  - Data Analysis Software
KW  - Descriptive Statistics
KW  - Electromyography
KW  - Female
KW  - Human
KW  - Male
KW  - Middle Age
KW  - Muscle Contraction
KW  - Muscle Strength
KW  - Outcome Assessment
KW  - Pain Measurement
KW  - Repeated Measures
KW  - Scales
KW  - Shoulder Pain -- Diagnosis
KW  - Sitting
KW  - Summated Rating Scaling
KW  - Task Performance and Analysis
KW  - Veterans
KW  - Wheelchairs
SP  - 1099
EP  - 1108
JO  - Journal of Rehabilitation Research & Development
JF  - Journal of Rehabilitation Research & Development
JA  - J REHABIL RES DEV
VL  - 46
IS  - 9
CY  - Baltimore, Maryland
PB  - VA Prosthetics Research & Development Center
AB  - This study's main objective was to determine if upper-limb (UL) muscular demand was reduced when individuals with a spinal cord injury (SCI) performed a sitting pivot transfer (SPT) in the preferred direction compared with that in a nonpreferred direction. Fourteen individuals (mean +/-standard deviation age 47.0 +/- 8.3 yr, height 1.80 +/- 0.08 m, and weight 75.3 +/- 11.3 kg) with SCI levels ranging from the sixth cervical to first sacral vertebra levels volunteered to participate in this study during the 2008 National Disabled Veterans Winter Sports Clinic. Surface electromyography (EMG) was used to record activity of the biceps, triceps, deltoid, pectoralis major, trapezius, and latissimus dorsi bilaterally during SPTs. These transfers were performed in each of the preferred and nonpreferred directions from the individuals' wheelchairs to a padded tub bench of even height. To quantify electromyographic muscular utilization ratio (MUREMG), we normalized EMG data recorded during the transfer tasks to values obtained during static maximum voluntary contraction and then multiplied this ratio by 100 to obtain a percentage MUREMG(%MUREMG). The overall peak %MUREMG and the area under the %MUREMG curve were selected as primary outcome measures. Similar peak %MUREMGs were found between the preferred and nonpreferred transfer directions for all muscles from which data were recorded (p = 0.053 to 0.961). The peak %MUREMGs were also found to be similar between the leading and trailing ULs during the transfers in all muscles from which data were recorded (p = 0.125 to 0.838), except for the anterior deltoid, which was found to be solicited the most in the trailing UL (p = 0.008). Comparable areas under the %MUREMG curves were calculated between the preferred and nonpreferred transfer directions for all muscles (p = 0.289 to 0.678) and between the leading and trailing ULs (p = 0.104 to 0.946). These results indicate that direction preference expressed by individuals with SCI when transferring between seats of even height is not explained by relative muscular demand differences.
SN  - 0748-7711
AD  - Human Engineering Research Laboratories, Department of Veterans Affairs Pittsburgh Healthcare System, Pittsburgh, PA.
U2  - PMID: 20437316.
DO  - 10.1682/JRRD.2009.02.0012
UR  - http://search.ebscohost.com/login.aspx?direct=true&db=jlh&AN=105134994&site=ehost-live
DP  - EBSCOhost
DB  - jlh
ER  - 

TY  - JOUR
ID  - 103768432
T1  - Design and development of solar power-assisted manual/electric wheelchair.
AU  - Chi-Sheng Chien
AU  - Tung-Yung Huang
AU  - Tze-Yuan Liao
AU  - Tsung-Yuan Kuo
AU  - Tzer-Min Lee
Y1  - 2014/10//
N1  - Accession Number: 103768432. Language: English. Entry Date: 20150306. Revision Date: 20151015. Publication Type: Journal Article; equations & formulas; pictorial; research; tables/charts. Journal Subset: Allied Health; Blind Peer Reviewed; Peer Reviewed; USA. Special Interest: Gerontologic Care. Grant Information: This material was based on work supported by Southern Taiwan University of Science and Technology, Republic of China (Taiwan).. NLM UID: 8410047. 
KW  - Energy-Generating Resources -- Utilization
KW  - Wheelchairs, Powered
KW  - Equipment Design
KW  - Equipment Reliability
KW  - Human
KW  - Taiwan
KW  - Funding Source
KW  - Evaluation Research
KW  - Mathematics
KW  - Male
KW  - Female
KW  - Adult
KW  - Body Weights and Measures
KW  - Descriptive Statistics
SP  - 1411
EP  - 1425
JO  - Journal of Rehabilitation Research & Development
JF  - Journal of Rehabilitation Research & Development
JA  - J REHABIL RES DEV
VL  - 51
IS  - 9
CY  - Baltimore, Maryland
PB  - VA Prosthetics Research & Development Center
AB  - Wheelchairs are an essential assistive device for many individuals with injury or disability. Manual wheelchairs provide a relatively low-cost solution to the mobility needs of such individuals. Furthermore, they provide an effective means of improving the user’s cardiopulmonary function and upper-limb muscle strength. However, manual wheelchairs have a gross loss of mechanical efficiency, and thus the risk of user fatigue and upper-limb injury is increased. Electric-powered wheelchairs reduce the risk of injury and provide a more convenient means of transportation. However, they have a large physical size and are relatively expensive. Accordingly, the present study utilizes a quality function deployment method to develop a wheelchair with a user-selectable manual/electric propulsion mode and an auxiliary solar power supply system. The auxiliary solar power supply increased the travel range of the wheelchair by approximately 26% compared with that of a wheelchair powered by battery alone. Moreover, the wheelchair has a modular design and can be disassembled and folded for ease of transportation or storage. Overall, the present results suggest that the proposed wheelchair provides an effective and convenient means of meeting the mobility needs of individuals with mobility difficulties.
SN  - 0748-7711
AD  - Department of Orthopedics, Chimei Foundation Hospital, and Department of Electrical Engineering, Southern Taiwan University of Science and Technology, Tainan, Taiwan
AD  - Department of Mechanical Engineering, Southern Taiwan University of Science and Technology, Tainan, Taiwan
AD  - Department of Materials Engineering, National Cheng Kung University, Tainan, Taiwan
AD  - Institute of Oral Medicine, National Cheng Kung University, Tainan, Taiwan
U2  - PMID: 25785910.
DO  - 10.1682/JRRD.2013.11.0250
UR  - http://search.ebscohost.com/login.aspx?direct=true&db=jlh&AN=103768432&site=ehost-live
DP  - EBSCOhost
DB  - jlh
ER  - 

TY  - JOUR
ID  - 110306344
T1  - Systematic review of effects of current transtibial prosthetic socket designs--Part 2: Quantitative outcomes.
AU  - Safari, Mohammad Reza
AU  - Meier, Margrit Regula
Y1  - 2015/06//
N1  - Accession Number: 110306344. Language: English. Entry Date: 20151014. Revision Date: 20170203. Publication Type: Article; research; systematic review; tables/charts. Journal Subset: Allied Health; Blind Peer Reviewed; Peer Reviewed; USA. Special Interest: Evidence-Based Practice. NLM UID: 8410047. 
KW  - Below-Knee Amputation -- Rehabilitation
KW  - Limb Prosthesis
KW  - Prosthesis Design
KW  - Biomechanics
KW  - Outcomes (Health Care)
KW  - Systematic Review
KW  - Human
KW  - Amputees
KW  - Research Methodology
KW  - Quantitative Studies
KW  - Elastomers
KW  - Gait
KW  - Gait Analysis
KW  - Interface Pressure
KW  - Medline
KW  - PubMed
KW  - Embase
KW  - Cochrane Library
KW  - Male
KW  - Female
KW  - Adult
KW  - Weight-Bearing
KW  - Wound Healing
KW  - Physical Activity
KW  - Descriptive Statistics
KW  - Aged
KW  - Shear
KW  - Amputation Stumps
KW  - Electromyography
KW  - Hamstring Muscles -- Physiology
KW  - Vastus Medialis Muscles -- Physiology
KW  - Limb Prosthesis -- Economics
SP  - 509
EP  - 526
JO  - Journal of Rehabilitation Research & Development
JF  - Journal of Rehabilitation Research & Development
JA  - J REHABIL RES DEV
VL  - 52
IS  - 5
CY  - Baltimore, Maryland
PB  - VA Prosthetics Research & Development Center
AB  - This review is an attempt to untangle the complexity of transtibial prosthetic socket fit and perhaps find some indication of whether a particular prosthetic socket type might be best for a given situation. In addition, we identified knowledge gaps, thus providing direction for possible future research. We followed the PRISMA (Preferred Reporting Items for Systematic Reviews and Meta-Analyses) guidelines, using medical subject headings and standard key words to search for articles in relevant databases. No restrictions were made on study design and type of outcome measure used. From the obtained search results (n = 1,863), 35 articles were included. The relevant data were entered into a predefined data form that included the Downs and Black risk of bias assessment checklist. This article presents the results from the systematic review of the quantitative outcomes (n = 27 articles). Trends indicate that vacuum-assisted suction sockets improve gait symmetry, volume control, and residual limb health more than other socket designs. Hydrostatic sockets seem to create less inconsistent socket fittings, reducing a problem that greatly influences outcome measures. Knowledge gaps exist in the understanding of clinically meaningful changes in socket fit and its effect on biomechanical outcomes. Further, safe and comfortable pressure thresholds under various conditions should be determined through a systematic approach.
SN  - 0748-7711
AD  - Department of Orthotics and Prosthetics, University of Social Welfare and Rehabilitation Sciences, Tehran, Iran
AD  - Department for Occupational Therapy, Prosthetics, and Orthotics, Faculty of Health Sciences, Oslo and Akershus University College of Applied Sciences, Oslo, Norway
DO  - 10.1682/JRRD.2014.08.0184
UR  - http://search.ebscohost.com/login.aspx?direct=true&db=jlh&AN=110306344&site=ehost-live
DP  - EBSCOhost
DB  - jlh
ER  - 

TY  - JOUR
ID  - 104631678
T1  - Upper-limb robot-assisted therapy in rehabilitation of acute stroke patients: Focused review and results of new randomized controlled trial.
AU  - Masiero, Stefano
AU  - Armani, Mario
AU  - Rosati, Giulio
Y1  - 2011/07//
N1  - Accession Number: 104631678. Language: English. Entry Date: 20120123. Revision Date: 20151015. Publication Type: Journal Article; pictorial; research; tables/charts; randomized controlled trial. Journal Subset: Allied Health; Blind Peer Reviewed; Peer Reviewed; USA. Special Interest: Physical Therapy. Instrumentation: Medical Research Council (MRC) Scale; Box and Block Test (BBT); Fugl-Meyer Assessment (FMA); Functional Independence Measure (FIM); Frenchay Arm Test; Modified Mini-Mental Status Examination (MMSE) (Folstein et al); Modified Ashworth Scale. Grant Information: This material was based on work partially supported by the Autonomous Province of Trento, Italy, within the 2007–2008 Health Research Program (document No. 2008-S143-00178).. NLM UID: 8410047. 
KW  - Robotics
KW  - Stroke -- Rehabilitation
KW  - Upper Extremity
KW  - Physical Therapy
KW  - Movement
KW  - Psychomotor Performance
KW  - Hemiplegia -- Rehabilitation
KW  - Human
KW  - Funding Source
KW  - Italy
KW  - Hemiplegia -- Etiology
KW  - Stroke -- Complications
KW  - Stroke Patients
KW  - Rehabilitation Patients
KW  - Equipment Design
KW  - Activities of Daily Living
KW  - Feedback
KW  - Psychological Tests
KW  - Muscle Spasticity
KW  - Random Assignment
KW  - Physical Therapy Assessment
KW  - Visual Analog Scaling
KW  - Summated Rating Scaling
KW  - Scales
KW  - Clinical Assessment Tools
KW  - Unpaired T-Tests
KW  - Chi Square Test
KW  - Wilcoxon Rank Sum Test
KW  - Mann-Whitney U Test
KW  - Data Analysis Software
KW  - Male
KW  - Female
KW  - Aged
KW  - Descriptive Statistics
KW  - Treatment Outcomes
KW  - Pain Measurement
KW  - Functional Status
KW  - Functional Assessment
KW  - Comparative Studies
KW  - Recovery
SP  - 355
EP  - 366
JO  - Journal of Rehabilitation Research & Development
JF  - Journal of Rehabilitation Research & Development
JA  - J REHABIL RES DEV
VL  - 48
IS  - 4
CY  - Baltimore, Maryland
PB  - VA Prosthetics Research & Development Center
AB  - The successful motor rehabilitation of stroke patients requires early intensive and task-specific therapy. A recent Cochrane Review, although based on a limited number of randomized controlled trials (RCTs), showed that early robotic training of the upper limb (i.e., during acute or subacute phase) can enhance motor learning and improve functional abilities more than chronic-phase training. In this article, a new subacute-phase RCT with the Neuro-Rehabilitation-roBot (NeReBot) is presented. While in our first study we used the NeReBot in addition to conventional therapy, in this new trial we used the same device in substitution of standard proximal upper-limb rehabilitation. With this protocol, robot patients achieved similar reductions in motor impairment and enhancements in paretic upper-limb function to those gained by patients in a control group. By analyzing these results and those of previous studies, we hypothesize a new robotic protocol for acute and subacute stroke patients based on both treatment modalities (in addition and in substitution).
SN  - 0748-7711
AD  - Department of Rehabilitation Medicine, University of Padua, Padua, Italy
AD  - Neuromotor Rehabilitation Unit, Eremo Hospital, Arco (Trento), Italy
AD  - Department of Innovation in Mechanics and Management, University of Padua, Padua, Italy
U2  - PMID: 21674388.
DO  - 10.1682/JRRD.2010.04.0063
UR  - http://search.ebscohost.com/login.aspx?direct=true&db=jlh&AN=104631678&site=ehost-live
DP  - EBSCOhost
DB  - jlh
ER  - 

TY  - JOUR
ID  - 113447735
T1  - Associations between biopsychosocial factors and chronic upper limb pain among slaughterhouse workers: cross sectional study.
AU  - Sundstrup, Emil
AU  - Jakobsen, Markus D.
AU  - Brandt, Mikkel
AU  - Jay, Kenneth
AU  - Aagaard, Per
AU  - Andersen, Lars L.
Y1  - 2016/02/27/
N1  - Accession Number: 113447735. Language: English. Entry Date: In Process. Revision Date: 20170104. Publication Type: journal article; research; randomized controlled trial. Journal Subset: Biomedical; Europe; UK & Ireland. Special Interest: Evidence-Based Practice. Instrumentation: General Health Questionnaire (GHQ); Disabilities of the Arm, Shoulder, and Hand (DASH) Questionnaire. NLM UID: 100968565. 
KW  - Occupational Exposure -- Adverse Effects
KW  - Industry
KW  - Upper Extremity -- Pathology
KW  - Pain Measurement -- Psychosocial Factors
KW  - Chronic Pain -- Psychosocial Factors
KW  - Chronic Pain -- Diagnosis
KW  - Muscle Strength -- Physiology
KW  - Adult
KW  - Chronic Pain -- Etiology
KW  - Cross Sectional Studies
KW  - Middle Age
KW  - Human
KW  - Denmark
KW  - Male
KW  - Psychology
KW  - Pain Measurement -- Methods
KW  - Validation Studies
KW  - Comparative Studies
KW  - Evaluation Research
KW  - Multicenter Studies
KW  - Randomized Controlled Trials
KW  - Questionnaires
SP  - 1
EP  - 11
JO  - BMC Musculoskeletal Disorders
JF  - BMC Musculoskeletal Disorders
JA  - BMC MUSCULOSKELET DISORD
VL  - 17
PB  - BioMed Central
AB  - Background: Knowledge of factors associated with chronic pain is necessary for preventive strategies. The present study investigates biopsychosocial differences, with specific focus on rate of force development (RFD) and work ability, between workers with and without chronic upper limb pain.Methods: Eighty-two male slaughterhouse workers, 49 with chronic upper limb pain and 33 pain-free controls participated in the study. Maximal muscle strength, RFD, and muscle activity was determined from fast and forceful maximal voluntary contractions for the shoulder and hand. Participants filled out a questionnaire on work ability (work ability index), work disability (Work module of DASH questionnaire), fear avoidance, and self-rated health. Additionally, pressure pain threshold (PPT) was measured in muscles of the arm, shoulder and lower leg.Results: Muscle strength and RFD (determined within time intervals of 30, 50, 100, and 200 ms relative to onset of contraction) was 28 % and 58-78 % lower, respectively, in workers with chronic pain compared with pain-free controls, and paralleled by reduced muscle activity (all p < 0.001). Workers with chronic pain had lower PPT of the arm, shoulder and lower leg (p < 0.01), and reported impaired work ability index score and general health along with higher work disability and fear avoidance compared with controls (all p < 0.0001). No differences were observed between the groups in regard to age, BMI, physical activity level, job position and duration of slaughterhouse work (all p > 0.4).Conclusions: Chronic upper limb pain was paralleled by reduced neuromuscular function of the shoulder and hand along with impaired work ability, work disability and general health. Future studies on chronic pain management at the workplace should carefully consider the biopsychosocial nature of pain when designing and implementing preventive strategies.
SN  - 1471-2474
AD  - National Research Centre for Working Environment, Lersø Parkalle 105, Copenhagen, Denmark
AD  - Institute for Sports Science and Clinical Biomechanics, SDU Muscle Research Cluster (SMRC), University of Southern Denmark, Odense, Denmark
AD  - Physical Activity and Human Performance Group, Center for Sensory-Motor Interaction, Department of Health Science and Technology, Aalborg University, Aalborg, Denmark
AD  - Institute for Sport and Clinical Biomechanics, Department of physical activity and health, University of Southern Denmark, Odense, Denmark
U2  - PMID: 26919829.
DO  - 10.1186/s12891-016-0953-7
UR  - http://search.ebscohost.com/login.aspx?direct=true&db=jlh&AN=113447735&site=ehost-live
DP  - EBSCOhost
DB  - jlh
ER  - 

TY  - JOUR
ID  - 121908226
T1  - Additional Effect of Static Ultrasound and Diadynamic Currents on Myofascial Trigger Points in a Manual Therapy Program for Patients With Chronic Neck Pain...A Randomized Clinical Trial
AU  - Dibai-Filho, Almir Vieira
AU  - De Oliveira, Alessandra Kelly
AU  - Girasol, Carlos Eduardo
AU  - Cancio Dias, Fabiana Rodrigues
AU  - De Jesus Guirro, Rinaldo Roberto
Y1  - 2017/04//
N1  - Accession Number: 121908226. Language: English. Entry Date: 20170325. Revision Date: 20170326. Publication Type: Article; research; tables/charts; randomized controlled trial. Journal Subset: Allied Health; Peer Reviewed; USA. Special Interest: Pain and Pain Management. Instrumentation: Beck Depression Inventory (BDI); Numeric Pain Rating Scale (NPRS); Neck Disability Index (NDI); Pain-Related Self-Statement Scale; Pain-Related Self-Statement Scale (PRSS). Grant Information: he study received funding from the São Paulo Research Foundation (FAPESP, grants 2013/19368-8, 2015/04076-7, and 2013/09753-1), Coordination for the improvement of Higher Education Personnel (CAPES), and the National Council of Technological and Scientific Development (PIBIC-CNPq).. NLM UID: 8803677. 
KW  - Chronic Pain -- Rehabilitation
KW  - Manual Therapy
KW  - Neck Pain -- Rehabilitation
KW  - Ultrasonic Therapy
KW  - Myofascial Pain Syndromes -- Rehabilitation
KW  - Pain Measurement
KW  - Range of Motion
KW  - Treatment Outcomes
KW  - Combined Modality Therapy
KW  - Skin Temperature
KW  - Pain Threshold
KW  - Algometry
KW  - Thermography
KW  - Electromyography
KW  - Clinical Assessment Tools
KW  - Scales
KW  - Randomized Controlled Trials
KW  - Single-Blind Studies
KW  - P-Value
KW  - Sample Size Determination
KW  - Repeated Measures
KW  - Analysis of Variance
KW  - Confidence Intervals
KW  - Data Analysis Software
KW  - Psychological Tests
KW  - Questionnaires
KW  - Adult
KW  - Female
KW  - Male
KW  - Human
KW  - Funding Source
SP  - 243
EP  - 252
JO  - American Journal of Physical Medicine & Rehabilitation
JF  - American Journal of Physical Medicine & Rehabilitation
JA  - AM J PHYS MED REHABIL
VL  - 96
IS  - 4
CY  - Baltimore, Maryland
PB  - Lippincott Williams & Wilkins
AB  - Objective: To assess the additional effect of static ultrasound and diadynamic currents on myofascial trigger points in a manual therapy program to treat individuals with chronic neck pain. Design: A single-blind randomized trial was conducted. Both men and women, between ages 18 and 45, with chronic neck pain and active myofascial trigger points in the upper trapezius were included in the study. Subjects were assigned to 3 different groups: group 1 (n = 20) was treated with manual therapy; group 2 (n = 20) was treated with manual therapy and static ultrasound; group 3 (n = 20) was treated with manual therapy and diadynamic currents. Individuals were assessed before the first treatment session, 48 hours after the first treatment session, 48 hours after the tenth treatment session, and 4 weeks after the last session. Results: There was no group-versus-time interaction for Numeric Rating Scale, Neck Disability Index, Pain-Related Self-Statement Scale, pressure pain threshold, cervical range of motion, and skin temperature (F-value range, 0.089-1.961; P-value range, 0.106-0.977). Moreover, we found no differences between groups regarding electromyographic activity (P > 0.05). Conclusion: The use of static ultrasound or diadynamic currents on myofascial trigger points in upper trapezius associated with a manual therapy program did not generate greater benefits than manual therapy alone.
SN  - 0894-9115
AD  - Laboratory of Physiotherapeutic Resources, Postgraduate Program in Rehabilitation and Functional Performance, University of São Paulo, Ribeirão Preto, SP, Brazil
AD  - Department of Biomechanics, Medicine and Rehabilitation of the Locomotor Apparatus, Ribeirão Preto Medical School, University of São Paulo, Ribeirão Preto, SP, Brazil
DO  - 10.1097/PHM.0000000000000595
UR  - http://search.ebscohost.com/login.aspx?direct=true&db=jlh&AN=121908226&site=ehost-live
DP  - EBSCOhost
DB  - jlh
ER  - 

TY  - JOUR
ID  - 107957828
T1  - Association Between Changes in Electromyographic Signal Amplitude and Abdominal Muscle Thickness in Individuals With and Without Lumbopelvic Pain.
AU  - Whittaker, Jackie L.
AU  - Mclean, Linda
AU  - Hodder, Joanne
AU  - Warner, Martin B.
AU  - Stokes, Maria J.
Y1  - 2013/07//
N1  - Accession Number: 107957828. Language: English. Entry Date: 20130717. Revision Date: 20150819. Publication Type: Journal Article; diagnostic images; research; tables/charts. Journal Subset: Allied Health; Editorial Board Reviewed; Expert Peer Reviewed; Peer Reviewed; USA. Special Interest: Pain and Pain Management; Physical Therapy; Sports Medicine. Instrumentation: Fear-Avoidance Beliefs Questionnaire (FABQ) (Waddell et al); Numeric Pain Rating Scale (NPRS); Oswestry Disability Index (ODI). Grant Information: Funded in part by Medical Solutions, Inc.. NLM UID: 7908150. 
KW  - Electromyography
KW  - Abdominal Muscles -- Ultrasonography
KW  - Exercise Test, Muscular
KW  - Low Back Pain
KW  - Pelvic Pain
KW  - Muscle Contraction -- Evaluation
KW  - Clinical Assessment Tools
KW  - Instrument Validation
KW  - Equipment Reliability
KW  - Abdominal Muscles -- Physiology
KW  - Human
KW  - Funding Source
KW  - Validation Studies
KW  - Evaluation Research
KW  - Linear Regression
KW  - Convenience Sample
KW  - Body Mass Index -- Evaluation
KW  - Questionnaires
KW  - Scales
KW  - Data Analysis Software
KW  - Young Adult
KW  - Adult
KW  - Middle Age
KW  - Male
KW  - Female
KW  - Descriptive Statistics
KW  - Correlation Coefficient
KW  - Analysis of Variance
KW  - Graphics
KW  - Regression
KW  - Chi Square Test
KW  - T-Tests
SP  - 466
EP  - 477
JO  - Journal of Orthopaedic & Sports Physical Therapy
JF  - Journal of Orthopaedic & Sports Physical Therapy
JA  - J ORTHOP SPORTS PHYS THER
VL  - 43
IS  - 7
CY  - La Crosse, Wisconsin
PB  - American Physical Therapy Association, Orthopaedic Section
AB  - STUDY DESIGN: Validation study. OBJECTIVES: To investigate the association between changes in electromyographic (EMG) signal amplitude and sonographic measures of muscle thickness of 4 abdominal muscles, during 2 clinical tests, in adults with and without lumbopelvic pain. BACKGROUND: There is a trend in rehabilitation to use ultrasound imaging (USI) to determine the extent of abdominal muscle contraction. However, the literature investigating the relationship between abdominal muscle thickness change and level of activation is inconclusive and has not included clinically relevant tasks.METHODS: Simultaneous recording from fine- wire EMG and USI was performed for 4 abdominal muscles, in 7 adults with lumbopelvic pain (mean Â± SD age, 29.7 Â± 12.0 years) and 7 adults without lumbopelvic pain (32.0 Â± 10.6 years), during an active straight leg raise (ASLR) test and an abdominal drawing-in maneuver (ADIM). Cross-correlation functions and linear regression analyses were used to describe the relationship between the 2 measures. Analyses of variance were used to compare individuals with and without lumbopelvi pain, with an alpha set at .05. RESULTS: Across all muscles, peak cross- correlation values were low (ASLR, r = 0.28 Â± 0.09; ADIM, r = 0.35 Â± 0.11), and there was large variability in associated time lags (ASLR, τ = 0.69 Â± 2.56 seconds; ADIM, τ = 0.53 Â± 3.75 seconds) Regression analyses did not detect a systematic pattern of association between EMG signal amplitude and USI measurements, and analyses i variance revealed no differences between cohorts CONCLUSION: These results suggest a weak relationship between EMG amplitude and abdominal muscle thickness change measured with USI during the ADIM and ASLR, and raise questions about thickness change derived from USI as a measure of muscular activity for the abdominal musculature. J Orthop Sports Phys Ther 2013;43(7):466-477. Epub 30 April 2013. doi:10.2519/jospt.2013.4440
SN  - 0190-6011
AD  - Faculty of Kinesiology, University of Calgary, Calgary, Alberta, Canada
AD  - School of Rehabilitation Therapy, Queen's University, Kingston, Ontario, Canada
AD  - Department of Kinesiology, McMaster University, Hamilton, Ontario, Canada
AD  - Faculty of Health Sciences, University of Southampton, Southampton, UK
U2  - PMID: 23633621.
DO  - 10.2519/jospt.2013.4440
UR  - http://search.ebscohost.com/login.aspx?direct=true&db=jlh&AN=107957828&site=ehost-live
DP  - EBSCOhost
DB  - jlh
ER  - 

TY  - JOUR
ID  - 103786503
T1  - Benefits of microprocessor-controlled prosthetic knees to limited community ambulators: Systematic review.
AU  - Kannenberg, Andreas
AU  - Zacharias, Britta
AU  - Pröbsting, Eva
Y1  - 2014/12//
N1  - Accession Number: 103786503. Language: English. Entry Date: 20150409. Revision Date: 20151015. Publication Type: Journal Article; research; systematic review; tables/charts. Journal Subset: Allied Health; Blind Peer Reviewed; Peer Reviewed; USA. Special Interest: Evidence-Based Practice; Physical Therapy. NLM UID: 8410047. 
KW  - Amputees
KW  - Prosthesis Design
KW  - Ambulation Aids
KW  - Human
KW  - Systematic Review
KW  - Accidental Falls -- Risk Factors
KW  - Medline
KW  - Embase
KW  - Psycinfo
KW  - Cochrane Library
KW  - Physiotherapy Evidence Database
KW  - Post Hoc Analysis
SP  - 1469
EP  - 1495
JO  - Journal of Rehabilitation Research & Development
JF  - Journal of Rehabilitation Research & Development
JA  - J REHABIL RES DEV
VL  - 51
IS  - 10
CY  - Baltimore, Maryland
PB  - VA Prosthetics Research & Development Center
AB  - The benefits of microprocessor-controlled prosthetic knees (MPKs) have been well established in community ambulators (Medicare Functional Classification Level [MFCL]-3) with a transfemoral amputation (TFA). A systematic review of the literature was performed to analyze whether limited community ambulators (MFCL-2) may also benefit from using an MPK in safety, performance-based function and mobility, and perceived function and satisfaction. We searched 10 scientific databases for clinical trials with MPKs and identified six publications with 57 subjects with TFA and MFCL-2 mobility grade. Using the criteria of a Cochrane Review on prosthetic components, we rated methodological quality moderate in four publications and low in two publications. MPK use may significantly reduce uncontrolled falls by up to 80% as well as significantly improve indicators of fall risk. Performance-based outcome measures suggest that persons with MFCL-2 mobility grade may be able to walk about 14% to 25% faster on level ground, be around 20% quicker on uneven surfaces, and descend a slope almost 30% faster when using an MPK. The results of this systematic review suggest that trial fittings may be used to determine whether or not individuals with TFA and MFCL-2 mobility grade benefit from MPK use. Criteria for patient selection and assessment of trial fitting success or failure are proposed.
SN  - 0748-7711
AD  - Medical Affairs, Otto Bock HealthCare LP, Austin, TX
AD  - Clinical Research and Services, Otto Bock HealthCare GmbH, Duderstadt, Germany
U2  - PMID: 25856664.
DO  - 10.1682/JRRD.2014.05.0118
UR  - http://search.ebscohost.com/login.aspx?direct=true&db=jlh&AN=103786503&site=ehost-live
DP  - EBSCOhost
DB  - jlh
ER  - 

TY  - JOUR
ID  - 109815378
T1  - The influence of lumbar extensor muscle fatigue on lumbar–pelvic coordination during weightlifting.
AU  - Hu, Boyi
AU  - Ning, Xiaopeng
Y1  - 2015/08//
N1  - Accession Number: 109815378. Language: English. Entry Date: 20150715. Revision Date: 20170123. Publication Type: Journal Article; pictorial; research; tables/charts. Journal Subset: Biomedical; Europe; Peer Reviewed; UK & Ireland. NLM UID: 0373220. 
KW  - Muscle Fatigue
KW  - Weight Lifting
KW  - Low Back Pain -- Risk Factors
KW  - Human
KW  - Electromyography
KW  - Male
KW  - Adult
KW  - Kinematics
KW  - Data Analysis Software
KW  - Analysis of Variance
KW  - P-Value
SP  - 1424
EP  - 1432
JO  - Ergonomics
JF  - Ergonomics
JA  - ERGONOMICS
VL  - 58
IS  - 8
CY  - Philadelphia, Pennsylvania
PB  - Taylor & Francis Ltd
AB  - Lumbar muscle fatigue is a potential risk factor for the development of low back pain. In this study, we investigated the influence of lumbar extensor muscle fatigue on lumbar–pelvic coordination patterns during weightlifting. Each of the 15 male subjects performed five repetitions of weightlifting tasks both before and after a lumbar extensor muscle fatiguing protocol. Lumbar muscle electromyography was collected to assess fatigue. Trunk kinematics was recorded to calculate lumbar–pelvic continuous relative phase (CRP) and CRP variability. Results showed that fatigue significantly reduced the average lumbar–pelvic CRP value (from 0.33 to 0.29 rad) during weightlifting. The average CRP variability reduced from 0.17 to 0.15 rad, yet this change ws statistically not significant. Further analyses also discovered elevated spinal loading during weightlifting after the development of lumbar extensor muscle fatigue. Our results suggest that frequently experienced lumbar extensor muscle fatigue should be avoided in an occupational environment. Practitioner Summary:Lumbar extensor muscle fatigue generates more in-phase lumbar–pelvic coordination patterns and elevated spinal loading during lifting. Such increase in spinal loading may indicate higher risk of back injury. Our results suggest that frequently experienced lumbar muscle fatigue should be avoided to reduce the risk of LBP.
SN  - 0014-0139
AD  - Department of Industrial and Management Systems Engineering, West Virginia University, Morgantown, WV, USA
DO  - 10.1080/00140139.2015.1005173
UR  - http://search.ebscohost.com/login.aspx?direct=true&db=jlh&AN=109815378&site=ehost-live
DP  - EBSCOhost
DB  - jlh
ER  - 

TY  - JOUR
ID  - 104522928
T1  - Stationarity test of electromyographic signals during isokinetic trunk exertions.
AU  - Soares, Marcelo M.
AU  - Jacobs, Karen
AU  - Cho, Young-Jin
AU  - Kim, Jung-Yong
Y1  - 2012/02/02/2012 Supplement
N1  - Accession Number: 104522928. Language: English. Entry Date: 20120327. Revision Date: 20150819. Publication Type: Journal Article; pictorial; research; tables/charts. Supplement Title: 2012 Supplement. Journal Subset: Allied Health; Europe; Peer Reviewed; UK & Ireland. Special Interest: Occupational Therapy. NLM UID: 9204382. 
KW  - Electromyography
KW  - Abdominal Muscles
KW  - Low Back Pain
KW  - Muscle Fatigue
KW  - Lifting
KW  - Human
KW  - Descriptive Statistics
KW  - Spectrum Analysis
KW  - Analysis of Variance
KW  - Male
KW  - P-Value
SP  - 2545
EP  - 2548
JO  - Work
JF  - Work
JA  - WORK
VL  - 41
PB  - IOS Press
AB  - The aim of this study is to investigate the stationarity of the electromyographic (EMG) signals during isokinetic exertions of the trunk muscle. Six healthy subjects participated in this study. The erector spinae muscles were used to collect the signals. In order to simulate the isokinetic exercises of the trunk, a Cybex system with a trunk modular component was used. All subjects performed sustained exertions with a combination of load (25%, 50% MVC) and angular velocity (0, 15, 30 degree/s). The stationarity of the signals was tested by the reverse arrangements test and modified reverse arrangements test. In the results, the signal stationarity was high in all conditions in the reverse arrangements test. However, in the modified reverse arrangements test it was relatively low at about the 30 degree/s angular velocity. In the analysis of variance, the effect of angular velocity was statistically significant at the 0.05 significance level in the modified reverse arrangements test and Tukey's HSD grouping showed that the stationarity of 30 degree/s angular velocity was significantly different from 0, 15 degree/s condition. These results indicate that the stationarity of the EMG signals showed no difference between isometric and isokinetic conditions when the angular velocity was equal to 15 degree/s.
SN  - 1051-9815
AD  - Department of Industrial and Management Engineering, Hanyang university, Sa 3-dong, Sangrok-gu, Ansan-si, Gyeonggi-do, Korea
UR  - http://search.ebscohost.com/login.aspx?direct=true&db=jlh&AN=104522928&site=ehost-live
DP  - EBSCOhost
DB  - jlh
ER  - 

TY  - JOUR
ID  - 103890497
T1  - Feasibility of closed-loop controller for righting seated posture after spinal cord injury.
AU  - Murphy, Julie O.
AU  - Audu, Musa L.
AU  - Lombardo, Lisa M.
AU  - Foglyano, Kevin M.
AU  - Triolo, Ronald J.
Y1  - 2014/05//
N1  - Accession Number: 103890497. Language: English. Entry Date: 20140912. Revision Date: 20151015. Publication Type: Journal Article; pictorial; research; tables/charts. Journal Subset: Allied Health; Blind Peer Reviewed; Peer Reviewed; USA. Special Interest: Physical Therapy. Grant Information: Funding Sources: This material was based on work supported in part by the Department of Veterans Affairs Rehabilitation Research and Development Service (grant B6406R) and the Department of Defense SCI Research Program (grant W81XWH-10–2-0141).. NLM UID: 8410047. 
KW  - Spinal Cord Injuries -- Therapy
KW  - Electrical Stimulation, Functional -- Methods
KW  - Sitting
KW  - Posture
KW  - Human
KW  - Wheelchairs
KW  - Adult
KW  - Middle Age
KW  - Descriptive Statistics
KW  - Body Weight
KW  - Body Height
KW  - Male
KW  - Female
KW  - Analysis of Variance
KW  - Funding Source
SP  - 747
EP  - 760
JO  - Journal of Rehabilitation Research & Development
JF  - Journal of Rehabilitation Research & Development
JA  - J REHABIL RES DEV
VL  - 51
IS  - 5
CY  - Baltimore, Maryland
PB  - VA Prosthetics Research & Development Center
AB  - Spinal cord injury (SCI) can compromise the ability to maintain an erect seated posture. This study examined the feasibility of a sensor-based threshold controller to automatically modulate stimulation to paralyzed hip and trunk extensor muscles to restore upright sitting from forward leaning postures. Forward trunk tilt was estimated from the anterior- posterior component of gravitational acceleration sensed by a sternum-mounted wireless accelerometer. Stimulation increased if trunk tilt exceeded a specified flexion threshold and ceased once upright sitting was resumed. The controller was verified experimentally in five volunteers with SCI and successfully returned all subjects to upright postures from forward leaning positions. Upper-limb effort exerted while returning to erect posture was significantly reduced (to 7.4% +/– 3.7% of body mass) pooled across all volunteers while using the controller compared with using continuous and no stimulation (p < 0.03). Controller response times were consistent among subjects when applied while sitting with (0.30 +/– 0.05 s) or without (0.34 +/– 0.11 s) a backrest. The controller enabled volunteers to lean farther forward (59.7° +/– 16.4°) in wheelchairs without upper-limb effort than with no stimulation. Clinical utility of the system for facilitating reach or preventing falls remains to be determined in future studies.
SN  - 0748-7711
AD  - Department of Biomedical Engineering, Case Western Reserve University, Cleveland, OH; Louis Stokes Cleveland Department of Veterans Affairs Medical Center, Cleveland, OH
AD  - Department of Biomedical Engineering, Case Western Reserve University, Cleveland, OH
AD  - Louis Stokes Cleveland Department of Veterans Affairs Medical Center, Cleveland, OH
AD  - Louis Stokes Cleveland Department of Veterans Affairs Medical Center, Cleveland, OH; Department of Orthopaedics, Case Western Reserve University, Cleveland, OH
U2  - PMID: 25333890.
DO  - 10.1682/JRRD.2013.09.0200
UR  - http://search.ebscohost.com/login.aspx?direct=true&db=jlh&AN=103890497&site=ehost-live
DP  - EBSCOhost
DB  - jlh
ER  - 

TY  - JOUR
ID  - 111491882
T1  - Reduced gait automaticity in female patients with chronic fatigue syndrome: Case-control study.
AU  - Eyskens, Jan b.
AU  - Nijs, Jo
AU  - Wouters, Kristien
AU  - Moorkens, Greta
Y1  - 2015/08//
N1  - Accession Number: 111491882. Language: English. Entry Date: 20151218. Revision Date: 20151218. Publication Type: Article; pictorial; research; tables/charts. Journal Subset: Allied Health; Blind Peer Reviewed; Peer Reviewed; USA. Special Interest: Women's Health. Instrumentation: Stops Walking With Eyes Closed With Secondary Cognitive Task (SWECCT); Timed Loaded Standing. NLM UID: 8410047. 
KW  - Fatigue Syndrome, Chronic
KW  - Gait
KW  - Psychomotor Performance
KW  - Visual Perception
KW  - Human
KW  - Belgium
KW  - Female
KW  - Women's Health
KW  - Case Control Studies
KW  - Walking
KW  - Mental Processes
KW  - Physical Endurance
KW  - Torso -- Physiology
KW  - Arm -- Physiology
KW  - Young Adult
KW  - Adult
KW  - Middle Age
KW  - Descriptive Statistics
KW  - Cross Sectional Studies
KW  - Clinical Assessment Tools
KW  - Test-Retest Reliability
KW  - Chi Square Test
KW  - Fisher's Exact Test
KW  - Mann-Whitney U Test
KW  - Kappa Statistic
KW  - Spearman's Rank Correlation Coefficient
KW  - Logistic Regression
KW  - Sensitivity and Specificity
KW  - Validity
KW  - Body Weights and Measures
KW  - P-Value
SP  - 805
EP  - 814
JO  - Journal of Rehabilitation Research & Development
JF  - Journal of Rehabilitation Research & Development
JA  - J REHABIL RES DEV
VL  - 52
IS  - 7
CY  - Baltimore, Maryland
PB  - VA Prosthetics Research & Development Center
AB  - Patients with chronic fatigue syndrome (CFS) report difficulties walking for a prolonged period of time. This study compares gait automaticity between women with CFS and nondisabled controls. The "stops walking with eyes closed with secondary cognitive task" test is based on the classic "stops walking while talking" test but compares walking with eyes closed while performing a secondary cognitive task in a female CFS population (n = 34) and in female nondisabled controls (n = 38). When initiating gate, 23.5% of patients with CFS looked toward the ground compared with only 2.6% of nondisabled controls. After 7 m, subjects were asked to close their eyes, and after another 7 m, they were asked, "How much is 100 minus 7?" Of the patients with CFS, 55.9% stopped walking compared with 5.3% of nondisabled controls. Less automated walking was observed in patients with CFS than in nondisabled controls (p < 0.001). The test-retest reliability is moderate for global stopping. This simple test observed reduced gait automaticity in patients with CFS for the first time. Dual tasking could be helpful to address the functional limitations found in this particular study.
SN  - 0748-7711
AD  - Department of Internal Medicine, Antwerp University Hospital, Antwerp, Belgium
AD  - Pain in Motion Research Group, Departments of Human Physiology and Physiotherapy, Vrije Universiteit Brussel, Brussels, Belgium
AD  - Department of Physical Medicine and Physiotherapy, University Hospital Brussels, Brussels, Belgium
AD  - Department of Scientific Coordination and Biostatistics, Antwerp University Hospital, Antwerp, Belgium
AD  - Faculty of Medicine and Health Science, University of Antwerp, Antwerp, Belgium
DO  - 10.1682/JRRD.2014.11.0293
UR  - http://search.ebscohost.com/login.aspx?direct=true&db=jlh&AN=111491882&site=ehost-live
DP  - EBSCOhost
DB  - jlh
ER  - 

TY  - JOUR
ID  - 104009257
T1  - Spatial reorganisation of muscle activity correlates with change in tangential force variability during isometric contractions.
AU  - Mista, Christian A
AU  - Salomoni, Sauro E
AU  - Graven-Nielsen, Thomas
Y1  - 2014/02//
N1  - Accession Number: 104009257. Language: English. Entry Date: 20140829. Revision Date: 20150710. Publication Type: Journal Article; research. Journal Subset: Biomedical; Europe; Peer Reviewed; UK & Ireland. NLM UID: 9109125. 
KW  - Electromyography -- Methods
KW  - Isometric Contraction -- Physiology
KW  - Muscle, Skeletal -- Physiology
KW  - Psychotherapy
KW  - Adult
KW  - Arm -- Physiology
KW  - Elbow -- Physiology
KW  - Female
KW  - Human
KW  - Male
KW  - Range of Motion -- Physiology
KW  - Reference Values
KW  - Sensitivity and Specificity
KW  - Task Performance and Analysis
SP  - 37
EP  - 45
JO  - Journal of Electromyography & Kinesiology
JF  - Journal of Electromyography & Kinesiology
JA  - J ELECTROMYOGR KINESIOL
VL  - 24
IS  - 1
CY  - New York, New York
PB  - Elsevier B.V.
SN  - 1050-6411
AD  - Laboratory for Musculoskeletal Pain and Motor Control, Center for Sensory-Motor Interaction (SMI), Department of Health Science and Technology, Faculty of Medicine, Aalborg University, Denmark.
AD  - Laboratory for Musculoskeletal Pain and Motor Control, Center for Sensory-Motor Interaction (SMI), Department of Health Science and Technology, Faculty of Medicine, Aalborg University, Denmark. Electronic address: tgn@hst.aau.dk.
U2  - PMID: 24321699.
DO  - 10.1016/j.jelekin.2013.10.014
UR  - http://search.ebscohost.com/login.aspx?direct=true&db=jlh&AN=104009257&site=ehost-live
DP  - EBSCOhost
DB  - jlh
ER  - 

TY  - JOUR
ID  - 105886141
T1  - Neck movement and muscle activity characteristics in female office workers with neck pain.
AU  - Johnston V
AU  - Jull G
AU  - Souvlis T
AU  - Jimmieson NL
Y1  - 2008/03//3/1/2008
N1  - Accession Number: 105886141. Language: English. Entry Date: 20080411. Revision Date: 20150711. Publication Type: Journal Article; research. Journal Subset: Allied Health; Biomedical; Peer Reviewed; USA. Special Interest: Physical Therapy. NLM UID: 7610646. 
KW  - Cervical Vertebrae -- Physiology
KW  - Neck Muscles -- Physiology
KW  - Neck Pain -- Physiopathology
KW  - Occupational Diseases -- Physiopathology
KW  - Adult
KW  - Computers and Computerization
KW  - Cross Sectional Studies
KW  - Disability Evaluation
KW  - Electromyography
KW  - Female
KW  - Movement
KW  - Range of Motion -- Physiology
KW  - Human
SP  - 555
EP  - 563
JO  - Spine (03622436)
JF  - Spine (03622436)
JA  - SPINE
VL  - 33
IS  - 5
CY  - Baltimore, Maryland
PB  - Lippincott Williams & Wilkins
AB  - STUDY DESIGN: Cross-sectional study. OBJECTIVE: To explore aspects of cervical musculoskeletal function in female office workers with neck pain. SUMMARY OF BACKGROUND DATA: Evidence of physical characteristics that differentiate computer workers with and without neck pain is sparse. Patients with chronic neck pain demonstrate reduced motion and altered patterns of muscle control in the cervical flexor and upper trapezius (UT) muscles during specific tasks. Understanding cervical musculoskeletal function in office workers will better direct intervention and prevention strategies. METHODS: Measures included neck range of motion; superficial neck flexor muscle activity during a clinical test, the craniocervical flexion test; and a motor task, a unilateral muscle coordination task, to assess the activity of both the anterior and posterior neck muscles. Office workers with and without neck pain were formed into 3 groups based on their scores on the Neck Disability Index. Nonworking women without neck pain formed the control group. Surface electromyographic activity was recorded bilaterally from the sternocleidomastoid, anterior scalene (AS), cervical extensor (CE) and UT muscles. RESULTS: Workers with neck pain had reduced rotation range and increased activity of the superficial cervical flexors during the craniocervical flexion test. During the coordination task, workers with pain demonstrated greater activity in the CE muscles bilaterally. On completion of the task, the UT and dominant CE and AS muscles demonstrated an inability to relax in workers with pain. In general, there was a linear relationship between the workers' self-reported levels of pain and disability and the movement and muscle changes. CONCLUSION: These results are consistent with those found in other cervical musculoskeletal disorders and may represent an altered muscle recruitment strategy to stabilize the head and neck. An exercise program including motor reeducation may assist in the management of neck pain in office workers.
SN  - 0362-2436
AD  - Physiotherapy Division, School of Health and Rehabilitation Sciences, The University of Queensland, Australia. v.johnston@shrs.uq.edu.au
U2  - PMID: 18317202.
UR  - http://search.ebscohost.com/login.aspx?direct=true&db=jlh&AN=105886141&site=ehost-live
DP  - EBSCOhost
DB  - jlh
ER  - 

TY  - JOUR
ID  - 104312903
T1  - Variability of three-dimensional forces increase during experimental knee pain.
AU  - Salomoni SE
AU  - Ejaz A
AU  - Laursen AC
AU  - Graven-Nielsen T
AU  - Salomoni, Sauro E
AU  - Ejaz, Ashir
AU  - Laursen, Anders C
AU  - Graven-Nielsen, Thomas
Y1  - 2013/03//
N1  - Accession Number: 104312903. Language: English. Entry Date: 20130906. Revision Date: 20171007. Publication Type: journal article; research; randomized controlled trial. Journal Subset: Allied Health; Biomedical; Continental Europe; Europe. Special Interest: Physical Therapy. NLM UID: 100954790. 
KW  - Arthralgia -- Physiopathology
KW  - Knee -- Physiopathology
KW  - Knee Joint -- Physiopathology
KW  - Muscle Strength -- Physiology
KW  - Adult
KW  - Crossover Design
KW  - Double-Blind Studies
KW  - Electromyography
KW  - Female
KW  - Human
KW  - Isometric Contraction -- Physiology
KW  - Male
KW  - Observer Bias
KW  - Pain Measurement
KW  - Placebos
KW  - Range of Motion -- Physiology
KW  - Young Adult
SP  - 567
EP  - 575
JO  - European Journal of Applied Physiology
JF  - European Journal of Applied Physiology
JA  - EUR J APPL PHYSIOL
VL  - 113
IS  - 3
CY  - , <Blank>
PB  - Springer Science & Business Media B.V.
AB  - Knee pain is a common symptom of different knee pathologies, affecting muscle strength and force generation. Although the control of precise three-dimensional forces is essential for the performance of functional tasks, current evidence of pain effects in force variability is limited to single-directional assessments of contractions at moderate force levels. This study assessed the effects of experimental knee joint pain in the three-dimensional force variability during isometric knee extensions at a wide range of target forces (2.5-80 % of maximal voluntary contraction, MVC). Fifteen healthy subjects performed contractions before, immediately following, and after injections of hypertonic (painful) or isotonic (control) saline into the infrapatellar fat pad. Pain intensity was measured on a 10-cm visual analogue scale. Force magnitude, direction, and variability were assessed using a six-axis force sensor while activity of quadriceps and hamstring muscles was recorded by surface electromyography. Significant correlation was found between tangential force displacements and variability of quadriceps muscle activity. Experimental knee pain increased the variability of the task-related force component at all force levels, while variability of tangential force components increased at low forces (≤5 % of MVC). The mean quadriceps activity decreased during painful contractions only at 80 % of MVC. Pain adaptations underlying increased force variability at low contraction levels probably involve heterogeneous reorganization of muscle activity, which could not be detected by surface electrodes. These findings indicate a less efficient motor strategy during knee joint pain, suggesting that pain relief may enhance training for the control of smooth forces by knee pain patients.
SN  - 1439-6319
AD  - Laboratory for Musculoskeletal Pain and Motor Control, Department of Health Science and Technology, Faculty of Medicine, Center for Sensory-Motor Interaction, Aalborg University, Fredrik Bajers Vej 7D-3, 9220 Aalborg E, Denmark
AD  - Laboratory for Musculoskeletal Pain and Motor Control, Department of Health Science and Technology, Faculty of Medicine, Center for Sensory-Motor Interaction (SMI), Aalborg University, Fredrik Bajers Vej 7D-3, 9220, Aalborg E, Denmark.
U2  - PMID: 22843218.
DO  - 10.1007/s00421-012-2461-2
UR  - http://search.ebscohost.com/login.aspx?direct=true&db=jlh&AN=104312903&site=ehost-live
DP  - EBSCOhost
DB  - jlh
ER  - 

TY  - JOUR
ID  - 104155752
T1  - The influence of high and low heeled shoes on EMG timing characteristics of the lumbar and hip extensor complex during trunk forward flexion and return task.
AU  - Mika, Anna
AU  - Clark, Brian C.
AU  - Oleksy, Łukasz
Y1  - 2013/12//
N1  - Accession Number: 104155752. Language: English. Entry Date: 20131108. Revision Date: 20150711. Publication Type: Journal Article; research. Journal Subset: Allied Health; Europe; Peer Reviewed; UK & Ireland. Special Interest: Physical Therapy. NLM UID: 9610924. 
KW  - Heel
KW  - Shoes -- Evaluation
KW  - Electromyography -- Evaluation
KW  - Human
KW  - Biomechanics
KW  - Female
KW  - Adult
KW  - Spine
KW  - Lumbar Vertebrae
KW  - Musculoskeletal System -- Injuries
SP  - 506
EP  - 511
JO  - Manual Therapy
JF  - Manual Therapy
JA  - MANUAL THER
VL  - 18
IS  - 6
CY  - New York, New York
PB  - Elsevier B.V.
AB  - Abstract: Background: Recent studies suggest that wearing high-heel shoes increases the risk of developing certain musculoskeletal pain conditions. In this study we sought to examine whether heel height alters lumbar and hip extensor muscle timing characteristics during a standardized trunk flexion task. Methods: Thirty-one young, healthy women (22–27 years; 168.6 Â± 5.1 cm; 57.1 Â± 11.8 kg) participated in this study. Lumbar erector spinae (ES), gluteus maximus (GM), and biceps femoris (BF) electromyographic (EMG) signals were recorded during a trunk flexion task where subjects were instructed to flex their trunk in the sagittal plane and then return to a neutral posture. The task was repeated under three footwear conditions: while wearing no footwear, while wearing shoes with 4-cm heels, and while wearing shoes with 10-cm heels. EMG onset and offset times, as well as EMG duration, were calculated for each muscle and compared across conditions. Results: We observed a significantly earlier onset of the ES EMG activity (1.36 Â± 0.61 vs. 1.56 Â± 0.67 s), and significantly delayed onset of the GM EMG activity (1.72 Â± 0.66 vs. 1.28 Â± 0.58 s) during the flexion phase of movement in the 10-cm heeled compared to the no footwear condition. The GM muscle also exhibited an earlier offset time in the 10-cm heel condition compared to the no footwear condition during the flexion movement (2.57 Â± 0.67 vs. 3.30 Â± 0.61 s) as well as during the return from flexion movement phase (10.87 Â± 0.58 vs. 11.69 Â± 0.65 s). These alterations in timing characteristic resulted in an overall decrease in the EMG duration for the GM muscle during the flexion movement. Conclusion: The results of this study suggest that high-heels alter trunk and hip extensor muscle coordination patterns. These findings, when considered in combination with other recent findings on the biomechanical effects of wearing high-heels, raise concern about whether wearing high heels results in abnormal spine loading patterns and increases the risk for developing musculoskeletal injuries.
SN  - 1356-689X
AD  - Department of Clinical Rehabilitation, University School of Physical Education in Krakow, Al. Jana Pawla II 78, 31-571 Krakow, Poland
AD  - Ohio Musculoskeletal and Neurological Institute (OMNI), Ohio University, Athens, OH, USA; Department of Biomedical Sciences, Ohio University, Athens, OH, USA
AD  - Department of Clinical Rehabilitation, University School of Physical Education in Krakow, Al. Jana Pawla II 78, 31-571 Krakow, Poland; Zen Machines, Poland
U2  - PMID: 23632370.
DO  - 10.1016/j.math.2013.03.004
UR  - http://search.ebscohost.com/login.aspx?direct=true&db=jlh&AN=104155752&site=ehost-live
DP  - EBSCOhost
DB  - jlh
ER  - 

TY  - JOUR
ID  - 117276222
T1  - Home-based hand rehabilitation after chronic stroke: Randomized, controlled single-blind trial comparing the MusicGlove with a conventional exercise program.
AU  - Zondervan, Daniel K.
AU  - Friedman, Nizan
AU  - Chang, Enoch
AU  - Xing Zhao
AU  - Augsburger, Renee
AU  - Reinkensmeyer, David J.
AU  - Cramer, Steven C.
Y1  - 2016/05//
N1  - Accession Number: 117276222. Language: English. Entry Date: 20160810. Revision Date: 20170615. Publication Type: Article; pictorial; research; tables/charts; randomized controlled trial. Journal Subset: Allied Health; Blind Peer Reviewed; Peer Reviewed; USA. Instrumentation: Geriatric Depression Scale (GDS); Box and Block Test (BBT); NIH Stroke Scale; Action Research Arm Test (ARAT); Nine-Hole Peg Test (NHPT); Modified Ashworth Scale; Amount of Use (AOU) subscale of the Motor Activity Log (MAL); Upper extremity subscale of the Fugl-Meyer Assessment (FMA); Quality of Movement (QOM) subscale of the Motor Activity Log (MAL). Grant Information: National Institutes of Health (grant 1R43HD074331–01) and the Department of Education (National Institute on Disability and Rehabilitation Research grant H133S120032). NLM UID: 8410047. 
KW  - Stroke -- Rehabilitation
KW  - Home Rehabilitation
KW  - Hand Therapy
KW  - Exergames
KW  - Gloves
KW  - Psychomotor Performance
KW  - Movement
KW  - Outcomes (Health Care)
KW  - Human
KW  - Funding Source
KW  - Chronic Disease
KW  - Randomized Controlled Trials
KW  - Single-Blind Studies
KW  - Comparative Studies
KW  - Stroke Patients
KW  - Rehabilitation Patients
KW  - Visual Analog Scaling
KW  - Pain Measurement
KW  - Clinical Assessment Tools
KW  - Scales
KW  - California
KW  - Structured Interview
KW  - Activities of Daily Living
KW  - Geriatric Depression Scale
KW  - NIH Stroke Scale
KW  - Psychological Tests
KW  - Crossover Design
KW  - T-Tests
KW  - Pilot Studies
KW  - Two-Tailed Test
KW  - Fisher's Exact Test
KW  - One-Tailed Test
KW  - Repeated Measures
KW  - Analysis of Variance
KW  - Post Hoc Analysis
KW  - Linear Regression
KW  - Male
KW  - Female
KW  - Adult
KW  - Middle Age
KW  - Aged
KW  - Descriptive Statistics
KW  - P-Value
KW  - Motivation
KW  - Colleges and Universities
SP  - 457
EP  - 472
JO  - Journal of Rehabilitation Research & Development
JF  - Journal of Rehabilitation Research & Development
JA  - J REHABIL RES DEV
VL  - 53
IS  - 4
CY  - Baltimore, Maryland
PB  - VA Prosthetics Research & Development Center
AB  - Individuals with chronic stroke have limited options for hand rehabilitation at home. Here, we sought to determine the feasibility and efficacy of home-based MusicGlove therapy. Seventeen participants with moderate hand impairment in the chronic phase of stroke were randomized to 3 wk of home-based exercise with either the MusicGlove or conventional tabletop exercises. The primary outcome measure was the change in the Box and Blocks test score from baseline to 1 mo posttreatment. Both groups significantly improved their Box and Blocks test score, but no significant difference was found between groups. The MusicGlove group did exhibit significantly greater improvements than the conventional exercise group in Motor Activity Log Quality of Movement and Amount of Use scores 1 mo posttherapy (p = 0.007 and p = 0.04, respectively). Participants significantly increased their use of MusicGlove over time, completing 466 gripping movements per day on average at study end. MusicGlove therapy was not superior to conventional table-top exercises for the primary end point but was nevertheless feasible and led to a significantly greater increase in self-reported functional use and quality of movement of the impaired hand than conventional home exercises.
SN  - 0748-7711
AD  - Departments of Mechanical and Aerospace Engineering, University of California at Irvine, Irvine, CA
AD  - Department of Biomedical Engineering, University of California at Irvine, Irvine, CA
AD  - Departments of Physical Medicine and Rehabilitation, University of California at Irvine, Irvine, CA
AD  - Department of Rehabilitation Services, University of California at Irvine Medical Center, Irvine, CA
AD  - Departments of Anatomy and Neurobiology, University of California at Irvine, Irvine, CA
AD  - Department of Neurology, University of California at Irvine, Irvine, CA
DO  - 10.1682/JRRD.2015.04.0057
UR  - http://search.ebscohost.com/login.aspx?direct=true&db=jlh&AN=117276222&site=ehost-live
DP  - EBSCOhost
DB  - jlh
ER  - 

TY  - JOUR
ID  - 104809693
T1  - The effect of work pace on workload, motor variability and fatigue during simulated light assembly work.
AU  - Bosch, T.
AU  - Mathiassen, S.E.
AU  - Visser, B.
AU  - Looze, M.P.
AU  - Dieën, J.H.
Y1  - 2011/02//
N1  - Accession Number: 104809693. Language: English. Entry Date: 20110325. Revision Date: 20150711. Publication Type: Journal Article; pictorial; research; tables/charts. Journal Subset: Biomedical; Europe; Peer Reviewed; UK & Ireland. Grant Information: Centre for Musculoskeletal Research in Sweden and Body at Work, the Dutch Research Center for Physical Activity, Work and Health.. NLM UID: 0373220. 
KW  - Electromyography -- Methods
KW  - Fatigue
KW  - Work -- Evaluation
KW  - Adult
KW  - Analysis of Variance
KW  - Business
KW  - Ergonomics
KW  - Female
KW  - Friedman Test
KW  - Funding Source
KW  - Human
KW  - Industry
KW  - Kinematics
KW  - Repeated Measures
KW  - Research Methodology
KW  - Wilcoxon Rank Sum Test
KW  - Workload
SP  - 154
EP  - 168
JO  - Ergonomics
JF  - Ergonomics
JA  - ERGONOMICS
VL  - 54
IS  - 2
CY  - Philadelphia, Pennsylvania
PB  - Taylor & Francis Ltd
AB  - This study investigated the effect of work pace on workload, motor variability and fatigue during light assembly work. Upper extremity kinematics and electromyography (EMG) were obtained on a cycle-to-cycle basis for eight participants during two conditions, corresponding to 'normal' and 'high' work pace according to a predetermined time system for engineering. Indicators of fatigue, pain sensitivity and performance were recorded before, during and after the task. The level and variability of muscle activity did not differ according to work pace, and manifestations of muscle fatigue or changed pain sensitivity were not observed. In the high work pace, however, participants moved more efficiently, they showed more variability in wrist speed and acceleration, but they also made more errors. These results suggest that an increased work pace, within the range addressed here, will not have any substantial adverse effects on acute motor performance and fatigue in light, cyclic assembly work. Statement of Relevance:In the manufacturing industry, work pace is a key issue in production system design and hence of interest to ergonomists as well as engineers. In this laboratory study, increasing the work pace did not show adverse effects in terms of biomechanical exposures and muscle fatigue, but it did lead to more errors. For the industrial engineer, this observation suggests that an increase in work pace might diminish production quality, even without any noticeable fatigue being experienced by the operators.
SN  - 0014-0139
AD  - TNO, Quality of Life, Hoofddorp, The Netherlands
AD  - Centre for Musculoskeletal Research, Department of Occupational and Public Health Sciences, University of Gävle, SE-80176 Gävle, Sweden
AD  - Research Institute Move, Faculty of Human Movement Sciences, VU University, Amsterdam 1081 BT, The Netherlands
AD  - Body@Work, Research Center on Physical Activity, Work and Health, Amsterdam, The Netherlands
AD  - Amsterdam School of Health Professions, University of Applied Sciences (HvA), Amsterdam/Academic Medical Center, University of Amsterdam, The Netherlands
U2  - PMID: 21294013.
DO  - 10.1080/00140139.2010.538723
UR  - http://search.ebscohost.com/login.aspx?direct=true&db=jlh&AN=104809693&site=ehost-live
DP  - EBSCOhost
DB  - jlh
ER  - 

TY  - JOUR
ID  - 105074289
T1  - Use of muscle functional magnetic resonance imaging to compare cervical flexor activity between patients with whiplash-associated disorders and people who are healthy.
AU  - Cagnie B
AU  - Dolphens M
AU  - Peeters I
AU  - Achten E
AU  - Cambier D
AU  - Danneels L
Y1  - 2010/08//
N1  - Accession Number: 105074289. Language: English. Entry Date: 20101001. Revision Date: 20150820. Publication Type: Journal Article; diagnostic images; research; tables/charts. Journal Subset: Allied Health; Peer Reviewed; USA. Special Interest: Physical Therapy. Instrumentation: Neck Disability Index (NDI); Numerical Rating Scale (NRS). Grant Information: Research Foundation - Flanders (FWO). NLM UID: 0022623. 
KW  - Neck Muscles -- Pathology
KW  - Whiplash Injuries -- Pathology
KW  - Adult
KW  - Chronic Disease
KW  - Clinical Assessment Tools
KW  - Cross Sectional Studies
KW  - Data Analysis Software
KW  - Electromyography
KW  - Female
KW  - Funding Source
KW  - Human
KW  - Magnetic Resonance Imaging -- Methods
KW  - Male
KW  - Pain Measurement
KW  - Pearson's Correlation Coefficient
KW  - Post Hoc Analysis
KW  - Young Adult
SP  - 1157
EP  - 1164
JO  - Physical Therapy
JF  - Physical Therapy
JA  - PHYS THER
VL  - 90
IS  - 8
PB  - Oxford University Press / USA
AB  - Background Chronic whiplash-associated disorders (WAD) have been shown to be associated with motor dysfunction. Increased electromyographic (EMG) activity in neck and shoulder girdle muscles has been demonstrated during different tasks in participants with persistent WAD. Muscle functional magnetic resonance imaging (mfMRI) is an innovative technique to evaluate muscle activity and differential recruitment of deep and superficial muscles following exercise. Objective The purpose of this study was to compare the recruitment pattern of deep and superficial neck flexors between patients with WAD and controls using mfMRI. Design A cross-sectional design was used. Method The study was conducted in a physical and rehabilitation medicine department. The participants were 19 controls who were healthy (10 men, 9 women; mean [+/-SD] age=22.2+/-0.6 years) and 16 patients with WAD (5 men, 11 women; mean [+/-SD] age=32.9+/-12.7 years). The T2 values were calculated for the longus colli (Lco), longus capitis (Lca), and sternocleidomastoid (SCM) muscles at rest and following cranio-cervical flexion (CCF). RESULTS: /b> In the overall statistical model for T2 shift, there was a significant main effect for muscle (F=3.906, P=.033) but not for group (F=2.855, P=.101). The muscle x group interaction effect was significant (F=3.618, P=.041). Although not significant, there was a strong trend for lesser Lco (P=.061) and Lca (P=.060) activity for the WAD group compared with the control group. Although the SCM showed higher T2 shifts, this difference was not significant (P=.291). Limitations Although mfMRI is an innovative and useful technique for the evaluation of deep cervical muscles, consideration is required, as this method encompasses a postexercise evaluation and is limited to resistance types of exercises. CONCLUSIONS:/b> Muscle functional magnetic resonance imaging demonstrated a difference in muscle recruitment between the Lco, Lca, and SCM during CCF in the control group, but failed to demonstrate a changed activity pattern in the WAD group compared with the control group. The mild symptoms in the WAD group and the wide variability in T2 values may explain the lack of significance.
SN  - 0031-9023
AD  - Department of Rehabilitation Sciences and Physiotherapy, Ghent University, De Pintelaan 185, 3B3, B-9000 Ghent, Belgium
U2  - PMID: 20522674.
DO  - 10.2522/ptj.20090351
UR  - http://search.ebscohost.com/login.aspx?direct=true&db=jlh&AN=105074289&site=ehost-live
DP  - EBSCOhost
DB  - jlh
ER  - 

TY  - JOUR
ID  - 104242326
T1  - Can vibratory feedback be used to improve postural stability in persons with transtibial limb loss?
AU  - Rusaw, David
AU  - Hagberg, Kerstin
AU  - Nolan, Lee
AU  - Ramstrand, Nerrolyn
Y1  - 2012/11//
N1  - Accession Number: 104242326. Language: English. Entry Date: 20130301. Revision Date: 20151015. Publication Type: Journal Article; equations & formulas; research; tables/charts. Journal Subset: Allied Health; Blind Peer Reviewed; Peer Reviewed; USA. Grant Information: This material was based on work supported by the Swedish Association of Prosthetists and Orthotists and Innovationsbron.. NLM UID: 8410047. 
KW  - Vibration -- Therapeutic Use
KW  - Balance, Postural
KW  - Below-Knee Amputation -- Rehabilitation
KW  - Limb Prosthesis
KW  - Feedback
KW  - Balance, Postural -- Evaluation
KW  - Weight Shifting
KW  - Comparative Studies
KW  - Prospective Studies
KW  - Intraclass Correlation Coefficient
KW  - Data Analysis Software
KW  - Multivariate Analysis of Variance
KW  - P-Value
KW  - Confidence Intervals
KW  - Adult
KW  - Middle Age
KW  - Aged
KW  - Female
KW  - Male
KW  - Human
KW  - Funding Source
SP  - 1239
EP  - 1254
JO  - Journal of Rehabilitation Research & Development
JF  - Journal of Rehabilitation Research & Development
JA  - J REHABIL RES DEV
VL  - 49
IS  - 8
CY  - Baltimore, Maryland
PB  - VA Prosthetics Research & Development Center
AB  - The use of vibration as a feedback modality to convey motion of the body has been shown to improve measures of postural stability in some groups of patients. Because individuals using transtibial prostheses lack sensation distal to the amputation, vibratory feedback could possibly be used to improve their postural stability. The current investigation provided transtibial prosthesis users (n = 24, mean age 48 yr) with vibratory feedback proportional to the signal received from force transducers located under the prosthetic foot. Postural stability was evaluated by measuring center of pressure (CoP) movement, limits of stability, and rhythmic weight shift while participants stood on a force platform capable of rotations in the pitch plane (toes up/toes down). The results showed that the vibratory feedback increased the mediolateral displacement amplitude of CoP in standing balance and reduced the response time to rapid voluntary movements of the center of gravity. The results suggest that the use of vibratory feedback in an experimental setting leads to improvements in fast open-loop mechanisms of postural control in transtibial prosthesis users.
SN  - 0748-7711
AD  - Institute for Clinical Sciences, Department of Orthopaedics, Sahlgrenska Academy, University of Gothenburg, Gothenburg, Sweden; Department of Rehabilitation, School of Health Sciences, Jönköping University, Jönköping, Sweden
AD  - Institute for Clinical Sciences, Department of Orthopaedics, Sahlgrenska Academy, University of Gothenburg, Gothenburg, Sweden
AD  - Department of Rehabilitation, School of Health Sciences, Jönköping University, Jönköping, Sweden; Laboratory for Biomechanics and Motor Control, Department of Neuroscience, Karolinska Institutet and GIH, Stockholm, Sweden
AD  - Department of Rehabilitation, School of Health Sciences, Jönköping University, Jönköping, Sweden
U2  - PMID: 23341316.
DO  - 10.1682/JRRD.2011.05.0088
UR  - http://search.ebscohost.com/login.aspx?direct=true&db=jlh&AN=104242326&site=ehost-live
DP  - EBSCOhost
DB  - jlh
ER  - 

TY  - JOUR
ID  - 109828870
T1  - Differences in myoelectric and body-powered upper-limb prostheses: Systematic literature review.
AU  - Carey, Stephanie L.
AU  - Lura, Derek J.
AU  - Highsmith, M. Jason
Y1  - 2015/03//
N1  - Accession Number: 109828870. Language: English. Entry Date: 20150716. Revision Date: 20151015. Publication Type: Journal Article; research; systematic review; tables/charts. Journal Subset: Allied Health; Blind Peer Reviewed; Peer Reviewed; USA. Special Interest: Evidence-Based Practice. Grant Information: This material was based on work supported by the AAOP. NLM UID: 8410047. 
KW  - Upper Extremity
KW  - Myoelectric Prosthesis
KW  - Limb Prosthesis
KW  - Amputation -- Rehabilitation
KW  - Product Selection Criteria
KW  - Professional Practice, Evidence-Based
KW  - Human
KW  - Funding Source
KW  - Systematic Review
KW  - PubMed
KW  - CINAHL Database
KW  - Cochrane Library
KW  - Embase
KW  - Research Methodology
KW  - Rehabilitation Patients
KW  - Amputees
KW  - Outcome Assessment
KW  - Clinical Assessment Tools
KW  - Biomechanics
KW  - Patient Satisfaction
KW  - Prosthesis Design
KW  - Movement
KW  - Prosthesis Care
KW  - Feedback
KW  - Motor Skills
KW  - Phantom Limb
KW  - Limb Prosthesis -- Utilization
KW  - Myoelectric Prosthesis -- Utilization
KW  - Prosthesis Failure
KW  - Prosthesis Retention
KW  - Descriptive Statistics
SP  - 247
EP  - 262
JO  - Journal of Rehabilitation Research & Development
JF  - Journal of Rehabilitation Research & Development
JA  - J REHABIL RES DEV
VL  - 52
IS  - 3
CY  - Baltimore, Maryland
PB  - VA Prosthetics Research & Development Center
AB  - The choice of a myoelectric or body-powered upper-limb prosthesis can be determined using factors including control, function, feedback, cosmesis, and rejection. Although body-powered and myoelectric control strategies offer unique functions, many prosthesis users must choose one. A systematic review was conducted to determine differences between myoelectric and body-powered prostheses to inform evidence-based clinical practice regarding prescription of these devices and training of users. A search of 9 databases identified 462 unique publications. Ultimately, 31 of them were included and 11 empirical evidence statements were developed. Conflicting evidence has been found in terms of the relative functional performance of body-powered and myoelectric prostheses. Body-powered prostheses have been shown to have advantages in durability, training time, frequency of adjustment, maintenance, and feedback; however, they could still benefit from improvements of control. Myoelectric prostheses have been shown to improve cosmesis and phantom-limb pain and are more accepted for light-intensity work. Currently, evidence is insufficient to conclude that either system provides a significant general advantage. Prosthetic selection should be based on a patient's individual needs and include personal preferences, prosthetic experience, and functional needs. This work demonstrates that there is a lack of empirical evidence regarding functional differences in upper-limb prostheses.
SN  - 0748-7711
AD  - Department of Mechanical Engineering, University of South Florida, Tampa, FL
AD  - Department of Bioengineering and Software Engineering, U.A. Whitaker College of Engineering, Florida Gulf Coast University, Fort Myers, FL
AD  - School of Physical Therapy & Rehabilitation Sciences, Morsani College of Medicine, University of South Florida, Tampa, FL
DO  - 10.1682/JRRD.2014.08.0192
UR  - http://search.ebscohost.com/login.aspx?direct=true&db=jlh&AN=109828870&site=ehost-live
DP  - EBSCOhost
DB  - jlh
ER  - 

TY  - JOUR
ID  - 109837904
T1  - Endogenous pain inhibition is unrelated to autonomic responses in acute whiplash-associated disorders.
AU  - De Kooning, Margot
AU  - Daenen, Liesbeth
AU  - Roussel, Nathalie
AU  - Cras, Patrick
AU  - Buyl, Ronald
AU  - Ickmans, Kelly
AU  - Struyf, Filip
AU  - Nijs, Jo
Y1  - 2015/05//
N1  - Accession Number: 109837904. Language: English. Entry Date: 20150908. Revision Date: 20151015. Publication Type: Journal Article; research; tables/charts. Journal Subset: Allied Health; Blind Peer Reviewed; Peer Reviewed; USA. Special Interest: Pain and Pain Management. Instrumentation: Pain Catastrophizing Scale (PCS); Beck Depression Inventory (BDI); Neck Disability Index (NDI); Impact of Events Scale (IES); Pain Vigilance and Awareness Questionnaire (PVAQ). Grant Information: This material was based on work supported by the research council of the University of Antwerp (grant 41/FA020000/3/3995).. NLM UID: 8410047. 
KW  - Pain -- Physiopathology
KW  - Whiplash Injuries -- Physiopathology
KW  - Autonomic Nervous System -- Physiopathology
KW  - Sensory Stimulation
KW  - Adaptation, Physiological
KW  - Human
KW  - Funding Source
KW  - Acute Disease
KW  - Chronic Pain
KW  - Comparative Studies
KW  - Pain Threshold
KW  - Stress, Physiological
KW  - Case Control Studies
KW  - Monitoring, Physiologic
KW  - Whiplash Injuries -- Classification
KW  - Whiplash Injuries -- Etiology
KW  - Whiplash Injuries -- Symptoms
KW  - Belgium
KW  - Questionnaires
KW  - Pain Measurement
KW  - Stress Disorders, Post-Traumatic
KW  - Impact of Events Scale
KW  - Scales
KW  - Algometry
KW  - Summated Rating Scaling
KW  - Plethysmography
KW  - Data Analysis Software
KW  - Analysis of Variance
KW  - Repeated Measures
KW  - Pearson's Correlation Coefficient
KW  - Male
KW  - Female
KW  - Adult
KW  - Middle Age
KW  - Socioeconomic Factors
KW  - Trapezius Muscles -- Physiopathology
KW  - Quadriceps Muscles -- Physiopathology
KW  - Muscle Pain -- Physiopathology
KW  - Post Hoc Analysis
SP  - 431
EP  - 440
JO  - Journal of Rehabilitation Research & Development
JF  - Journal of Rehabilitation Research & Development
JA  - J REHABIL RES DEV
VL  - 52
IS  - 4
CY  - Baltimore, Maryland
PB  - VA Prosthetics Research & Development Center
AB  - Patients with acute whiplash-associated disorder (WAD) demonstrate an inefficient endogenous pain inhibition and may experience a dysfunction in autonomic nervous system reactivity to pain. This study compared the autonomic response to painful stimuli between patients with acute and chronic WAD and healthy controls. In addition, the role of the autonomic nervous system for explaining inefficient endogenous pain inhibition was examined in acute WAD. Seventeen patients with acute WAD, 30 patients with chronic WAD, and 31 healthy controls participated in an experiment evaluating the autonomic nervous system at rest and during painful stimuli. Skin conductance and heart rate variability (HRV) parameters were monitored continuously during conditioned pain modulation. A significant autonomic response to pain was present for skin conductance and two HRV parameters in all experimental groups. There was an interaction effect in the skin conductance response to pain but not in HRV responses in any of the groups. In patients with acute WAD, no significant correlations were present between pain, pressure pain thresholds, pain inhibition, and any of the autonomic parameters. This study refutes autonomic dysfunction at rest and in response to pain in acute WAD. The dysfunctional conditioned pain modulation appears unrelated to autonomic responses to pain.
SN  - 0748-7711
AD  - Pain in Motion Research Group, Department of Human Physiology, Faculty of Physical Education and Physiotherapy, Vrije Universiteit Brussel, Brussels, Belgium; Pain in Motion Research Group, Department of Physiotherapy, Faculty of Physical Education and Physiotherapy, Vrije Universiteit Brussel, Brussels, Belgium;; Faculty of Medicine and Health Sciences, University of Antwerp, Antwerp, Belgium
AD  - Pain in Motion Research Group, Department of Human Physiology, Faculty of Physical Education and Physiotherapy, Vrije Universiteit Brussel, Brussels, Belgium; Pain in Motion Research Group, Department of Physiotherapy, Faculty of Physical Education and Physiotherapy, Vrije Universiteit Brussel, Brussels, Belgium; Pain in Motion Research Group, Department of Rehabilitation Sciences and Physiotherapy (REVAKI), Faculty of Medicine and Health Sciences, University of Antwerp, Antwerp, Belgium
AD  - Faculty of Medicine and Health Sciences, University of Antwerp, Antwerp, Belgium; Department of Neurology, Antwerp University Hospital, Antwerp, Belgium
AD  - Department of Biostatistics and Medical Informatics, Vrije Universiteit Brussel, Brussels, Belgium
AD  - Pain in Motion Research Group, Department of Human Physiology, Faculty of Physical Education and Physiotherapy, Vrije Universiteit Brussel, Brussels, Belgium; Pain in Motion Research Group, Department of Physiotherapy, Faculty of Physical Education and Physiotherapy, Vrije Universiteit Brussel, Brussels, Belgium;
AD  - Pain in Motion Research Group, Department of Human Physiology, Faculty of Physical Education and Physiotherapy, Vrije Universiteit Brussel, Brussels, Belgium; Pain in Motion Research Group, Department of Physiotherapy, Faculty of Physical Education and Physiotherapy, Vrije Universiteit Brussel, Brussels, Belgium;; Pain in Motion Research Group, Department of Rehabilitation Sciences and Physiotherapy (REVAKI), Faculty of Medicine and Health Sciences, University of Antwerp, Antwerp, Belgium
U2  - PMID: 26348457.
DO  - 10.1682/JRRD.2014.06.0154
UR  - http://search.ebscohost.com/login.aspx?direct=true&db=jlh&AN=109837904&site=ehost-live
DP  - EBSCOhost
DB  - jlh
ER  - 

TY  - JOUR
ID  - 103967246
T1  - Self-reported and performance-based outcomes using DEKA Arm.
AU  - Resnik, Linda
AU  - Borgia, Matthew
AU  - Latlief, Gail
AU  - Sasson, Nicole
AU  - Smurr-Walters, Lisa
Y1  - 2014/03//
N1  - Accession Number: 103967246. Language: English. Entry Date: 20140627. Revision Date: 20151015. Publication Type: Journal Article; research; tables/charts. Journal Subset: Allied Health; Blind Peer Reviewed; Peer Reviewed; USA. Special Interest: Occupational Therapy. Instrumentation: Patient-Specific Functional Scale (PSFS); Activities Measure for Upper-Limb Amputees (AM-ULA); Jebsen-Taylor Hand Function Test (JTHF); Modified Box and Block Test of Manual Dexterity (BB); Upper-Extremity Functional Scale (UEFS); University of New Brunswick Test of Prosthetic Function for Unilateral Amputees (UNB). Grant Information: This material was based on work supported by the VA RR&D Service (grants A6780 and A6780I). DEKA's support of the VA Optimization Study was sponsored by DARPA and the U.S. Army Research Office.. NLM UID: 8410047. 
KW  - Psychomotor Performance
KW  - Activities of Daily Living
KW  - Amputation -- Rehabilitation
KW  - Upper Extremity
KW  - Limb Prosthesis
KW  - Outcomes (Health Care)
KW  - Human
KW  - Funding Source
KW  - Quasi-Experimental Studies
KW  - Repeated Measures
KW  - Multicenter Studies
KW  - United States
KW  - Purposive Sample
KW  - Amputees
KW  - Veterans
KW  - Occupational Therapy Assessment
KW  - Functional Assessment
KW  - Clinical Assessment Tools
KW  - Motor Skills
KW  - Task Performance and Analysis
KW  - Test-Retest Reliability
KW  - Interrater Reliability
KW  - Internal Consistency
KW  - Summated Rating Scaling
KW  - Scales
KW  - Male
KW  - Female
KW  - Adult
KW  - Middle Age
KW  - Aged
KW  - Aged, 80 and Over
KW  - Wilcoxon Signed Rank Test
KW  - Self Report
KW  - Descriptive Statistics
KW  - P-Value
KW  - Prosthesis Design
SP  - 351
EP  - 361
JO  - Journal of Rehabilitation Research & Development
JF  - Journal of Rehabilitation Research & Development
JA  - J REHABIL RES DEV
VL  - 51
IS  - 3
CY  - Baltimore, Maryland
PB  - VA Prosthetics Research & Development Center
AB  - Mechanical properties of the DEKA Arm and associated engineering innovations are easy to observe. What is less clear is how these advances translate into functional benefits for the user with amputation. Study aims were to (1) quantify outcomes including dexterity, performance of daily activities, and prosthetic skill and spontaneity of users of the DEKA Arm and (2) compare outcomes when using the DEKA Arm with scores using the existing prosthesis. This was a quasi-experimental study. Descriptive analyses examined outcomes by DEKA Arm configuration level. Of the 39 subjects fit with a DEKA Arm, 32 were trained in use and completed end-of-study testing. Data from 26 prosthetic users were used to compare outcomes using existing prostheses with outcomes with the DEKA Arm. Dexterity and activity performance with the DEKA Arm varied by amputation level (p < 0.01). Self-reported function and number of activities performed using the prosthesis were similar across levels. Comparisons with existing prostheses showed the effect on dexterity varied by level. Activity performance and spontaneity of prosthetic use improved for users of the shoulder configuration level, while use of the prosthesis to perform activities and perceived difficulty performing self-selected tasks improved for all levels.
SN  - 0748-7711
AD  - Providence Department of Veterans Affairs (VA) Medical Center, Providence, RI.; Department of Health Services, Policy, and Practice, Brown University, Providence, RI.
AD  - Providence Department of Veterans Affairs (VA) Medical Center, Providence, RI.
AD  - James A. Haley Veterans’ Hospital, Tampa, FL.
AD  - VA New York Harbor Healthcare System, New York, NY.
AD  - Center for the Intrepid, Brooke Army Medical Center, Fort Sam Houston, TX.
U2  - PMID: 25019659.
DO  - 10.1682/JRRD.2013.08.0180
UR  - http://search.ebscohost.com/login.aspx?direct=true&db=jlh&AN=103967246&site=ehost-live
DP  - EBSCOhost
DB  - jlh
ER  - 

TY  - JOUR
ID  - 104383237
T1  - Experimental muscle pain increases normalized variability of multidirectional forces during isometric contractions.
AU  - Salomoni SE
AU  - Graven-Nielsen T
AU  - Salomoni, Sauro E
AU  - Graven-Nielsen, Thomas
Y1  - 2012/10//
N1  - Accession Number: 104383237. Language: English. Entry Date: 20130726. Revision Date: 20171007. Publication Type: journal article; research; randomized controlled trial. Journal Subset: Allied Health; Biomedical; Continental Europe; Europe. Special Interest: Physical Therapy. NLM UID: 100954790. 
KW  - Isometric Contraction -- Physiology
KW  - Muscle Contraction -- Physiology
KW  - Pain -- Physiopathology
KW  - Adult
KW  - Crossover Design
KW  - Electromyography -- Methods
KW  - Human
KW  - Knee -- Physiopathology
KW  - Male
KW  - Muscle, Skeletal -- Physiopathology
KW  - Pain Measurement
KW  - Placebo Effect
KW  - Single-Blind Studies
SP  - 3607
EP  - 3617
JO  - European Journal of Applied Physiology
JF  - European Journal of Applied Physiology
JA  - EUR J APPL PHYSIOL
VL  - 112
IS  - 10
CY  - , <Blank>
PB  - Springer Science & Business Media B.V.
AB  - Pain elicits complex adaptations of motor strategy, leading to impairments in the generation and control of steady forces, which depend on muscle architecture. The present study used a cross-over design to assess the effects of muscle pain on the stability of multidirectional (task-related and tangential) forces during sustained dorsiflexions, elbow flexions, knee extensions, and plantarflexions. Fifteen healthy subjects performed series of isometric contractions (13-s duration, 2.5, 20, 50, 70% of maximal voluntary force) before, during, and after experimental muscle pain. Three-dimensional force magnitude, angle and variability were measured while the task-related force was provided as feedback to the subjects. Surface electromyography was recorded from agonist and antagonist muscles. Pain was induced in agonist muscles by intramuscular injections of hypertonic (6%) saline with isotonic (0.9%) saline injections as control. The pain intensity was assessed on an electronic visual analogue scale. Experimental muscle pain elicited larger ranges of force angle during knee extensions and plantarflexions (P < 0.03) and higher normalized fluctuations of task-related (P < 0.02) and tangential forces (P < 0.03) compared with control assessments across force levels, while the mean force magnitudes, mean force angle and the level of muscle activity were non-significantly affected by pain. Increased multidirectional force fluctuations probably resulted from multiple mechanisms that, acting together, balanced the mean surface electromyography. Although pain adaptations are believed to aim at the protection of the painful site, the current results show that they result in impairments in steadiness of force.
SN  - 1439-6319
AD  - Laboratory for Musculoskeletal Pain and Motor Control, Center for Sensory-Motor Interaction (SMI), Department of Health Science and Technology, Aalborg University, Fredrik Bajers Vej 7D3, 9220 Aalborg, Denmark
AD  - Laboratory for Musculoskeletal Pain and Motor Control, Center for Sensory-Motor Interaction (SMI), Department of Health Science and Technology, Aalborg University, Fredrik Bajers Vej 7D3, 9220 Aalborg, Denmark.
U2  - PMID: 22331280.
DO  - 10.1007/s00421-012-2343-7
UR  - http://search.ebscohost.com/login.aspx?direct=true&db=jlh&AN=104383237&site=ehost-live
DP  - EBSCOhost
DB  - jlh
ER  - 

TY  - JOUR
ID  - 109782045
T1  - Phenotypic variability and molecular genetics in proximal myotonic myopathy.
AU  - Papadimas, George Konstantinos
AU  - Kekou, Kiriaki
AU  - Papadopoulos, Constantinos
AU  - Kararizou, Evangelia
AU  - Kanavakis, Emmanuel
AU  - Manta, Panagiota
Y1  - 2015/05//
N1  - Accession Number: 109782045. Language: English. Entry Date: 20150821. Revision Date: 20160502. Publication Type: Journal Article; research. Journal Subset: Biomedical; Editorial Board Reviewed; Expert Peer Reviewed; Peer Reviewed; USA. NLM UID: 7803146. 
KW  - Myotonic Dystrophy -- Complications
KW  - Myotonic Dystrophy
KW  - Phenotype
KW  - Proteins
KW  - Adult
KW  - Aged
KW  - Electromyography
KW  - Female
KW  - Greece
KW  - Human
KW  - Incidence
KW  - Male
KW  - Middle Age
KW  - Muscle Weakness -- Epidemiology
KW  - Muscle Weakness -- Etiology
KW  - Muscle Pain -- Epidemiology
KW  - Muscle Pain -- Etiology
KW  - Myotonia -- Epidemiology
KW  - Myotonia -- Etiology
KW  - Myotonic Dystrophy -- Ethnology
KW  - Retrospective Design
SP  - 686
EP  - 691
JO  - Muscle & Nerve
JF  - Muscle & Nerve
JA  - MUSCLE NERVE
VL  - 51
IS  - 5
CY  - Hoboken, New Jersey
PB  - John Wiley & Sons, Inc.
AB  - INTRODUCTION: Myotonic dystrophy type 2 (DM2) is an autosomal dominant inherited disorder with (CCTG)n repeat expansion in intron 1 of the CNBP gene. METHODS: We studied the first 16 Greek DM2 patients who had undergone thorough evaluation. RESULTS: The age at diagnosis ranged from 38 to 69 years. The initial symptoms were proximal weakness, myalgias, and myotonia. Clinical myotonia was elicited in 10 patients, whereas electromyographic myotonic discharges were observed in almost all patients. Subcapsular cataract was frequently present, but cardiac arrhythmias were rare. CONCLUSIONS: In this study of Greek DM2 patients, proximal weakness was the most common initial symptom. Myalgias were also reported in a few patients, yet myotonia was not a major complaint. Although DM2 is considered relatively benign, there are patients who may be affected severely. Thus, a high index of suspicion must be maintained to make a timely diagnosis, especially in those of reproductive age. Muscle Nerve 51:686-691, 2015.
SN  - 0148-639X
U2  - PMID: 25186227.
DO  - 10.1002/mus.24440
UR  - http://search.ebscohost.com/login.aspx?direct=true&db=jlh&AN=109782045&site=ehost-live
DP  - EBSCOhost
DB  - jlh
ER  - 

TY  - JOUR
ID  - 120615424
T1  - MODIFYING MARCHING TECHNIQUE IN MILITARY SERVICE MEMBERS WITH CHRONIC EXERTIONAL COMPARTMENT SYNDROME: A CASE SERIES.
AU  - Helmhout, Pieter H.
AU  - Diebal-Lee, Angela
AU  - Poelsma, Laurens R.
AU  - Harts, Chris C.
AU  - Zimmermann, Wes O.
Y1  - 2016/12/15/
N1  - Accession Number: 120615424. Language: English. Entry Date: 20170120. Revision Date: 20171125. Publication Type: Article; case study; pictorial; research; tables/charts. Journal Subset: Allied Health; USA. Special Interest: Military/Uniformed Services. Instrumentation: Global Rating of Change (GROC); Single Assessment Numeric Evaluation (SANE); Lower Leg Outcome Survey (LLOS); Short Questionnaire to Assess Health Enhancing Physical Activity (SQUASH); Subject Specific Complaints (PSC) Questionnaire; Patient Specific Complaints Survey. NLM UID: 101553140. 
KW  - Compartment Syndromes -- Rehabilitation
KW  - Leg Injuries -- Rehabilitation
KW  - Military Personnel
KW  - Gait Training
KW  - Physical Therapy -- Methods
KW  - Chronic Disease
KW  - Netherlands
KW  - Kinematics
KW  - Kinetics
KW  - Electromyography
KW  - Therapeutic Exercise -- Methods
KW  - Physical Examination
KW  - Exercise Test
KW  - Self Report
KW  - Cumulative Trauma Disorders -- Rehabilitation
KW  - Muscle Strengthening
KW  - Core Exercises
KW  - Walking -- Adverse Effects
KW  - Body Weights and Measures
KW  - Pain Measurement
KW  - Pain Management
KW  - Proprioception
KW  - Clinical Assessment Tools
KW  - Questionnaires
KW  - Scales
KW  - Gait Analysis
KW  - Case Studies
KW  - Descriptive Research
KW  - Descriptive Statistics
KW  - Pretest-Posttest Design
KW  - Adolescence
KW  - Adult
KW  - Male
KW  - Human
SP  - 1106
EP  - 1124
JO  - International Journal of Sports Physical Therapy
JF  - International Journal of Sports Physical Therapy
JA  - INT J SPORTS PHYS THER
VL  - 11
IS  - 7
CY  - Indianapolis, Indiana
PB  - North American Journal of Sports Physical Therapy
AB  - Background and Purpose: The long-term effectiveness of both operative and non-operative management approaches for Chronic Exertional Compartment Syndrome of the lower legs (CECS) is moderate at best. Positive outcomes have recently been reported on modifying running technique in individuals with CECS. The purpose of this case series was to evaluate a training program aimed at changing marching technique in individuals with CECS, based on principles that aim to eliminate heel strike and decrease impact during foot strike. Study Design: Case series. Methods: Six service members with CECS underwent a five-week training program aimed at modifying marching technique. The program was comprised of foot/lower leg strengthening exercises, perception drills, and treadmill/ outdoor marching bouts. Self-assessed leg condition, march endurance performance, and kinematic/kinetic measurements were assessed at baseline (T0), post-treatment (T5), and nine months post-intervention (T40). Results: Moderate to fair pre- to post improvements on the self-assessed leg condition outcomes were demonstrated for most participants (4% to 73% improvements). These scores continued to improve until the 9 months follow-up. Marching performance improved during the intervention period in all but one subject, ranging from 6% to 38% improvement in marching time. Kinematic and kinetic data showed pre- to post-intervention changes that were reflective of the marching technique modification in most subjects. Post-intervention pain profiles of participants during marching showed that, in most subjects, the onset of leg pain was delayed compared to baseline. Conclusions: A five-week intervention aimed at altering marching technique has demonstrated moderately promising results in a group of service members with CECS of the lower legs who had previously undergone other conservative management interventions without success. Due to the relatively small sample size and the variability in subject outcomes, further research is warranted.
SN  - 2159-2896
AD  - Department of Training Medicine and Training Physiology/Military Sports Medical Center Personnel Command, Royal Netherlands Army, Utrecht, The Netherlands
AD  - Program Director, Physical Therapist Assistant Program, Fort Sam Houston, San Antonio, TX, USA
AD  - Leiden University Medical Centre, Leiden, The Netherlands
UR  - http://search.ebscohost.com/login.aspx?direct=true&db=jlh&AN=120615424&site=ehost-live
DP  - EBSCOhost
DB  - jlh
ER  - 

TY  - JOUR
ID  - 109791806
T1  - Gait behaviors as an objective surgical outcome in low back disorders: A systematic review.
AU  - Toosizadeh, Nima
AU  - Yen, Tzu Chuan
AU  - Howe, Carol
AU  - Dohm, Michael
AU  - Mohler, Jane
AU  - Najafi, Bijan
Y1  - 2015/07//
N1  - Accession Number: 109791806. Language: English. Entry Date: 20150609. Revision Date: 20150923. Publication Type: Journal Article; meta analysis; research; systematic review. Journal Subset: Allied Health; Biomedical; Europe; Peer Reviewed; UK & Ireland. Special Interest: Evidence-Based Practice; Physical Therapy. NLM UID: 8611877. 
KW  - Low Back Pain -- Surgery
KW  - Orthopedic Surgery
KW  - Gait
KW  - Treatment Outcomes
KW  - Human
KW  - Systematic Review
KW  - Motor Skills
KW  - Scoliosis -- Surgery
KW  - Effect Size
KW  - Energy Metabolism
KW  - Spinal Fusion
KW  - Meta Analysis
KW  - Delphi Technique
SP  - 528
EP  - 536
JO  - Clinical Biomechanics
JF  - Clinical Biomechanics
JA  - CLIN BIOMECH
VL  - 30
IS  - 6
CY  - New York, New York
PB  - Elsevier B.V.
AB  - Background Objective motor performance measures, especially gait assessment, could improve evaluation of low back disorder surgeries. However, no study has compared the relative effectiveness of gait parameters for assessing motor performance in low back disorders after surgery. The purpose of the current review was to determine the sensitive gait parameters that address physical improvements in each specific spinal disorder after surgical intervention. Methods Articles were searched with the following inclusion criteria: 1) population studied consisted of individuals with low back disorders requiring surgery; 2) low back disorder was measured objectively using gait assessment tests pre- and post-surgery. The quality of the selected studies was assessed using Delphi consensus, and meta-analysis was performed to compare pre- and post-surgical changes. Findings Thirteen articles met inclusion criteria, which, almost exclusively, addressed two types of spinal disorders/interventions: 1) scoliosis/spinal fusion; and 2) stenosis/decompression. For patients with scoliosis, improvements in hip and shoulder motion (effect size = 0.32–1.58), energy expenditure (effect size = 0.59–1.18), and activity symmetry of upper-body muscles during gait were present after spinal fusion. For patients with spinal stenosis, increases in gait speed, stride length, cadence, symmetry, walking smoothness, and walking endurance (effect size = 0.60–2.50), and decrease in gait variability (effect size = 1.45) were observed after decompression surgery. Interpretation For patients with scoliosis, gait improvements can be better assessed by measuring upper-body motion and EMG rather than the lower extremities. For patients with spinal stenosis, motor performance improvements can be captured by measuring walking spatio-temporal parameters, gait patterns, and walking endurance.
SN  - 0268-0033
AD  - interdisciplinary Consortium on Advanced Motion Performance (iCAMP) and Southern Arizona Limb Salvage Alliance (SALSA), Department of Surgery, College of Medicine, University of Arizona, Tucson, USA
AD  - Department of Physiology, College of Medicine, University of Arizona, Tucson, USA
AD  - Arizona Health Sciences Library, University of Arizona, Tucson, USA
AD  - Department of Orthopaedic Surgery, College of Medicine, University of Arizona, Tucson, USA
AD  - interdisciplinary Consortium on Advanced Motion Performance (iCAMP) and Southern Arizona Limb Salvage Alliance (SALSA), Department of Surgery, College of Medicine, University of Arizona, Tucson, USA; Arizona Center on Aging, University of Arizona, Tucson, USA
DO  - 10.1016/j.clinbiomech.2015.04.005
UR  - http://search.ebscohost.com/login.aspx?direct=true&db=jlh&AN=109791806&site=ehost-live
DP  - EBSCOhost
DB  - jlh
ER  - 

TY  - JOUR
ID  - 123799583
T1  - Effects of hyperthyroidism on hand grip strength and function.
AU  - İnal, Esra Erkol
AU  - Çarlı, Alparslan Bayram
AU  - Çanak, Sultan
AU  - Aksu, Oğuzhan
AU  - Köroğlu, Banu Kale
AU  - Savaş, Serpil
Y1  - 2015/07//
N1  - Accession Number: 123799583. Language: English. Entry Date: 20170629. Revision Date: 20170701. Publication Type: Article; research; tables/charts. Journal Subset: Allied Health; Blind Peer Reviewed; Peer Reviewed; USA. Instrumentation: Duruöz Hand Index (DHI). NLM UID: 8410047. 
KW  - Hyperthyroidism -- Rehabilitation
KW  - Grip Strength
KW  - Functional Status
KW  - Psychomotor Performance
KW  - Muscle, Skeletal -- Physiology
KW  - Functional Assessment
KW  - Dynamometry
KW  - Cross Sectional Studies
KW  - Human
KW  - Outpatient Service
KW  - Thyroid Function Tests
KW  - Immunoassay
KW  - Scales
KW  - Data Analysis Software
KW  - T-Tests
KW  - Mann-Whitney U Test
KW  - Chi Square Test
KW  - Spearman's Rank Correlation Coefficient
KW  - P-Value
KW  - Two-Tailed Test
KW  - Male
KW  - Female
KW  - Adult
KW  - Middle Age
KW  - Aged
KW  - Outpatients
KW  - Body Mass Index
KW  - Agility
KW  - Descriptive Statistics
SP  - 663
EP  - 668
JO  - Journal of Rehabilitation Research & Development
JF  - Journal of Rehabilitation Research & Development
JA  - J REHABIL RES DEV
VL  - 52
IS  - 6
CY  - Baltimore, Maryland
PB  - VA Prosthetics Research & Development Center
AB  - Hyperthyroidism is a pathologic condition in which the body is exposed to excessive amounts of circulating thyroid hormones. Skeletal muscle is one of the major target organs of thyroid hormones. We evaluated hand grip strength and function in patients with overt hyperthyroidism. Fifty-one patients newly diagnosed with hyperthyroidism and 44 healthy controls participated in this study. Age, height, weight, and dominant hand of all participants were recorded. The diagnosis of hyperthyroidism was confirmed by clinical examination and laboratory tests. Hand grip strength was tested at the dominant hand with a Jamar hand dynamometer. The grooved pegboard test (PGT) was used to evaluate hand dexterity. The Duruöz Hand Index (DHI) was used to assess hand function. No significant differences were found in terms of clinical and demographic findings between the patients with hyperthyroidism and healthy controls (p > 0.05). Significant differences were found between the patients with hyperthyroidism and healthy controls regarding PGT and DHI scores (p < 0.05). Hyperthyroidism seemed to affect hand dexterity and function more than hand grip strength and seemed to be associated with reduced physical function more than muscle strength. This may also indicate that patients with hyperthyroidism should be evaluated by multidisciplinary modalities.
SN  - 0748-7711
AD  - Department of Physical Medicine and Rehabilitation, Süleyman Demirel University, Isparta, Turkey
AD  - Department of Physical Medicine and Rehabilitation, Gölcük Military Hospital, İzmit, Turkey Division of Endocrinology, Süleyman Demirel University, Isparta, Turkey
AD  - Department of Internal Medicine, Division of Endocrinology, Süleyman Demirel University, Isparta, Turkey
DO  - 10.1682/JRRD.2014.09.0221
UR  - http://search.ebscohost.com/login.aspx?direct=true&db=jlh&AN=123799583&site=ehost-live
DP  - EBSCOhost
DB  - jlh
ER  - 

TY  - JOUR
ID  - 123799581
T1  - Physical performance and self-report outcomes associated with use of passive, adaptive, and active prosthetic knees in persons with unilateral, transfemoral amputation: Randomized crossover trial.
AU  - Hafner, Brian J.
AU  - Askew, Robert L.
Y1  - 2015/07//
N1  - Accession Number: 123799581. Language: English. Entry Date: 20170629. Revision Date: 20170701. Publication Type: Article; pictorial; research; tables/charts; randomized controlled trial. Journal Subset: Allied Health; Blind Peer Reviewed; Peer Reviewed; USA. Instrumentation: Patient-Reported Outcomes Measurement Information System (PROMIS); Socket Comfort Score (SCS); Timed Stair Test (TST); Activities-specific Balance Confidence (ABC); Timed "Up and Go" Test (TUG); Borg Scale of Perceived Exertion; Timed Ramp Test (TRT); Prosthesis Evaluation Questionnaire-Mobility Scale (PEQ-MS). Grant Information: Össur hf (grant A62089). NLM UID: 8410047. 
KW  - Above-Knee Amputation -- Rehabilitation
KW  - Limb Prosthesis
KW  - Psychomotor Performance
KW  - Functional Status
KW  - Knee
KW  - Prosthesis Design
KW  - Biomechanics
KW  - Outcomes (Health Care)
KW  - Randomized Controlled Trials
KW  - Crossover Design
KW  - Human
KW  - Funding Source
KW  - Amputees
KW  - Outcome Assessment
KW  - Functional Assessment
KW  - Linear Regression
KW  - Self Report
KW  - Male
KW  - Middle Age
KW  - Aged
KW  - Washington
KW  - Prospective Studies
KW  - Socioeconomic Factors
KW  - Scales
KW  - Visual Analog Scaling
KW  - Rasch Analysis
KW  - Summated Rating Scaling
KW  - Physical Mobility
KW  - Confidence
KW  - Balance, Postural
KW  - Accidental Falls
KW  - P-Value
KW  - Questionnaires
KW  - Data Analysis Software
KW  - Walking
KW  - Stair Climbing
KW  - Exertion
KW  - Health Status
KW  - Fatigue
KW  - Descriptive Statistics
SP  - 677
EP  - 699
JO  - Journal of Rehabilitation Research & Development
JF  - Journal of Rehabilitation Research & Development
JA  - J REHABIL RES DEV
VL  - 52
IS  - 6
CY  - Baltimore, Maryland
PB  - VA Prosthetics Research & Development Center
AB  - Prosthetic knees are a vital component in an artificial limb. Contemporary knees include passive (mechanical), adaptive (computerized), or active (motorized) control systems and have the potential to mitigate amputation-related functional impairments and activity limitations. A 14 mo randomized crossover trial was conducted. Participants (n = 12, mean age = 58 yr) were tested under three conditions: passive control (existing knee), adaptive control (Ossur Rheo Knee II), and active control (Ossur Power Knee II). Training and acclimation time were provided to participants in the adaptive and active knees. Outcome measures included indoor tests (Timed Up and Go test [TUG], stairs, and ramp), outdoor tests (walking course and perceived exertion), step activity monitor, self-report surveys (mobility, balance confidence, physical function, fatigue, and general health), and fall incidence. Mixed-effects linear regression modeling was used to evaluate data. Compared with passive control, adaptive control significantly improved comfortable TUG time (difference = 0.91 s, p = 0.001) and reported physical function (difference = 1.26 [T-score], p = 0.03). Active control significantly increased comfortable TUG, fast TUG, and ramp times (difference = 3.02, 2.66, and 0.96 s, respectively, all p < 0.03) and increased balance confidence (difference = 3.77, p = 0.003) compared with passive control. Findings suggest that adaptive knee control may enhance function compared with passive control but that active control can restrict mobility in middle-age or older users with transfemoral amputation.
SN  - 0748-7711
AD  - Department of Rehabilitation Medicine, University of Washington, Seattle, WA
AD  - Department of Psychology, University of Washington, Seattle, WA
DO  - 10.1682/JRRD.2014.09.0210
UR  - http://search.ebscohost.com/login.aspx?direct=true&db=jlh&AN=123799581&site=ehost-live
DP  - EBSCOhost
DB  - jlh
ER  - 

TY  - JOUR
ID  - 107353357
T1  - An electromyographic comparison of abdominal muscle synergies during curl and double straight leg lowering exercises with control of the pelvic position.
AU  - Shields RK
AU  - Heiss DG
Y1  - 1997/08/15/1997 Aug 15
N1  - Accession Number: 107353357. Language: English. Entry Date: 19971201. Revision Date: 20150711. Publication Type: Journal Article; pictorial; research; tables/charts. Journal Subset: Allied Health; Biomedical; Peer Reviewed; USA. Grant Information: Supported in part by the National Institute for Disability Related Research. NLM UID: 7610646. 
KW  - Abdominal Muscles
KW  - Electromyography
KW  - Muscle Strengthening
KW  - Prospective Studies
KW  - Goniometry
KW  - Repeated Measures
KW  - Isometric Exercises
KW  - Correlation Coefficient
KW  - Descriptive Statistics
KW  - Parametric Statistics
KW  - Data Analysis, Computer Assisted
KW  - One-Way Analysis of Variance
KW  - Muscle Contraction
KW  - Adult
KW  - Male
KW  - Funding Source
KW  - Human
SP  - 1873
EP  - 1879
JO  - Spine (03622436)
JF  - Spine (03622436)
JA  - SPINE
VL  - 22
IS  - 16
CY  - Baltimore, Maryland
PB  - Lippincott Williams & Wilkins
AB  - STUDY DESIGN: This prospective study evaluated the abdominal muscle activity during the isometric bent knee curl and double straight leg lowering exercise. OBJECTIVES: To compare the magnitude of the electromyographic activity across the curl and double straight leg lowering exercise and determine if the muscle synergies were specific to a given exercise. SUMMARY OF BACKGROUND DATA: Abdominal muscle strengthening exercises are frequently recommended in the prevention and rehabilitation of individuals with low back pain. Previous studies comparing the curl exercise with the double straight leg lowering exercise did not support the notion that the double straight leg lowering exercise is more demanding on the abdominal muscles. No previous study examined these two exercises while maintaining a constant pelvic position. METHODS: Fifteen male subjects had the electromyographic activity of the rectus abdominis, the external oblique, and the internal oblique abdominal muscles evaluated during the curl and double straight leg lowering exercise. The same position of the posterior pelvic tilt was maintained between each exercise using feedback from an electrogoniometer attached to the pelvis. RESULTS: The double straight leg lowering exercise resulted in significantly greater activation of the abdominal muscles compared with the curl. Two abdominal muscle synergies emerged during the double straight leg lowering exercise: synergy I exhibited high rectus abdominis, high external oblique, and low internal oblique muscle activity, whereas synergy II exhibited low rectus abdominis, high external oblique, and high internal oblique. CONCLUSIONS: The results support the use of the double straight leg lowering with the posterior pelvic tilt for achieving greater abdominal muscle coactivation in an exercise program. (C) 1997 Lippincott-Raven Publishers. Reprinted from Spine by permission.
SN  - 0362-2436
AD  - Physical Therapy Graduate Program, College of Medicine, 2600 Steindler Building, University of Iowa, Iowa City, IA 52242-1008
U2  - PMID: 9280023.
UR  - http://search.ebscohost.com/login.aspx?direct=true&db=jlh&AN=107353357&site=ehost-live
DP  - EBSCOhost
DB  - jlh
ER  - 

TY  - JOUR
ID  - 104013719
T1  - The study of the variability of anticipatory postural adjustments in patients with recurrent non-specific low back pain.
AU  - Hedayati, Rozita
AU  - Kahrizi, Sedighe
AU  - Parnianpour, Mohammad
AU  - Bahrami, Fariba
AU  - Kazemnejad, Anushiravan
AU  - Mobini, Bahram
Y1  - 2014/01//
N1  - Accession Number: 104013719. Language: English. Entry Date: 20140206. Revision Date: 20150710. Publication Type: Journal Article; research; tables/charts. Journal Subset: Allied Health; Biomedical; Continental Europe; Europe; Peer Reviewed. Special Interest: Pain and Pain Management. Instrumentation: Roland-Morris Questionnaire (RMQ); Fear-Avoidance Belief Questionnaire (FABQ). Grant Information: This material was based on work supported Medial Science Faculty of Tarbiat Modares University, Tehran, Iran.. NLM UID: 9201340. 
KW  - Low Back Pain -- Pathology
KW  - Flexion
KW  - Posture
KW  - Human
KW  - Male
KW  - Female
KW  - Electromyography
KW  - Descriptive Statistics
KW  - Questionnaires
KW  - Visual Analog Scaling
KW  - Cross Sectional Studies
KW  - Case Control Studies
KW  - Accelerometers
KW  - Adult
KW  - Data Analysis Software
KW  - T-Tests
KW  - Pearson's Correlation Coefficient
KW  - Multivariate Analysis of Variance
KW  - Funding Source
SP  - 33
EP  - 40
JO  - Journal of Back & Musculoskeletal Rehabilitation
JF  - Journal of Back & Musculoskeletal Rehabilitation
JA  - J BACK MUSCULOSKELETAL REHABIL
VL  - 27
IS  - 1
PB  - IOS Press
AB  - BACKGROUND AND OBJECTIVES: Intrinsic variability is present in all actions, including repetitive tasks. The aim of this study was to evaluate the variability of anticipatory postural adjustments (APAs) of trunk muscles in participants with low back pain (LBP). MATERIAL AND METHOD: The study included 21 participants with recurrent non-specific LBP (15 men, 6 women) and 21 healthy volunteers. Standard deviation of electromyographic activity of the external oblique (EO), transverse abdominis/internal oblique (TrA/IO), and erector spinae (ES) muscles onset relative to deltoid muscle onset was recorded in 75 rapid arm flexions, and the correlation with the participants' avoidance belief (the FABQ score) and disability (the Roland-Morris Questionnaire score) was statistically analyzed. RESULTS: participants with LBP exhibited less variability in timing of APAs of the TrA/IO muscle compared with the control group (P=0.047). The timing of APAs of the TrA/IO muscle was significantly correlated with the FABQ score (P=0.006). There was no significant correlation between this variable and disability (P=0.09). Decrease in variability of the timing of APA of the EO (P=0.45) and ES (P=0.6) muscles was not significant. CONCLUSION: The variability of the postural responses of participants with LBP decreased. Restoring variability in postural control responses might be a goal in rehabilitating these patients.
SN  - 1053-8127
AD  - Physical Therapy Department ofTarbiat Modares University, Neuromuscular Rehabilitation Research Center, Semnan University of Medical Science, Semnan, Iran
AD  - Physical Therapy Department, Tarbiat Modares University, Tehran, Iran
AD  - Sharif University of Technology, Formation and Industrial Engineering of Hanyang University, Hanyang, Korea
AD  - School of Electrical and Computer Engineer, Tehran University, Tehran, Iran
AD  - Biostatistics Department, Tarbiat Modares University, Tehran, Iran
AD  - Orthopedics Department, Tehran University, Tehran, Iran
U2  - PMID: 23948849.
DO  - 10.3233/BMR-130416
UR  - http://search.ebscohost.com/login.aspx?direct=true&db=jlh&AN=104013719&site=ehost-live
DP  - EBSCOhost
DB  - jlh
ER  - 

TY  - JOUR
ID  - 103940653
T1  - Biomechanical study of upper-limb exoskeleton for resistance training with three-dimensional motion analysis system.
AU  - Tzong-Ming Wu
AU  - Dar-Zen Chen
Y1  - 2014/01//
N1  - Accession Number: 103940653. Language: English. Entry Date: 20140513. Revision Date: 20151015. Publication Type: Journal Article; pictorial; research; tables/charts. Journal Subset: Allied Health; Blind Peer Reviewed; Peer Reviewed; USA. NLM UID: 8410047. 
KW  - Orthoses Design
KW  - Muscle Strengthening
KW  - Kinematics -- Evaluation
KW  - Motion Analysis Systems
KW  - Upper Extremity
KW  - Experimental Studies
KW  - Human
KW  - Torque
KW  - Comparative Studies
KW  - Range of Motion
KW  - Computer Aided Design
KW  - Shoulder Joint
KW  - Elbow Joint
KW  - Male
KW  - Female
KW  - Young Adult
KW  - Body Weights and Measures
KW  - Descriptive Statistics
KW  - Muscle Strength
KW  - Data Analysis Software
SP  - 111
EP  - 126
JO  - Journal of Rehabilitation Research & Development
JF  - Journal of Rehabilitation Research & Development
JA  - J REHABIL RES DEV
VL  - 51
IS  - 1
CY  - Baltimore, Maryland
PB  - VA Prosthetics Research & Development Center
AB  - The world's population is aging rapidly, particularly in developed countries. The trend toward prolonged life expectancy will increase the elderly population and thereby lead to an increase in occurrences of age-related health problems such as chronic disease. Healthcare services and home-based rehabilitation are in high demand, and the demand for professional physical therapy is imposing an increasing burden on the healthcare system. Rehabilitation training devices must keep pace with standards of care, be cost effective, and meet the home-based training requirements of today's rehabilitation trends. This article presents an experimental study of a novel spring-loaded upper-limb exoskeleton meant to enable a patient or nondisabled individual to move a limb at multiple joints in different planes for resistance training in a free and unconstrained environment. To assess the functionality of the design, we have measured its kinematic data while performing designated movements and adopted a motion-capture system to verify the function of our mechanism. The collected data and analysis of the kinematic and dynamic joint torques may not only verify our mechanism but also provide a profound understanding of the design requirements for an appropriate spring-loaded exoskeleton for upper-limb resistance training.
SN  - 0748-7711
AD  - Department of Mechanical Engineering, National Taiwan University, Taipei, Taiwan (Republic of China)
U2  - PMID: 24805898.
DO  - 10.1682/JRRD.2012.12.0227
UR  - http://search.ebscohost.com/login.aspx?direct=true&db=jlh&AN=103940653&site=ehost-live
DP  - EBSCOhost
DB  - jlh
ER  - 

TY  - JOUR
ID  - 104823745
T1  - Increased dynamic regulation of postural tone through Alexander Technique training.
AU  - Cacciatore TW
AU  - Gurfinkel VS
AU  - Horak FB
AU  - Cordo PJ
AU  - Ames KE
AU  - Cacciatore, T W
AU  - Gurfinkel, V S
AU  - Horak, F B
AU  - Cordo, P J
AU  - Ames, K E
Y1  - 2011/02//
N1  - Accession Number: 104823745. Language: English. Entry Date: 20110715. Revision Date: 20161125. Publication Type: journal article; research. Journal Subset: Biomedical; Continental Europe; Europe; Peer Reviewed. Grant Information: F32 HD008520/HD/NICHD NIH HHS/United States. NLM UID: 8300127. 
KW  - Low Back Pain -- Physiopathology
KW  - Low Back Pain -- Rehabilitation
KW  - Muscle Strength -- Physiology
KW  - Muscle Tonus -- Physiology
KW  - Physical Education and Training
KW  - Physical Endurance -- Physiology
KW  - Posture -- Physiology
KW  - Adult
KW  - Biomechanics
KW  - Electromyography
KW  - Female
KW  - Human
KW  - Male
KW  - Middle Age
KW  - Signal Processing, Computer Assisted
KW  - Young Adult
SP  - 74
EP  - 89
JO  - Human Movement Science
JF  - Human Movement Science
JA  - HUM MOVEMENT SCI
VL  - 30
IS  - 1
PB  - Elsevier B.V.
AB  - Gurfinkel and colleagues (2006) recently found that healthy adults dynamically modulate postural muscle tone in the body axis during anti-gravity postural maintenance and that this modulation is inversely correlated with axial stiffness. Our objective in the present study was to investigate whether dynamic modulation of axial postural tone can change through training. We examined whether teachers of the Alexander Technique (AT), who undergo "long-term" (3-year) training, have greater modulation of axial postural tone than matched control subjects. In addition, we performed a longitudinal study on the effect of "short-term" (10-week) AT training on the axial postural tone of individuals with low back pain (LBP), since short term AT training has previously been shown to reduce LBP. Axial postural tone was quantified by measuring the resistance of the neck, trunk and hips to small (±10°), slow (1°/s) torsional rotation during stance. Modulation of tone was determined by the torsional resistance to rotation (peak-to-peak, phase-advance, and variability of torque) and axial muscle activity (EMG). Peak-to-peak torque was lower (∼50%), while phase-advance and cycle-to-cycle variability were enhanced for AT teachers compared to matched control subjects at all levels of the axis. In addition, LBP subjects decreased trunk and hip stiffness following short-term AT training compared to a control intervention. While changes in static levels of postural tone may have contributed to the reduced stiffness observed with the AT, our results suggest that dynamic modulation of postural tone can be enhanced through long-term training in the AT, which may constitute an important direction for therapeutic intervention.
SN  - 0167-9457
AD  - Neurological Sciences Institute, Oregon Health & Science University, Beaverton, OR, USA
AD  - Neurological Sciences Institute, Oregon Health & Science University, Beaverton, OR, USA; Institute of Neurology, University College London, UK.
U2  - PMID: 21185100.
DO  - 10.1016/j.humov.2010.10.002
UR  - http://search.ebscohost.com/login.aspx?direct=true&db=jlh&AN=104823745&site=ehost-live
DP  - EBSCOhost
DB  - jlh
ER  - 

TY  - JOUR
ID  - 104522967
T1  - The trade-off between meticulousness and methodological variance in normalization of low back EMG.
AU  - Soares, Marcelo M.
AU  - Jacobs, Karen
AU  - Jackson, Jennie
AU  - Mathiassen, Svend Erik
Y1  - 2012/02/02/2012 Supplement
N1  - Accession Number: 104522967. Language: English. Entry Date: 20120327. Revision Date: 20150819. Publication Type: Journal Article; pictorial; research; tables/charts. Supplement Title: 2012 Supplement. Journal Subset: Allied Health; Europe; Peer Reviewed; UK & Ireland. Special Interest: Occupational Therapy; Pain and Pain Management. NLM UID: 9204382. 
KW  - Low Back Pain -- Diagnosis
KW  - Electromyography
KW  - Musculoskeletal Diseases -- Diagnosis
KW  - Occupational Diseases -- Diagnosis
KW  - Human
KW  - Adolescence
KW  - Adult
KW  - Middle Age
KW  - Massachusetts
KW  - Chronic Pain
KW  - Male
KW  - Experimental Studies
KW  - Data Analysis Software
KW  - Wilcoxon Rank Sum Test
KW  - Descriptive Statistics
KW  - T-Tests
KW  - Confidence Intervals
KW  - P-Value
KW  - Questionnaires
SP  - 2307
EP  - 2314
JO  - Work
JF  - Work
JA  - WORK
VL  - 41
PB  - IOS Press
AB  - Background: Normalization of surface electromyography (EMG) is a common and recommended practice, however this methodological step itself introduces variability to a data set. Quantification of this variance is necessary to correctly interpret overall EMG variability. This information is also paramount to identifying experimentally and clinically relevant normalization task(s) which minimize induced variance yet are time-efficient. Purpose: The goal of this study was to quantify the within-day variance of two commonly reported, sub-maximal tasks utilised for low back EMG normalization: one collected with a high degree of meticulousness, and the other collected in a more rapid manner. Results: Only minimal differences were seen between tasks in the magnitude of within-day variance for EMG amplitude at all recording sites, save the right-side L5 location, which showed a significant difference (p=0.020). For trunk posture, within-day variance for the highly meticulous tasks was significantly higher than for the less-meticulous task (p=0.011). Conclusion: A less meticulous sub-maximal normalization task performed in a standing position was equal or superior to a more meticulously collected task in terms of kinematic task repeatability and within-day EMG variance. These findings are encouraging for field study applications where meticulous methods are not feasible, and provide a time saving strategy for lab studies.
SN  - 1051-9815
AD  - Centre for Musculoskeletal Research, Department of Occupational and Public Health Sciences, University of Gävle, SE-80176, Sweden
UR  - http://search.ebscohost.com/login.aspx?direct=true&db=jlh&AN=104522967&site=ehost-live
DP  - EBSCOhost
DB  - jlh
ER  - 

TY  - JOUR
ID  - 106635009
T1  - Response of sagittal plane gait kinematics to weight-supported treadmill training and functional neuromuscular stimulation following stroke.
AU  - Daly JJ
AU  - Roenigk KL
AU  - Butler KM
AU  - Gansen JL
AU  - Fredrickson E
AU  - Marsolais EB
AU  - Rogers J
AU  - Ruff RL
Y1  - 2004/11//Nov/Dec2004
N1  - Accession Number: 106635009. Language: English. Entry Date: 20050520. Revision Date: 20151016. Publication Type: Journal Article; research; tables/charts; tracings. Journal Subset: Allied Health; Blind Peer Reviewed; Peer Reviewed; USA. Grant Information: Dept of Veterans Affairs, Office of Rehabilitation Research and Development, grant B2226R. NLM UID: 8410047. 
KW  - Stroke -- Rehabilitation
KW  - Electrical Stimulation, Functional
KW  - Electrical Stimulation, Neuromuscular
KW  - Gait Training
KW  - Kinematics
KW  - Adult
KW  - Aged
KW  - Aged, 80 and Over
KW  - Analysis of Variance
KW  - Clinical Assessment Tools
KW  - Data Analysis Software
KW  - Descriptive Statistics
KW  - Electrodes, Implanted
KW  - Electromyography
KW  - Funding Source
KW  - Gait
KW  - Gait Analysis
KW  - Middle Age
KW  - Motion Analysis Systems
KW  - Muscle, Skeletal -- Innervation
KW  - P-Value
KW  - Pretest-Posttest Design
KW  - Prospective Studies
KW  - Psychomotor Performance
KW  - Random Assignment
KW  - Therapeutic Exercise
KW  - Treadmills
KW  - Treatment Outcomes
KW  - Weight-Bearing
KW  - Wilcoxon Rank Sum Test
KW  - Human
SP  - 807
EP  - 820
JO  - Journal of Rehabilitation Research & Development
JF  - Journal of Rehabilitation Research & Development
JA  - J REHABIL RES DEV
VL  - 41
IS  - 6
CY  - Baltimore, Maryland
PB  - VA Prosthetics Research & Development Center
AB  - After stroke, persistent gait deficits cause debilitating falls and poor functional mobility. Gait restoration can preclude these outcomes. Sixteen subjects (>12 months poststroke) were randomized to two gait training groups. Group 1 received 12 weeks of treatment, 4 times a week, 90 min per session, including 30 min strengthening and coordination, 30 min over-ground gait training, and 30 min weight-supported treadmill training. Group 2 received the same treatment, but also used functional neuromuscular stimulation (FNS) with intramuscular (IM) electrodes (FNS-IM) for each aspect of treatment. Outcome measures were kinematics of gait swing phase. Both groups showed no significant pre-/posttreatment gains in peak swing hip flexion. Group 1 (no FNS) had no significant gains in other gait components at posttreatment or at follow-up. Group 2 (FNS-IM) had significant gains in peak swing knee flexion and mid-swing ankle dorsiflexion (p < 0.05) that were maintained for 6 months.
SN  - 0748-7711
AD  - Dept of Neurology and Dept of Orthopedics, Case Western Reserve University School of Medicine, Cleveland, OH
U2  - PMID: 15685469.
UR  - http://search.ebscohost.com/login.aspx?direct=true&db=jlh&AN=106635009&site=ehost-live
DP  - EBSCOhost
DB  - jlh
ER  - 

TY  - JOUR
ID  - 103803691
T1  - Timed loaded standing in female chronic fatigue syndrome compared with other populations.
AU  - Eyskens, Jan b.
AU  - Nijs, Jo
AU  - D'Août, Kristiaan
AU  - Sand, Alain
AU  - Wouters, Kristien
AU  - Moorkens, Greta
Y1  - 2015/01//
N1  - Accession Number: 103803691. Language: English. Entry Date: 20150601. Revision Date: 20151015. Publication Type: Journal Article; pictorial; research; tables/charts. Journal Subset: Allied Health; Blind Peer Reviewed; Peer Reviewed; USA. Special Interest: Women's Health. Instrumentation: Timed Loaded Standing Test (TLS). NLM UID: 8410047. 
KW  - Fatigue Syndrome, Chronic -- Physiopathology
KW  - Standing
KW  - Physical Endurance
KW  - Muscle Strength
KW  - Women's Health
KW  - Osteoporosis
KW  - Torso
KW  - Arm
KW  - Comparative Studies
KW  - Intraclass Correlation Coefficient
KW  - Ethnic Groups
KW  - Academic Medical Centers
KW  - Outpatient Service
KW  - Belgium
KW  - Comorbidity
KW  - Nurses
KW  - Physicians, Women
KW  - Female
KW  - Adult
KW  - Middle Age
KW  - Aged
KW  - Outpatients
KW  - Adolescence
KW  - Gambia
KW  - India
KW  - Rural Areas
KW  - Case Control Studies
KW  - Body Weights and Measures
KW  - Unpaired T-Tests
KW  - Mann-Whitney U Test
KW  - Physical Activity
KW  - Biomechanics
KW  - Muscle Weakness
KW  - External Validity
KW  - Muscle, Skeletal
KW  - Descriptive Statistics
KW  - Human
KW  - Clinical Assessment Tools
SP  - 21
EP  - 30
JO  - Journal of Rehabilitation Research & Development
JF  - Journal of Rehabilitation Research & Development
JA  - J REHABIL RES DEV
VL  - 52
IS  - 1
CY  - Baltimore, Maryland
PB  - VA Prosthetics Research & Development Center
AB  - Patients with chronic fatigue syndrome (CFS), like patients with osteoporosis, have similar difficulties in standing and sitting. The aim of the study was to compare combined trunk and arm endurance among women with CFS (n = 72), women with osteoporosis (n = 30), nondisabled women (n = 55), and women from non-industrialized countries (n = 58) using the timed loaded standing (TLS) test. TLS measures how long a person can hold a 1 kg dumbbell in each hand in front of him or her with straight arms. TLS was higher in the industrialized nondisabled population than in the non-industrialized study population (p < 0.001) and in patients with osteoporosis (p = 0.002). TLS was lower in patients with CFS than in nondisabled controls (p < 0.001). After adjusting for age, body height, and weight, combined trunk and arm endurance was even lower in CFS than in osteoporotic patients more than 25 yr old (p < 0.001). In CFS, TLS was lower than in the non-industrialized group (p = 0.02). Since only women were studied, external validity of the results is limited to adult female patients with CFS. TLS revealed a specific biomechanical weakness in CFS patients that can be taken into account from the onset of a rehabilitation program. We propose that influencing the quality, rather than the quantity, of movement could be used in the rehabilitation.
SN  - 0748-7711
AD  - Department of Internal Medicine, Antwerp University Hospital, Antwerp, Belgium
AD  - Pain in Motion Research Group; Departments of Human Physiology and Physiotherapy, Vrije Universiteit Brussel, Brussels, Belgium; and Department of Physical Medicine and Physiotherapy, University Hospital Brussels, Brussels, Belgium
AD  - Department of Musculoskeletal Biology, Institute of Ageing and Chronic Disease, University of Liverpool, Liverpool, UK; Department of Biology, University of Antwerp, Antwerp, Belgium
AD  - Nuclear Medicine, AZ Jan Palfijn, Ghent, Belgium
AD  - Department of Scientific Coordination and Biostatistics, Antwerp University Hospital, Antwerp, Belgium; Faculty of Medicine and Health Science, University of Antwerp, Antwerp, Belgium
AD  - Department of Internal Medicine, Antwerp University Hospital, Antwerp, Belgium; Faculty of Medicine and Health Science, University of Antwerp, Antwerp, Belgium
U2  - PMID: 26230614.
DO  - 10.1682/JRRD.2014.03.0086
UR  - http://search.ebscohost.com/login.aspx?direct=true&db=jlh&AN=103803691&site=ehost-live
DP  - EBSCOhost
DB  - jlh
ER  - 

TY  - JOUR
ID  - 103885946
T1  - Altered postural responses persist following physical therapy of general versus specific trunk exercises in people with low back pain.
AU  - Lomond, Karen V.
AU  - Henry, Sharon M.
AU  - Hitt, Juvena R.
AU  - DeSarno, Michael J.
AU  - Bunn, Janice Y.
Y1  - 2014/10//
N1  - Accession Number: 103885946. Language: English. Entry Date: 20140907. Revision Date: 20150710. Publication Type: Journal Article; research. Journal Subset: Allied Health; Europe; Peer Reviewed; UK & Ireland. Special Interest: Physical Therapy. NLM UID: 9610924. 
KW  - Posture
KW  - Physical Therapy
KW  - Low Back Pain -- Therapy
KW  - Chronic Pain -- Therapy
KW  - Evoked Potentials, Motor
KW  - Human
KW  - Pain Measurement
KW  - Electromyography
SP  - 425
EP  - 432
JO  - Manual Therapy
JF  - Manual Therapy
JA  - MANUAL THER
VL  - 19
IS  - 5
CY  - New York, New York
PB  - Elsevier B.V.
AB  - Interventions that target trunk muscle impairments in people with LBP have been promoted; however, the treatment effects on muscle activation impairments during postural tasks remain unclear. Thus, our objective was to evaluate the effects trunk stabilization vs. general strength and conditioning exercises on the automatic postural response in persons with chronic low back pain (LBP). Fifty-eight subjects with chronic, recurrent LBP ( n = 58) (i.e., longer than six months) were recruited and randomly assigned to one of two, 10-week physical therapy programs: stabilization ( n = 29) or strength and conditioning ( n = 29). Pain and function were measured at 11 weeks and 6 months post-treatment initiation. To quantify postural following support surface perturbations, surface electrodes recorded electromyography (EMG) of trunk and leg muscles and force plates recorded forces under the feet, to calculate the center of pressure. Both groups demonstrated significant improvements in pain and function out to 6 months. There were also changes in muscle activation patterns immediately post-treatment, but not at 6 months. However, changes in center of pressure (COP) responses were treatment specific. Following treatment, the stabilization group demonstrated later onset of COP displacement, while the onset of COP displacement in the strengthening group was significantly earlier following treatment. Despite two different treatments, clinical improvements and muscle activation patterns were similar for both groups, indicating that the stabilization treatment protocol does not preferentially improve treatment outcomes or inter-muscle postural coordination patterns for persons with LBP. Clinical Trial Registration Number NCT01611792.
SN  - 1356-689X
AD  - Health and Exercise Sciences Divison, Central Michigan University, Mt. Pleasant, MI, USA
AD  - Department of Rehabilitation and Movement Science, University of Vermont, Burlington, VT, USA
AD  - Department of Medical Biostatistics, University of Vermont, Burlington, VT, USA
U2  - PMID: 24853255.
DO  - 10.1016/j.math.2014.04.007
UR  - http://search.ebscohost.com/login.aspx?direct=true&db=jlh&AN=103885946&site=ehost-live
DP  - EBSCOhost
DB  - jlh
ER  - 

TY  - THES
ID  - 109776520
T1  - Trunk neuromechanics during turning: A window into recurrent low back pain.
AU  - Smith, Jo Armour
Y1  - 2014/01//
N1  - Accession Number: 109776520. Language: English. Entry Date: 20150220. Revision Date: 20150923. Publication Type: Doctoral Dissertation; research. Special Interest: Physical Therapy. 
KW  - Biomechanics
KW  - Low Back Pain -- Physiopathology
KW  - Muscle, Skeletal -- Physiology
KW  - Pelvis
KW  - Torso
KW  - Walking
KW  - Human
KW  - Prospective Studies
KW  - Psychomotor Performance
SP  - 187 p
EP  - 187 p
JO  - Trunk Neuromechanics During Turning: A Window Into Recurrent Low Back Pain
JF  - Trunk Neuromechanics During Turning: A Window Into Recurrent Low Back Pain
PB  - University of Southern California
AB  - During steady-state locomotion there are characteristic speed-dependent patterns of inter-segmental coordination between the trunk and the pelvis in the axial plane. The ability to modulate this coordination, and the magnitude of stride-to-stride variability in inter-segmental coordination, is reduced in symptomatic individuals with chronic low back pain. This has been primarily attributed to changes in trunk dynamics as a result of increased muscle activity during walking in these individuals. In addition, symptomatic individuals with chronic low back pain appear to devote greater attentional resources to locomotion than healthy individuals. As existing studies have only investigated treadmill walking, and have used surface electromyography to quantify the activity of the superficial paraspinal muscles, it is unclear how these aspects of trunk postural control are controlled and modulated during common locomotor perturbations such as walking turns. It is also unclear how the individual muscles in the paraspinal group contribute to trunk control during turning. In addition, it has not been established if changes in trunk neuromechanics during locomotion persist in individuals with persistent but recurrent low back pain between symptomatic episodes.The purpose of chapter III was to evaluate axial plane inter-segmental coordination between the trunk and the pelvis, and the activity of the individual paraspinal muscles during ipsilateral pivot turns performed at a controlled speed, and to compare these aspects of trunk postural control in healthy individuals and asymptomatic individuals with a history of recurrent low back pain. Fourteen healthy individuals and fourteen asymptomatic individuals with a history of recurrent low back pain performed multiple ipsilateral walking turns at an average speed of 1.5 m/s. The frequency that inphase, antiphase, trunk phase, and pelvic phase patterns of inter-segmental coordination occurred and the stride-to-stride variability in inter-segmental coordination were quantified using the vector coding technique.The purpose of Chapter IV was to examine the modulation of inter-segmental coordination in the axial plane between the trunk and pelvis, and duration of paraspinal muscle activity, in response to increased locomotor speed. The participants performed multiple repetitions of ipsilateral walking turns both at self-selected speed and a faster average speed of 1.5 m/s.The purpose of Chapter V was to investigate the effect of divided attention on inter-segmental coordination and muscle activity during walking turns. Participants performed multiple repetitions of ipsilateral walking turns at a controlled speed both with and without a concurrent verbal working-memory task.The purpose of Chapter VI was to establish if the insertion of intramuscular EMG electrodes into the paraspinal muscles results in altered locomotor kinematics. Participants performed ipsilateral walking turns at self-selected and controlled speed, before and after instrumentation with intramuscular EMG electrodes in the deep fibers of the lumbar multifidus, the lumbar longissimus and the thoracic longissimus.The findings from these studies establish that inter-segmental coordination between the trunk and the pelvis is modulated from the steady state during walking turns. Inphase coordination is used to achieve re-orientation of the trunk during the stance phase of the turn, while there is a rapid return to more complex patterns of coordination during the swing phase. Increased coordination variability during swing phase may be evidence of feedback correction of errors in performance during the turn. The lack of relationship between duration of muscle activity and inter-segmental coordination, and the significant effect of divided attention on coordination variability, suggest that inter-segmental coordination is not solely a product of inherent trunk dynamics but is also dependent upon attentional resources. In addition, the association between reduced coordination variability and increased inphase coordination during the divided attention condition suggests that attentional focus may be a mechanism for the altered trunk postural control that is evident in symptomatic individuals with chronic low back pain during walking. In addition, this work demonstrates that changes in postural control of the trunk in association with low back pain may form a continuum. Despite a prolonged history of symptoms, individuals with recurrent low back pain who were symptom free did not demonstrate altered ability to modulate inter-segmental coordination. This suggests that these kinematic changes may only be evident with concurrent pain or during more mechanically demanding tasks. However, they did demonstrate altered modulation of deep multifidus and thoracic longissimus muscle activity. These changes are consistent with those demonstrated in existing studies in individuals with acute and chronic pain. Further work is needed to establish if these changes in muscle activity contribute to symptom recurrence. (Abstract shortened by UMI.).
SN  - 9781321304725
AV  - UMI Order AAI3643176
M1  - Ph.D.
UR  - http://search.ebscohost.com/login.aspx?direct=true&db=jlh&AN=109776520&site=ehost-live
DP  - EBSCOhost
DB  - jlh
ER  - 

TY  - JOUR
ID  - 103803694
T1  - Spinal, pelvic, and hip movement asymmetries in people with lower-limb amputation: Systematic review.
AU  - Devan, Hemakumar
AU  - Carman, Allan
AU  - Hendrick, Paul
AU  - Hale, Leigh
AU  - Ribeiro, Daniel Cury
Y1  - 2015/01//
N1  - Accession Number: 103803694. Language: English. Entry Date: 20150601. Revision Date: 20151015. Publication Type: Journal Article; research; systematic review; tables/charts. Journal Subset: Allied Health; Blind Peer Reviewed; Peer Reviewed; USA. Special Interest: Evidence-Based Practice. Grant Information: University of Otago Doctoral Scholarship. NLM UID: 8410047. 
KW  - Above-Knee Amputation -- Rehabilitation
KW  - Below-Knee Amputation -- Rehabilitation
KW  - Lower Extremity
KW  - Movement
KW  - Biomechanics
KW  - Amputees
KW  - Systematic Review
KW  - Human
KW  - Funding Source
KW  - Torso
KW  - Spine
KW  - Hip Joint
KW  - Walking
KW  - Activities of Daily Living
KW  - Kinematics
KW  - Medline
KW  - Embase
KW  - Psycinfo
KW  - Cochrane Library
KW  - PubMed
KW  - CINAHL Database
KW  - SportDiscus
KW  - Databases, Health
KW  - Interrater Reliability
KW  - Test-Retest Reliability
KW  - Limb Prosthesis
KW  - Treatment Outcomes
KW  - Kappa Statistic
KW  - External Validity
KW  - Internal Validity
KW  - Gait Analysis
KW  - Pelvis
KW  - Stair Climbing
KW  - Running
KW  - Prosthesis Design
KW  - Descriptive Statistics
KW  - Adult
KW  - Middle Age
KW  - Aged
SP  - 1
EP  - 20
JO  - Journal of Rehabilitation Research & Development
JF  - Journal of Rehabilitation Research & Development
JA  - J REHABIL RES DEV
VL  - 52
IS  - 1
CY  - Baltimore, Maryland
PB  - VA Prosthetics Research & Development Center
AB  - Following amputation, people with transfemoral amputation (TFA) and transtibial amputation (TTA) adapt with asymmetrical movements in the spinal and lower-limb joints. The aim of this review is to describe the trunk, lumbopelvic, and hip joint movement asymmetries of the amputated limb of people with TFA and TTA during functional tasks as compared with the intact leg and/or referent leg of nondisabled controls. Electronic databases were searched from inception to February 2014. Studies with kinematic data comparing (1) amputated and intact leg and (2) amputated and referent leg of nondisabled controls were included (26 articles). Considerable heterogeneity in the studies precluded data pooling. During stance phase of walking in participants with TFA, there is moderate evidence for increased trunk lateral flexion toward the amputated limb as compared with the intact leg and increased anterior pelvic tilt as compared with nondisabled controls. None of the studies investigated spinal kinematics during other functional tasks such as running, ramp walking, stair climbing, or obstacle crossing in participants with TFA or TTA. Overall, persons with TFA adapt with trunk and pelvic movement asymmetries at the amputated limb to facilitate weight transfer during walking. Among participants with TTA, there is limited evidence of spinal and pelvic asymmetries during walking.
SN  - 0748-7711
AD  - Centre for Health, Activity, and Rehabilitation Research, School of Physiotherapy, University of Otago, Dunedin, New Zealand
AD  - Sports Performance Research Institute New Zealand, Auckland University of Technology, Auckland, New Zealand
AD  - Division of Physiotherapy and Rehabilitation Sciences, University of Nottingham, Nottingham, United Kingdom
U2  - PMID: 26186283.
DO  - 10.1682/JRRD.2014.05.0135
UR  - http://search.ebscohost.com/login.aspx?direct=true&db=jlh&AN=103803694&site=ehost-live
DP  - EBSCOhost
DB  - jlh
ER  - 

TY  - JOUR
ID  - 105426016
T1  - Performance in the cranio-cervical flexion test is altered in elderly subjects.
AU  - Uthaikhup S
AU  - Jull G
Y1  - 2009/10//
N1  - Accession Number: 105426016. Language: English. Entry Date: 20091120. Revision Date: 20150820. Publication Type: Journal Article; research; tables/charts. Journal Subset: Allied Health; Europe; Peer Reviewed; UK & Ireland. Special Interest: Physical Therapy. NLM UID: 9610924. 
KW  - Aging -- Physiology
KW  - Cervical Vertebrae -- Physiology
KW  - Head
KW  - Manipulation, Orthopedic -- Methods
KW  - Movement -- Physiology
KW  - Range of Motion -- Physiology
KW  - Rotation
KW  - Adult
KW  - Aged
KW  - Analysis of Variance
KW  - Anxiety
KW  - Comparative Studies
KW  - Electromyography
KW  - Female
KW  - Male
KW  - Middle Age
KW  - Neck Pain
KW  - P-Value
KW  - Pliability
KW  - Reference Values
KW  - Reproducibility of Results
KW  - Supine Position
KW  - T-Tests
KW  - Human
SP  - 475
EP  - 479
JO  - Manual Therapy
JF  - Manual Therapy
JA  - MANUAL THER
VL  - 14
IS  - 5
CY  - New York, New York
PB  - Elsevier B.V.
AB  - The cranio-cervical flexion test (CCFT) tests the coordination of the deep and superficial cervical flexor muscles during a cranio-cervical flexion task. The test has revealed impairments in muscle function in younger/middle aged patients with various neck pain disorders. Neck pain and headache are common in elders but it is unknown if age alone affects performance in the CCFT. This study compared performance in the CCFT between healthy asymptomatic elderly and younger subjects. Electromyographic (EMG) amplitude in the sternocleidomastoid (SCM), angle of cranio-cervical flexion and ability to target the pressure levels of each test stage were examined in 44 elderly and 39 young participants. The results indicated that the elderly group had higher measures of normalized EMG signal amplitude in the SCM during the test (p<0.001), greater shortfalls from the target pressures of all stages of the test (p<0.01), except for the 22 mm Hg stage (p=0.13), and larger variability of the cranio-cervical flexion range of motion for the five successive stages of the test (particularly at 26, 28 and 30 mm Hg stages) compared to young subjects. Clinicians must be aware of this occurrence when assessing performance in the CCFT in elders with neck pain.
SN  - 1356-689X
AD  - Division of Physiotherapy, The University of Queensland, St. Lucia, Queensland 4072, Australia. s.uthaikhup@uq.edu.au
U2  - PMID: 19171497.
DO  - 10.1016/j.math.2008.12.003
UR  - http://search.ebscohost.com/login.aspx?direct=true&db=jlh&AN=105426016&site=ehost-live
DP  - EBSCOhost
DB  - jlh
ER  - 

TY  - JOUR
ID  - 107182333
T1  - EMG analysis of patients with unilateral neck pain.
AU  - Whalen RL
AU  - Konstant SP
AU  - Worrell TW
AU  - Kegerreis S
Y1  - 1999/02//
N1  - Accession Number: 107182333. Language: English. Entry Date: 20050425. Revision Date: 20150820. Publication Type: Journal Article; research; tables/charts. Journal Subset: Allied Health; Peer Reviewed; USA. Instrumentation: Visual Analog Scaling. NLM UID: 9206500. 
KW  - Neck Pain
KW  - Muscle, Skeletal -- Physiopathology
KW  - Scales
KW  - Electromyography
KW  - Pain Measurement
KW  - Visual Analog Scaling
KW  - Data Analysis Software
KW  - Analysis of Variance
KW  - Intraclass Correlation Coefficient
KW  - Two-Way Analysis of Variance
KW  - Human
SP  - 32
EP  - 42
JO  - Journal of Sport Rehabilitation
JF  - Journal of Sport Rehabilitation
JA  - J SPORT REHABIL
VL  - 8
IS  - 1
CY  - Champaign, Illinois
PB  - Human Kinetics Publishers, Inc.
AB  - The purpose of this study was to determine whether differences exist in EMG activity between involved and uninvolved upper trapezius muscles in participants with unilateral neck pain. Thirteen volunteers, seen by a physical therapist, gave informed consent. Surface EMG electrodes were placed on involved and uninvolved upper trapezius muscles. Root mean squared EMG activity was measured. Visual analog scales (VASs) for pain were used for each side. Reliability data indicated high ICC (2,1) but also large SEMs and CVs. EMG activity increased from resting to shrugging to abducting positions. Participants perceived greater pain on the involved side than the uninvolved side. EMG readings for individuals were consistent, however, between participants. EMG had high variability. Although participants' VAS scores were consistent with their reports of unilateral neck pain, surface EMG readings did not support the existence of increased muscle activity on the involved side.
SN  - 1056-6716
AD  - Staff Physical Therapist, St. Francis Hospital, Beech Grove, IN 46107
UR  - http://search.ebscohost.com/login.aspx?direct=true&db=jlh&AN=107182333&site=ehost-live
DP  - EBSCOhost
DB  - jlh
ER  - 

TY  - JOUR
ID  - 103768430
T1  - Understanding stand-to-sit maneuver: Implications for motor system neuroprostheses after paralysis.
AU  - Chang, Sarah R.
AU  - Kobetic, Rudi
AU  - Triolo, Ronald J.
Y1  - 2014/10//
N1  - Accession Number: 103768430. Language: English. Entry Date: 20150306. Revision Date: 20151015. Publication Type: Journal Article; pictorial; research; tables/charts. Journal Subset: Allied Health; Blind Peer Reviewed; Peer Reviewed; USA. Instrumentation: American Spinal Injury Association Impairment Scale (AIS). Grant Information: This material was based on work supported by Department of Veterans Affairs, Rehabilitation Research and Development Service (grant B0608-R).. NLM UID: 8410047. 
KW  - Spinal Cord Injuries
KW  - Sitting -- Physiology
KW  - Biomechanics
KW  - Myoelectric Prosthesis
KW  - Human
KW  - Ohio
KW  - Funding Source
KW  - Comparative Studies
KW  - Upper Extremity -- Physiology
KW  - Acceleration (Physiology)
KW  - P-Value
KW  - Body Weights and Measures
KW  - Standing
KW  - Power Analysis
KW  - Effect Size
KW  - Male
KW  - Young Adult
KW  - Adult
KW  - Middle Age
KW  - Female
KW  - Descriptive Statistics
KW  - Motion Analysis Systems
KW  - Biophysical Instruments
KW  - Ground Reaction Force
KW  - Data Analysis Software
KW  - One-Way Analysis of Variance
KW  - Confidence Intervals
KW  - Lower Extremity -- Physiology
KW  - Scales
SP  - 1339
EP  - 1351
JO  - Journal of Rehabilitation Research & Development
JF  - Journal of Rehabilitation Research & Development
JA  - J REHABIL RES DEV
VL  - 51
IS  - 9
CY  - Baltimore, Maryland
PB  - VA Prosthetics Research & Development Center
AB  - Standing up, standing, and walking functions can be restored to people with spinal cord injury by contracting the paralyzed hip, knee, and ankle muscles with electrical stimulation. Restoring these functions using electrical stimulation requires controlled activation to provide coordinated movements. However, the stand-to-sit (STS) maneuver involves eccentric contractions of the quadriceps to control lowering of the body to the seated position, which is difficult to achieve with stimulation alone and presents unique challenges to lower-limb neuroprostheses. In this study, we examined the biomechanics of the STS maneuver in five nondisabled individuals and five users of an implanted neuroprosthesis. Neuroprosthesis users relied heavily on their upper limbs during STS, with peak supporting forces approximately 25% body weight, and exhibited an average vertical acceleration at the impact six times higher than that of the nondisabled subjects (p < 0.001). Sitting with stimulation resulted in impact forces at initial contact with the seating surface averaging 1.4 times body weight and representing an average of twice the impact forces of the nondisabled subjects (p < 0.001). These results indicate a need for additional interventions to better control descent, minimize impact, and gently transition from standing to sitting to achieve a more natural movement and reduce the risk of injury.
SN  - 0748-7711
AD  - Louis Stokes Cleveland Department of Veterans Affairs Medical Center, Cleveland, OH; Department of Biomedical Engineering, ase Western Reserve University, Cleveland, OH
AD  - Louis Stokes Cleveland Department of Veterans Affairs Medical Center, Cleveland, OH
AD  - Louis Stokes Cleveland Department of Veterans Affairs Medical Center, Cleveland, OH; Department of Orthopaedics, Case Western Reserve University, Cleveland, OH
U2  - PMID: 25786073.
DO  - 10.1682/JRRD.2013.12.0264
UR  - http://search.ebscohost.com/login.aspx?direct=true&db=jlh&AN=103768430&site=ehost-live
DP  - EBSCOhost
DB  - jlh
ER  - 

TY  - JOUR
ID  - 104991138
T1  - Influence of gravity compensation on kinematics and muscle activation patterns during reach and retrieval in subjects with cervical spinal cord injury: an explorative study.
AU  - Kloosterman MGM
AU  - Snoek GJ
AU  - Kouwenhoven M
AU  - Nene AV
AU  - Jannink MJA
Y1  - 2010/10//
N1  - Accession Number: 104991138. Language: English. Entry Date: 20110303. Revision Date: 20151015. Publication Type: Journal Article; pictorial; research; tables/charts; tracings. Journal Subset: Allied Health; Blind Peer Reviewed; Peer Reviewed; USA. Instrumentation: American Spinal Injury Association (ASIA) Motor Score; American Spinal Injury Association (ASIA) Impairment Scale. Grant Information: Ministry of Economic Affairs (EZ) Overijssel and Gelderland, the Netherlands, grant 1-5160.. NLM UID: 8410047. 
KW  - Kinematics -- Evaluation
KW  - Spinal Cord Injuries -- Rehabilitation
KW  - Muscle, Skeletal -- Physiopathology
KW  - Reaching -- Physiology
KW  - Funding Source
KW  - Exploratory Research
KW  - Cross Sectional Studies
KW  - Arm
KW  - Comparative Studies
KW  - Deltoid Muscles -- Physiology
KW  - Trapezius Muscles -- Physiology
KW  - Biceps Brachii Muscles -- Physiology
KW  - Electromyography
KW  - Rehabilitation Patients
KW  - Rehabilitation Centers
KW  - Motion Analysis Systems
KW  - Wilcoxon Signed Rank Test
KW  - Male
KW  - Female
KW  - Adult
KW  - Middle Age
KW  - Clinical Assessment Tools
KW  - Descriptive Statistics
KW  - Torque
KW  - Netherlands
KW  - Human
SP  - 617
EP  - 628
JO  - Journal of Rehabilitation Research & Development
JF  - Journal of Rehabilitation Research & Development
JA  - J REHABIL RES DEV
VL  - 47
IS  - 7
CY  - Baltimore, Maryland
PB  - VA Prosthetics Research & Development Center
AB  - Many interventions in upper-limb rehabilitation after cervical spinal cord injury (CSCI) use arm support (gravity compensation); however, its specific effects on kinematics and muscle activation characteristics in subjects with a CSCI are largely unknown. We conducted a cross-sectional explorative study to study these effects. Nine subjects with a CSCI performed two goal-directed arm movements (maximal reach, reach and retrieval) with and without gravity compensation. Angles at elbow and shoulder joints and muscle activation were measured and compared. Seven subjects reduced elbow extension (range 1.8Â°-4.5Â°) during the maximal reaching task with gravity compensation. In the reach and retrieval task with gravity compensation, all subjects decreased elbow extension (range 0.1Â°-11.0Â°). Eight subjects executed movement closer to the body. Regarding muscle activation, gravity compensation did not influence timing; however, the amplitude of activation decreased, especially in antigravity muscles, namely mean change +/- standard deviation of descending part of trapezius (18.2% +/- 37.5%), anterior part of deltoid (37.7% +/- 16.7%), posterior part of deltoid (32.0% +/- 13.9%), and long head biceps (49.6% +/- 20.0%). Clinical implications for the use of gravity compensation in rehabilitation (during activities of daily living or exercise therapy) should be further investigated with a larger population.
SN  - 0748-7711
AD  - Center for Human Movement Sciences, University Medical Center Groningen, University of Groningen, Groningen, the NetherlandsRoessingh Research and Development, Enschede, the Netherlands
U2  - PMID: 21110258.
DO  - 10.1682/JRRD.2010.02.0014
UR  - http://search.ebscohost.com/login.aspx?direct=true&db=jlh&AN=104991138&site=ehost-live
DP  - EBSCOhost
DB  - jlh
ER  - 

TY  - JOUR
ID  - 104044926
T1  - The effects of stance width and foot posture on lumbar muscle flexion-relaxation phenomenon.
AU  - Hu, Boyi
AU  - Shan, Xinhai
AU  - Zhou, Jie
AU  - Ning, Xiaopeng
Y1  - 2014/03//
N1  - Accession Number: 104044926. Language: English. Entry Date: 20140321. Revision Date: 20150710. Publication Type: Journal Article; research. Journal Subset: Allied Health; Biomedical; Europe; Peer Reviewed; UK & Ireland. Special Interest: Physical Therapy. NLM UID: 8611877. 
KW  - Lumbar Vertebrae
KW  - Muscles -- Physiology
KW  - Standing
KW  - Foot
KW  - Posture
KW  - Human
KW  - Kinematics
KW  - Torso -- Physiology
KW  - Electromyography
SP  - 311
EP  - 316
JO  - Clinical Biomechanics
JF  - Clinical Biomechanics
JA  - CLIN BIOMECH
VL  - 29
IS  - 3
CY  - New York, New York
PB  - Elsevier B.V.
AB  - Abstract: Background: Characterizing the lumbar muscle flexion-relaxation phenomenon is a clinically relevant approach in understanding the neuromuscular alternations of low back pain patients. Previous studies have indicated that changes in stance posture could directly influence trunk kinematics and potentially change the lumbar tissue synergy. In this study, the effects of stance width and foot posture on the lumbar muscle relaxation responses during trunk flexion were investigated. Methods: Thirteen volunteers performed trunk flexion using three different stance widths and ‘toe-forward’ or ‘toe-out’ foot postures (six conditions in total). Lumbar muscle electromyography was collected from the L3 and L4 level paraspinals; meanwhile three magnetic motion sensors were placed over the S1, T12, and C7 vertebrae to track lumbar and trunk kinematics. The lumbar angle at which muscle activity diminished to a near resting level was recorded. At the systemic level, the boundary where the internal moment started to shift from active to passive tissues was identified. Findings: For the L3 paraspinals, the flexion relaxation lumbar angle reduced 1.3Â° with the increase of stance width. When changed from ‘toe-forward’ to ‘toe-out’ foot posture, the flexion relaxation lumbar angle reduced 1.4Â° and 1.1Â° for the L3 and L4 paraspinals respectively. However, the active and passive lumbar tissue load shifting boundary was not affected. Interpretation: Findings of this study suggest that changes in stance width and foot posture altered the lumbar tissue load sharing mechanism. Therefore, in a clinical setting, it is critical to maintain consistent stance postures when examining the characteristics of lumbar tissue synergy.
SN  - 0268-0033
AD  - Department of Industrial and Management Systems Engineering, West Virginia University, Morgantown, WV 26506, USA
AD  - College of Physical Education, Shandong Normal University, Jinan, Shandong 250014, China
U2  - PMID: 24411694.
DO  - 10.1016/j.clinbiomech.2013.12.009
UR  - http://search.ebscohost.com/login.aspx?direct=true&db=jlh&AN=104044926&site=ehost-live
DP  - EBSCOhost
DB  - jlh
ER  - 

TY  - JOUR
ID  - 105742862
T1  - Comparison of spectral and entropic measures for surface electromyography time series: a pilot study.
AU  - Sung PS
AU  - Zurcher U
AU  - Kaufman M
Y1  - 2007/07//
N1  - Accession Number: 105742862. Language: English. Entry Date: 20080620. Revision Date: 20151015. Publication Type: Journal Article; pictorial; research; tables/charts; tracings. Journal Subset: Allied Health; Blind Peer Reviewed; Peer Reviewed; USA. Instrumentation: Edinburgh Handedness Inventory (Oldfield); Oswestry Disability Index (ODI). NLM UID: 8410047. 
KW  - Electromyography -- Methods
KW  - Low Back Pain
KW  - Time Factors
KW  - Adult
KW  - Body Weights and Measures
KW  - Case Control Studies
KW  - Convenience Sample
KW  - Data Analysis Software
KW  - Descriptive Statistics
KW  - Disabled
KW  - Male
KW  - Mann-Whitney U Test
KW  - Middle Age
KW  - Muscle Fatigue
KW  - Nonparametric Statistics
KW  - Ohio
KW  - Questionnaires
KW  - Spearman's Rank Correlation Coefficient
KW  - Type I Error
KW  - Human
SP  - 599
EP  - 609
JO  - Journal of Rehabilitation Research & Development
JF  - Journal of Rehabilitation Research & Development
JA  - J REHABIL RES DEV
VL  - 44
IS  - 4
CY  - Baltimore, Maryland
PB  - VA Prosthetics Research & Development Center
SN  - 0748-7711
AD  - Department of Health Sciences, Cleveland State University, 2501 Euclid Avenue (HS 122), Cleveland, OH 44115; p.sung@csuohio.edu
U2  - PMID: 18247257.
UR  - http://search.ebscohost.com/login.aspx?direct=true&db=jlh&AN=105742862&site=ehost-live
DP  - EBSCOhost
DB  - jlh
ER  - 

TY  - JOUR
ID  - 104790528
T1  - The influence of low back pain on muscle activity and coordination during gait: a clinical and experimental study.
AU  - Arendt-Nielsen, L
AU  - Graven-Nielsen, T
AU  - Svarrer, H
AU  - Svensson, P
Y1  - 1996/02//1996 Feb
N1  - Accession Number: 104790528. Language: English. Entry Date: 20110610. Revision Date: 20150711. Publication Type: Journal Article; clinical trial; research. Journal Subset: Biomedical; Continental Europe; Europe; Peer Reviewed. NLM UID: 7508686. 
KW  - Gait -- Physiology
KW  - Low Back Pain -- Physiopathology
KW  - Muscle, Skeletal -- Physiopathology
KW  - Adult
KW  - Electromyography
KW  - Female
KW  - Dominance, Cerebral -- Physiology
KW  - Human
KW  - Low Back Pain -- Chemically Induced
KW  - Male
KW  - Middle Age
KW  - Pain Measurement
KW  - Saline Solution, Hypertonic
KW  - Clinical Trials
SP  - 231
EP  - 240
JO  - Pain (03043959)
JF  - Pain (03043959)
JA  - PAIN
VL  - 64
IS  - 2
CY  - Baltimore, Maryland
PB  - Lippincott Williams & Wilkins
SN  - 0304-3959
AD  - Laboratory for Experimental Pain Research, Aalborg University, Denmark. lan@miba.auc.dk
U2  - PMID: 8740599.
DO  - 10.1016/0304-3959(95)00115-8
UR  - http://search.ebscohost.com/login.aspx?direct=true&db=jlh&AN=104790528&site=ehost-live
DP  - EBSCOhost
DB  - jlh
ER  - 

TY  - JOUR
ID  - 109815380
T1  - The combined influence of task accuracy and pace on motor variability in a standardised repetitive precision task.
AU  - Srinivasan, Divya
AU  - Mathiassen, Svend Erik
AU  - Samani, Afshin
AU  - Madeleine, Pascal
Y1  - 2015/08//
N1  - Accession Number: 109815380. Language: English. Entry Date: 20150715. Revision Date: 20170123. Publication Type: Journal Article; equations & formulas; research; tables/charts. Journal Subset: Biomedical; Europe; Peer Reviewed; UK & Ireland. Grant Information: This study was supported by grants from the Swedish Research Council for Health, Working Life and Welfare (Forte Dnr. 2009-1761 and 2011-0075).. NLM UID: 0373220. 
KW  - Task Performance and Analysis
KW  - Motor Skills
KW  - Work -- Sweden
KW  - Kinematics
KW  - Human
KW  - Sweden
KW  - Female
KW  - Laboratory Equipment and Supplies
KW  - Post Hoc Analysis
KW  - Wilcoxon Rank Sum Test
KW  - Data Analysis Software
KW  - P-Value
KW  - Funding Source
SP  - 1388
EP  - 1397
JO  - Ergonomics
JF  - Ergonomics
JA  - ERGONOMICS
VL  - 58
IS  - 8
CY  - Philadelphia, Pennsylvania
PB  - Taylor & Francis Ltd
AB  - Thirty-five healthy women, experienced in pipetting, each performed four pipetting sessions at different pace and accuracy levels relevant to occupational tasks. The size and structure of motor variability of shoulder and elbow joint angles were quantified using cycle-to-cycle standard deviations of several kinematics properties, and indices based on sample entropy and recurrence quantification analysis. Decreasing accuracy demands increased both the size and structure of motor variability. However, when simultaneously lowering the accuracy demand and increasing pace, motor variability decreased to values comparable to those found when pace alone was increased without changing accuracy. Thus, motor variability showed some speed-accuracy trade-off, but the pace effect dominated the accuracy effect. Hence, this trade-off was different from that described for end-point performance by Fitts' law. The combined effect of accuracy and pace and the resultant decrease in motor variability are important to consider when designing sustainable work systems comprising repetitive precision tasks. Practitioner summary:Variability in movements and/or muscle activities between repeats of the same repetitive task is associated with important occupational outcomes, including fatigue, discomfort and pain. This study showed that simultaneously decreasing accuracy and increasing pace in short-cycle repetitive work led to decreased motor variability in arm movements, indicating less favourable ergonomics conditions.
SN  - 0014-0139
AD  - Department of Occupational and Public Health Sciences, Faculty of Health and Occupational Studies, Centre for Musculoskeletal Research, University of Gävle, Gävle, Sweden
AD  - Laboratory for Ergonomics and Work-related Disorders, Center for Sensory-Motor Interaction (SMI), Department of Health Science and Technology, Aalborg University, Aalborg East, Denmark
U2  - PMID: 25683668.
DO  - 10.1080/00140139.2015.1005174
UR  - http://search.ebscohost.com/login.aspx?direct=true&db=jlh&AN=109815380&site=ehost-live
DP  - EBSCOhost
DB  - jlh
ER  - 

TY  - JOUR
ID  - 110306349
T1  - Impact of Michelangelo prosthetic hand: Findings from a crossover longitudinal study.
AU  - Luchetti, Martina
AU  - Cutti, Andrea G.
AU  - Verni, Gennaro
AU  - Sacchetti, Rinaldo
AU  - Rossi, Nicolino
Y1  - 2015/06//
N1  - Accession Number: 110306349. Language: English. Entry Date: 20151014. Revision Date: 20151022. Publication Type: Article; pictorial; research; tables/charts. Journal Subset: Allied Health; Blind Peer Reviewed; Peer Reviewed; USA. Special Interest: Occupational Therapy. Instrumentation: Box and Block Test (BBT); Multidimensional Scale of Perceived Social Support (MSPSS); Coping Inventory for Stressful Situations (CISS); EuroQol (EQ-5D); Hospital Anxiety and Depression Scale (HADS); Upper Extremity Functional Status subscale of the Orthotics and Prosthetics User Survey (OPUS-UEFS); Minnesota Manual Dexterity Test (MMDT); Amputee Body Image Scale (ABIS); Eysenck Personality Questionnaire-Revised (EPQR-SF) [short form]; Southampton Hand Assessment Procedure Score (SHAP); Trinity Amputation and Prosthesis Experience Scale (TAPES) [Upper Limb version]; Disabilities of the Arm, Shoulder, and Hand (DASH) Questionnaire. Grant Information: This material was based on work supported by Ottobock Healthcare Products GmbH and the Department of Psychology, University of Bologna.. NLM UID: 8410047. 
KW  - Hand
KW  - Myoelectric Prosthesis
KW  - Prosthesis Design
KW  - Motor Skills
KW  - Amputation -- Rehabilitation
KW  - Adaptation, Psychological
KW  - Human
KW  - Funding Source
KW  - Prospective Studies
KW  - Crossover Design
KW  - Amputees
KW  - Functional Assessment
KW  - Self Report
KW  - Questionnaires
KW  - Quality of Life
KW  - Body Image
KW  - Patient Satisfaction
KW  - Support, Psychosocial
KW  - Coping
KW  - Personality
KW  - Thematic Analysis
KW  - Activities of Daily Living
KW  - Social Behavior
KW  - Italy
KW  - Occupational-Related Injuries -- Rehabilitation
KW  - Male
KW  - Adult
KW  - Middle Age
KW  - Aged
KW  - Worker's Compensation
KW  - Employment Status
KW  - Marital Status
KW  - Occupational Therapy
KW  - Object Manipulation
KW  - Summated Rating Scaling
KW  - Scales
KW  - Visual Analog Scaling
KW  - Qualitative Studies
KW  - Life Change Events
KW  - Clinical Assessment Tools
KW  - Psychological Tests
SP  - 605
EP  - 618
JO  - Journal of Rehabilitation Research & Development
JF  - Journal of Rehabilitation Research & Development
JA  - J REHABIL RES DEV
VL  - 52
IS  - 5
CY  - Baltimore, Maryland
PB  - VA Prosthetics Research & Development Center
AB  - This work explores the functional and psychosocial impact of the multigrip Michelangelo (M) prosthetic hand. Transradial myoelectric prosthesis users (6 men, median age: 47 y) participated in a crossover longitudinal study. A multifac-torial assessment protocol was applied before the application of M and after 3 mo (functional assessment) and 6 mo (psycho-social assessment) of home use. Functional assessment included both practical tests (i.e., Southampton Hand Assessment Procedure [SHAP], Box and Blocks Test [BBT], and Minnesota Manual Dexterity Test [MMDT]) and self-report functional scales. Psychosocial assessment consisted of a clinical interview and a battery of self-report questionnaires concerning current anxious-depressive symptoms and health-related quality of life, body image concerns, adjustment and satisfaction with prosthesis, social support, coping style, and personality. Increased manual dexterity was observed after 3 mo based on improvements in the SHAP, BBT, and MMDT. Two important themes emerged from the clinical interviews at the 6 mo follow-up: (1) the enhanced functionality and (2) the "like a real hand" aspect of the M, which further increased prosthesis integration to the Self. A few patients expressed concerns about M dimension, noise, and weight. The M appeared to restore hand function and natural appearance. The present findings provide preliminary evidence, and additional studies are needed.
SN  - 0748-7711
AD  - Department of Psychology, University of Bologna, Bologna, Italy
AD  - Centro Protesi INAIL (INAIL Prosthesis Center), Bologna, Italy
U2  - PMID: 26437448.
DO  - 10.1682/JRRD.2014.11.0283
UR  - http://search.ebscohost.com/login.aspx?direct=true&db=jlh&AN=110306349&site=ehost-live
DP  - EBSCOhost
DB  - jlh
ER  - 

TY  - JOUR
ID  - 103878745
T1  - Symmetrical kinematics does not imply symmetrical kinetics in people with transtibial amputation using cycling model.
AU  - Childers, W. Lee
AU  - Kogler, Géza F.
Y1  - 2014/09//
N1  - Accession Number: 103878745. Language: English. Entry Date: 20150126. Revision Date: 20151015. Publication Type: Journal Article; pictorial; research; tables/charts. Journal Subset: Allied Health; Blind Peer Reviewed; Peer Reviewed; USA. Grant Information: National Institutes of Health (grant T32 HD055180–01A1). NLM UID: 8410047. 
KW  - Below-Knee Amputation -- Rehabilitation
KW  - Limb Prosthesis
KW  - Prosthesis Design
KW  - Kinematics
KW  - Kinetics
KW  - Cycling
KW  - Human
KW  - Funding Source
KW  - Amputees
KW  - Exercise Test, Muscular
KW  - One-Way Analysis of Variance
KW  - Motion Analysis Systems
KW  - Post Hoc Analysis
KW  - Male
KW  - Ergometry
KW  - Models, Structural
KW  - Data Analysis Software
KW  - Paired T-Tests
KW  - P-Value
KW  - Range of Motion
KW  - Motor Skills
KW  - Hip Joint
KW  - Knee Joint
KW  - Ankle Joint
SP  - 1243
EP  - 1254
JO  - Journal of Rehabilitation Research & Development
JF  - Journal of Rehabilitation Research & Development
JA  - J REHABIL RES DEV
VL  - 51
IS  - 8
CY  - Baltimore, Maryland
PB  - VA Prosthetics Research & Development Center
AB  - People with amputation move asymmetrically with regard to kinematics (joint angles) and kinetics (joint forces and moments). Clinicians have traditionally sought to minimize kinematic asymmetries, assuming kinetic asymmetries would also be minimized. A cycling model evaluated locomotor asymmetries. Eight individuals with unilateral transtibial amputation pedaled with 172 mm-length crank arms on both sides (control condition) and with the crank arm length shortened to 162 mm on the amputated side (CRANK condition). Pedaling kinetics and limb kinematics were recorded. Joint kinetics, joint angles (mean and range of motion [ROM]), and pedaling asymmetries were calculated from force pedals and with a motion capture system. A one-way analysis of variance with Tukey post hoc compared kinetics and kinematics across limbs. Statistical significance was set to p </= 0.05. The CRANK condition reduced hip and knee ROM in the amputated limb compared with the control condition. There were no differences in joint kinematics between the contralateral and amputated limbs during the CRANK condition. Pedaling asymmetries did not differ and were 23.0% +/– 9.8% and 23.2% +/– 12.0% for the control and CRANK conditions, respectively. Our results suggest that minimizing kinematic asymmetries does not relate to kinetic asymmetries as clinically assumed. We propose that future research should concentrate on defining acceptable asymmetry.
SN  - 0748-7711
AD  - Cycling Biomechanics Laboratory, School of Applied Physiology, Georgia Institute of Technology, Atlanta, GA; Department of Prosthetics and Orthotics, Alabama State University, Montgomery, AL
AD  - Clinical Biomechanics Laboratory, School of Applied Physiology, Georgia Institute of Technology, Atlanta, GA
U2  - PMID: 25629527.
DO  - 10.1682/JRRD.2013.11.0241
UR  - http://search.ebscohost.com/login.aspx?direct=true&db=jlh&AN=103878745&site=ehost-live
DP  - EBSCOhost
DB  - jlh
ER  - 

TY  - JOUR
ID  - 109767643
T1  - Age-related changes in trunk neuromuscular activation patterns during a controlled functional transfer task include amplitude and temporal synergies.
AU  - Quirk, D Adam
AU  - Hubley-Kozey, Cheryl L
Y1  - 2014/12//
N1  - Accession Number: 109767643. Language: English. Entry Date: 20150904. Revision Date: 20150923. Publication Type: Journal Article; research. Journal Subset: Biomedical; Continental Europe; Europe; Peer Reviewed. NLM UID: 8300127. 
KW  - Age Factors
KW  - Aging
KW  - Electromyography
KW  - Muscle, Skeletal -- Physiology
KW  - Abdominal Muscles -- Physiopathology
KW  - Adult
KW  - Aged
KW  - Anthropometry
KW  - Female
KW  - Human
KW  - Image Processing, Computer Assisted
KW  - Low Back Pain -- Physiopathology
KW  - Male
KW  - Middle Age
KW  - Movement
KW  - Factor Analysis
KW  - Time Factors
KW  - Videorecording
KW  - Young Adult
SP  - 262
EP  - 280
JO  - Human Movement Science
JF  - Human Movement Science
JA  - HUM MOVEMENT SCI
VL  - 38
PB  - Elsevier B.V.
SN  - 0167-9457
U2  - PMID: 25457424.
DO  - 10.1016/j.humov.2014.08.013
UR  - http://search.ebscohost.com/login.aspx?direct=true&db=jlh&AN=109767643&site=ehost-live
DP  - EBSCOhost
DB  - jlh
ER  - 

TY  - JOUR
ID  - 104557688
T1  - Kinematic analysis of symmetric axial trunk rotation on dominant hip.
AU  - Sung, Paul S.
AU  - Kim, Yoon Hyuk
Y1  - 2011/11//
N1  - Accession Number: 104557688. Language: English. Entry Date: 20120425. Revision Date: 20151015. Publication Type: Journal Article; research; tables/charts. Journal Subset: Allied Health; Blind Peer Reviewed; Peer Reviewed; USA. Special Interest: Physical Therapy. Grant Information: This material was based on work supported by the National Agenda Project, funded by the Korea Research Council of Fundamental Science and Technology, grant P-09-JC-LU63-C01. This research was also partially supported by Korea University and the Basic Science Research Program through the National Research Foundation of Korea, funded by the Ministry of Education, Science and Technology, grant 2010-0003015.. NLM UID: 8410047. 
KW  - Range of Motion
KW  - Torso -- Physiology
KW  - Hip Joint -- Physiology
KW  - Lumbar Vertebrae -- Physiology
KW  - Rotation
KW  - Kinematics
KW  - Motion Analysis Systems
KW  - Analysis of Variance
KW  - Data Analysis Software
KW  - T-Tests
KW  - Repeated Measures
KW  - Chi Square Test
KW  - Adult
KW  - Middle Age
KW  - Female
KW  - Male
KW  - Human
KW  - Funding Source
SP  - 1029
EP  - 1036
JO  - Journal of Rehabilitation Research & Development
JF  - Journal of Rehabilitation Research & Development
JA  - J REHABIL RES DEV
VL  - 48
IS  - 8
CY  - Baltimore, Maryland
PB  - VA Prosthetics Research & Development Center
AB  - Axial rotation of the trunk has been reported as a significant risk of low back dysfunction. However, a lack of biomechanical investigation exists that explains how twisting is accomplished with simultaneous asymmetric handling between the hip joints and lumbar spine. We used a three-dimensional motion analysis to measure movements of the bilateral hips and lumbar spine. Forty-four persons participated in the study, and the results indicated that spinal range of motion (ROM) was significantly different based on dominance (F = 198.83, p = 0.001), region x dominance (F = 14.21, p = 0.001), and dominance x dimension (F = 141.08, p = 0.001). We also found a three-way interaction between region x dominance x dimension (F = 26.30, p = 0.001). These results indicated that the motion of the transverse and sagittal planes significantly increased when the participants attempted to rotate their hips, especially on the nondominant side. Decreased axial trunk ROM on the side of dominance might stiffen passive structures of the hip joints. The functions of the hip joints and lumbar spine might be altered three dimensionally based on the side of dominance.
SN  - 0748-7711
AD  - Department of Physical Therapy, College of Health Science, Korea University, Seoul, Korea
AD  - Department of Mechanical Engineering, School of Engineering, Kyung Hee University, Yongin, Korea
U2  - PMID: 22068377.
DO  - 10.1682/JRRD.2010.12.0232
UR  - http://search.ebscohost.com/login.aspx?direct=true&db=jlh&AN=104557688&site=ehost-live
DP  - EBSCOhost
DB  - jlh
ER  - 

TY  - JOUR
ID  - 105245647
T1  - Effects of tongue position on mandibular muscle activity and heart rate function.
AU  - Schmidt JE
AU  - Carlson CR
AU  - Usery AR
AU  - Quevedo AS
Y1  - 2009/12//
N1  - Accession Number: 105245647. Language: English. Entry Date: 20100326. Revision Date: 20150711. Publication Type: Journal Article; research. Journal Subset: Biomedical; Peer Reviewed; USA. Special Interest: Dental Care; Perioperative Care. NLM UID: 101576782. 
KW  - Masticatory Muscles -- Physiology
KW  - Muscle Contraction -- Physiology
KW  - Relaxation -- Physiology
KW  - Tongue -- Physiology
KW  - Adolescence
KW  - Analysis of Variance
KW  - Electromyography
KW  - Psychotherapy
KW  - Female
KW  - Heart Rate -- Physiology
KW  - Human
KW  - Male
KW  - Reference Values
KW  - Young Adult
SP  - 881
EP  - 888
JO  - Oral Surgery, Oral Medicine, Oral Pathology, Oral Radiology & Endodontology
JF  - Oral Surgery, Oral Medicine, Oral Pathology, Oral Radiology & Endodontology
JA  - ORAL SURG ORAL MED ORAL PATHOL ORAL RADIOL ENDO
VL  - 108
IS  - 6
CY  - New York, New York
PB  - Elsevier B.V.
AB  - OBJECTIVES: A primary goal of pain management for muscle-related pain is to reduce masticatory muscle activity. This study aimed to investigate masticatory muscle group activity and heart rate variability change when the tongue was placed on the palate or the floor of the mouth in a healthy pain-free sample. STUDY DESIGN: Participants were 23 females and 18 males with a mean age of 19.6 years (standard deviation = 1.5). Muscle activity was measured using surface electromyography and heart period were measured using electrocardiography. The experimental protocol consisted of 3 periods: baseline, tongue placement on the floor of mouth, and tongue placement on palate. RESULTS: Results indicated significantly more activity in the temporalis and suprahyoid muscle regions as well as a significant reduction in heart rate variability when the tongue was positioned on the palate compared with tongue position on the floor of the mouth. CONCLUSIONS: Instructions to place the tongue on the roof of the mouth are not instructions that will promote reduced physiological functioning (i.e., relaxation) but rather promote small, but potentially important increases in overall activity as indexed by muscle tone and cardiac function.
SN  - 1079-2104
AD  - Department of Psychiatry and Psychology, Mayo Clinic, Rochester, MN 55902, USA. Schmidt.john1@mayo.edu
U2  - PMID: 19773187.
DO  - 10.1016/j.tripleo.2009.06.029
UR  - http://search.ebscohost.com/login.aspx?direct=true&db=jlh&AN=105245647&site=ehost-live
DP  - EBSCOhost
DB  - jlh
ER  - 

TY  - JOUR
ID  - 104918182
T1  - Driving plasticity in the motor cortex in recurrent low back pain.
AU  - Tsao H
AU  - Galea MP
AU  - Hodges PW
Y1  - 2010/09//
N1  - Accession Number: 104918182. Language: English. Entry Date: 20110107. Revision Date: 20150711. Publication Type: Journal Article; research; randomized controlled trial. Journal Subset: Biomedical; Blind Peer Reviewed; Continental Europe; Editorial Board Reviewed; Europe; Expert Peer Reviewed; Peer Reviewed. Special Interest: Pain and Pain Management. NLM UID: 9801774. 
KW  - Frontal Lobe -- Physiopathology
KW  - Low Back Pain -- Physiopathology
KW  - Muscle Contraction -- Physiology
KW  - Nervous System -- Physiopathology
KW  - Neurons -- Physiology
KW  - Abdominal Muscles -- Physiopathology
KW  - Analysis of Variance
KW  - Diagnosis, Neurologic
KW  - Electromyography
KW  - Human
KW  - Motor Skills
KW  - Movement -- Physiology
KW  - Muscle, Skeletal -- Physiopathology
KW  - Posture
KW  - Randomized Controlled Trials
SP  - 832
EP  - 839
JO  - European Journal of Pain
JF  - European Journal of Pain
JA  - EUR J PAIN
VL  - 14
IS  - 8
CY  - Malden, Massachusetts
PB  - Wiley-Blackwell
AB  - The sensory and motor systems can reorganise following injury and learning of new motor skills. Recently we observed adaptive changes in motor cortical organisation in patients with recurrent low back pain (LBP), which are linked to altered motor coordination. Although changes in motor coordination can be trained and are associated with improved symptoms and function, it remains unclear whether these training-induced changes are related to reorganisation of the motor cortex. This was investigated using the model of a delay in postural activation of the deep abdominal muscle, transversus abdominis (TrA) in 20 individuals with recurrent LBP. Subjects were allocated to either motor skill training that involved isolated voluntary contractions of TrA, or a control intervention of self-paced walking exercise for 2 weeks. Electromyographic (EMG) activity was recorded from TrA bilaterally using intramuscular fine-wire electrodes. Motor cortical organisation using transcranial magnetic stimulation (TMS) and postural activation associated with single rapid arm movements were investigated before and after training. Motor skill training induced an anterior and medial shift in motor cortical representation of TrA, towards that observed in healthy individuals from our previous study. This shift was associated with earlier postural activation of TrA. Changes were not observed following unskilled walking exercise. This is the first observation that motor training can reverse reorganisation of neuronal networks of the motor cortex in people with recurrent pain. The observed relationship between cortical reorganisation and changes in motor coordination following motor training provides unique insight into potential mechanisms that underlie recovery.
SN  - 1090-3801
AD  - NHMRC Centre of Clinical Research Excellence in Spinal Pain, Injury and Health, School of Health and Rehabilitation Sciences, The University of Queensland, Brisbane, Australia.
U2  - PMID: 20181504.
DO  - 10.1016/j.ejpain.2010.01.001
UR  - http://search.ebscohost.com/login.aspx?direct=true&db=jlh&AN=104918182&site=ehost-live
DP  - EBSCOhost
DB  - jlh
ER  - 

TY  - JOUR
ID  - 103803688
T1  - Training with robot-applied resistance in people with motor-incomplete spinal cord injury: Pilot study.
AU  - Lam, Tania
AU  - Pauhl, Katherine
AU  - Ferguson, Amanda
AU  - Malik, Raza N.
AU  - Krassioukov, Andrei
AU  - Eng, Janice J.
Y1  - 2015/01//
N1  - Accession Number: 103803688. Language: English. Entry Date: 20150601. Revision Date: 20151015. Publication Type: Journal Article; equations & formulas; research; tables/charts; randomized controlled trial. Journal Subset: Allied Health; Blind Peer Reviewed; Peer Reviewed; USA. Instrumentation: Borg Category-Ratio Perceived Exertion (CR-10) Scale; Six-Minute Walk Test (6MWT); American Spinal Injury Association (ASIA) Impairment Scale; Spinal Cord Injury-Functional Ambulation Profile [SCI-FAP]; Wheeled Mobility Scale. Grant Information: This material was based on work supported by the British Columbia Medical Services Foundation and the Canadian Institutes of Health Research.. NLM UID: 8410047. 
KW  - Spinal Cord Injuries -- Rehabilitation
KW  - Robotics
KW  - Resistance Training
KW  - Body-Weight-Supported Treadmill Training
KW  - Gait -- Physiology
KW  - Motor Skills
KW  - Human
KW  - Funding Source
KW  - Chronic Disease
KW  - Rehabilitation Patients
KW  - Random Assignment
KW  - Treatment Outcomes
KW  - Gait Analysis
KW  - Scales
KW  - Body Weight
KW  - Weight-Bearing
KW  - Analysis of Covariance
KW  - Confidence Intervals
KW  - Double-Blind Studies
KW  - Randomized Controlled Trials
KW  - Isometric Contraction
KW  - Kinematics
KW  - Exertion
KW  - Data Analysis Software
KW  - T-Tests
KW  - Mann-Whitney U Test
KW  - Analysis of Variance
KW  - Chi Square Test
KW  - Secondary Analysis
KW  - Male
KW  - Female
KW  - Adult
KW  - Middle Age
KW  - Disability Evaluation
KW  - Spinal Cord Injuries -- Etiology
KW  - Descriptive Statistics
KW  - Pilot Studies
SP  - 113
EP  - 130
JO  - Journal of Rehabilitation Research & Development
JF  - Journal of Rehabilitation Research & Development
JA  - J REHABIL RES DEV
VL  - 52
IS  - 1
CY  - Baltimore, Maryland
PB  - VA Prosthetics Research & Development Center
AB  - People with motor-incomplete spinal cord injury (m-iSCI) can recover basic walking function but still have difficulty performing the skilled walking required for everyday environments. We hypothesized that a robotic-based gait rehabilitation strategy founded on principles of motor learning would be a feasible and potentially effective approach for improving skilled walking in people with m-iSCI. Fifteen individuals with chronic (>1 yr) m-iSCI were randomly allocated to body weight-supported treadmill training (BWSTT) with Lokomat-applied resistance (Loko-R) or conventional Lokomat-assisted BWSTT (Control). Training sessions were 45 min, 3 times/week for 3 mo. Tolerance to training was assessed by ratings of perceived exertion and reports of pain/ soreness. Overground skilled walking capacity (Spinal Cord Injury-Functional Ambulation Profile [SCI-FAP]), as well as walking speed and distance, were measured at baseline, posttraining, and 1 and 6 mo follow-up. Our results indicate that Loko-R training could be feasibly applied for people with miSCI, although participants in Loko-R tended to report higher levels of perceived exertion during training. Participants in the Loko-R group performed significantly better in the SCI-FAP than Control at posttraining and in follow-up assessments. This study provides evidence that Loko-R training is feasible in people with m-iSCI. Furthermore, there is preliminary evidence suggesting that Loko-R may help improve performance in skilled overground walking tasks.
SN  - 0748-7711
AD  - School of Kinesiology, University of British Columbia, Vancouver, British Columbia, Canada; International Collaboration on Repair Discoveries, University of British Columbia, Vancouver, British Columbia, Canada
AD  - NeuroMotion Physical Therapy, Vancouver, British Columbia, Canada
AD  - International Collaboration on Repair Discoveries, University of British Columbia, Vancouver, British Columbia, Canada; Department of Medicine, Division of Physical Medicine and Rehabilitation, University of British Columbia, Vancouver, British Columbia, Canada; GF Strong Rehabilitation Centre, Vancouver, British Columbia, Canada
AD  - International Collaboration on Repair Discoveries, University of British Columbia, Vancouver, British Columbia, Canada; GF Strong Rehabilitation Centre, Vancouver, British Columbia, Canada; Department of Physical Therapy, University of British Columbia, Vancouver, British Columbia, Canada
U2  - PMID: 26230667.
DO  - 10.1682/JRRD.2014.03.0090
UR  - http://search.ebscohost.com/login.aspx?direct=true&db=jlh&AN=103803688&site=ehost-live
DP  - EBSCOhost
DB  - jlh
ER  - 

TY  - JOUR
ID  - 110306350
T1  - Effect of antipronation foot orthosis geometry on compression of heel and arch soft tissues.
AU  - Sweeney, Declan
AU  - Nester, Christopher
AU  - Preece, Stephen
AU  - Mickle, Karen
Y1  - 2015/06//
N1  - Accession Number: 110306350. Language: English. Entry Date: 20151014. Revision Date: 20151022. Publication Type: Article; diagnostic images; pictorial; research; tables/charts. Journal Subset: Allied Health; Blind Peer Reviewed; Peer Reviewed; USA. Grant Information: St. Gabriel’s Centre, Limerick);  Australian National Health and Medical Research Council Postdoctoral Fellowship (Overseas Clinical Training Fellowship ID 1016521). NLM UID: 8410047. 
KW  - Foot Orthoses
KW  - Orthoses Design
KW  - Biomechanics
KW  - Foot -- Anatomy and Histology
KW  - Human
KW  - Funding Source
KW  - Foot -- Ultrasonography
KW  - Pronation
KW  - Male
KW  - Female
KW  - Adult
KW  - Computer Aided Design
KW  - Intrarater Reliability
KW  - Repeated Measures
KW  - Data Analysis Software
KW  - Coefficient Alpha
KW  - Post Hoc Analysis
KW  - P-Value
KW  - Confidence Intervals
KW  - Quantitative Studies
SP  - 543
EP  - 552
JO  - Journal of Rehabilitation Research & Development
JF  - Journal of Rehabilitation Research & Development
JA  - J REHABIL RES DEV
VL  - 52
IS  - 5
CY  - Baltimore, Maryland
PB  - VA Prosthetics Research & Development Center
AB  - This study aimed to understand how systematic changes in arch height and two designs of heel wedging affect soft tissues under the foot. Soft tissue thickness under the heel and navicular was measured using ultrasound. Heel pad thickness was measured while subjects were standing on a flat surface and also while they were standing on an orthosis with 4 and 8 degree extrinsic wedges and 4 and 8 mm intrinsic wedges (n = 27). Arch soft tissue thickness was measured when subjects were standing and when standing on an orthosis with -6 mm, standard, and +6 mm increments in arch height (n = 25). Extrinsic and intrinsic heel wedges significantly increased soft tissue thickness under the heel compared with no orthosis. The 4 and 8 degree extrinsic wedges increased tissue thickness by 28.3% and 27.6%, respectively, while the 4 and 8 mm intrinsic wedges increased thickness by 23.0% and 14.6%, respectively. Orthotic arch height significantly affected arch soft tissue thickness. Compared with the no orthosis condition, the -6 mm, standard, and +6 mm arch heights decreased arch tissue thickness by 9.1%, 10.2%, and 11.8%, respectively. This study demonstrates that change in orthotic geometry creates different plantar soft tissue responses that we expect to affect transmission of force to underlying foot bones.
SN  - 0748-7711
AD  - Regional Orthotics Service, St. Gabriels Centre, Dooradoyle, County Limerick, Ireland
AD  - University ofSalford, School of Health Sciences, Salford, Manchester, United Kingdom
AD  - Biomechanics Research Laboratory, University of Wollongong, New South Wales, Australia
U2  - PMID: 26465089.
DO  - 10.1682/JRRD.2014.12.0306
UR  - http://search.ebscohost.com/login.aspx?direct=true&db=jlh&AN=110306350&site=ehost-live
DP  - EBSCOhost
DB  - jlh
ER  - 

TY  - JOUR
ID  - 107077050
T1  - Electromyographic fatigue characteristics of the quadriceps in patellofemoral pain syndrome.
AU  - Callaghan MJ
AU  - McCarthy CJ
AU  - Oldham JA
Y1  - 2001/02//2001 Feb
N1  - Accession Number: 107077050. Language: English. Entry Date: 20011214. Revision Date: 20150820. Publication Type: Journal Article; research; tables/charts. Journal Subset: Allied Health; Europe; Peer Reviewed; UK & Ireland. Grant Information: Supported by Smith & Nephew Healthcare Ltd and the Health Technology Assessment Agency of the UK NHS. NLM UID: 9610924. 
KW  - Patellofemoral Pain Syndrome
KW  - Electromyography
KW  - Fatigue
KW  - Quadriceps Muscles
KW  - Repeated Measures
KW  - P-Value
KW  - Analysis of Variance
KW  - Time Factors
KW  - Dynamometry
KW  - Isokinetic Exercises
KW  - Intraclass Correlation Coefficient
KW  - Funding Source
KW  - Human
SP  - 27
EP  - 33
JO  - Manual Therapy
JF  - Manual Therapy
JA  - MANUAL THER
VL  - 6
IS  - 1
CY  - New York, New York
PB  - Elsevier B.V.
AB  - This study compared the fatigue characteristics of the vastus medialis oblique (VMO), vastus lateralis (VL) and rectus femoris (RF) muscles. Ten healthy subjects with 10 patients with patellofemoral pain syndrome (PFPS) performed an isometric leg press for 60 seconds at 60% MVIC with data collected using surface EMG. The power spectrum was analyzed and the extracted median frequency normalised to calculate a linear regression slope for each muscle. A repeated measures ANOVA revealed no significant differences, neither between the groups (P=0.592) nor the muscles (P=0.434). However, the slopes for the VMO and VL were different between the two groups with similar slopes for the RF. There was much larger variability of MF values in the PFPS group. The VMO:VL ratio calculated from these slopes for the healthy subjects was 1.17 and for the PFPS group was 1.78. These results may indicate unusual features in the fatigue indices of the quadriceps in PFPS. Copyright 2001 Harcourt Publishers Ltd.
SN  - 1356-689X
AD  - Centre for Rehabilitation Science, Manchester Royal Infirmary, Oxford Road, Manchester M13 9WL, Manchester, UK
U2  - PMID: 11243906.
UR  - http://search.ebscohost.com/login.aspx?direct=true&db=jlh&AN=107077050&site=ehost-live
DP  - EBSCOhost
DB  - jlh
ER  - 

TY  - JOUR
ID  - 104044955
T1  - Effect of robotic gait training on cardiorespiratory system in incomplete spinal cord injury.
AU  - Hoekstra, Femke
AU  - van Nunen, Michiel P. M.
AU  - Gerrits, Karin H. L.
AU  - Stolwijk-SwÃ¼ste, Janneke M.
AU  - Crins, Martine H. P.
AU  - Janssen, Thomas W. J.
Y1  - 2013/12/16/
N1  - Accession Number: 104044955. Language: English. Entry Date: 20140318. Revision Date: 20151015. Publication Type: Journal Article; equations & formulas; pictorial; research; tables/charts. Journal Subset: Allied Health; Blind Peer Reviewed; Peer Reviewed; USA. Special Interest: Physical Therapy. Instrumentation: American Spinal Injury Association (ASIA) Impairment Scale. Grant Information: This material was based on work supported by the Dutch Heart Foundation (Hartstichting, grant 07.21) and Revalidatiefonds (project 2007166).. NLM UID: 8410047. 
KW  - Gait -- Physiology
KW  - Gait Training
KW  - Robotics
KW  - Spinal Cord Injuries -- Rehabilitation
KW  - Aerobic Capacity
KW  - Exercise Intensity
KW  - Outcomes (Health Care)
KW  - Human
KW  - Funding Source
KW  - Rehabilitation Centers
KW  - Netherlands
KW  - Rehabilitation Patients
KW  - Exercise Test, Cardiopulmonary
KW  - Pretest-Posttest Design
KW  - Heart Rate
KW  - Energy Metabolism
KW  - Paraplegia -- Rehabilitation
KW  - Quadriplegia -- Rehabilitation
KW  - Scales
KW  - Male
KW  - Female
KW  - Adult
KW  - Middle Age
KW  - Aged
KW  - Rehabilitation, Community-Based
KW  - Home Physical Therapy
KW  - Spirometry
KW  - Treatment Outcomes
KW  - Paired T-Tests
KW  - Descriptive Statistics
KW  - Data Analysis Software
KW  - Gait Analysis
SP  - 1411
EP  - 1422
JO  - Journal of Rehabilitation Research & Development
JF  - Journal of Rehabilitation Research & Development
JA  - J REHABIL RES DEV
VL  - 50
IS  - 10
CY  - Baltimore, Maryland
PB  - VA Prosthetics Research & Development Center
AB  - The objectives in this study were to investigate the effect of robot-assisted gait training on cardiorespiratory fitness in subjects with motor incomplete spinal cord injury and document the exercise intensity of robotic walking in comparison with the recommended guidelines. Ten patients followed a 24-session training program with a robotic gait orthosis in addition to physiotherapy sessions completed within 10 to 16 wk. Cardiorespiratory fitness was determined in a graded arm crank exercise test before and after the training program. To assess the intensity of robot-assisted walking, oxygen consumption (VO2) and heart rate (HR) were measured during a training session early in and at the end of the training program, and exercise intensity measures (percentage of VO2 reserve [%VO2R], percentage of HR reserve [%HRR], and metabolic equivalents [METs]) were calculated. Whereas no changes were found in peak VO2, the resting and submaximal HR at a constant work load were significantly lower after training. Most subjects exercised at low intensity (<30%VO2R, <30%HRR, <3.0 METs), and only two subjects exercised at moderate intensity (>3.0 METs). In spite of the low exercise intensity of the training program and no changes in peak VO2, robot-assisted gait training induced some improvement in cardiorespiratory fitness, as suggested by lower resting and submaximal HR values.
SN  - 0748-7711
AD  - Amsterdam Rehabilitation Research Center / Reade, Amsterdam, the Netherlands; Faculty of Human Movement Sciences, MOVE Research Institute Amsterdam, VU University Amsterdam, Amsterdam, the Netherlands; Center for Human Movement Sciences, University of Groningen, University Medical Center Groningen, Groningen, the Netherlands
AD  - Amsterdam Rehabilitation Research Center / Reade, Amsterdam, the Netherlands; Faculty of Human Movement Sciences, MOVE Research Institute Amsterdam, VU University Amsterdam, Amsterdam, the Netherlands
AD  - Faculty of Human Movement Sciences, MOVE Research Institute Amsterdam, VU University Amsterdam, Amsterdam, the Netherlands
AD  - Amsterdam Rehabilitation Research Center / Reade, Amsterdam, the Netherlands
U2  - PMID: 24699976.
DO  - 10.1682/JRRD.2012.10.0186
UR  - http://search.ebscohost.com/login.aspx?direct=true&db=jlh&AN=104044955&site=ehost-live
DP  - EBSCOhost
DB  - jlh
ER  - 

TY  - JOUR
ID  - 104199165
T1  - Outcomes associated with the use of microprocessor-controlled prosthetic knees among individuals with unilateral transfemoral limb loss: A systematic review.
AU  - Sawers, Andrew B.
AU  - Hafner, Brian J.
Y1  - 2013/05//
N1  - Accession Number: 104199165. Language: English. Entry Date: 20131015. Revision Date: 20151015. Publication Type: Journal Article; research; systematic review; tables/charts. Journal Subset: Allied Health; Blind Peer Reviewed; Peer Reviewed; USA. Special Interest: Evidence-Based Practice; Physical Therapy. Grant Information: Funding/Support: This material was based on work supported by a Center of Excellence grant (A4883C) from the Department of Veterans Affairs Rehabilitation Research and Development Service and a Department of Education grant (H235J060001) to the AAOP.. NLM UID: 8410047. 
KW  - Above-Knee Amputation
KW  - Joint Prosthesis
KW  - Knee Joint
KW  - Limb Prosthesis
KW  - Myoelectric Prosthesis
KW  - Prosthesis Design
KW  - Treatment Outcomes
KW  - Checklists
KW  - CINAHL Database
KW  - Clinical Assessment Tools
KW  - Cochrane Library
KW  - Cognition
KW  - Energy Metabolism
KW  - Funding Source
KW  - Gait
KW  - Human
KW  - Patient Satisfaction
KW  - Physical Activity
KW  - Professional Practice, Evidence-Based
KW  - PubMed
KW  - Quality of Life
KW  - Stair Climbing
KW  - Step
KW  - Systematic Review
KW  - Walking
SP  - 273
EP  - 314
JO  - Journal of Rehabilitation Research & Development
JF  - Journal of Rehabilitation Research & Development
JA  - J REHABIL RES DEV
VL  - 50
IS  - 3
CY  - Baltimore, Maryland
PB  - VA Prosthetics Research & Development Center
AB  - Microprocessor-controlled prosthetic knees (MPKs) have been developed as an alternative to non-microprocessor-controlled knees (NMPKs) to address challenges facing individuals with lower-limb loss. A body of scientific literature comparing MPKs and NMPKs exists but has yet to be critically appraised. Therefore, we conducted a systematic review to examine outcomes associated with the use of these interventions among individuals with transfemoral limb loss. A search of biomedical databases identified 241 publications, of which 27 met the inclusion and exclusion criteria and were reviewed for methodological quality and content. We developed 28 empirical evidence statements (EESs) in 9 outcome categories (metabolic energy expenditure, activity, cognitive demand, gait mechanics, environmental obstacle negotiation, safety, preference and satisfaction, economics, and health and quality of life) based on findings in the literature. The level of evidence supporting these EESs varied due to quantity, quality, and consistency of the results. EESs supported by a moderate level of evidence that noted significant differences between MPKs and NMPKs were derived in five of the nine outcome categories. The results from this review suggest that evidence exists to inform clinical practice and that additional research is needed to confirm existing evidence and better understand outcomes associated with the use of NMPKs and MPKs.
SN  - 0748-7711
AD  - Rehabilitation Research and Development Center of Excellence for Limb Loss Prevention and Prosthetic Engineering, Department of Veterans Affairs Puget Sound Health Care System, Seattle, WA; Department of Rehabilitation Medicine, University of Washington, Seattle, WA
AD  - Department of Rehabilitation Medicine, University of Washington, Seattle, WA
U2  - PMID: 23881757.
DO  - 10.1682/JRRD.2011.10.0187
UR  - http://search.ebscohost.com/login.aspx?direct=true&db=jlh&AN=104199165&site=ehost-live
DP  - EBSCOhost
DB  - jlh
ER  - 

TY  - JOUR
ID  - 104242317
T1  - Case report of modified Box and Blocks test with motion capture to measure prosthetic function.
AU  - Hebert, Jacqueline S.
AU  - Lewicke, Justin
Y1  - 2012/11//
N1  - Accession Number: 104242317. Language: English. Entry Date: 20130301. Revision Date: 20151015. Publication Type: Journal Article; case study; pictorial; research; tables/charts. Journal Subset: Allied Health; Blind Peer Reviewed; Peer Reviewed; USA. Instrumentation: Box and Block Test (BBT) [modifiction]. NLM UID: 8410047. 
KW  - Myoelectric Prosthesis
KW  - Preoperative Care
KW  - Muscle, Skeletal -- Surgery
KW  - Amputation, Traumatic -- Rehabilitation
KW  - Amputation, Traumatic -- Surgery
KW  - Median Nerve -- Surgery
KW  - Radial Nerve -- Surgery
KW  - Movement -- Evaluation
KW  - Muscle, Skeletal -- Innervation
KW  - Motion Analysis Systems
KW  - Outcome Assessment -- Methods
KW  - Biomechanics
KW  - Kinematics
KW  - Muscle Strengthening
KW  - Clinical Assessment Tools
KW  - Clinical Assessment Tools -- Utilization
KW  - Pretest-Posttest Design
KW  - Adult
KW  - Male
KW  - Human
SP  - 1163
EP  - 1174
JO  - Journal of Rehabilitation Research & Development
JF  - Journal of Rehabilitation Research & Development
JA  - J REHABIL RES DEV
VL  - 49
IS  - 8
CY  - Baltimore, Maryland
PB  - VA Prosthetics Research & Development Center
AB  - This case study report demonstrates the use of motion analysis with a modification of the Box and Blocks test. The goal was to quantify observed improvements in compensatory movements and simultaneous control in a subject using different prostheses before and after targeted muscle reinnervation (TMR) surgery. This is a single case study with data collection using a body-powered prosthesis pre-TMR surgery and 6 mo postfitting with a TMR myoelectric prosthesis. The Box and Blocks test was modified for cyclical motion within a motion capture laboratory. With the TMR myoelectric prosthesis, the subject was able to simultaneously activate the hand and elbow. Task performance was slower, but there was improved elbow flexion and less trunk compensatory motion than with the body-powered prosthesis. There are several limitations to the case study because there is no direct comparison of myoelectric performance before and after TMR surgery; however, the current report presents a potential method to quantify quality of motion and compensatory movements of prosthetic users. With further study, this test procedure has the potential to be a useful outcome measure for future standardized assessments of upper-limb prosthetic function.
SN  - 0748-7711
AD  - Division of Physical Medicine & Rehabilitation, University of Alberta, Edmonton, Alberta, Canada; Adult Amputee Program, Glenrose Rehabilitation Hospital, Edmonton, Alberta, Canada
AD  - Syncrude Centre for Motion and Balance, Glen-rose Rehabilitation Hospital, Edmonton, Alberta, Canada
U2  - PMID: 23341309.
DO  - 10.1682/JRRD.2011.10.0207
UR  - http://search.ebscohost.com/login.aspx?direct=true&db=jlh&AN=104242317&site=ehost-live
DP  - EBSCOhost
DB  - jlh
ER  - 

TY  - JOUR
ID  - 105811136
T1  - The size of cycle-to-cycle variability in biomechanical exposure among butchers performing a standardised cutting task.
AU  - Madeleine P
AU  - Voigt M
AU  - Mathiassen SE
Y1  - 2008/07//
N1  - Accession Number: 105811136. Language: English. Entry Date: 20080912. Revision Date: 20150711. Publication Type: Journal Article; equations & formulas; research; tables/charts; tracings. Journal Subset: Biomedical; Europe; Peer Reviewed; UK & Ireland. Special Interest: Pain and Pain Management. Grant Information: Danish National Research Foundation. NLM UID: 0373220. 
KW  - Food Handling
KW  - Industry
KW  - Kinematics
KW  - Muscle Contraction
KW  - Workload
KW  - Adult
KW  - Analysis of Variance
KW  - Arm -- Physiology
KW  - Body Weights and Measures
KW  - Comparative Studies
KW  - Descriptive Statistics
KW  - Electromyography
KW  - Female
KW  - Funding Source
KW  - Male
KW  - Mathematics
KW  - Meat
KW  - Motion Analysis Systems
KW  - Occupational Health
KW  - Post Hoc Analysis
KW  - Prospective Studies
KW  - Sweden
KW  - T-Tests
KW  - Torso -- Physiology
KW  - Two-Way Analysis of Variance
KW  - Human
SP  - 1078
EP  - 1095
JO  - Ergonomics
JF  - Ergonomics
JA  - ERGONOMICS
VL  - 51
IS  - 7
CY  - Philadelphia, Pennsylvania
PB  - Taylor & Francis Ltd
AB  - The effects of employment duration and pain development on motor variability were investigated during repetitive work. Electromyographic (EMG) and kinematics data from two previous studies were re-analysed. Newly employed butchers were followed prospectively in relation to employment duration and pain development. Healthy butchers with long-term experience were compared with novices. The variability of the cycle time, EMG ratio and arm and trunk movement was expressed as cycle-to-cycle standard deviations. During the first 6 months of employment, cycle time variability decreased, while posture and movement variability increased (p < 0.05). In presence of pain, the variability of the initial arm position decreased while it increased for the trunk (p < 0.05). Experienced butchers showed a larger variability than novices for work cycle and several kinematic variables, but a smaller EMG ratio variability (p < 0.05). These findings indicate that the variability of motor patterns in repetitive work changes with experience and pain. A change towards a more variable motor strategy may protect workers from work-related musculoskeletal disorders.
SN  - 0014-0139
AD  - Laboratory for Work-related Pain and Biomechanics, Center for Sensory-Motor Interaction (SMI), Department of Health Science and Technology, Aalborg University, Aalborg, Denmark.
U2  - PMID: 18568966.
UR  - http://search.ebscohost.com/login.aspx?direct=true&db=jlh&AN=105811136&site=ehost-live
DP  - EBSCOhost
DB  - jlh
ER  - 

TY  - JOUR
ID  - 103977170
T1  - Spectral analysis of heart rate variability during trigger point acupuncture.
AU  - Yoji Kitagawa
AU  - Kenichi Kimura
AU  - Sohei Yoshida
Y1  - 2014/06//
N1  - Accession Number: 103977170. Language: English. Entry Date: 20140725. Revision Date: 20150710. Publication Type: Journal Article; research; tables/charts. Journal Subset: Alternative/Complementary Therapies; Editorial Board Reviewed; Europe; Expert Peer Reviewed; Peer Reviewed; UK & Ireland. NLM UID: 9304117. 
KW  - Acupuncture -- Methods
KW  - Trigger Point
KW  - Heart Rate Variability
KW  - Human
KW  - Spectral Analysis
KW  - Male
KW  - Young Adult
KW  - Adult
KW  - Electrocardiography
KW  - T-Tests
KW  - Post Hoc Analysis
KW  - Descriptive Statistics
KW  - Analysis of Variance
KW  - Systolic Pressure
KW  - Diastolic Pressure
SP  - 273
EP  - 278
JO  - Acupuncture in Medicine
JF  - Acupuncture in Medicine
JA  - ACUPUNCTURE MED
VL  - 32
IS  - 3
PB  - BMJ Publishing Group
AB  - Objectives: To clarify changes in the cardiovascular autonomic nervous system function due to trigger point acupuncture, we evaluated differences in responses between acupuncture at trigger points and those at other sites using spectral analysis of heart rate variability. Methods: Subjects were 35 healthy men. Before measurements began the subjects were assigned to a trigger point acupuncture or control group based on the presence/absence of referred pain on applying pressure to a taut band within the right tibialis anterior muscle. The measurements were conducted in a room with a temperature of 25°C, with subjects in a long sitting position after 10 min rest. Acupuncture needles were retained for 10 min at two sites on the right tibialis anterior muscle. ECG was performed simultaneously with measurements of blood pressure and the respiratory cycle. Based on the R–R interval on the ECG, frequency analysis was performed, low-frequency (LF) and high-frequency (HF) components were extracted and the ratio of LF to HF components (LF/HF) was evaluated. Results: The trigger point acupuncture group showed a transient decrease in heart rate and an increase in the HF component but no significant changes in LF/HF. In the control group, no significant changes were observed in heart rate, the HF component or LF/HF. There were no consistent changes in systolic or diastolic blood pressure in either group. Conclusions: These data suggest that acupuncture stimulation of trigger points of the tibialis anterior muscle transiently increases parasympathetic nerve activity.
SN  - 0964-5284
AD  - Department of Health Sciences, Kansai University of Health Sciences, Osaka, Japan
U2  - PMID: 24610637.
DO  - 10.1136/acupmed-2013-010440
UR  - http://search.ebscohost.com/login.aspx?direct=true&db=jlh&AN=103977170&site=ehost-live
DP  - EBSCOhost
DB  - jlh
ER  - 

TY  - JOUR
ID  - 103809042
T1  - Transversus abdominis is part of a global not local muscle synergy during arm movement.
AU  - Morris, S L
AU  - Lay, B
AU  - Allison, G T
Y1  - 2013/10//
N1  - Accession Number: 103809042. Language: English. Entry Date: 20150220. Revision Date: 20150710. Publication Type: Journal Article; research. Journal Subset: Biomedical; Continental Europe; Europe; Peer Reviewed. NLM UID: 8300127. 
KW  - Abdominal Muscles -- Physiopathology
KW  - Arm -- Physiopathology
KW  - Electromyography
KW  - Dominance, Cerebral -- Physiology
KW  - Motor Activity -- Physiology
KW  - Muscle Contraction -- Physiology
KW  - Posture -- Physiology
KW  - Adult
KW  - Mental Processes
KW  - Back Pain -- Physiopathology
KW  - Female
KW  - Human
KW  - Male
KW  - Orientation
KW  - Factor Analysis
KW  - Psychomotor Performance
KW  - Reaction Time -- Physiology
KW  - Reference Values
SP  - 1176
EP  - 1185
JO  - Human Movement Science
JF  - Human Movement Science
JA  - HUM MOVEMENT SCI
VL  - 32
IS  - 5
PB  - Elsevier B.V.
SN  - 0167-9457
AD  - School of Sport Science, Exercise and Health, The University of Western Australia, 35 Stirling Highway, Crawley WA 6009, Australia; School of Physiotherapy, Curtin University, Australia. Electronic address: s.morris@curtin.edu.au.
U2  - PMID: 23482302.
DO  - 10.1016/j.humov.2012.12.011
UR  - http://search.ebscohost.com/login.aspx?direct=true&db=jlh&AN=103809042&site=ehost-live
DP  - EBSCOhost
DB  - jlh
ER  - 

TY  - JOUR
ID  - 103876236
T1  - The size and structure of arm movement variability decreased with work pace in a standardised repetitive precision task.
AU  - Srinivasan, Divya
AU  - Samani, Afshin
AU  - Mathiassen, Svend Erik
AU  - Madeleine, Pascal
Y1  - 2015/01//
N1  - Accession Number: 103876236. Language: English. Entry Date: 20150126. Revision Date: 20160624. Publication Type: Journal Article; equations & formulas; pictorial; research; tables/charts. Journal Subset: Biomedical; Europe; Peer Reviewed; UK & Ireland. Special Interest: Occupational Therapy; Physical Therapy. Grant Information: Swedish Research Council for Health, Working Life and Welfare [Forte Dnr. 2009–1761], [Forte Dnr. 2011– 0075]. NLM UID: 0373220. 
KW  - Forearm -- Physiology
KW  - Job Characteristics
KW  - Muscle Fatigue
KW  - Ergonomics
KW  - Extension -- Evaluation
KW  - Time Factors
KW  - Human
KW  - Funding Source
KW  - Workload Measurement
KW  - Precision -- Evaluation
KW  - Female
KW  - Quantitative Studies
KW  - Descriptive Statistics
KW  - Shoulder -- Physiology
KW  - Elbow -- Physiology
KW  - Students, College
KW  - Education, Medical
KW  - Adolescence
KW  - Young Adult
KW  - Adult
KW  - Furniture Design
KW  - User-Computer Interface
KW  - Electromyography
KW  - Trapezius Muscles -- Analysis
KW  - Data Analysis Software
KW  - Post Hoc Analysis
KW  - Wilcoxon Signed Rank Test
KW  - Univariate Statistics
KW  - Paired T-Tests
SP  - 128
EP  - 139
JO  - Ergonomics
JF  - Ergonomics
JA  - ERGONOMICS
VL  - 58
IS  - 1
CY  - Philadelphia, Pennsylvania
PB  - Taylor & Francis Ltd
AB  - Increased movement variability has been suggested to reduce the risk of developing musculoskeletal disorders caused by repetitive work. This study investigated the effects of work pace on arm movement variability in a standardised repetitive pipetting task performed by 35 healthy women. During pipetting at slow and fast paces differing by 15%, movements of arm, hand and pipette were tracked in 3D, and used to derive shoulder and elbow joint angles. The size of cycle-to-cycle motor variability was quantified using standard deviations of several kinematics properties, while the structure of variability was quantified using indices of sample entropy and recurrence quantification analysis. When pace increased, both the size and structure of motor variability in the shoulder and elbow decreased. These results suggest that motor variability drops when repetitive movements are performed at increased paces, which may in the long run lead to undesirable outcomes such as muscle fatigue or overuse. Practitioner Summary:The size and structure of motor variability are associated with important outcomes in repetitive work, such as fatigue, pain and the risk of developing musculoskeletal disorders. Motor variability decreased when the pace of repetitive work was increased, indicating higher risks of developing undesirable outcomes such as muscle fatigue or overuse.
SN  - 0014-0139
AD  - Centre for Musculoskeletal Research, Department of Occupational and Public Health Sciences, Faculty of Health and Occupational Studies, University of Gävle, Gävle, Sweden
AD  - Laboratory for Ergonomics and Work-related Disorders, Center for Sensory-Motor Interaction (SMI), Department of Health Science and Technology, Aalborg University, Aalborg East, Denmark
U2  - PMID: 25216404.
DO  - 10.1080/00140139.2014.957736
UR  - http://search.ebscohost.com/login.aspx?direct=true&db=jlh&AN=103876236&site=ehost-live
DP  - EBSCOhost
DB  - jlh
ER  - 

TY  - JOUR
ID  - 103786497
T1  - Kinematic analysis of males with transtibial amputation carrying military loads.
AU  - Schnall, Barri L.
AU  - Hendershot, Brad D.
AU  - Bell, Johanna C.
AU  - Wolf, Erik J.
Y1  - 2014/12//
N1  - Accession Number: 103786497. Language: English. Entry Date: 20150409. Revision Date: 20151015. Publication Type: Journal Article; pictorial; research; tables/charts. Journal Subset: Allied Health; Blind Peer Reviewed; Peer Reviewed; USA. Special Interest: Military/Uniformed Services; Physical Therapy. Grant Information: This material was based on work supported by the Military Amputee Internal Research Program (grant USAMRMC W81XWH-06–2-0073) and the Center for Rehabilitation Sciences Research at the Uniformed Services University of Health Sciences (Defense Health Program NF90UG).. NLM UID: 8410047. 
KW  - Below-Knee Amputation
KW  - Weight-Bearing
KW  - Military Training
KW  - Kinematics
KW  - Human
KW  - Funding Source
KW  - Case Control Studies
KW  - Military Personnel
KW  - Instant Messaging
KW  - Adult
KW  - Descriptive Statistics
KW  - Body Weight
KW  - Body Height
KW  - Adolescence
KW  - Repeated Measures
KW  - Treadmills
KW  - Motion Analysis Systems
KW  - Multivariate Analysis of Variance
KW  - Analysis of Variance
KW  - Post Hoc Analysis
KW  - Data Analysis Software
SP  - 1505
EP  - 1514
JO  - Journal of Rehabilitation Research & Development
JF  - Journal of Rehabilitation Research & Development
JA  - J REHABIL RES DEV
VL  - 51
IS  - 10
CY  - Baltimore, Maryland
PB  - VA Prosthetics Research & Development Center
AB  - The biomechanical responses to load carriage, a common task for dismounted troops, have been well studied in non-disabled individuals. However, with recent shifts in the rehabilitation and retention process of injured service-members, there remains a substantial need for understanding these responses in persons with lower-limb amputations. Temporal-spatial and kinematic gait parameters were analyzed among 10 male service-members with unilateral trans-tibial amputation (TTA) and 10 uninjured male controls. Participants completed six treadmill walking trials in all combinations of two speeds (1.34 and 1.52 m/s) and three loads (none, 21.8, and 32.7 kg). Persons with TTA exhibited biomechanical compensations to carried loads that are comparable to those observed in uninjured individuals. However, several distinct gait changes appear to be unique to those with TTA, notably, increased dorsiflexion (deformation) of the prosthetic foot/ankle, less stance knee flexion on the prosthetic limb, and altered trunk forward lean/excursion. Such evidence supports the need for future work to assess the risk for overuse injuries with carried loads in this population in addition to guiding the development of adaptive prosthetic feet/components to meet the needs of redeployed service-members or veterans/civilians in physically demanding occupations.
SN  - 0748-7711
AD  - Department of Orthopaedics and Rehabilitation, Walter Reed National Military Medical Center, Bethesda, MD
AD  - Department of Orthopaedics and Rehabilitation, Walter Reed National Military Medical Center, Bethesda, MD; Department of Physical Medicine and Rehabilitation, Center for Rehabilitation Sciences Research, Uniformed Services University of the Health Sciences, Bethesda, MD
AD  - Department of Orthopaedics and Rehabilitation, Walter Reed National Military Medical Center, Bethesda, MD; Extremity Trauma and Amputation Center of Excellence, Military Health System, Bethesda, MD
DO  - 10.1682/JRRD.2014.01.0022
UR  - http://search.ebscohost.com/login.aspx?direct=true&db=jlh&AN=103786497&site=ehost-live
DP  - EBSCOhost
DB  - jlh
ER  - 

TY  - JOUR
ID  - 104204725
T1  - Effect of Propranolol on Hypertonic Saline-Evoked Masseter Muscle Pain and Autonomic Response in Healthy Women During Rest and Mental Arithmetic Task.
AU  - Haugaard Bendixen, Karina
AU  - Terkelsen, Astrid Juhl
AU  - Baad-Hansen, Lene
AU  - Cairns, Brian E.
AU  - Svensson, Peter
Y1  - 2013///Summer2013
N1  - Accession Number: 104204725. Language: English. Entry Date: 20130801. Revision Date: 20150711. Publication Type: Journal Article; research; tables/charts; randomized controlled trial. Journal Subset: Biomedical; Editorial Board Reviewed; Expert Peer Reviewed; Peer Reviewed; USA. Special Interest: Dental Care; Pain and Pain Management. Instrumentation: Numeric Pain Rating Scale (NPRS); Paced Auditory Serial Addition Task (PASAT). Grant Information: The project is supported by the Danish Dental Association’s funds and the Aarhus University Research Foundation.. NLM UID: 9418507. 
KW  - Facial Pain -- Drug Therapy
KW  - Masseter Muscle
KW  - Mathematics
KW  - Mental Processes
KW  - Propranolol -- Administration and Dosage
KW  - Adult
KW  - Analysis of Variance
KW  - Biophysical Instruments
KW  - Crossover Design
KW  - Data Analysis Software
KW  - Denmark
KW  - Descriptive Statistics
KW  - Double-Blind Studies
KW  - Electrocardiography
KW  - Female
KW  - Funding Source
KW  - Heart Rate Variability
KW  - Hemodynamics
KW  - Human
KW  - Post Hoc Analysis
KW  - Randomized Controlled Trials
KW  - Repeated Measures
SP  - 243
EP  - 255
JO  - Journal of Orofacial Pain
JF  - Journal of Orofacial Pain
JA  - J OROFACIAL PAIN
VL  - 27
IS  - 3
CY  - Hanover Park, Illinois
PB  - Quintessence Publishing Company Inc.
AB  - Aims: To investigate in a randomized, double-blinded, placebo-controlled, crossover study the effect of a single dose of the nonselective β-adrenergic receptor antagonist propranolol (40 mg) on hypertonic saline (HS)-evoked masseter muscle pain and autonomic activity during rest and during a mental arithmetic task (Paced Auditory Serial Addition Task, PASAT). Methods: Sixteen healthy women participated in two sessions in which propranolol or placebo was administered orally prior to two 5-minute infusions (30 minutes apart) of HS in the masseter muscle. The second HS infusion was combined with PASAT. HS-evoked pain intensity was scored on a numeric rating scale (NRS, 0 to 10). Heart rate variability and hemodynamic measures were recorded noninvasively (Task Force Monitor). Data were analyzed with repeated measurements analysis of variance (ANOVA). Results: Propranolol did not reduce NRS pain scores compared with placebo but did induce significant autonomic changes with reduced heart rate and increased heart rate variability (standard deviations of all normal RR intervals; root mean square successive differences; low-frequency power; high-frequency power; and total power) independent of the mental task. Conclusion: A single dose of propranolol had no effect on acute HS-evoked pain levels during rest or during mental arousal. However, it influenced the tone of the autonomic nervous system, possibly reflecting an anxiolytic effect.
SN  - 1064-6655
AD  - Postdoctoral Fellow, Section of Clinical Oral Physiology, Department of Dentistry, Aarhus University, Aarhus, Denmark
AD  - Postdoctoral Fellow, Danish Pain Research Center and Department of Neurology, Aarhus University Hospital, Aarhus, Denmark
AD  - Associate Professor, Section of Clinical Oral Physiology, Department of Dentistry, Aarhus University, Aarhus, Denmark
AD  - Professor, Faculty of Pharmaceutical Sciences, The University of British Columbia, Vancouver, Canada
AD  - Professor, Section of Clinical Oral Physiology, Department of Dentistry, Aarhus University; MindLab Center of Functionally Integrative Neuroscience (CFIN); Department of Oral Maxillofacial Surgery, Aarhus University Hospital, Aarhus, Denmark
U2  - PMID: 23882457.
DO  - 10.11607/jop.1013
UR  - http://search.ebscohost.com/login.aspx?direct=true&db=jlh&AN=104204725&site=ehost-live
DP  - EBSCOhost
DB  - jlh
ER  - 

TY  - JOUR
ID  - 105754893
T1  - Rehabilitation implications of stepper exercise technique on exertion and hip extensor muscle activation -- a small exploratory study.
AU  - Marin R
AU  - Chang A
AU  - Cyhan T
AU  - Dinauer P
Y1  - 2008/01//
N1  - Accession Number: 105754893. Language: English. Entry Date: 20080704. Revision Date: 20151015. Publication Type: Journal Article; clinical trial; research; tables/charts. Journal Subset: Allied Health; Blind Peer Reviewed; Peer Reviewed; USA. Instrumentation: Borg Scale of Perceived Exertion. NLM UID: 8410047. 
KW  - Aerobic Exercises
KW  - Exertion
KW  - Muscle, Skeletal -- Physiology
KW  - Stair Climbing
KW  - Adult
KW  - Analysis of Covariance
KW  - Body Height
KW  - Body Weight
KW  - Clinical Assessment Tools
KW  - Crossover Design
KW  - Data Analysis Software
KW  - Descriptive Statistics
KW  - District of Columbia
KW  - Exercise Test, Cardiopulmonary
KW  - Exploratory Research
KW  - Female
KW  - Fisher's Exact Test
KW  - Hospitals, Veterans
KW  - Magnetic Resonance Imaging
KW  - Male
KW  - Military Personnel
KW  - P-Value
KW  - Prospective Studies
KW  - Random Assignment
KW  - Rehabilitation Centers
KW  - Scales
KW  - Single-Blind Studies
KW  - T-Tests
KW  - Treatment Outcomes
KW  - Two-Tailed Test
KW  - Human
SP  - 125
EP  - 134
JO  - Journal of Rehabilitation Research & Development
JF  - Journal of Rehabilitation Research & Development
JA  - J REHABIL RES DEV
VL  - 45
IS  - 1
CY  - Baltimore, Maryland
PB  - VA Prosthetics Research & Development Center
SN  - 0748-7711
AD  - Physical Medicine and Rehabilitation Service, Walter Reed Army Medical Center, 6900 Georgia Ave, NW, Washington, DC. Email: raul.marin@na.amedd.army.mil
U2  - PMID: 18566931.
UR  - http://search.ebscohost.com/login.aspx?direct=true&db=jlh&AN=105754893&site=ehost-live
DP  - EBSCOhost
DB  - jlh
ER  - 

TY  - JOUR
ID  - 103768433
T1  - Development of telerehabilitation application with designated consultation categories.
AU  - Kok Kiong Tan
AU  - Narayanan, Arun Shankar
AU  - Choon-Huat Koh, Gerald
AU  - Ko Ko Htet Kyaw
AU  - Hoenig, Helen M.
Y1  - 2014/10//
N1  - Accession Number: 103768433. Language: English. Entry Date: 20150306. Revision Date: 20151015. Publication Type: Journal Article; algorithm; pictorial; research; tables/charts. Journal Subset: Allied Health; Blind Peer Reviewed; Peer Reviewed; USA. Special Interest: Occupational Therapy; Physical Therapy. Grant Information: This material was based on work supported by an Economic Development Board Singapore–National Instruments Singapore Pte Ltd Industrial postgraduate program grant.. NLM UID: 8410047. 
KW  - Telehealth
KW  - Rehabilitation
KW  - Equipment Design
KW  - Referral and Consultation
KW  - Therapeutic Exercise
KW  - Computer Communication Networks -- Utilization
KW  - Audiovisuals -- Utilization
KW  - Equipment Reliability
KW  - Human
KW  - Funding Source
KW  - Algorithms
KW  - Videorecording -- Evaluation
KW  - Software
KW  - Video Games -- Equipment and Supplies
KW  - Client-Server Application
KW  - Motor Skills
KW  - Evaluation Research
KW  - Descriptive Statistics
KW  - Questionnaires
KW  - Physical Therapy
KW  - Occupational Therapy
SP  - 1383
EP  - 1396
JO  - Journal of Rehabilitation Research & Development
JF  - Journal of Rehabilitation Research & Development
JA  - J REHABIL RES DEV
VL  - 51
IS  - 9
CY  - Baltimore, Maryland
PB  - VA Prosthetics Research & Development Center
AB  - Telerehabilitation (TR) is getting ever more popular because it is effective in bringing rehabilitation services to rural populations by means of audiovisual systems and its initial implementation studies presented encouraging results. TR is proven to be helpful, with benefits in terms of reduced travel time, cost, and availability of specialists’ support in local communities. However, TR systems that are usable under low-bandwidth network environments are rare. This article introduces the development of a TR system with customized consultation categories for users to choose from, depending on requirements. Each category, with its preset parameter values, is discussed in detail by demonstrating relevant rehabilitation exercises. A novel bandwidth adaptation algorithm is also presented for optimal utilization of the dynamic network conditions, which ensures the system functionality even under narrow-bandwidth environments. Experiment results show that the system is able to perform effectively in each consultation category while the rehabilitation exercises are being performed. The proposed algorithm is also verified for its ability to adapt the content quality and effectively utilize the network under constrained conditions. A survey conducted on the video quality of the system under low-bandwidth conditions shows encouraging results for a large-scale deployment of the application.
SN  - 0748-7711
AD  - Department of Electrical and Computer Engineering, National University of Singapore, Singapore
AD  - Saw Swee Hock School of Public Health, National University of Singapore, Singapore
AD  - Division of Geriatrics, Department of Medicine, Duke University Medical Center, Durham, NC
U2  - PMID: 25785371.
DO  - 10.1682/JRRD.2014.02.0052
UR  - http://search.ebscohost.com/login.aspx?direct=true&db=jlh&AN=103768433&site=ehost-live
DP  - EBSCOhost
DB  - jlh
ER  - 

TY  - JOUR
ID  - 107095679
T1  - Altered trunk muscle recruitment in people with low back pain with upper limb movement at different speeds.
AU  - Hodges PW
AU  - Richardson CA
Y1  - 1999/09//1999 Sep
N1  - Accession Number: 107095679. Language: English. Entry Date: 20000301. Revision Date: 20150711. Publication Type: Journal Article; research; tables/charts. Journal Subset: Allied Health; Double Blind Peer Reviewed; Editorial Board Reviewed; Expert Peer Reviewed; Peer Reviewed; USA. Grant Information: Supported in part by the Menzies Foundation, East Melbourne, and the Physiotherapy Research Foundation, Melbourne, Australia. NLM UID: 2985158R. 
KW  - Low Back Pain -- Physiopathology
KW  - Reaction Time -- Physiology
KW  - Abdominal Muscles -- Physiopathology
KW  - Isometric Contraction -- Physiology
KW  - Motor Activity -- Physiology
KW  - Repeated Measures
KW  - Analysis of Variance
KW  - T-Tests
KW  - Arm -- Physiopathology
KW  - Electromyography
KW  - Torso
KW  - Female
KW  - Male
KW  - Funding Source
KW  - Human
SP  - 1005
EP  - 1012
JO  - Archives of Physical Medicine & Rehabilitation
JF  - Archives of Physical Medicine & Rehabilitation
JA  - ARCH PHYS MED REHABIL
VL  - 80
IS  - 9
CY  - Philadelphia, Pennsylvania
PB  - W B Saunders
AB  - OBJECTIVE: To compare trunk muscle coordination in people with and without low back pain with varying speeds of limb movement. STUDY DESIGN: Abdominal and back extensor muscle activity in association with upper limb movement was compared among three speeds of movement and between people with and without low back pain. PARTICIPANTS: Fourteen subjects with a history of recurrent low back pain and a group of age- and sex-matched control subjects. MEASURES: The onsets of electromyographic activity of the trunk and limb muscles, frequency of trunk muscle responses, and angular velocity of arm movements. RESULTS: Early activation of transversus abdominis (TrA) and obliquus internus abdominis (OI) occurred in the majority of trials, with movement at both the fast and intermediate speeds for the control group. In contrast, subjects with low back pain failed to recruit TrA or OI in advance of limb movement with fast movement, and no activity of the abdominal muscles was recorded in the majority of intermediate speed trials. There was no difference between groups for slow movement. CONCLUSION: The results indicate that the mechanism of preparatory spinal control is altered in people with lower back pain for movement at a variety of speeds. Copyright © 1999 by the American Congress of Rehabilitation Medicine and the American Academy of Physical Medicine and Rehabilitation
SN  - 0003-9993
AD  - Dept of Physiotherapy, The University of Queensland, Queensland, Australia
U2  - PMID: 10489000.
UR  - http://search.ebscohost.com/login.aspx?direct=true&db=jlh&AN=107095679&site=ehost-live
DP  - EBSCOhost
DB  - jlh
ER  - 

TY  - JOUR
ID  - 104222169
T1  - Prosthesis preference is related to stride-to-stride fluctuations at the prosthetic ankle.
AU  - Wurdeman, Shane R.
AU  - Myers, Sara A.
AU  - Jacobsen, Adam L.
AU  - Stergiou, Nicholas
Y1  - 2013/09//
N1  - Accession Number: 104222169. Language: English. Entry Date: 20131004. Revision Date: 20151015. Publication Type: Journal Article; equations & formulas; research; tables/charts; tracings. Journal Subset: Allied Health; Blind Peer Reviewed; Peer Reviewed; USA. Grant Information: This material was based on work supported through a Widaman Fellowship (SRW).. NLM UID: 8410047. 
KW  - Limb Prosthesis
KW  - Walking -- Physiology
KW  - Amputees
KW  - Ankle
KW  - Patient Attitudes
KW  - Below-Knee Amputation -- Rehabilitation
KW  - Human
KW  - Funding Source
KW  - Gait Analysis
KW  - Male
KW  - Female
KW  - Adult
KW  - Middle Age
KW  - Aged
KW  - Prosthesis Design
KW  - Motion Analysis Systems
KW  - Kinematics
KW  - Scales
KW  - Visual Analog Scaling
KW  - Two-Tailed Test
KW  - Pearson's Correlation Coefficient
KW  - Neuromuscular Control
SP  - 671
EP  - 685
JO  - Journal of Rehabilitation Research & Development
JF  - Journal of Rehabilitation Research & Development
JA  - J REHABIL RES DEV
VL  - 50
IS  - 5
CY  - Baltimore, Maryland
PB  - VA Prosthetics Research & Development Center
AB  - The purpose of this study was to determine the relationship between stride-to-stride fluctuations and prosthesis preference. Thirteen individuals with unilateral, transtibial amputation consented to participate. Individuals walked on a treadmill for 3 min with their prescribed and an alternate prosthesis. Stride-to-stride fluctuations were quantified with the largest Lyapunov exponent (LyE) of each joint flexion/extension time series. The change in the LyE was calculated for each major lower-limb joint for both conditions. Participants indicated preference between the prostheses on a continuous visual analog scale. The change in the LyE was correlated with the degree of preference between the two prostheses at the prosthetic ankle. The change in the LyE of the prosthetic ankle was strongly related to the degree of preference (r = 0.629, p = 0.02). Thus, stride-to-stride fluctuations, quantified by the LyE, are strongly related to the patient's perception of the prosthesis. As a result, the LyE is the first objective measure to detect changes in gait that relate to the patient's perception of the prosthesis. The LyE should be further examined as a potentially effective prescriptive and outcome measure in prosthetic rehabilitation.
SN  - 0748-7711
AD  - Nebraska Biomechanics Core Facility, University of Nebraska at Omaha, Omaha, NE; College of Public Health, University of Nebraska Medical Center, Omaha, NE
AD  - Nebraska Biomechanics Core Facility, University of Nebraska at Omaha, Omaha, NE
AD  - Department of Prosthetics and Sensory Aids, Department of Veterans Affairs Nebraska-Western Iowa Health Care System, Omaha, NE
U2  - PMID: 24013915.
DO  - 10.1682/JRRD.2012.06.0104
UR  - http://search.ebscohost.com/login.aspx?direct=true&db=jlh&AN=104222169&site=ehost-live
DP  - EBSCOhost
DB  - jlh
ER  - 

TY  - JOUR
ID  - 104644304
T1  - Endurance and fatigue characteristics of the neck flexor and extensor muscles during isometric tests in patients with postural neck pain.
AU  - Edmondston, Stephen
AU  - Björnsdóttir, Guðný
AU  - Pálsson, Thorvaldur
AU  - Solgård, Hege
AU  - Ussing, Kasper
AU  - Allison, Garry
Y1  - 2011/08//
N1  - Accession Number: 104644304. Language: English. Entry Date: 20110822. Revision Date: 20150711. Publication Type: Journal Article; pictorial; research; tables/charts. Journal Subset: Allied Health; Europe; Peer Reviewed; UK & Ireland. Special Interest: Chiropractic Care; Physical Therapy. NLM UID: 9610924. 
KW  - Neck Pain -- Physiopathology
KW  - Physical Endurance
KW  - Fatigue
KW  - Isometric Contraction
KW  - Human
KW  - Posture
KW  - Female
KW  - Academic Medical Centers
KW  - Adolescence
KW  - Adult
KW  - Descriptive Statistics
KW  - Visual Analog Scaling
KW  - Electromyography
KW  - Mann-Whitney U Test
KW  - Data Analysis Software
SP  - 332
EP  - 338
JO  - Manual Therapy
JF  - Manual Therapy
JA  - MANUAL THER
VL  - 16
IS  - 4
CY  - New York, New York
PB  - Elsevier B.V.
AB  - Abstract: Sustained postural loading of the cervical spine during work or recreational tasks may contribute to the development of neck pain. The aim of this study was to compare neck muscle endurance and fatigue characteristics during sub-maximal isometric endurance tests in patients with postural neck pain, with asymptomatic subjects. Thirteen female patients with postural neck pain and 12 asymptomatic female control subjects completed timed sub-maximal muscle endurance tests for the neck flexor and extensor muscles. Muscle fatigue, defined as the time-dependent decrease in median frequency electromyography (EMG), was examined using surface EMG analysis during the tests. The median extensor test holding time was lower but not significantly different in the neck pain group (165 s) that the control group (228 s) (p = 0.17). There was no difference between groups in the flexor test holding time (neck pain = 36 s, controls = 38 s) (p = 0.96). The neck pain group was characterised by greater variability in neck flexor (p = 0.03) and extensor (p = 0.006) muscle endurance. For both tests, the rate of decrease in median frequency EMG was highly variable within and between groups with no significant difference between groups for the flexor or extensor test (p = 0.05–0.82). Patients with postural neck pain did not have significant impairment of neck muscle endurance or accelerated fatigue compared to control subjects. However, the greater variability in these indices of muscle function may reflect patient-specific changes in muscle function associated with neck pain disorder.
SN  - 1356-689X
AD  - School of Physiotherapy & Curtin Health Innovation Research Institute, Curtin University of Technology, Perth, Western Australia, Australia
U2  - PMID: 21256071.
DO  - 10.1016/j.math.2010.12.005
UR  - http://search.ebscohost.com/login.aspx?direct=true&db=jlh&AN=104644304&site=ehost-live
DP  - EBSCOhost
DB  - jlh
ER  - 

TY  - JOUR
ID  - 107380445
T1  - Reliability of electromyographic power spectral analysis of back muscle endurance in healthy subjects.
AU  - Ng JK
AU  - Richardson CA
Y1  - 1996/03//1996 Mar
N1  - Accession Number: 107380445. Language: English. Entry Date: 19960901. Revision Date: 20150711. Publication Type: Journal Article; research; tables/charts. Journal Subset: Allied Health; Double Blind Peer Reviewed; Editorial Board Reviewed; Expert Peer Reviewed; Peer Reviewed; USA. NLM UID: 2985158R. 
KW  - Physical Endurance
KW  - Muscle Fatigue
KW  - Back -- Physiology
KW  - Electromyography
KW  - Data Analysis, Statistical
KW  - Reliability
KW  - Monitoring, Physiologic
KW  - Back Pain -- Physiopathology
KW  - Electromyography -- Methods
KW  - Male
KW  - Human
SP  - 259
EP  - 264
JO  - Archives of Physical Medicine & Rehabilitation
JF  - Archives of Physical Medicine & Rehabilitation
JA  - ARCH PHYS MED REHABIL
VL  - 77
IS  - 3
CY  - Philadelphia, Pennsylvania
PB  - W B Saunders
AB  - Objective and Design: To investigate the reliability (within-day and between-days) of measurements of electromyographic (EMG) power spectral values in measurement of the fatigue rate of the back muscles. Methods: Twelve healthy male subjects were tested in the unsupported trunk holding position for 60 seconds. Two trials were performed on each of two separate sessions 3 days apart. Surface recording electrodes were placed over the iliocostalis lumborum and multifidus and a branched electrode technique was used to decrease cross-talk. Outcome Measures: Median frequency (MF) was extracted from the EMG signals by fast Fourier transform. Initial MF and the MF slope over time were computed from linear regression analysis. The reliability of the initial MF and the MF slope of the iliocostalis lumborum and multifidus was examined by Pearson's product moment correlation coefficients (Pearson's r), paired t tests, and a one-way analysis of variance (ANOVA) from which intrasubject coefficients of variation (CV(intra)) and intraclass correlation coefficients (ICC) were derived. Results: For the initial MF, within-day and between-days reliability of the iliocostalis lumborum and multifidus were good (Pearson's r = .79-.94 nonsignificant paired t test, CV(intra) = 6.5% to 8.5%, ICC = .79-.93). The MF slope showed moderate variability for the iliocostalis lumborum (Pearson's r = .39-.55, nonsignificant paired t test, CV(intra) = 33.0% to 48.7%, ICC = .37-.56) while better reliability was found for the multifidus (Pearson's r = .77-.87, nonsignificant paired t test, CV(intra) = 25.8% to 27.5%, ICC = .78-.82). Conclusion: The present study indicated that the trunk holding test with the use of EMG power spectral analysis can be a reliable method to measure the fatigue rate of the back muscles if adequate measures are employed to minimize cross-talk. The better reliability of monitoring the fatigue rate of the multifidus may lead to its future use as a clinical measure. (c) 1996 by the American Congress of Rehabilitation Medicine and the American Academy of Physical Medicine and Rehabilitation
SN  - 0003-9993
AD  - Dept of Physiotherapy, The University of Queensland, Brisbane, Australia
U2  - PMID: 8600868.
UR  - http://search.ebscohost.com/login.aspx?direct=true&db=jlh&AN=107380445&site=ehost-live
DP  - EBSCOhost
DB  - jlh
ER  - 

TY  - JOUR
ID  - 106799105
T1  - Muscle activation during exercises to improve trunk stability in men with low back pain.
AU  - Hubley-Kozey CL
AU  - Vezina MJ
Y1  - 2002/08//2002 Aug
N1  - Accession Number: 106799105. Language: English. Entry Date: 20030124. Revision Date: 20150711. Publication Type: Journal Article; research; tables/charts. Journal Subset: Allied Health; Double Blind Peer Reviewed; Editorial Board Reviewed; Expert Peer Reviewed; Peer Reviewed; USA. Instrumentation: Oswestry Low Back Pain Disability Questionnaire; Roland-Morris Disability Scale. Grant Information: Partially supported by the Medical Services Research Board, Canadian Department of National Defence. NLM UID: 2985158R. 
KW  - Low Back Pain -- Rehabilitation
KW  - Muscle, Skeletal -- Physiopathology
KW  - Abdominal Muscles -- Physiopathology
KW  - Low Back Pain -- Physiopathology
KW  - Electromyography
KW  - Clinical Assessment Tools
KW  - Exercise
KW  - Chronic Pain
KW  - Repeated Measures
KW  - Analysis of Variance
KW  - Data Analysis Software
KW  - Funding Source
KW  - Human
SP  - 1100
EP  - 1108
JO  - Archives of Physical Medicine & Rehabilitation
JF  - Archives of Physical Medicine & Rehabilitation
JA  - ARCH PHYS MED REHABIL
VL  - 83
IS  - 8
CY  - Philadelphia, Pennsylvania
PB  - W B Saunders
AB  - OBJECTIVES: To evaluate the relative activation amplitudes from 3 abdominal and 2 trunk extensor muscle sites of persons with low back pain (LBP) performing the pelvic-tilt, the abdominal-hollowing, and level 1 of the trunk stability test (TST) exercises and to compare the activation amplitudes among muscle sites and exercises. DESIGN: A prospective, comparative, repeated-measures design. SETTING: Motion analysis research laboratory. PARTICIPANTS: Fourteen men with LBP (mean duration, 8y; mean age +/- standard deviation, 39+/-5y). INTERVENTIONS: Subjects performed 3 exercises in random order while surface electromyograms were recorded from 5 muscle sites: lower and upper rectus abdominus, external oblique, erector spinae, and multifidus. The exercises were divided into 2 phases: a movement phase and a stabilization phase. The root-mean-square (RMS) electromyographic amplitude for each phase was calculated and normalized to the highest RMS amplitude from a series of 4 exercises, which attempted to elicit maximal voluntary isometric contractions (MVICs) for each muscle. A 2-factor, repeated-measures analysis of variance (ANOVA) tested the muscle by exercise interaction and the 2 main effects for each phase separately. MAIN OUTCOME MEASURES: Normalized RMS amplitude was the main dependent variable. The ensemble-average profiles for each muscle were calculated to examine the phasing of activation throughout the exercises. RESULTS: The ANOVA revealed a statistically significant muscle-by-exercise interaction (P<.05) for both phases, which showed that the 3 exercises; recruited the 5 muscle sites using different patterns of relative amplitudes. The external oblique muscle site was activated to higher amplitudes than the other 4 muscle sites for all 3 exercises; the highest normalized RMS activity occurred at the external oblique during the pelvic tilt (32% MVIC). The phasic patterns among the 5 muscle sites were not consistent for the TST but were consistent among the 5 sites for the other 2 exercises. CONCLUSIONS: None of the exercises recruited the abdominal muscles to intensities deemed adequate for strengthening. The TST challenges the coordination of muscle activity during the leg-loading task (stabilization phase) as evidenced by changes in amplitudes over the total exercise time for the external oblique site, but not the other 4 sites. All 3 exercises could be used as initial exercises in a dynamic stability progression when low-recruitment amplitudes of specific muscles were the objective but not for strengthening.
SN  - 0003-9993
AD  - School of Physiotherapy, Dalhousie University, Halifax, NS B3H 3J5, Canada; clk@is.dal.ca
U2  - PMID: 12161831.
UR  - http://search.ebscohost.com/login.aspx?direct=true&db=jlh&AN=106799105&site=ehost-live
DP  - EBSCOhost
DB  - jlh
ER  - 

TY  - JOUR
ID  - 103786505
T1  - Rehabilitation following total hip arthroplasty evaluation over short follow-up time: Randomized clinical trial.
AU  - Umpierres, Carolina Sant'anna
AU  - Ribeiro, Tiango Aguiar
AU  - Marchisio, Ângela Elisabete
AU  - Galvão, Lívia
AU  - Borges, Íngrid Nemitz Krás
AU  - de Souza Macedo, Carlos Alberto
AU  - Galia, Carlos Roberto
Y1  - 2014/12//
N1  - Accession Number: 103786505. Language: English. Entry Date: 20150409. Revision Date: 20151015. Publication Type: Journal Article; research; tables/charts; randomized controlled trial. Journal Subset: Allied Health; Blind Peer Reviewed; Peer Reviewed; USA. Special Interest: Physical Therapy. Instrumentation: Short Form-36 Health Survey (SF-36); Merle dÂ¿AubignÃ© and Postel score. NLM UID: 8410047. 
KW  - Arthroplasty, Replacement, Hip -- Rehabilitation
KW  - Rehabilitation -- Methods
KW  - Treatment Outcomes
KW  - Human
KW  - Randomized Controlled Trials
KW  - Osteoarthritis, Hip -- Physiopathology
KW  - Double-Blind Studies
KW  - Osteoarthritis, Hip -- Surgery
KW  - Quality of Life
KW  - Short Form-36 Health Survey (SF-36)
KW  - Questionnaires
KW  - Clinical Assessment Tools
KW  - Range of Motion
KW  - Muscle Strength
KW  - Academic Medical Centers
KW  - Brazil
KW  - Data Analysis Software
KW  - Descriptive Statistics
KW  - Analysis of Variance
KW  - Middle Age
KW  - Male
KW  - Female
KW  - Adult
KW  - Aged, 80 and Over
KW  - Aged
KW  - Pearson's Correlation Coefficient
KW  - Post Hoc Analysis
KW  - Linear Regression
KW  - Summated Rating Scaling
SP  - 1567
EP  - 1578
JO  - Journal of Rehabilitation Research & Development
JF  - Journal of Rehabilitation Research & Development
JA  - J REHABIL RES DEV
VL  - 51
IS  - 10
CY  - Baltimore, Maryland
PB  - VA Prosthetics Research & Development Center
AB  - Hip osteoarthritis (OA) is a degenerative disease, and total hip arthroplasty (THA) is one of the surgical procedures of choice to improve the OA patient's quality of life. Without a rehabilitation program, THA patients will develop functional limitations. A randomized double-blind trial was performed between July 2009 and October 2011 to compare over a short follow-up time two groups of patients who underwent THA for OA. The THA protocol (THAP) group received verbal instructions and physiotherapy exercise demonstrations, and the THA physiotherapy care protocol (THAPCP) group received the same verbal instructions and demonstrations associated with daily exercise practice guided by a physiotherapist. The outcomes that were assessed preoperatively and 15 d post-operatively in 106 patients were muscle strength force, goniometry, Medical Outcomes Study 36-Item Short Form Health Survey, and Merle d'Aubigné and Postel score. Higher muscle strength force scores and degrees in range of motion were found in the THAPCP group. Greater improvements were also observed for the THAPCP group than the THAP group in the Merle d'Aubigné and Postel score. At the end of the follow-up period, the intervention in the THAPCP group improved functional capacity, quality of life, mobility, muscle strength, goniometry, and pain. It appears to be a safe tool for accelerating recovery in THA patients.
SN  - 0748-7711
AD  - Postgraduate Program of Surgical Sciences, Faculty of Medical Sciences, Federal University of Rio Grande do Sul, Rio Grande do Sul, Brazil; Department of Orthopedics, Hospital de Clínicas de Porto Alegre, Rio Grande do Sul, Brazil
AD  - Department of Orthopedics, Hospital de Clínicas de Porto Alegre, Rio Grande do Sul, Brazil
U2  - PMID: 25856757.
DO  - 10.1682/JRRD.2014.05.0132
UR  - http://search.ebscohost.com/login.aspx?direct=true&db=jlh&AN=103786505&site=ehost-live
DP  - EBSCOhost
DB  - jlh
ER  - 

TY  - JOUR
ID  - 106902062
T1  - Intra-operator and inter-operator reliability of surface electromyography in the clinical evaluation of back muscles.
AU  - Danneels LA
AU  - Cagnie BJ
AU  - Cools AM
AU  - Vanderstraeten GG
AU  - Cambier DC
AU  - Witvrouw EE
AU  - De Cuyper HJ
Y1  - 2001/08//2001 Aug
N1  - Accession Number: 106902062. Language: English. Entry Date: 20020222. Revision Date: 20150820. Publication Type: Journal Article; research; tables/charts. Journal Subset: Allied Health; Europe; Peer Reviewed; UK & Ireland. NLM UID: 9610924. 
KW  - Electromyography
KW  - Back Pain -- Diagnosis
KW  - Neuromuscular Diseases -- Diagnosis
KW  - Musculoskeletal Diseases -- Diagnosis
KW  - Reproducibility of Results
KW  - Repeated Measures
KW  - Analysis of Variance
KW  - Observer Bias
KW  - Biophysiological Methods
KW  - Intraclass Correlation Coefficient
KW  - Correlation Coefficient
KW  - Adult
KW  - Male
KW  - Female
KW  - Human
SP  - 145
EP  - 153
JO  - Manual Therapy
JF  - Manual Therapy
JA  - MANUAL THER
VL  - 6
IS  - 3
CY  - New York, New York
PB  - Elsevier B.V.
AB  - As a prerequisite to the use of a test battery based on electromyographic (EMG) analysis of the paraspinal muscles for identifying and remedying back muscle dysfunction, the intra- and inter-operator reliability was assessed. Fifteen volunteers underwent EMG tests on three occasions. The test subjects were asked to perform 22 exercises, subdivided into four categories: coordination, stabilization, balance and strength exercises. The time interval between the tests was one week. The myoelectric signals of the multifidus (MF) and iliocostalis lumborum pars thoracis (ICLT) were analysed with regard to amplitude (averaged EMG) and frequency (zero cross rate). The results indicated that the reliability was better for the MF than for the ICLT, and also for exercises at higher loads (strength exercises). In the intra-operator condition, the reproducibility of the averaged EMG was good (ICC>0.75), except for the balance exercises (ICC = 0.40-0.74). In general, the averaged EMG in the inter-operator condition and the zero cross rate in both the intra- and inter-operator conditions are less or poorly reliable. These results demonstrate that when back muscle function is evaluated during coordination, stabilization and strength exercises, only the averaged EMG parameter has acceptable reproducibility over time when assessed by the same operator. Copyright 2001 Harcourt Publishers Ltd.
SN  - 1356-689X
AD  - University Hospital Ghent, Department of Rehabilitation Sciences and Physical Therapy, and Postgradute Education in Manual Therapy, Ghent, Belgium. E-mail: lieven.danneels@rug.ac.be
U2  - PMID: 11527454.
UR  - http://search.ebscohost.com/login.aspx?direct=true&db=jlh&AN=106902062&site=ehost-live
DP  - EBSCOhost
DB  - jlh
ER  - 

TY  - JOUR
ID  - 107315522
T1  - Inefficient muscular stabilization of the lumbar spine associated with low back pain: a motor control evaluation of transversus abdominis.
AU  - Hodges PW
AU  - Richardson CA
Y1  - 1996/11/15/1996 Nov 15
N1  - Accession Number: 107315522. Language: English. Entry Date: 19970301. Revision Date: 20150711. Publication Type: Journal Article; research; tables/charts; tracings. Journal Subset: Allied Health; Biomedical; Peer Reviewed; USA. Grant Information: Supported by Menzies Foundation, Physiotherapy Research Foundation, Dorothy Hopkins Award, all in Australia. NLM UID: 7610646. 
KW  - Low Back Pain
KW  - Lumbar Vertebrae -- Physiology
KW  - Muscle Strength
KW  - Movement -- Evaluation
KW  - Electromyography
KW  - Exercise Test, Muscular
KW  - Abdominal Muscles
KW  - Descriptive Research
KW  - Analysis of Variance
KW  - Case Control Studies
KW  - Adult
KW  - Male
KW  - Female
KW  - Funding Source
KW  - Human
SP  - 2640
EP  - 2650
JO  - Spine (03622436)
JF  - Spine (03622436)
JA  - SPINE
VL  - 21
IS  - 22
CY  - Baltimore, Maryland
PB  - Lippincott Williams & Wilkins
AB  - Study Design. The contribution of transversus abdominis to spinal stabilization was evaluated indirectly in people with and without low back pain using an experimental model identifying the coordination of trunk muscles in response to a disturbance to the spine produced by arm movement. Objectives. To evaluate the temporal sequence of trunk muscle activity associated with arm movement, and to determine if dysfunction of this parameter was present in patients with low back pain. Summary of Background Data. Few studies have evaluated the motor control of trunk muscles or the potential for dysfunction of this system in patients with low back pain. Evaluation of the response of trunk muscles to limb movement provides a suitable model to evaluate this system. Recent evidence indicates that this evaluation should include transversus abdominis. Methods. While standing, 15 patients with low back pain and 15 matched control subjects performed rapid shoulder flexion, abduction, and extension in response to a visual stimulus. Electromyographic activity of the abdominal muscles, lumbar multifidus, and the contralateral deltoid was evaluated using fine-wire and surface electrodes. Results. Movement in each direction resulted in contraction of trunk muscles before or shortly after the deltoid in control subjects. The transversus abdominis was invariably the first muscle active and was not influenced by movement direction, supporting the hypothesized role of this muscle in spinal stiffness generation. Contraction of transversus abdominis was significantly delayed in patients with low back pain with all movements. Isolated differences were noted in the other muscles. Conclusions. The delayed onset of contraction of transversus abdominis indicates a deficit of motor control and is hypothesized to result in inefficient muscular stabilization of the spine. (c) 1996, Lippincott-Raven Publishers. Reprinted from Spine by permission.
SN  - 0362-2436
AD  - Department of Physiotherapy, The University of Queensland, Qld 4072, Australia
U2  - PMID: 8961451.
UR  - http://search.ebscohost.com/login.aspx?direct=true&db=jlh&AN=107315522&site=ehost-live
DP  - EBSCOhost
DB  - jlh
ER  - 

TY  - JOUR
ID  - 106384552
T1  - Erector spinae muscle fatigue: an electromyographic study.
AU  - Barbosa FSS
AU  - Gonçalves M
Y1  - 2005/05//2005 May-Aug
N1  - Accession Number: 106384552. Language: Portuguese. Entry Date: 20060120. Revision Date: 20150818. Publication Type: Journal Article; pictorial; research; tables/charts. Journal Subset: Allied Health; Blind Peer Reviewed; Mexico & Central/South America; Peer Reviewed. 
KW  - Electromyography
KW  - Muscle Fatigue
KW  - Muscle, Skeletal -- Physiology
KW  - Spine
KW  - Adult
KW  - Analysis of Variance
KW  - Body Height
KW  - Body Weight
KW  - Brazil
KW  - Descriptive Statistics
KW  - Dynamometry
KW  - Isometric Contraction
KW  - Male
KW  - Muscle Fibers -- Physiology
KW  - Neural Transmission
KW  - P-Value
KW  - Pearson's Correlation Coefficient
KW  - Regression
KW  - T-Tests
KW  - Human
SP  - 6
EP  - 12
JO  - Fisioterapia e Pesquisa
JF  - Fisioterapia e Pesquisa
JA  - FISIOTER PESQUISA
VL  - 12
IS  - 2
PB  - Universidade de Sao Paulo, Faculdade de Medicina
AB  - The erector spinae muscles are important antigravity muscles, responsible for the physical and functional integrity of the spine. The study of these muscles fatigue is justified by its association to low-back pain. This study aimed at verifying the occurrence and behaviour of muscle fatigue by analysing electromyographic signs from the erector spinae muscles in an isometric test. Nine male volunteers aged in average 20,4±1,3 years old were submitted to a test of isometric contractions of the erector spinae muscles against loads of 5%, 10%, 15% and 20% of the maximum load. In order to record electromyographic signs a module was used for acquisition of biological signs with four channels, an analogic-digital circuit board and surface electrodes positioned bilaterally on the iliocostalis and multifidus muscles. Muscle fatigue was identified by the increase in electromyographic sign amplitude. The protocol here used proved effective in verifying the occurrence of fatigue in isometric contraction to exhaustion. Findings are that the iliocostalis showed predominantly more fatigue than the multifidus muscle. Bilateral comparison shows that right side erector spinae muscles evidenced predominantly more fatigue than the left side ones.
SN  - 1809-2950
UR  - http://search.ebscohost.com/login.aspx?direct=true&db=jlh&AN=106384552&site=ehost-live
DP  - EBSCOhost
DB  - jlh
ER  - 

TY  - JOUR
ID  - 104557685
T1  - Development of custom measurement system for biomechanical evaluation of independent wheelchair transfers.
AU  - Koontz, Alicia M.
AU  - Lin, Yen-Sheng
AU  - Kankipati, Padmaja
AU  - Boninger, Michael L.
AU  - Cooper, Rory A.
Y1  - 2011/11//
N1  - Accession Number: 104557685. Language: English. Entry Date: 20120425. Revision Date: 20151015. Publication Type: Journal Article; pictorial; research; tables/charts. Journal Subset: Allied Health; Blind Peer Reviewed; Peer Reviewed; USA. Grant Information: This material was based on work supported by the VA Rehabilitation Research and Development Service (grants E3589V, B3079R, and A4489R); the National Institute on Disability and Rehabilitation Research (grant NIDRR H133A011107); and the National Institutes of Health Center for Injury Research Control (grant NIH R49/CCR310285-06).. NLM UID: 8410047. 
KW  - Wheelchairs
KW  - Spinal Cord Injuries -- Physiopathology
KW  - Transfer Techniques
KW  - Activities of Daily Living
KW  - Elbow -- Physiology
KW  - Hand -- Physiology
KW  - Range of Motion
KW  - Pressure
KW  - Shoulder -- Physiology
KW  - Task Performance and Analysis
KW  - Torso -- Physiology
KW  - Kinetics
KW  - Kinematics
KW  - Motion Analysis Systems
KW  - Intraclass Correlation Coefficient
KW  - Adult
KW  - Middle Age
KW  - Human
KW  - Funding Source
SP  - 1015
EP  - 1028
JO  - Journal of Rehabilitation Research & Development
JF  - Journal of Rehabilitation Research & Development
JA  - J REHABIL RES DEV
VL  - 48
IS  - 8
CY  - Baltimore, Maryland
PB  - VA Prosthetics Research & Development Center
AB  - This study describes a new custom measurement system designed to investigate the biomechanics of sitting-pivot wheelchair transfers and assesses the reliability of selected biomechanical variables. Variables assessed include horizontal and vertical reaction forces underneath both hands and three-dimensional trunk, shoulder, and elbow range of motion. We examined the reliability of these measures between 5 consecutive transfer trials for 5 subjects with spinal cord injury and 12 nondisabled subjects while they performed a self-selected sitting pivot transfer from a wheelchair to a level bench. A majority of the biomechanical variables demonstrated moderate to excellent reliability (r > 0.6). The transfer measurement system recorded reliable and valid biomechanical data for future studies of sitting-pivot wheelchair transfers.We recommend a minimum of five transfer trials to obtain a reliable measure of transfer technique for future studies.
SN  - 0748-7711
AD  - Human Engineering Research Laboratories, Department of Veterans Affairs Pittsburgh Healthcare System, Pittsburgh, PA; Department of Bioengineering, University of Pittsburgh, Pittsburgh, PA; Department of Rehabilitation Science and Technology, University of Pittsburgh, Pittsburgh, PA
AD  - Human Engineering Research Laboratories, Department of Veterans Affairs Pittsburgh Healthcare System, Pittsburgh, PA; Department of Rehabilitation Science and Technology, University of Pittsburgh, Pittsburgh, PA
AD  - Human Engineering Research Laboratories, Department of Veterans Affairs Pittsburgh Healthcare System, Pittsburgh, PA; Department of Bioengineering, University of Pittsburgh, Pittsburgh, PA; Department of Rehabilitation Science and Technology, University of Pittsburgh, Pittsburgh, PA; Department of Physical Medicine and Rehabilitation, University of Pittsburgh, Pittsburgh, PA
U2  - PMID: 22068376.
DO  - 10.1682/JRRD.2010.09.0169
UR  - http://search.ebscohost.com/login.aspx?direct=true&db=jlh&AN=104557685&site=ehost-live
DP  - EBSCOhost
DB  - jlh
ER  - 

TY  - JOUR
ID  - 106845287
T1  - Between-days reliability of electromyographic measures of paraspinal muscle fatigue at 40, 50 and 60% levels of maximal voluntary contractile force.
AU  - Arnall FA
AU  - Koumantakis GA
AU  - Oldham JA
AU  - Cooper RG
Y1  - 2002/11//
N1  - Accession Number: 106845287. Language: English. Entry Date: 20030704. Revision Date: 20150818. Publication Type: Journal Article; research; tables/charts. Journal Subset: Allied Health; Double Blind Peer Reviewed; Editorial Board Reviewed; Europe; Expert Peer Reviewed; Peer Reviewed; UK & Ireland. NLM UID: 8802181. 
KW  - Electromyography
KW  - Isometric Contraction -- Physiology
KW  - Muscle Fatigue -- Physiology
KW  - Muscle, Skeletal -- Physiology
KW  - Adult
KW  - Descriptive Statistics
KW  - Female
KW  - Intraclass Correlation Coefficient
KW  - Linear Regression
KW  - Male
KW  - Test-Retest Reliability
KW  - Human
SP  - 761
EP  - 771
JO  - Clinical Rehabilitation
JF  - Clinical Rehabilitation
JA  - CLIN REHABIL
VL  - 16
IS  - 7
CY  - Thousand Oaks, California
PB  - Sage Publications Inc.
AB  - OBJECTIVE: To ascertain which percentage of maximal voluntary contractile force of the paraspinal muscles, when tested in a functional position, is most reliable for assessing electromyographic (EMG) fatigue changes. SUBJECTS: Ten healthy volunteers with no history of low back pain (six males). MAIN OUTCOME MEASURES: The surface EMG signal during 60-second isometric contractions of the paraspinal muscles at 40, 50 and 60% levels of maximal voluntary contractile force was captured and analysed. Each contraction level was assessed on two occasions, at least three days apart. The initial median frequency, the decline in median frequency slope and the increase in root mean square values were assessed for between-days reliability, using intraclass correlation coefficients (ICCs) and standard errors of measurements (SEM). Normalized median frequency and root mean square values were also assessed. RESULTS: At 40% of maximal voluntary contraction, little or no EMG fatigue changes occurred in any of the observed parameters. At 50% maximal voluntary contraction the initial mean frequency and root mean square changes proved highly reliable, with ICCs ranging from 0.74 to 0.86 and 0.75 to 1.00 respectively. Normalizing the root mean square data reduced the reliability, but this was still acceptable with ICCs 0.70-0.83. The median frequency decline slope proved less reliable with ICCs 0.24-0.74 for raw and 0.26-0.77 for normalized data. At 60% maximal voluntary contraction the initial mean frequency proved as reliable as initial median frequency at 50% with ICCs 0.70-0.89. The raw and normalized root mean squares (ICCs 0.43-0.89 and 0.30-0.87 respectively) and raw and normalized median frequency (ICCs 0.27-0.51 and 0.24-0.53 respectively) changes were less reliable than at 50% MVC. Overall, the reliability is better at the L4/5 than at the L2/3 level. CONCLUSION: Outcome measures taken at 50% maximal voluntary contraction are the most reliable in functional testing the paraspinal muscles of healthy volunteers. With initial median frequency and root mean square values being more reliable parameters than median frequency decline. At the L4/5 level, however, all parameters were acceptably reliable at 50% of maximum effort. However the between-subject variability of the median frequency decline and root mean square incline slopes suggest that these parameters are not yet fully suitable for monitoring fatigue changes during prolonged isometric contraction.
SN  - 0269-2155
AD  - Centre for Rehabilitation Science, University of Manchester, Manchester Royal Infirmary, Oxford Road, Manchester M13 9WL; frances@rarnall.freeserve.co.uk
U2  - PMID: 12428825.
UR  - http://search.ebscohost.com/login.aspx?direct=true&db=jlh&AN=106845287&site=ehost-live
DP  - EBSCOhost
DB  - jlh
ER  - 

TY  - JOUR
ID  - 103983170
T1  - Inflammation-mediating cytokine response to acute handcycling exercise with/without functional electrical stimulation-evoked lower-limb cycling.
AU  - W. Paulson, Thomas A.
AU  - Bishop, Nicolette C.
AU  - Smith, Brett M.
AU  - Goosey-Tolfrey, Victoria L.
Y1  - 2014/04//
N1  - Accession Number: 103983170. Language: English. Entry Date: 20140811. Revision Date: 20151015. Publication Type: Journal Article; research; tables/charts. Journal Subset: Allied Health; Blind Peer Reviewed; Peer Reviewed; USA. Instrumentation: Borg Scale of Perceived Exertion. Grant Information: This material is based on work supported by resources from the Peter Harrison Centre for Disability Sport at Loughborough University, a grant from The Coca-Cola Foundation to support consumable costs, and sponsorship from the Standing Start charitable foundation to cover travel costs.. NLM UID: 8410047. 
KW  - Cytokines -- Blood
KW  - Electrical Stimulation, Functional
KW  - Exertion -- Physiology
KW  - Muscle, Skeletal -- Metabolism
KW  - Paraplegia -- Rehabilitation
KW  - Cycling
KW  - Human
KW  - Funding Source
KW  - Pilot Studies
KW  - Comparative Studies
KW  - Lower Extremity
KW  - Community Living
KW  - Exercise Test, Cardiopulmonary
KW  - Enzyme-Linked Immunosorbent Assay
KW  - Interleukins -- Blood
KW  - Epinephrine -- Blood
KW  - Hydrocortisone -- Blood
KW  - Inflammation
KW  - Exercise Intensity
KW  - Repeated Measures
KW  - Adult
KW  - Middle Age
KW  - Aged
KW  - Scales
KW  - Body Composition
KW  - Lactates -- Blood
KW  - Muscle Fatigue
KW  - Data Analysis Software
KW  - One-Way Analysis of Variance
KW  - Post Hoc Analysis
KW  - Paired T-Tests
KW  - Friedman Test
KW  - Wilcoxon Signed Rank Test
KW  - P-Value
KW  - Motor Activity
KW  - Muscle Contraction
KW  - Descriptive Statistics
SP  - 645
EP  - 653
JO  - Journal of Rehabilitation Research & Development
JF  - Journal of Rehabilitation Research & Development
JA  - J REHABIL RES DEV
VL  - 51
IS  - 4
CY  - Baltimore, Maryland
PB  - VA Prosthetics Research & Development Center
AB  - This feasibility study compared the plasma inflammation- mediating cytokine response to an acute bout of handcycling (HC) with and without the addition of functional electrical stimulation (FES)-evoked lower-limb cycling. On two separate occasions, five recreationally active, community-based participants with motor complete paraplegia (thoracic 5– 7) performed 30 min HC and hybrid exercise (HYB) at a fixed power output. Venous blood samples were collected at rest, immediately postexercise, 1 h postexercise (post+1) and 2 h postexercise (post+2). Plasma interleukin (IL)-6, IL-10, IL-1 receptor antagonist (IL-1ra), adrenaline, and cortisol concentrations were determined via enzyme-linked immunoassay. Plasma IL-6 concentrations were significantly (p < 0.04) elevated (~2.5-fold) at post+1 and post+2 in HYB only. A small (0.5-fold), nonsignificant (p > 0.05) increase in IL-6 was observed at post+1 in HC, with concentrations significantly higher in HYB at post+2 (p < 0.02). Plasma IL-1ra was unaffected in both trials. Although not reaching statistical significance (p = 0.15), a ~1-fold increase in IL-10 concentration was seen in HYB at post+2. In contrast, increases in adrenaline (p < 0.04) and cortisol (p = 0.08) were observed immediately postexercise in HC and HYB. Initial findings suggest paralyzed skeletal muscle releases IL-6 in response to FES-evoked contractions. HYB may provide a greater anti-inflammatory potential in individuals with a thoracic spinal cord injury compared with HC alone.
SN  - 0748-7711
AD  - School of Sport, Exercise and Health Sciences, Loughborough University, Loughborough, United Kingdom
U2  - PMID: 25144177.
DO  - 10.1682/JRRD.2013.08.0184
UR  - http://search.ebscohost.com/login.aspx?direct=true&db=jlh&AN=103983170&site=ehost-live
DP  - EBSCOhost
DB  - jlh
ER  - 

TY  - JOUR
ID  - 108176992
T1  - Spinal position sense and trunk muscle activity during sitting and standing in nonspecific chronic low back pain: classification analysis.
AU  - Sheeran L
AU  - Sparkes V
AU  - Caterson B
AU  - Busse-Morris M
AU  - van Deursen R
Y1  - 2012/04/15/
N1  - Accession Number: 108176992. Language: English. Entry Date: 20120831. Revision Date: 20150712. Publication Type: Journal Article; research. Journal Subset: Allied Health; Biomedical; Peer Reviewed; USA. Special Interest: Physical Therapy. NLM UID: 7610646. 
KW  - Chronic Pain -- Physiopathology
KW  - Low Back Pain -- Physiopathology
KW  - Lumbar Vertebrae -- Physiopathology
KW  - Muscle, Skeletal -- Physiopathology
KW  - Proprioception -- Physiology
KW  - Adult
KW  - Biomechanics -- Physiology
KW  - Cross Sectional Studies
KW  - Electromyography
KW  - Female
KW  - Human
KW  - Male
KW  - Middle Age
KW  - Pain Measurement
KW  - Posture -- Physiology
KW  - Range of Motion -- Physiology
SP  - E486
EP  - 95
JO  - Spine (03622436)
JF  - Spine (03622436)
JA  - SPINE
VL  - 37
IS  - 8
CY  - Baltimore, Maryland
PB  - Lippincott Williams & Wilkins
AB  - STUDY DESIGN.: A cross-sectional study between subgroups of nonspecific chronic low back pain (NSCLBP) and asymptomatic controls. OBJECTIVE.: To investigate NSCLBP subgroup differences in spinal position sense and trunk muscle activity when repositioning thoracic and lumbar spine into neutral (midrange) spinal position during sitting and standing. SUMMARY OF BACKGROUND DATA.: Patients with NSCLBP report aggravation of symptoms during sitting and standing. Impaired motor control in NSCLBP, associated with sitting and standing postures nearer the end range of spinal motion, may be a contributing factor. Rehabilitation improving neutral (midrange) spinal position control is advocated. Postural and motor control alterations vary in different NSCLBP subgroups, potentially requiring specific postural interventions. There is limited evidence on whether subgroup differences exist when performing neutral spine position tasks. METHODS.: Ninety patients with NSCLBP and 35 asymptomatic controls were recruited. Two blinded practitioners classified NSCLBP into subgroups of active extension pattern and flexion pattern. Participants were assisted into neutral spine position and asked to reproduce this position 4 times. Absolute, variable, and constant errors were calculated. Three-dimensional thoracic and lumbar kinematics quantified the repositioning accuracy and surface electromyography assessed back and abdominal muscles activity bilaterally. RESULTS.: Irrespective of subclassification, patients with NSCLBP produced significantly greater error magnitude and variability than the asymptomatic controls, but subgroup differences were detected in the error direction. Subgroup differences in the trunk muscle activity were not consistently identified. Although both subgroups produced significantly higher abdominal activity, subclassification revealed difference in superficial multifidus activity during standing, with flexion pattern producing significantly greater activity than the asymptomatic controls. CONCLUSION.: Subgroups of NSCLBP had similar neutral spinal position deficits regarding error magnitude and variability, but subclassification revealed clear subgroup differences in the direction of the deficit. The trunk muscle activation was shown to be largely nondiscriminatory between subgroups, with the exception of superficial lumbar multifidus.
SN  - 0362-2436
AD  - Research Centre for Clinical Kinaesiology, School of Healthcare Studies, Cardiff University, Cardiff, Wales, UK; tSchool of Biosciences, Cardiff University, Cardiff, Wales, UK.
U2  - PMID: 22024899.
UR  - http://search.ebscohost.com/login.aspx?direct=true&db=jlh&AN=108176992&site=ehost-live
DP  - EBSCOhost
DB  - jlh
ER  - 

TY  - JOUR
ID  - 108173100
T1  - Clinical response and autonomic modulation as seen in heart rate variability in mechanical intermittent cervical traction: a pilot study.
AU  - Pan, Po Jung
AU  - Tsai, Ping Huang
AU  - Tsai, Chih Chun
AU  - Chou, Chen Liang
AU  - Lo, Men Tzung
AU  - Chiu, Jen Hwey
Y1  - 2012/03//2012 Mar
N1  - Accession Number: 108173100. Language: English. Entry Date: 20120622. Revision Date: 20150712. Publication Type: Journal Article; research; tables/charts; tracings. Journal Subset: Allied Health; Continental Europe; Europe; Peer Reviewed. Special Interest: Physical Therapy. Grant Information: Supported by grants from National Yang-Ming University Hospital (RD2009-017).. NLM UID: 101088169. 
KW  - Cervical Vertebrae -- Physiopathology
KW  - Heart Rate Variability
KW  - Neck Pain -- Therapy
KW  - Traction -- Methods
KW  - Adult
KW  - Data Analysis Software
KW  - Electrocardiography
KW  - Electromyography
KW  - Female
KW  - Fisher's Exact Test
KW  - Funding Source
KW  - Human
KW  - Male
KW  - P-Value
KW  - Pilot Studies
KW  - Prospective Studies
KW  - Signal Processing, Computer Assisted
SP  - 229
EP  - 234
JO  - Journal of Rehabilitation Medicine (Stiftelsen Rehabiliteringsinformation)
JF  - Journal of Rehabilitation Medicine (Stiftelsen Rehabiliteringsinformation)
JA  - J REHABIL MED (16501977)
VL  - 44
IS  - 3
PB  - Foundation for Rehabilitation Information (Stiftelsen Rehabiliteringsinformation)
SN  - 1650-1977
AD  - Department of Physical Medicine and Rehabilitation, National Yang-Ming University Hospital
AD  - Department of Neurology, National Yang-Ming University Hospital, Yi-Lan
U2  - PMID: 22367477.
DO  - 10.2340/16501977-0927
UR  - http://search.ebscohost.com/login.aspx?direct=true&db=jlh&AN=108173100&site=ehost-live
DP  - EBSCOhost
DB  - jlh
ER  - 

TY  - JOUR
ID  - 104034154
T1  - How does knee pain affect trunk and knee motion during badminton forehand lunges?
AU  - Huang, Ming-Tung
AU  - Lee, Hsing-Hsan
AU  - Lin, Cheng-Feng
AU  - Tsai, Yi-Ju
AU  - Liao, Jen-Chieh
Y1  - 2014/04/15/
N1  - Accession Number: 104034154. Language: English. Entry Date: 20140304. Revision Date: 20151007. Publication Type: Journal Article; pictorial; research; tables/charts. Journal Subset: Allied Health; Biomedical; Europe; Peer Reviewed; UK & Ireland. Special Interest: Physical Therapy; Sports Medicine. NLM UID: 8405364. 
KW  - Racquet Sports
KW  - Pain -- Physiopathology
KW  - Torso
KW  - Knee
KW  - Movement
KW  - Neuromuscular Control
KW  - Muscle, Skeletal -- Physiology
KW  - Kinematics
KW  - Electromyography
KW  - Range of Motion
KW  - Balance, Postural
KW  - Comparative Studies
KW  - Multivariate Analysis of Variance
KW  - Data Analysis Software
KW  - P-Value
KW  - Young Adult
KW  - Human
SP  - 690
EP  - 700
JO  - Journal of Sports Sciences
JF  - Journal of Sports Sciences
JA  - J SPORTS SCI
VL  - 32
IS  - 7
CY  - Philadelphia, Pennsylvania
PB  - Taylor & Francis Ltd
AB  - Badminton requires extensive lower extremity movement and a precise coordination of the upper extremity and trunk movements. Accordingly, this study investigated motions of the trunk and the knee, control of dynamic stability and muscle activation patterns of individuals with and without knee pain. Seventeen participants with chronic knee pain and 17 healthy participants participated in the study and performed forehand forward and backward diagonal lunges. This study showed that those with knee pain exhibited smaller knee motions in frontal and horizontal planes during forward lunge but greater knee motions in sagittal plane during backward lunge. By contrast, in both tasks, the injured group showed a smaller value on the activation level of the paraspinal muscles in pre-impact phase, hip–shoulder separation angle, trunk forward inclination range and peak centre of mass (COM) velocity. Badminton players with knee pain adopt a more conservative movement pattern of the knee to minimise recurrence of knee pain. The healthy group exhibit better weight-shifting ability due to a greater control of the trunk and knee muscles. Training programmes for badminton players with knee pain should be designed to improve both the neuromuscular control and muscle strength of the core muscles and the knee extensor with focus on the backward lunge motion.
SN  - 0264-0414
AD  - Department of Orthopedic, National Cheng Kung University Hospital, Tainan City, Taiwan
AD  - Department of Physical Therapy, National Cheng Kung University, Tainan City, Taiwan
AD  - Department of Surgery, Chi Mei Medical Center, Tainan City, Taiwan
U2  - PMID: 24404882.
DO  - 10.1080/02640414.2013.848998
UR  - http://search.ebscohost.com/login.aspx?direct=true&db=jlh&AN=104034154&site=ehost-live
DP  - EBSCOhost
DB  - jlh
ER  - 

TY  - JOUR
ID  - 107408767
T1  - Flexion-relaxation phenomenon in the back muscles: a comparative study between healthy subjects and patients with chronic low back pain.
AU  - Shirado O
AU  - Ito T
AU  - Kaneda K
AU  - Strax TE
Y1  - 1995/03//1995 Mar-Apr
N1  - Accession Number: 107408767. Language: English. Entry Date: 19950601. Revision Date: 20150819. Publication Type: Journal Article; pictorial; proceedings; research; tables/charts. Journal Subset: Allied Health; Peer Reviewed; USA. NLM UID: 8803677. 
KW  - Chronic Pain
KW  - Flexion -- Physiology
KW  - Low Back Pain
KW  - Musculoskeletal System Physiology
KW  - Comparative Studies
KW  - Electromyography
KW  - Physiological Studies
KW  - Standing
KW  - Correlation Coefficient
KW  - T-Tests
KW  - Muscle Relaxation
KW  - Adult
KW  - Male
KW  - Female
KW  - Human
SP  - 139
EP  - 144
JO  - American Journal of Physical Medicine & Rehabilitation
JF  - American Journal of Physical Medicine & Rehabilitation
JA  - AM J PHYS MED REHABIL
VL  - 74
IS  - 2
CY  - Baltimore, Maryland
PB  - Lippincott Williams & Wilkins
AB  - At a certain position of trunk flexion, there is a sudden onset of electrical silence in back muscles. This is called 'flexion-relaxation (F-R) phenomenon.' The goals of this study were (1) to evaluate the relationship between flexion angle and activity of back muscles during flexion movement and (2) to determine what the difference is between healthy subjects and patients with chronic low back pain (CLBP). Twenty-five healthy subjects (13 males and 12 females; average age, 28.3 yr) and 20 patients with CLBP (12 males and 8 females; average age, 34.1 yr) volunteered for this study. The subjects were asked to flex forward maximally from the erect position and to maintain full flexion, followed by returning to the initial upright position. Flexion angle of trunk and hip was measured during the examination. Electromyographic activity of erector spinae was also monitored simultaneously. F-R phenomenon was observed in all healthy subjects before reaching the maximum flexion. Electrical silence continued even after extending the trunk began. In contrast, no patients with CLBP demonstrated F-R phenomenon. A significant difference in muscular activities of erector spinae between the groups was obtained when returning to the erect position from the maximum flexion. Moreover, time lag between trunk and hip movement was much greater in patients than in healthy subjects. This study demonstrated that neuromuscular coordination between trunk and hip could be abnormal in patients with CLBP.
SN  - 0894-9115
AD  - Department of Orthopaedic Surgery, Hokkaido University School of Medicine, Kita-15 Nishi-7, Kita-Ku, Sapporo 060, Japan
U2  - PMID: 7710729.
UR  - http://search.ebscohost.com/login.aspx?direct=true&db=jlh&AN=107408767&site=ehost-live
DP  - EBSCOhost
DB  - jlh
ER  - 

TY  - JOUR
ID  - 103990685
T1  - Cycle to cycle variability in a repetitive upper extremity task.
AU  - Tat, Jimmy
AU  - Holmes, Michael W.R.
AU  - Keir, Peter J.
Y1  - 2007/08//
N1  - Accession Number: 103990685. Language: English. Entry Date: 20140905. Revision Date: 20150710. Publication Type: Journal Article; pictorial; research; tables/charts. Journal Subset: Biomedical; Europe; Peer Reviewed; UK & Ireland. Grant Information: This study was funded by a Discovery Grant from the Natural Sciences and Engineering Research Council of Canada [#217382].. NLM UID: 0373220. 
KW  - Task Performance and Analysis
KW  - Workload
KW  - Upper Extremity
KW  - Push
KW  - Human
KW  - Female
KW  - Male
KW  - Adult
KW  - Electromyography
KW  - Data Analysis Software
KW  - Musculoskeletal Diseases -- Risk Factors
KW  - Funding Source
KW  - Muscle Fatigue
SP  - 1405
EP  - 1415
JO  - Ergonomics
JF  - Ergonomics
JA  - ERGONOMICS
VL  - 50
IS  - 8
CY  - Philadelphia, Pennsylvania
PB  - Taylor & Francis Ltd
AB  - The purpose of this study was to examine the variability in muscle activity at rest and work during a repetitive task. A total of 20 participants performed a bimanual push task using three frequencies (4, 8, 16 pushes/min), three loads (1 kg, 2 kg, 4 kg) and two grip conditions (no grip, 30% maximum). The coefficient of variation (CoV) of muscle activity was determined for the anterior deltoid, biceps brachii, extensor digitorum and flexor digitorum superficialis. Faster push frequencies and heavier loads had lower work–rest ratio CoV and higher mean muscle activity (p < 0.01). Sixteen pushes per minute produced the lowest CoV for the anterior deltoid (p < 0.01), while the 1- kg load produced the lowest CoV for the extensor digitorum and flexor digitorum superficialis (p < 0.01). Changes were driven by the rest phase rather than by the work phase, except for grip decreasing forearm muscle CoV. These findings underscore the importance of variability at rest and indicate that low variability of muscle activity is associated with ergonomic risk factors. Practitioner Summary:Decreased motor variability has been associated with pain and injury. A cyclical push task, evaluated in terms of work and rest phases, found that greater workloads increased variability primarily due to changes in the rest phase. Muscle variability, especially for the rest phase, may provide insight into injury risk.
SN  - 0014-0139
AD  - Department of Kinesiology, Occupational Biomechanics Laboratory, McMaster University, Hamilton, Canada
AD  - Faculty of Health Sciences, University of Ontario Institute of Technology, Oshawa, Canada
U2  - PMID: 24927401.
DO  - 10.1080/00140139.2014.926396
UR  - http://search.ebscohost.com/login.aspx?direct=true&db=jlh&AN=103990685&site=ehost-live
DP  - EBSCOhost
DB  - jlh
ER  - 

TY  - JOUR
ID  - 105698816
T1  - Electromyographic analysis of specific exercises for scapular control in early phases of shoulder rehabilitation.
AU  - Kibler WB
AU  - Sciascia AD
AU  - Uhl TL
AU  - Tambay N
AU  - Cunningham T
Y1  - 2008/09//
N1  - Accession Number: 105698816. Language: English. Entry Date: 20081128. Revision Date: 20150819. Publication Type: Journal Article; pictorial; research; tables/charts. Journal Subset: Allied Health; Editorial Board Reviewed; Expert Peer Reviewed; Peer Reviewed; USA. Special Interest: Pain and Pain Management; Physical Therapy; Sports Medicine. NLM UID: 7609541. 
KW  - Muscle Contraction
KW  - Shoulder Injuries -- Rehabilitation
KW  - Shoulder Pain -- Rehabilitation
KW  - Therapeutic Exercise -- Methods
KW  - Adult
KW  - Analysis of Variance
KW  - Body Weights and Measures
KW  - Comparative Studies
KW  - Deltoid Muscles -- Physiology
KW  - Descriptive Statistics
KW  - Electromyography
KW  - Female
KW  - Isometric Contraction
KW  - Magnetic Resonance Imaging
KW  - Male
KW  - Post Hoc Analysis
KW  - Trapezius Muscles -- Physiology
KW  - Human
SP  - 1789
EP  - 1798
JO  - American Journal of Sports Medicine
JF  - American Journal of Sports Medicine
JA  - AM J SPORTS MED
VL  - 36
IS  - 9
CY  - Thousand Oaks, California
PB  - Sage Publications Inc.
AB  - Background: Restoration of control of dynamic scapular motion by specific activation of the serratus anterior and lower trapezius muscles is an important part of functional rehabilitation. This study evaluated activation of those muscles in specific exercises.Hypothesis: Specific exercises will activate key scapular-stabilizing muscles in clinically significant amplitudes and patterns.Study Design: Controlled laboratory study.Methods: Muscle activation amplitudes and patterns were evaluated in the serratus anterior, upper trapezius, lower trapezius, anterior deltoid, and posterior deltoid muscles with electromyography in symptomatic (n = 18) and asymptomatic (n = 21) subjects as they executed the low row, inferior glide, lawnmower, and robbery exercises.Results: There were no significant differences in muscle activation amplitude between groups. Muscle activation was moderate across all of the exercises and varied slightly with the specific exercise. The serratus anterior and lower trapezius were activated between 15% and 30% in all exercises. Upper trapezius activation was high (21%-36%) in the dynamic exercises (lawnmower and robbery). Serratus anterior was activated first in the low row and last in the lawnmower and robbery. The upper trapezius and lower trapezius were activated first in the lawnmower and robbery.Conclusion: These specific exercises activate key scapular-stabilizing muscles at amplitudes that are known to increase muscle strength.Clinical Relevance: These exercises can be used as part of a comprehensive rehabilitation program for restoration of shoulder function. They activate the serratus anterior and lower trapezius -- key muscles in dynamic shoulder control -- while variably activating the upper trapezius. Activation patterns depended on scapular position resulting in variability of amplitude and activation sequencing between exercises. Inferior glide and low row can be performed early in rehabilitation because of their limited range of motion, while lawnmower and robbery, which require larger movements, can be instituted later in the sequence.
SN  - 0363-5465
AD  - Lexington Clinic Sports Medicine, Lexington, Kentucky
U2  - PMID: 18469224.
UR  - http://search.ebscohost.com/login.aspx?direct=true&db=jlh&AN=105698816&site=ehost-live
DP  - EBSCOhost
DB  - jlh
ER  - 

TY  - JOUR
ID  - 104198266
T1  - Hand-opening feedback for myoelectric forearm prostheses: Performance in virtual grasping tasks influenced by different levels of distraction.
AU  - Witteveen, Heidi J. B.
AU  - de Rond, Leonie
AU  - Rietman, Johan S.
AU  - Veltink, Peter H.
Y1  - 2012/12/15/
N1  - Accession Number: 104198266. Language: English. Entry Date: 20130730. Revision Date: 20151015. Publication Type: Journal Article; pictorial; research; tables/charts. Journal Subset: Allied Health; Blind Peer Reviewed; Peer Reviewed; USA. Grant Information: This material was based on work supported by the Dutch Ministry of Economic Affairs and the Province of Overijssel, within the Pieken in de Delta initiative, the Netherlands (grant PID082035/1.6.1b).. NLM UID: 8410047. 
KW  - Hand -- Physiology
KW  - Feedback -- Methods
KW  - Psychomotor Performance
KW  - Forearm -- Physiology
KW  - Human
KW  - Netherlands
KW  - Funding Source
KW  - Attention -- Evaluation
KW  - Biophysical Instruments
KW  - Male
KW  - Female
KW  - Young Adult
KW  - Descriptive Statistics
KW  - Analysis of Variance
KW  - Repeated Measures
KW  - Post Hoc Analysis
KW  - T-Tests
KW  - Visual Analog Scaling
KW  - Comparative Studies
KW  - Acoustic Stimulation
KW  - Myoelectric Prosthesis
SP  - 1517
EP  - 1526
JO  - Journal of Rehabilitation Research & Development
JF  - Journal of Rehabilitation Research & Development
JA  - J REHABIL RES DEV
VL  - 49
IS  - 10
CY  - Baltimore, Maryland
PB  - VA Prosthetics Research & Development Center
AB  - Sensory feedback and the required attentional demands are important aspects in prosthesis acceptance. In this study, hand-opening feedback is provided and the performance in a virtual grasping task is investigated. Simultaneously, a secondary task was performed to investigate the attentional demands. Ten nondisabled subjects performed the tasks with and without feedback about the hand opening through an array of eight vibrotactile stimulators on the forearm. Activation of one stimulator corresponded to one hand-opening position. For the dual-task experiments, subjects simultaneously performed a secondary auditory counting task. The addition of vibrotactile feedback increased the performance (expressed in percentages of correct hand positions, mean absolute errors in position, and percentages of deviations up to one hand-opening position), but the duration of the tasks was also increased. Three levels of distraction (no distraction, counting task, count and subtract task) were applied, which did not influence the performance in the grasping tasks except for the highest level of distraction. We concluded that the proposed method to provide hand-opening feedback through an array of eight vibrotactile stimulators is successful because the performance in a grasping task increases but it is not significantly attention demanding.
SN  - 0748-7711
AD  - Department of Biomedical Signals and Systems, University of Twente, Enschede, Netherlands
AD  - Roessingh Research and Development, Enschede, Netherlands
U2  - PMID: 23516055.
DO  - 10.1682/JRRD.2011.12.0243
UR  - http://search.ebscohost.com/login.aspx?direct=true&db=jlh&AN=104198266&site=ehost-live
DP  - EBSCOhost
DB  - jlh
ER  - 

TY  - JOUR
ID  - 104368746
T1  - Reliability of neuromuscular measurements during explosive isometric contractions, with special reference to electromyography normalization techniques.
AU  - Buckthorpe MW
AU  - Hannah R
AU  - Pain TG
AU  - Folland JP
Y1  - 2012/10//
N1  - Accession Number: 104368746. Language: English. Entry Date: 20130111. Revision Date: 20150711. Publication Type: Journal Article; research. Journal Subset: Biomedical; Editorial Board Reviewed; Expert Peer Reviewed; Peer Reviewed; USA. NLM UID: 7803146. 
KW  - Electrodiagnosis -- Standards
KW  - Exercise Test -- Standards
KW  - Isometric Contraction -- Physiology
KW  - Muscle, Skeletal -- Innervation
KW  - Muscle, Skeletal -- Physiology
KW  - Adult
KW  - Electrodiagnosis -- Methods
KW  - Electromyography -- Methods
KW  - Electromyography -- Standards
KW  - Exercise Test -- Methods
KW  - Human
KW  - Male
KW  - Reference Values
KW  - Young Adult
SP  - 566
EP  - 576
JO  - Muscle & Nerve
JF  - Muscle & Nerve
JA  - MUSCLE NERVE
VL  - 46
IS  - 4
CY  - Hoboken, New Jersey
PB  - John Wiley & Sons, Inc.
AB  - Introduction: This study determined the between-session reliability of neuromuscular measurements during explosive isometric contractions, with special consideration of electromyography (EMG) normalization. Methods: Following familiarization, 13 men participated in 3 identical measurement sessions involving maximal and explosive voluntary contractions of the knee extensors, while force and surface EMG were recorded. Root mean square EMG amplitude was normalized to different reference measures: (evoked maximal M-wave peak-to-peak amplitude and area, maximum and sub-maximum voluntary contractions). Results: Explosive voluntary force measurements were reliable on a group level, whereas within-subject reliability was low over the initial 50 ms and good from 100 ms onward. Normalization of EMG during explosive voluntary contractions, irrespective of the reference method, did not reduce the within-subject variability, but it did reduce substantially the variability between-subject. Conclusions: The high intra-individual variability of EMG and early phase explosive voluntary force production may limit their use to measuring group as opposed to individual responses to an intervention. Muscle Nerve 46: 566-576, 2012.
SN  - 0148-639X
AD  - School of Sport, Exercise, and Health Sciences, Loughborough University, Ashby Road, Loughborough, Leicestershire, LE11 3TU United Kingdom. m.buckthorpe@lboro.ac.uk.
U2  - PMID: 22987699.
DO  - 10.1002/mus.23322
UR  - http://search.ebscohost.com/login.aspx?direct=true&db=jlh&AN=104368746&site=ehost-live
DP  - EBSCOhost
DB  - jlh
ER  - 

TY  - JOUR
ID  - 107805789
T1  - Anesthesia and increased hypercarbic drive impair the coordination between breathing and swallowing.
AU  - D'Angelo, Olivia M
AU  - Diaz-Gil, Daniel
AU  - Nunn, Danuza
AU  - Simons, Jeroen C P
AU  - Gianatasio, Chloe
AU  - Mueller, Noomi
AU  - Meyer, Matthew J
AU  - Pierce, Eric
AU  - Rosow, Carl
AU  - Eikermann, Matthias
Y1  - 2014/12//2014 Dec
N1  - Accession Number: 107805789. Language: English. Entry Date: 20150227. Revision Date: 20170614. Publication Type: journal article; research; randomized controlled trial. Journal Subset: Biomedical; Blind Peer Reviewed; Editorial Board Reviewed; Expert Peer Reviewed; Peer Reviewed; USA. Special Interest: Perioperative Care. Instrumentation: Bispectral Index (BIS). Grant Information: UL1 TR000170/TR/NCATS NIH HHS/United States. NLM UID: 1300217. 
KW  - Anesthesia
KW  - Deglutition -- Drug Effects
KW  - Deglutition Disorders -- Chemically Induced
KW  - Hypercapnia -- Physiopathology
KW  - Respiration -- Drug Effects
KW  - Adolescence
KW  - Adult
KW  - Anesthetics, Inhalation -- Pharmacodynamics
KW  - Anesthetics, Intravenous -- Pharmacodynamics
KW  - Crossover Design
KW  - Deglutition Disorders -- Physiopathology
KW  - Drive
KW  - Electromyography
KW  - Female
KW  - Human
KW  - Hypopharynx -- Drug Effects
KW  - Male
KW  - Ethers -- Pharmacodynamics
KW  - Middle Age
KW  - Propofol -- Pharmacodynamics
KW  - Young Adult
SP  - 1175
EP  - 1183
JO  - Anesthesiology
JF  - Anesthesiology
JA  - ANESTHESIOLOGY
VL  - 121
IS  - 6
CY  - Baltimore, Maryland
PB  - Lippincott Williams & Wilkins
AB  - Background: Coordination between breathing and swallowing helps prevent aspiration of foreign material into the respiratory tract. The authors examined the effects of anesthesia and hypercapnia on swallowing-breathing coordination.Methods: In a randomized controlled crossover study, general anesthesia with propofol or sevoflurane was titrated using an up-down method to identify the threshold for suppression of the motor response to electrical stimulation of the forearm. Additional measurements included bispectral index, genioglossus electromyogram, ventilation (pneumotachometer), and hypopharyngeal pressure. During wakefulness and at each level of anesthesia, carbon dioxide was added to increase the end-tidal pressure by 4 and 8 mmHg. A swallow was defined as increased genioglossus activity with deglutition apnea and an increase in hypopharyngeal pressure. Spontaneous swallows were categorized as physiological (during expiration or followed by expiration) or pathological (during inspiration or followed by an inspiration).Results: A total of 224 swallows were analyzed. Anesthesia increased the proportion of pathological swallows (25.9% vs. 4.9%) and decreased the number of swallows per hour (1.7±3.3 vs. 28.0±22.3) compared to wakefulness. During anesthesia, hypercapnia decreased hypopharyngeal pressure during inspiration (-14.1±3.7 vs. -8.7±2 mmHg) and increased minute ventilation, the proportion of pathological swallows (19.1% vs. 12.3%), and the number of swallows per hour (5.5±17.0. vs. 1.3±5.5).Conclusions: Anesthesia impaired the coordination between swallowing and respiration. Mild hypercapnia increased the frequency of swallowing during anesthesia and the likelihood of pathological swallowing. During anesthesia, the risk for aspiration may be further increased when ventilatory drive is stimulated.
SN  - 0003-3022
AD  - From the Department of Anesthesia, Critical Care, and Pain Medicine, Carl Rosow Clinical Research Center, Massachusetts General Hospital, Boston, Massachusetts (O.M.D., D.D.-G., J.C.P.S., C.G., N.M., M.J.M., E.P., C.R., M.E.); Department of Speech, Language, and Swallowing Disorders, Massachusetts General Hospital, Boston, Massachusetts (D.N.); and Universitätsklinikum Essen, Klinik für Anästhesie und Intensivmedizin, Essen, Germany (M.E.).
U2  - PMID: 25275368.
DO  - 10.1097/ALN.0000000000000462
UR  - http://search.ebscohost.com/login.aspx?direct=true&db=jlh&AN=107805789&site=ehost-live
DP  - EBSCOhost
DB  - jlh
ER  - 

TY  - JOUR
ID  - 104530741
T1  - Effect of Motor Control Exercises Versus Graded Activity in Patients With Chronic Nonspecific Low Back Pain: A Randomized Controlled Trial...corrected] [published erratum appears in PHYS THER 2012; 92(4):631]
AU  - Gazzi Macedo, Luciana
AU  - Latimer, Jane
AU  - Maher, Christopher G.
AU  - Hodges, Paul W.
AU  - McAuley, James H.
AU  - Nicholas, Michael K.
AU  - Tonkin, Lois
AU  - Stanton, Chris J.
AU  - Stanton, Tasha R.
AU  - Stafford, Ryan
Y1  - 2012/03//
N1  - Accession Number: 104530741. Language: English. Entry Date: 20120321. Revision Date: 20150820. Publication Type: Journal Article; research; tables/charts; randomized controlled trial. Journal Subset: Allied Health; Peer Reviewed; USA. Special Interest: Pain and Pain Management; Physical Therapy. Instrumentation: Short Form-36 Health Survey (SF-36); Physical Activity Readiness Questionnaire (PAR-Q) (American College of Sports Medicine); Numeric Pain Rating Scale (NPRS); Patient Specific Functional Scale (PSFS); Pain Anxiety Symptoms Scale (PASS); Lumbar Spine Instability Questionaire; International Physical Activity Questionnaire (IPAQ); Coping Strategies Questionnaire; Pain Self-Efficacy Questionnaire; Global Perceived Effect Scale; Orebro Low Back Pain Screening Questionnaire; Roland-Morris Disability Questionnaire (RDQ). Grant Information: This trial received funding from Australia’s National Health and Medical Research Council.. NLM UID: 0022623. 
KW  - Low Back Pain -- Rehabilitation
KW  - Therapeutic Exercise -- Methods
KW  - Human
KW  - Randomized Controlled Trials
KW  - Prospective Studies
KW  - Pain Measurement
KW  - Single-Blind Studies
KW  - Cognitive Therapy
KW  - Outcome Assessment
KW  - Data Collection, Computer Assisted
KW  - Voice Recognition Systems
KW  - Sample Size
KW  - Effect Size
KW  - Data Analysis Software
KW  - T-Tests
KW  - Confidence Intervals
KW  - Short Form-36 Health Survey (SF-36)
KW  - Coping Strategies Questionnaire
KW  - Clinical Assessment Tools
KW  - Questionnaires
KW  - Scales
KW  - Psychological Tests
KW  - Adult
KW  - Middle Age
KW  - Aged
KW  - Aged, 80 and Over
KW  - Female
KW  - Male
KW  - P-Value
KW  - Low Back Pain -- Psychosocial Factors
KW  - Funding Source
SP  - 363
EP  - 377
JO  - Physical Therapy
JF  - Physical Therapy
JA  - PHYS THER
VL  - 92
IS  - 3
PB  - Oxford University Press / USA
AB  - Background. Motor control exercises to improve control and coordination of trunk muscles and graded activity under the principles of cognitive-behavioral therapy are 2 commonly used exercise therapies, yet there is little evidence to support the use of one intervention over the other. Objective. The objective of this study was to compare the effectiveness of motor control exercises and graded activity for patients with chronic nonspecific low back pain. Design. This study was a prospectively registered randomized controlled trial with outcome assessment and statistical analyses conducted blind to group. Setting. The study was conducted in primary care settings. Patients. The participants were 172 patients with chronic (12 weeks) nonspecific low back pain. Interventions. Patients were randomly assigned to receive either motor control exercises or graded activity. There was no attempt to subclassify patients to match them to a treatment. Patients in both groups received 14 sessions of individualized, supervised exercise therapy. Measurements. Primary outcomes were average pain over the previous week (numeric rating scale) and function (Patient-Specific Functional Scale); secondary outcomes were disability (24-item Roland-Morris Disability Questionnaire), global impression of change (Global Perceived Effect Scale), and quality of life (36-Item Short-Form Health Survey questionnaire [SF-36]). Outcome measures were collected at baseline and at 2, 6, and 12 months after intervention. Results. A linear mixed models analysis showed that there were no significant differences between treatment groups at any of the time points for any of the outcomes studied. For example, the effect for pain at 2 months was 0.0 (0.7 to 0.8). Limitations. Clinicians could not be blinded to the interventions. Conclusion. The results of this study suggest that motor control exercises and graded activity have similar effects for patients with chronic nonspecific low back pain.
SN  - 0031-9023
AD  - Common Spinal Disorders Research Group, Department of Physical Therapy, University of Alberta, 2-50 Corbett Hall, Edmonton, Alberta, Canada T6G 2G4
AD  - Musculoskeletal Division, George Institute for Global Health, Sydney, New South Wales, Australia
AD  - Musculoskeletal Division, George Institute for Global Health
AD  - NHMRC Centre of Clinical Research Excellence in Spinal Pain, Injury and Health, University of Queensland, Brisbane, Queensland, Australia
AD  - Neuroscience Research Australia, Sydney, New South Wales, Australia
AD  - Pain Management Research Institute, University of Sydney at Royal North Shore Hospital, Sydney, New South Wales, Australia
AD  - Pain Management Research Institute, University of Sydney at Royal North Shore Hospital
AD  - Sansom Institute for Health Research, University of South Australia, Adelaide, South Australia, Australia; Neuroscience Research Australia
AD  - NHMRC Centre of Clinical Research Excellence in Spinal Pain, Injury and Health, University of Queensland
U2  - PMID: 22135712.
DO  - 10.2522/ptj.20110290
UR  - http://search.ebscohost.com/login.aspx?direct=true&db=jlh&AN=104530741&site=ehost-live
DP  - EBSCOhost
DB  - jlh
ER  - 

TY  - JOUR
ID  - 107044013
T1  - Patient Education in Disease and Symptom Management: Congestive Heart Failure.
AU  - Rutledge DN
AU  - Donaldson NE
AU  - Pravikoff DS
Y1  - 2001/07/16/2001 Jul 15
N1  - Accession Number: 107044013. Language: English. Entry Date: 20010810. Revision Date: 20151019. Publication Type: Journal Article; research; systematic review; tables/charts. Journal Subset: Editorial Board Reviewed; Expert Peer Reviewed; Nursing; Peer Reviewed; USA. NLM UID: 100963724. 
KW  - Heart Failure -- Education
KW  - Heart Failure
KW  - Disease Management
KW  - Patient Education
KW  - Self Care
KW  - Chronic Disease
KW  - Outcomes of Education
KW  - Research -- Utilization
KW  - Costs and Cost Analysis
KW  - Middle Age
KW  - Aged
KW  - Aged, 80 and Over
KW  - Inpatients
KW  - Outpatients
KW  - Male
KW  - Female
KW  - Human
SP  - 1
EP  - 52
JO  - Online Journal of Clinical Innovations
JF  - Online Journal of Clinical Innovations
JA  - ONLINE J CLIN INNOV
VL  - 4
IS  - 2
CY  - Glendale, California
PB  - CINAHL Information Systems
AB  - Disease management focuses on providing well-integrated high quality care that is intended to maximize health status and minimize costs across the continuum of care settings. Patient education is a core component of disease management programs and involves education about the disease process as well as ways to manage the disease. Evidence-based recommendations for improving the quality and outcomes of adult patient education in disease and symptom management are synthesized in this report concerning patients with congestive heart failure.
SN  - 1521-219X
UR  - http://search.ebscohost.com/login.aspx?direct=true&db=jlh&AN=107044013&site=ehost-live
DP  - EBSCOhost
DB  - jlh
ER  - 

TY  - JOUR
ID  - 106801393
T1  - Electromyographic assessment of back muscle weakness and muscle composition: reliability and validity issues.
AU  - Larivière C
AU  - Arsenault AB
AU  - Gravel D
AU  - Gagnon D
AU  - Loisel P
AU  - Vadeboncoeur R
Y1  - 2002/09//2002 Sep
N1  - Accession Number: 106801393. Language: English. Entry Date: 20030131. Revision Date: 20150711. Publication Type: Journal Article; research; tables/charts. Journal Subset: Allied Health; Double Blind Peer Reviewed; Editorial Board Reviewed; Expert Peer Reviewed; Peer Reviewed; USA. Instrumentation: Baecke Questionnaire of Habitual Physical Activity; Fear-Avoidance Beliefs Questionnaire (FABQ); Oswestry Low Back Pain Disability Questionnaire. NLM UID: 2985158R. 
KW  - Muscle, Skeletal -- Physiopathology
KW  - Low Back Pain -- Physiopathology
KW  - Electromyography -- Methods
KW  - Muscle Weakness
KW  - Muscle Fibers
KW  - Chronic Pain
KW  - Sensitivity and Specificity
KW  - Clinical Assessment Tools
KW  - Dynamometry
KW  - Prospective Studies
KW  - Construct Validity
KW  - Analysis of Covariance
KW  - T-Tests
KW  - Reliability
KW  - One-Way Analysis of Variance
KW  - Repeated Measures
KW  - Adult
KW  - Female
KW  - Male
KW  - Human
SP  - 1206
EP  - 1214
JO  - Archives of Physical Medicine & Rehabilitation
JF  - Archives of Physical Medicine & Rehabilitation
JA  - ARCH PHYS MED REHABIL
VL  - 83
IS  - 9
CY  - Philadelphia, Pennsylvania
PB  - W B Saunders
AB  - OBJECTIVE: To assess the reliability and construct validity of various electromyographic indices developed to assess back muscle weakness and muscle fiber composition. DESIGN: A prospective study with repeated measures performed on 3 days along with comparisons of groups presenting different back strength and/or back muscle fiber composition. SETTING: A biomechanics laboratory within a rehabilitation center. PARTICIPANTS: Forty male volunteers (20 healthy, 20 with chronic low back pain) were assessed on 3 different days to assess reliability and to make group comparisons. Thirteen healthy women were also assessed once to obtain a third group with known lower strength and different back muscle fiber composition. INTERVENTIONS: Not applicable. MAIN OUTCOME MEASURES: Surface electromyography was recorded for 4 pairs of homologous back muscles while the subjects performed, on a dynamometer, static trunk extension efforts. Electromyographic parameters were computed to assess muscle weakness and muscle fiber composition. The reliability of the data collected across the 3 sessions and comparisons between groups were determined. RESULTS: Electromyographic parameters generally showed good to excellent reliability, but were insensitive to differences in back muscle strength and did not appear to be related to muscle composition. Some trends were observed in the electromyographic parameters across the force levels, but the large interindividual variability impeded statistical comparisons. CONCLUSIONS: The assessment of muscle weakness and muscle fiber composition through electromyographic analysis does not appear feasible, at least on an individual basis, for the muscles of the back.
SN  - 0003-9993
AD  - Research Center, Montreal Rehabilitation Institute, Montreal
U2  - PMID: 12235599.
UR  - http://search.ebscohost.com/login.aspx?direct=true&db=jlh&AN=106801393&site=ehost-live
DP  - EBSCOhost
DB  - jlh
ER  - 

TY  - JOUR
ID  - 108079409
T1  - Specific trunk and general exercise elicit similar changes in anticipatory postural adjustments in patients with chronic low back pain: a randomized controlled trial.
AU  - Brooks C
AU  - Kennedy S
AU  - Marshall PW
Y1  - 2012/12//12/1/2012
N1  - Accession Number: 108079409. Language: English. Entry Date: 20130607. Revision Date: 20150712. Publication Type: Journal Article; research; randomized controlled trial. Journal Subset: Allied Health; Biomedical; Peer Reviewed; USA. Special Interest: Physical Therapy. NLM UID: 7610646. 
KW  - Chronic Pain -- Therapy
KW  - Low Back Pain -- Therapy
KW  - Mental Processes
KW  - Motor Activity
KW  - Muscle, Skeletal -- Physiopathology
KW  - Posture
KW  - Therapeutic Exercise
KW  - Adult
KW  - Analysis of Variance
KW  - Balance, Postural
KW  - Biomechanics
KW  - Chronic Pain -- Diagnosis
KW  - Chronic Pain -- Physiopathology
KW  - Chronic Pain -- Psychosocial Factors
KW  - Cognition
KW  - Cycling
KW  - Disability Evaluation
KW  - Electromyography
KW  - Female
KW  - Human
KW  - Low Back Pain -- Diagnosis
KW  - Low Back Pain -- Physiopathology
KW  - Low Back Pain -- Psychosocial Factors
KW  - Male
KW  - Middle Age
KW  - New South Wales
KW  - Pain Measurement
KW  - Predictive Value of Tests
KW  - Randomized Controlled Trials
KW  - Self Report
KW  - Time Factors
KW  - Torso
KW  - Treatment Outcomes
SP  - E1543
EP  - 50
JO  - Spine (03622436)
JF  - Spine (03622436)
JA  - SPINE
VL  - 37
IS  - 25
CY  - Baltimore, Maryland
PB  - Lippincott Williams & Wilkins
AB  - STUDY DESIGN.: A randomized controlled trial. OBJECTIVE.: To compare changes in self-rated disability, pain, and anticipatory postural adjustments between specific trunk exercise and general exercise in patients with chronic low back pain. SUMMARY OF BACKGROUND DATA.: Chronic low back pain is associated with altered motor control of the trunk muscles. The best exercise to address altered motor control is unclear. METHODS.: Sixty-four patients with chronic low back pain were randomly assigned to a specific trunk exercise group (SEG) that included skilled cognitive activation of the trunk muscles in addition to a number of other best practice exercises, whereas the general exercise group performed only seated cycling exercise. The training program lasted for 8 weeks. Self-rated disability and pain scores were collected before and after the training period. Electromyographic activity of various trunk muscles was recorded during performance of a rapid shoulder flexion task before and after training. Muscle onsets were calculated, and the latency time (in ms) between the onset of each trunk muscle and the anterior deltoid formed the basis of the motor control analysis. RESULTS.: After training, disability was significantly lower in the SEG (d = 0.62, P = 0.018). Pain was reduced in both groups after training (P < 0.05), but was lower for the SEG (P < 0.05). Despite the general exercise group performing no specific trunk exercise, similar changes in trunk muscle onsets were observed in both groups after training. CONCLUSION.: SEG elicited significant reductions in self-rated disability and pain, whereas similar between-group changes in trunk muscle onsets were observed. The motor control adaptation seems to reflect a strategy of improved coordination between the trunk muscles with the unilateral shoulder movement. Trunk muscle onsets during rapid limb movement do not seem to be a valid mechanism of action for specific trunk exercise rehabilitation programs.
SN  - 0362-2436
AD  - From the School of Science and Health, University of Western Sydney, Penrith, New South Wales, Australia.
U2  - PMID: 22926279.
DO  - 10.1097/BRS.0b013e31826feac0
UR  - http://search.ebscohost.com/login.aspx?direct=true&db=jlh&AN=108079409&site=ehost-live
DP  - EBSCOhost
DB  - jlh
ER  - 

TY  - JOUR
ID  - 105607427
T1  - Effect of rear suspension and speed on seat forces and head accelerations experienced by manual wheelchair riders with spinal cord injury.
AU  - Requejo PS
AU  - Kerdanyan G
AU  - Minkel J
AU  - Adkins R
AU  - Waters R
Y1  - 2008/10//
N1  - Accession Number: 105607427. Language: English. Entry Date: 20090410. Revision Date: 20151015. Publication Type: Journal Article; pictorial; research; tables/charts; tracings. Journal Subset: Allied Health; Blind Peer Reviewed; Peer Reviewed; USA. NLM UID: 8410047. 
KW  - Biomechanics
KW  - Seating
KW  - Spinal Cord Injuries -- Rehabilitation
KW  - Wheelchairs
KW  - Accelerometry
KW  - California
KW  - Comparative Studies
KW  - Data Analysis Software
KW  - Descriptive Statistics
KW  - Equipment Design
KW  - Evaluation Research
KW  - Head
KW  - Male
KW  - Muscle Strength
KW  - Outpatients
KW  - Posture
KW  - Rehabilitation Centers
KW  - Simulations
KW  - Sitting
KW  - Thorax -- Innervation
KW  - Vibration
KW  - Human
SP  - 985
EP  - 996
JO  - Journal of Rehabilitation Research & Development
JF  - Journal of Rehabilitation Research & Development
JA  - J REHABIL RES DEV
VL  - 45
IS  - 7
CY  - Baltimore, Maryland
PB  - VA Prosthetics Research & Development Center
AB  - Whole-body shocks and vibrations experienced during manual wheelchair use can decrease an individual's comfort, increase the rate of fatigue, result in injury, and consequently limit mobility and community participation. We used a wheelchairvibration simulator to examine whether the seat reaction forces experienced by wheelchair users were differentially influenced by wheelchair suspension, trunk-muscle innervations, and ground speed. We used wheelchairs instrumented with load cells and accelerometers to determine the forces transmitted from the seat frame and the head accelerations experienced by riders. We determined that self-selected speed, seat force, and head accelerations differed between subjects with and without trunk-muscle innervations and between rigid and suspension wheelchairs. Seat force and head accelerations were greatest in the rigid-frame wheelchair and lowest in the spring-type suspension-frame wheelchairs. Those participants without trunk-muscle innervations preferred slower speeds than those with trunk-muscle innervations. Forward head accelerations were greater in those without than with trunk-muscle innervations. Wheelchair rear-suspension systems may improve wheelchair mobility function in terms of comfort at higher velocity by minimizing the seat forces and head accelerations experienced by the riders, especially those with higher level spinal cord injury and diminished postural control.
SN  - 0748-7711
AD  - Rehabilitation Engineering Program, Rancho Los Amigos National Rehabilitation Center, 7601 E. Imperial Highway, Building 500, Room 64, Downey, CA 90242; 562-401-7994; fax: 562-803-6117. Email: prequejo@larei.org
U2  - PMID: 19165688.
UR  - http://search.ebscohost.com/login.aspx?direct=true&db=jlh&AN=105607427&site=ehost-live
DP  - EBSCOhost
DB  - jlh
ER  - 

TY  - JOUR
ID  - 104889616
T1  - Repeated bout effect is not correlated with intraindividual variability during muscle-damaging exercise.
AU  - Skurvydas, Albertas
AU  - Brazaitis, Marius
AU  - Kamandulis, Sigitas
Y1  - 2011/04//
N1  - Accession Number: 104889616. Language: English. Entry Date: 20111209. Revision Date: 20150711. Publication Type: Journal Article; research; tables/charts; tracings. Journal Subset: Allied Health; Biomedical; Double Blind Peer Reviewed; Peer Reviewed; USA. Special Interest: Physical Therapy. NLM UID: 9415084. 
KW  - Eccentric Contraction
KW  - Exercise Physiology
KW  - Muscle Strengthening
KW  - Body Weights and Measures
KW  - Comparative Studies
KW  - Concentric Contraction
KW  - Creatine Kinase -- Blood
KW  - Descriptive Statistics
KW  - Dynamometry
KW  - Effect Size
KW  - Exercise Test, Muscular
KW  - Extension
KW  - Human
KW  - Intraclass Correlation Coefficient
KW  - Isokinetic Exercises
KW  - Knee -- Physiology
KW  - Lithuania
KW  - Male
KW  - Muscle Pain
KW  - Pain Measurement
KW  - Paired T-Tests
KW  - Post Hoc Analysis
KW  - Power Analysis
KW  - Repeated Measures
KW  - Test-Retest Reliability
KW  - Torque -- Evaluation
KW  - Two-Way Analysis of Variance
KW  - Visual Analog Scaling
KW  - Young Adult
SP  - 1004
EP  - 1009
JO  - Journal of Strength & Conditioning Research (Lippincott Williams & Wilkins)
JF  - Journal of Strength & Conditioning Research (Lippincott Williams & Wilkins)
JA  - J STRENGTH CONDITION RES (LIPPINCOTT WILLIAMS WILKINS)
VL  - 25
IS  - 4
CY  - Baltimore, Maryland
PB  - Lippincott Williams & Wilkins
AB  - Skurvydas, A, Brazaitis, M, and Kamandulis, S. Repeated bout effect is not correlated with intraindividual variability during muscle-damaging exercise. J Strength Cond Res 25(4): 1004-1009, 2011-The aim of this study was to test the hypothesis that the repeated bout effect depends on intraindividual variability during a second bout of eccentric exercise. Eleven healthy men performed 2 resistance training bouts consisting of maximal eccentric exercise (EE1 and EE2) using the knee extensor muscles. The interval between the exercise bouts was 2 weeks and consisted of 10 sets of 12 repetitions at 160°·s. Maximal isokinetic concentric torque at 30°·s was measured before the bouts and 2 minutes and 24 hours thereafter. Muscle soreness score and creatine kinase activity were determined before and after exercise. Intraindividual variability in torque during each eccentric repetition was measured during exercise. Repeated bout effect manifested after EE2: Muscle soreness was less, the shift in optimal knee joint angle to a longer muscle length was less, and the decrease in isokinetic concentric torque 2 minutes after exercise was less for EE2 compared with that for EE1. During concentric (isokinetic) contraction, length-dependent changes in isokinetic torque (IT) occurred after both EE1 and EE2: The shorter the muscle length, the greater the change in IT. There was a significant relationship between the decrease in maximal isokinetic knee extension torque 24 hours after EE1 and intraindividual variability of EE1 (R = 0.71, p < 0.05), but this relationship was not significant for EE2 (R = 0.18). It seems that intraindividual variability during eccentric exercise protects against muscle fatigue and damage during the first exercise bout but not during a repeat bout. These findings may be useful to coaches who wish to improve muscle function in resistance training with less depression in muscle function and discomfort of their athletes, specifically, when muscle is most sensitive to muscle-damaging exercise.
SN  - 1064-8011
AD  - Laboratory of Human Motorics, Department of Applied Physiology and Physiotherapy of the Lithuanian Academy of Physical Education, Kaunas, Lithuania.
U2  - PMID: 20926966.
UR  - http://search.ebscohost.com/login.aspx?direct=true&db=jlh&AN=104889616&site=ehost-live
DP  - EBSCOhost
DB  - jlh
ER  - 

TY  - JOUR
ID  - 106647264
T1  - Analysis of scapulothoracic muscle recruitment in overhead athletes with symptoms of impingement.
AU  - Cools AM
AU  - Witvrouw EE
AU  - Cambier DC
Y1  - 2005/04//2005 Apr
N1  - Accession Number: 106647264. Language: Dutch/Flemish. Entry Date: 20050617. Revision Date: 20150820. Publication Type: Journal Article; pictorial; research; tables/charts. Journal Subset: Allied Health; Continental Europe; Europe. NLM UID: 0232100. 
KW  - Athletic Injuries -- Rehabilitation
KW  - Shoulder Impingement Syndrome -- Rehabilitation
KW  - Shoulder Impingement Syndrome -- Symptoms
KW  - Descriptive Statistics
KW  - Dynamometry
KW  - Electromyography
KW  - Human
SP  - 40
EP  - 44
JO  - Nederlands Tijdschrift Voor Fysiotherapie
JF  - Nederlands Tijdschrift Voor Fysiotherapie
JA  - NED TIJDSCHR FYSIOTHER
VL  - 115
IS  - 2
PB  - Koninklijk Nederlands Genootschap voor Fysiotherapie
AB  - OBJECTIVE. Patients with impingement symptoms often show abnormal patterns of movement and recruitment of the scapular muscles. The purpose of this study was to evaluate the neuromuscular coordination of the scapular muscles in overhead athletes with secondary impingement symptoms due to functional shoulder instability.METHODS. The timing of trapezius muscle activity, isokinetic shoulder girdle force output, and muscle balance in the scapular muscles were evaluated in 39 overhead athletes with shoulder pain. The scapular reaction times were measured in response to a sudden, unexpected movement of the arm. Isokinetic protraction-retraction force output of the scapular muscles was measured by dynamometry and simultaneous EMG in 19 athletes.RESULTS. Overhead athletes with impingement syndrome have:(a) a delay in muscle latency in the lower trapezius on both sides;(b) decreased force output in the scapular protractors on their injured side, and c) muscle imbalance in the trapezius muscle, with decreased muscle activity in the lower trapezius. CONCLUSIONS. Overhead athletes with impingement show abnormal scapular muscle recruitment. Our findings may be clinically relevant in the design of rehabilitation protocols for athletes with shoulder problems. This abstract was translated into English by the publisher or author.
SN  - 0377-208X
UR  - http://search.ebscohost.com/login.aspx?direct=true&db=jlh&AN=106647264&site=ehost-live
DP  - EBSCOhost
DB  - jlh
ER  - 

TY  - JOUR
ID  - 104471026
T1  - Training Mode–Dependent Changes in Motor Performance in Neck Pain.
AU  - O'Leary, Shaun
AU  - Jull, Gwendolen
AU  - Kim, Mehwa
AU  - Uthaikhup, Sureeporn
AU  - Vicenzino, Bill
Y1  - 2012/07//
N1  - Accession Number: 104471026. Language: English. Entry Date: 20120809. Revision Date: 20150711. Publication Type: Journal Article; pictorial; research; tables/charts; randomized controlled trial. Journal Subset: Allied Health; Double Blind Peer Reviewed; Editorial Board Reviewed; Expert Peer Reviewed; Peer Reviewed; USA. Special Interest: Pain and Pain Management; Physical Therapy. Instrumentation: Neck Disability Index (NDI). Grant Information: National Health and Medical Research Council (NHMRC) of Australia (development grant no. 301239), and by an NHMRC of Australia Research Training Fellowship, and a Health Practitioner Research Fellowship from Queensland Health and University of Queensland (Centre of Clinical Research Excellence [CCRE] in Spinal Pain, Injury and Health).. NLM UID: 2985158R. 
KW  - Neck Pain -- Rehabilitation
KW  - Motor Skills
KW  - Therapeutic Exercise -- Methods
KW  - Physical Therapy -- Methods
KW  - Muscle Strength
KW  - Physical Endurance
KW  - Physical Examination
KW  - Dynamometry
KW  - Torque
KW  - Electromyography
KW  - Clinical Assessment Tools
KW  - Range of Motion
KW  - Pain Measurement
KW  - Visual Analog Scaling
KW  - Scales
KW  - Muscle Strengthening -- Methods
KW  - Outcome Assessment
KW  - Treatment Outcomes
KW  - Randomized Controlled Trials
KW  - Single-Blind Studies
KW  - Sample Size
KW  - Post Hoc Analysis
KW  - P-Value
KW  - Adult
KW  - Middle Age
KW  - Female
KW  - Male
KW  - Human
KW  - Funding Source
SP  - 1225
EP  - 1233
JO  - Archives of Physical Medicine & Rehabilitation
JF  - Archives of Physical Medicine & Rehabilitation
JA  - ARCH PHYS MED REHABIL
VL  - 93
IS  - 7
CY  - Philadelphia, Pennsylvania
PB  - W B Saunders
AB  - Abstract: O''Leary S, Jull G, Kim M, Uthaikhup S, Vicenzino B. Training mode–dependent changes in motor performance in neck pain. Objective: To determine whether changes in motor performance after a course of exercise in patients with mechanical neck pain (MNP) were dependent on the primary behavioral demand of the exercise performed. Design: Randomized controlled trial. Setting: University laboratory. Participants: Volunteers (N=60; 35 women, 25 men; mean age, 37.9y) with chronic MNP participated in the study. Intervention: Exercise targeted to improve cervical motor performance including endurance training (ETr; n=20), coordination training (CTr; n=20), and active mobility training (n=20). Main Outcome Measures: Changes in the cervical motor performance domains of strength, endurance, coordination, and active mobility were evaluated immediately after the 10-week training program, and at a 26-week follow-up. Results: Between-group comparisons revealed significantly greater gains in endurance (P<.02) by the ETr group, and significantly greater gains in coordination (P<.01) by the CTr group. All 3 groups had improvement in pain (P<.01) and disability (P<.01). Conclusions: Changes in motor performance in individuals with MNP in response to an exercise program were dependent on the specific mode of exercise performed, with minimal improvement in other domains of motor performance.
SN  - 0003-9993
AD  - National Health and Medical Research Council (NHMRC) of Australia Centre for Clinical Research Excellence in Spinal Pain, Injury and Health, The University of Queensland, Brisbane, Australia; Physiotherapy Department, Royal Brisbane and Women's Hospital, Queensland Health, Queensland, Australia
AD  - National Health and Medical Research Council (NHMRC) of Australia Centre for Clinical Research Excellence in Spinal Pain, Injury and Health, The University of Queensland, Brisbane, Australia
U2  - PMID: 22542489.
DO  - 10.1016/j.apmr.2012.02.018
UR  - http://search.ebscohost.com/login.aspx?direct=true&db=jlh&AN=104471026&site=ehost-live
DP  - EBSCOhost
DB  - jlh
ER  - 

TY  - JOUR
ID  - 103967237
T1  - Pilot study: Computer-based virtual anatomical interactivity for rehabilitation of individuals with chronic acquired brain injury.
AU  - Simmons, C. Douglas
AU  - Arthanat, Sajay
AU  - Macri, Vincent J.
Y1  - 2014/03//
N1  - Accession Number: 103967237. Language: English. Entry Date: 20140627. Revision Date: 20151015. Publication Type: Journal Article; pictorial; research; tables/charts. Journal Subset: Allied Health; Blind Peer Reviewed; Peer Reviewed; USA. Instrumentation: Motor-Free Visual Perception Test (MVPT); Executive Function Performance Test (EFPT). NLM UID: 8410047. 
KW  - Brain Injuries -- Rehabilitation
KW  - Virtual Reality
KW  - Therapeutic Exercise
KW  - Psychomotor Performance
KW  - Cognition
KW  - Upper Extremity
KW  - Outcomes (Health Care)
KW  - Human
KW  - Pilot Studies
KW  - Chronic Disease
KW  - Activities of Daily Living
KW  - Goniometry
KW  - Dynamometry
KW  - Neuropsychological Tests
KW  - Repeated Measures
KW  - Pretest-Posttest Design
KW  - Muscle Strength
KW  - Treatment Outcomes
KW  - P-Value
KW  - Rehabilitation Patients
KW  - Functional Assessment
KW  - Summated Rating Scaling
KW  - Scales
KW  - Motor Skills
KW  - Task Performance and Analysis
KW  - Intraclass Correlation Coefficient
KW  - Internal Consistency
KW  - Coefficient Alpha
KW  - Descriptive Statistics
KW  - Friedman Test
KW  - Analysis of Variance
KW  - Male
KW  - Female
KW  - Adult
KW  - Middle Age
KW  - Aged
KW  - Pearson's Correlation Coefficient
KW  - Range of Motion
KW  - T-Tests
KW  - Wilcoxon Signed Rank Test
KW  - New England
KW  - Video Games
SP  - 377
EP  - 390
JO  - Journal of Rehabilitation Research & Development
JF  - Journal of Rehabilitation Research & Development
JA  - J REHABIL RES DEV
VL  - 51
IS  - 3
CY  - Baltimore, Maryland
PB  - VA Prosthetics Research & Development Center
AB  - Deficiencies in upper-limb motor function and executive functioning can compromise an affected individual’s ability to complete everyday activities. Impaired motor and executive functioning therefore pose a risk to increasing numbers of veterans who have been diagnosed with acquired brain injury. This article reports on changes in upper-limb motor function and executive functioning of 12 adult participants with chronic acquired brain injury using a novel, computer-based, motor and cognitive rehabilitation program called PreMotor Exercise Games (PEGs). Manual muscle, goniometric range of motion, and dynamometer assessments were used to determine motor functioning while the Executive Function Performance Test measured cognitive functioning. A three-level repeated measures design was conducted to determine changes pre- and postintervention. Participants demonstrated significant improvement in shoulder (p = 0.01) and wrist (p = 0.01) range of motion and clinically relevant improvement for elbow range of motion. Participants demonstrated clinically relevant improvement in shoulder, elbow, and wrist strength. Finally, participants demonstrated significant improvement in executive functioning (p < 0.05). Using PEGs as a modality for both motor and cognitive intervention is a potentially beneficial adjunct to rehabilitation and warrants further study.
SN  - 0748-7711
AD  - Salem State University, Salem, MA.
AD  - University of New Hampshire, Durham, NH.
U2  - PMID: 25019661.
DO  - 10.1682/JRRD.2013.05.0103
UR  - http://search.ebscohost.com/login.aspx?direct=true&db=jlh&AN=103967237&site=ehost-live
DP  - EBSCOhost
DB  - jlh
ER  - 

TY  - JOUR
ID  - 104198269
T1  - Exercise intensity of robot-assisted walking versus overground walking in nonambulatory stroke patients.
AU  - van Nunen, Michiel P. M.
AU  - Gerrits, Karin H. L.
AU  - de Haan, Arnold
AU  - Janssen, Thomas W. J.
Y1  - 2012/12/15/
N1  - Accession Number: 104198269. Language: English. Entry Date: 20130730. Revision Date: 20151015. Publication Type: Journal Article; research; tables/charts. Journal Subset: Allied Health; Blind Peer Reviewed; Peer Reviewed; USA. Instrumentation: Berg Balance Scale; Functional Ambulation Category (FAC). Grant Information: This material was based on work supported by the Dutch Heart Foundation (Hartstichting, grant 07.21). NLM UID: 8410047. 
KW  - Robotics -- Utilization
KW  - Treadmills -- Utilization
KW  - Exercise Intensity -- Evaluation
KW  - Walking
KW  - Stroke -- Rehabilitation
KW  - Human
KW  - Funding Source
KW  - Netherlands
KW  - Exercise Physiology
KW  - Physical Activity -- Standards
KW  - Middle Age
KW  - Adult
KW  - Comparative Studies
KW  - Oxygen Consumption -- Evaluation
KW  - Heart Rate -- Evaluation
KW  - Male
KW  - Female
KW  - Hemiplegia
KW  - Stroke Patients
KW  - Descriptive Statistics
KW  - Clinical Assessment Tools
KW  - Balance, Postural -- Evaluation
KW  - Repeated Measures
KW  - Analysis of Variance
KW  - Post Hoc Analysis
KW  - Paired T-Tests
KW  - Two-Way Analysis of Variance
KW  - T-Tests
KW  - Data Analysis Software
SP  - 1537
EP  - 1546
JO  - Journal of Rehabilitation Research & Development
JF  - Journal of Rehabilitation Research & Development
JA  - J REHABIL RES DEV
VL  - 49
IS  - 10
CY  - Baltimore, Maryland
PB  - VA Prosthetics Research & Development Center
AB  - It has been suggested that aerobic training should be considered in stroke rehabilitation programs to counteract detrimental health effects and decrease cardiovascular risk caused by inactivity. Robot-assisted treadmill exercise (using a Lokomat device) has the potential to increase the duration of walking therapy relative to conventional overground therapy. We investigated whether exercise intensity during Lokomat therapy is adequate to elicit a training effect and how assistance during walking in the Lokomat affects this exercise intensity. Ten patients with stroke (age 54 +/- 9 yr) walked in both the Lokomat and in a hallway. Furthermore, 10 nondisabled subjects (age 43 +/- 14 yr) walked in the Lokomat at various settings and on a treadmill at various speeds. During walking, oxygen consumption and heart rate were monitored. Results showed that for patients with stroke, exercise intensity did not reach recommended levels (30% heart rate reserve) for aerobic training during Lokomat walking. Furthermore, exercise intensity during walking in the Lokomat (9.3 +/- 1.6 mL/min/kg)was lower than during overground walking (10.4 +/- 1.3 mL/min/kg). Also, different settings of the Lokomat only had small effects on exercise intensity in nondisabled subjects.
SN  - 0748-7711
AD  - Research Institute MOVE, Vrije Universiteit Amsterdam, Amsterdam, Netherlands; Amsterdam Rehabilitation Research Center/Reade, Amsterdam, Netherlands
AD  - Research Institute MOVE, Vrije Universiteit Amsterdam, Amsterdam, Netherlands; Institute for Biomedical Research into Human Movement and Health, Manchester Metropolitan University, Manchester, United Kingdom
U2  - PMID: 23516057.
DO  - 10.1682/JRRD.2011.12.0252
UR  - http://search.ebscohost.com/login.aspx?direct=true&db=jlh&AN=104198269&site=ehost-live
DP  - EBSCOhost
DB  - jlh
ER  - 

TY  - JOUR
ID  - 105488813
T1  - Comparison of wheelchair wheels in terms of vibration and spasticity in people with spinal cord injury.
AU  - Vorrink SN
AU  - Van der Woude LH
AU  - Messenberg A
AU  - Cripton PA
AU  - Hughes B
AU  - Sawatzky BJ
Y1  - 2008/12//
[truncated: 240,117 more chars]
