# Supplementary material for: The influence of musculoskeletal pain disorders on muscle synergies—A systematic review
Source: PLoS One. 2018 Nov 5;13(11):e0206885. doi: 10.1371/journal.pone.0206885 (PMC6218076; doi:10.1371/journal.pone.0206885)
Supplement: S4 File — (OVD) [file pone.0206885.s004.ovd]

<1. >
VN  - Ovid Technologies
DB  - Embase
UI  - 619446361
ST  - CONFERENCE ABSTRACT
AU  - Ackerl M.
AU  - Grisold W.
IN  - (Ackerl, Grisold) Department of Neurology, Kaiser Franz Josef Hospital, Vienna, Austria
AD  - M. Ackerl, Department of Neurology, Kaiser Franz Josef Hospital, Vienna, Austria
CP  - Netherlands
TI  - Vasculitic neuropathy complicated by anterior spinal artery syndrome.
SO  - Journal of Neuromuscular Diseases. Conference: 14th International Congress on Neuromuscular Diseases, ICNMD 2016. Canada. 3 (Supplement 1) (pp S64-S65), 2016. Date of Publication: 2016.
CS  - 20160705
CE  - 20160709
PB  - IOS Press
MH  - adult
MH  - axon
MH  - blood
MH  - body weight
MH  - brachial plexus
MH  - case report
MH  - cervical spine
MH  - classification
MH  - coordination
MH  - disease course
MH  - drug combination
MH  - drug therapy
MH  - female
MH  - finger
MH  - hemicolectomy
MH  - human
MH  - immobility
MH  - joint function
MH  - kidney function
MH  - leg
MH  - long term care
MH  - lymphocytic infiltration
MH  - medulla oblongata
MH  - middle aged
MH  - muscle function
MH  - muscle hypotonia
MH  - nerve biopsy
MH  - nerve conduction velocity
MH  - *nerve lesion
MH  - neuropathic pain
MH  - nuclear magnetic resonance imaging
MH  - pain
MH  - paraplegia
MH  - perforation
MH  - sensorimotor neuropathy
MH  - spinal cord infarction
MH  - *spinal cord ischemia
MH  - steroid therapy
MH  - sural nerve
MH  - thoracic spine
MH  - tibia
MH  - touch
MH  - ulna
MH  - ultrasound
MH  - vasculitis
MH  - walking
MH  - wound healing
MH  - azathioprine
MH  - endogenous compound
MH  - immunoglobulin
MH  - neutrophil cytoplasmic antibody
MH  - prednisolone
MH  - rituximab
AB  - Anterior spinal artery syndrome as complication of vasculitic neuropathy is rare. The objective is to provide single patient experience in a patient with anterior spinal artery syndrome in vasculitic neuropathy. This work is a single patient observation. Standard methods for blood tests, nerve conduction velocities (NCV), ultrasound, MRI, CSF studies, muscle and nerve biopsy were used. Anti- PR3 ANCA was used for measuring disease activity. A 56-year-old female patient was admitted with a progressive sensorimotor neuropathy. Guillain- Barre syndrome was suspected and IVIG treatment with 0.4g/kg body weight for 5 days was performed. Following a short period of improvement she experienced severe neuropathic pain radiating unilaterally from the brachial plexus and asymmetrically in both legs. Although the rather symmetric motor dysfunction was unusual for vasculitic neuropathy, the neuropathic pain syndromes were suggestive. Anti- PR3 ANCA was highly elevated with 608 U/ml (<5 U/ml). The sural nerve biopsy showed inflammatory lymphocytic infiltrates but did not allow any further classification. Apart from reduced renal function, no other organ involvement could be detected. NCV now showed asymmetric axonal nerve lesions, compatible with a multifocal neuropathy. Ultrasound demonstrated short segmental thickening of several peripheral nerves (median, ulnar, peroneal, tibial and sciatic). Perception of joint movement of the upper and lower extremities was severely reduced, walking felt like "walking on clouds". Steroid therapy was initiated but the disease progression could not be halted. The patient experienced a painless sigma perforation and hemicolectomy was performed. Prednisolone therapy was drastically reduced to allow wound healing. 4 weeks later she reported dramatic and painful worsening of her condition. She experienced further pain in both hands and legs as well as an autonomic dysregulation with hypotonia. The coordination of both hands fingers was further reduced, lower extremities were paraplegic, she had a possible sensory level at TH6, and light touch on lower extremities had an allodynic spread. MRI studies of the cervical and thoracic spine were repeated which showed a ventral medullar signal alteration from C5 to TH3 resembling the vascular distribution of the spinal anterior artery. In addition to steroids now several cycles of rituximab 375 mg/m2 once weekly were given and further long term treatment with azathioprine was initiated. This therapy had an effect on the anti-PR3 ANCA which was declining (110 U/ml). Still she has remained bedbound with proximal muscle activity but distally absent nerve conduction velocities in upper and lower extremities. This case provides several differential diagnostic difficulties: 1) the rather symmetric onset of an acute neuropathy resembling GBS, 2) the pattern of vasculitis not allowing any further histological classification, 3) the painless perfora tion of the sigma as possible sign of autonomic involvement and 4) a rare anterior spinal cord infarction in a patient with severe neuropathy, which was difficult to asses, as the vasculitic neuropathy concealed the symptoms of spinal cord infarction. Acute anterior spinal infarction appearing in vasculitic neuropathy is rare and is difficult to detect in a severe case of neuropathy.
RN  - 446-86-6 (azathioprine); 9007-83-4 (immunoglobulin); 50-24-8 (prednisolone); 174722-31-7 (rituximab)
IS  - 2214-3602
DO  - http://dx.doi.org/10.3233/JND-160001
LG  - English
SL  - English
SU  - Journal
PT  - Conference Abstract
EM  - 201750
DD  - 20171201
DC  - 20171201
YR  - 2016
CR  - Copyright 2017 Elsevier B.V., All rights reserved.
XL  - http://ovidsp.ovid.com/ovidweb.cgi?T=JS&CSC=Y&NEWS=N&PAGE=fulltext&D=emedx&AN=619446361
XL  - http://sfxeu07.hosted.exlibrisgroup.com/bham?sid=OVID:embase&id=pmid:&id=doi:10.3233%2FJND-160001&issn=2214-3602&isbn=&volume=3&issue=Supplement+1&spage=S64&pages=S64-S65&date=2016&title=Journal+of+Neuromuscular+Diseases&atitle=Vasculitic+neuropathy+complicated+by+anterior+spinal+artery+syndrome&aulast=Ackerl&pid=%3Cauthor%3EAckerl+M.%3C%2Fauthor%3E%3CAN%3E619446361%3C%2FAN%3E%3CDT%3EConference+Abstract%3C%2FDT%3E

<2. >
VN  - Ovid Technologies
DB  - Embase
UI  - 619419584
ST  - CONFERENCE ABSTRACT
AU  - Kopacik R.
AU  - Bednarik J.
AU  - Skorna M.
AU  - Kostalova M.
AU  - Vlckova E.
IN  - (Kopacik, Skorna, Kostalova, Vlckova) Department of Neurology, University Hospital Brno, Brno, Czech Republic
      (Bednarik) Neurology Department, University Hospital Brno, Brno, Czech Republic
AD  - R. Kopacik, Department of Neurology, University Hospital Brno, Brno, Czech Republic
CP  - Netherlands
TI  - Serial measurement of intraepidermal nerve fiber loss in critically ill patients.
SO  - Journal of Neuromuscular Diseases. Conference: 13th International Congress on Neuromuscular Diseases, ICNMD 2014. France. 1 (Supplement 1) (pp S331-S332), 2014. Date of Publication: 2014.
CS  - 20140705
CE  - 20140710
PB  - IOS Press
MH  - adult
MH  - autonomic dysfunction
MH  - brain disease
MH  - clinical article
MH  - consciousness
MH  - critical illness
MH  - *critically ill patient
MH  - delirium
MH  - electromyography
MH  - female
MH  - heart rate variability
MH  - human
MH  - intensive care unit
MH  - leg
MH  - male
MH  - multiple organ failure
MH  - muscle function
MH  - muscle strength
MH  - *nerve conduction
MH  - neuromuscular disease
MH  - neuromuscular system
MH  - neuropathy
MH  - risk assessment
MH  - risk factor
MH  - sepsis
MH  - skin biopsy
MH  - spectroscopy
AB  - Background: Small fiber pathology based on crosssectional assessment of intraepidermal nerve fiber density (IENFD) as a hallmark of small fiber neuropathy has recently been shown in acute phase of neurocritical illness in patients without previous neuropathy or neuropathic risk factors and may explain pain and chronic sensory involvement in critical care survivors. The aim of the study was to verifythe decline in IENFD on serial measurement, that is stil lacking, and to correlate the small fiber loss with the large fiber neuropathy, myopathy and encephalopathy. Patients and methods: We enrolled 11 adult neurocritical care patients with no previous history or risk factors for neuromuscular disease who underwent serial skin biopsy together with evaluation of consciousness (including daily assessment of the Confusion Assessment Method for the Intensive Care Unit), sensory functions, muscle strength usinm MRC score (in cooperative patients), nerve conduction study and needle electromyography, and autonomic dysfunction using spectral analysis of heart rate variability. Development of infection, sepsis and multiple organ failure was recorded throughout the ICU stay. IENFD was assessed at the onset of critical illness, mostly within 24 hours (up to 3 days after the onset, median: 1st day) at the distal site of the right leg, and compared with values obtained from the left leg within 10-14 days (median: 13 days) after the first examination. Results: Of the 11 patients recruited, 9 (82%) had sepsis or multiple organ failure. Initially, 2 patients (18 %) had abnormal IENFD (median: 5.05 fibers/ mm) and showed significant decrease with abnormal IENFD in 8 patients (73%) on the second evaluation (median: 2.18 fibers/mm; p < 0.001). Signs of critical illness myopathy and/or neuropathy was found in 6 patients (55%), signs of autonomic dysfunction in 3 patients (2%) and signs of septic encephalopathy manifested as an episode of delirium in 7 cases (64%). Conclusions: Serial IENFD measurement showed the evidence ofvery frequent sensory small-fiber involvement in the acute phase of critical illness. Loss of sensory small fibers is an inseparable part of multiple involvement of neuromuscular system in critically ill patients representingan integral part of multiple organ failure in critically illpatients.
IS  - 2214-3602
DO  - http://dx.doi.org/10.3233/JND-149002
LG  - English
SL  - English
SU  - Journal
PT  - Conference Abstract
EM  - 201749
DD  - 20171129
DC  - 20171129
YR  - 2014
CR  - Copyright 2017 Elsevier B.V., All rights reserved.
XL  - http://ovidsp.ovid.com/ovidweb.cgi?T=JS&CSC=Y&NEWS=N&PAGE=fulltext&D=emexb&AN=619419584
XL  - http://sfxeu07.hosted.exlibrisgroup.com/bham?sid=OVID:embase&id=pmid:&id=doi:10.3233%2FJND-149002&issn=2214-3602&isbn=&volume=1&issue=Supplement+1&spage=S331&pages=S331-S332&date=2014&title=Journal+of+Neuromuscular+Diseases&atitle=Serial+measurement+of+intraepidermal+nerve+fiber+loss+in+critically+ill+patients&aulast=Kopacik&pid=%3Cauthor%3EKopacik+R.%3C%2Fauthor%3E%3CAN%3E619419584%3C%2FAN%3E%3CDT%3EConference+Abstract%3C%2FDT%3E

<3. >
VN  - Ovid Technologies
DB  - Embase
UI  - 616682281
EU  - 20170413085
ST  - Embase
AU  - Falla D.
AU  - Cescon C.
AU  - Lindstroem R.
AU  - Barbero M.
AE  - Falla D.; d.falla@bham.ac.uk
IN  - (Falla) School of Sport, Exercise and Rehabilitation Sciences, Centre of Precision Rehabilitation for Spinal Pain (CPR Spine), College of Life and Environmental Sciences, University of Birmingham, Birmingham B15 2 TT, United Kingdom
      (Cescon, Barbero) Rehabilitation Research Laboratory, Department of Business Economics, Health and Social Care, University of Applied Sciences and Arts of Southern Switzerland, SUPSI, Manno, Switzerland
      (Lindstroem) Department of Health Science and Technology, Center for Neuroplasticity and Pain (CNAP), Center for Sensory-Motor Interaction (SMI), Aalborg University, Aalborg, Denmark
AD  - D. Falla, School of Sport, Exercise and Rehabilitation Sciences, Centre of Precision Rehabilitation for Spinal Pain (CPR Spine), College of Life and Environmental Sciences, University of Birmingham, Birmingham B15 2 TT, United Kingdom. E-mail: d.falla@bham.ac.uk
CP  - United States
TI  - Muscle Pain Induces a Shift of the Spatial Distribution of Upper Trapezius Muscle Activity during a Repetitive Task: A Mechanism for Perpetuation of Pain with Repetitive Activity?.
SO  - Clinical Journal of Pain. 33 (11) (pp 1006-1013), 2017. Date of Publication: 2017.
PB  - Lippincott Williams and Wilkins (E-mail: kathiest.clai@apta.org)
TJ  - Clinical Journal of Pain
KW  - High-density EMG
KW  - Muscle pain
KW  - Repetitive work
KW  - Work-related musculoskeletal disorders
UR  - http://www.clinicalpain.com
MH  - adult
MH  - article
MH  - *biomechanics
MH  - clinical assessment
MH  - comparative study
MH  - controlled study
MH  - disease association
MH  - electromyography
MH  - *experimental muscle pain
MH  - human
MH  - male
MH  - motor coordination
MH  - movement (physiology)
MH  - *muscle contraction
MH  - nociception
MH  - normal human
MH  - observational study
MH  - outcome assessment
MH  - pain intensity
MH  - priority journal
MH  - *task performance
MH  - *trapezius muscle
MH  - sodium chloride
MH  - electrode
AB  - Objective: An association exists between repetitive movements and the development or perpetuation of neck-shoulder muscle pain. The mechanisms underlying this association remain unclear. This observational study investigated the effect of upper trapezius muscle pain on the distribution of upper trapezius activity during repetitive lifting. It was hypothesized that nociception would change the distribution of activity resulting in activation of muscle regions which would not normally be active during the task. Materials and Methods: Healthy men repeatedly lifted a box with a cycle time of 3 seconds for 50 cycles, at baseline, following injection of isotonic and hypertonic saline into the upper trapezius muscle and 15 minutes after the last injection. High-density surface electromyography (EMG) was recorded from the upper trapezius using a grid of 64 electrodes. The EMG amplitude was computed for each location to form a map of the EMG amplitude distribution. Results: During the painful condition, the overall EMG amplitude was lower compared with all other conditions (P<0.05) and in addition, the center of upper trapezius activity was shifted toward the caudal region of the muscle (P<0.01), a region not normally active during the task. The described alterations of muscle activity likely play an important role in the perpetuation of pain during repetitive activity. Discussion: Novel mapping of the spatial distribution of upper trapezius muscle activity showed that nociception induced a redistribution of activity during repetitive lifting. This knowledge provides new insights into the mechanisms underlying the perpetuation of pain with repetitive activity.
Copyright © 2017 Wolters Kluwer Health, Inc. All rights reserved.
RF  - 45
EC  - Orthopedic Surgery [33], Neurology and Neurosurgery [8]
RN  - 7647-14-5 (sodium chloride)
IS  - 0749-8047
EN  - 1536-5409
DO  - http://dx.doi.org/10.1097/AJP.0000000000000513
CD  - CJPAE
LG  - English
SL  - English
SU  - Journal
PT  - Article
EM  - 201748
RD  - 20171120
DC  - 20171120
YR  - 2017
SI  - Enhancement type="8" status="002"
CR  - Copyright 2017 Elsevier B.V., All rights reserved.
XL  - http://ovidsp.ovid.com/ovidweb.cgi?T=JS&CSC=Y&NEWS=N&PAGE=fulltext&D=emexb&AN=616682281
XL  - http://sfxeu07.hosted.exlibrisgroup.com/bham?sid=OVID:embase&id=pmid:&id=doi:10.1097%2FAJP.0000000000000513&issn=0749-8047&isbn=&volume=33&issue=11&spage=1006&pages=1006-1013&date=2017&title=Clinical+Journal+of+Pain&atitle=Muscle+Pain+Induces+a+Shift+of+the+Spatial+Distribution+of+Upper+Trapezius+Muscle+Activity+during+a+Repetitive+Task%3A+A+Mechanism+for+Perpetuation+of+Pain+with+Repetitive+Activity%3F&aulast=Falla&pid=%3Cauthor%3EFalla+D.%3C%2Fauthor%3E%3CAN%3E616682281%3C%2FAN%3E%3CDT%3EArticle%3C%2FDT%3E

<4. >
VN  - Ovid Technologies
DB  - Embase
UI  - 618612080
EU  - 20170699843
ST  - Embase
AU  - Manickaraj N.
AU  - Bisset L.M.
AU  - Devanaboyina V.S.P.T.
AU  - Kavanagh J.J.
AE  - Kavanagh J.J.; j.kavanagh@griffith.edu.au
IN  - (Manickaraj, Bisset, Devanaboyina, Kavanagh) Menzies Health Institute Queensland, Griffith University, Southport, QLD, Australia
AD  - J.J. Kavanagh, Menzies Health Inst. Queensland, Griffith Univ., Gold Coast Campus, Southport, QLD 4222, Australia. E-mail: j.kavanagh@griffith.edu.au
CP  - United States
TI  - Chronic pain alters spatiotemporal activation patterns of forearm muscle synergies during the development of grip force.
SO  - Journal of Neurophysiology. 118 (4) (pp 2132-2141), 2017. Date of Publication: October 2017.
PB  - American Physiological Society (E-mail: subscrip@the-aps.org)
TJ  - Journal of Neurophysiology
KW  - Complexity
KW  - Coordination
KW  - Force development
KW  - Muscle synergy
KW  - Pain
UR  - http://jn.physiology.org/content/118/4/2132.full.pdf
MH  - adult
MH  - *arm muscle
MH  - article
MH  - *chronic pain
MH  - clinical article
MH  - controlled study
MH  - elbow
MH  - electromyography
MH  - female
MH  - *forearm
MH  - *grip strength
MH  - human
MH  - male
MH  - muscle contraction
MH  - priority journal
MH  - task performance
MH  - wrist
AB  - It is largely unknown how the CNS regulates multiple muscle systems in the presence of pain. This study used muscle synergy analysis to investigate multiple forearm muscles in individuals with chronic elbow pain during the development of grip force. Eleven individuals with chronic elbow pain and 11 healthy age-matched control subjects developed grip force to 15% and 30% of maximum voluntary contraction (MVC). Surface electromyography was obtained from six forearm muscles during force development before nonnegative matrix factorization was performed. The relationship between muscle synergies and standard clinical tests of elbow pain were examined by linear regression. During grip force development to 15% MVC the pain group had a lower number of forearm muscle synergies, increased similarity in spatial activation patterns, increased cocontraction of forearm flexors, and a greater magnitude of muscle weightings across the forearm when performing the task. During the 30% MVC grip the numbers of muscle synergies were the same for both groups; however, the pain group had lower activation and reduced variability in the timing of peak activation. The timing of peak activation was delayed in the pain group regardless of the task, and performing the grip in different wrist postures did not affect muscle synergy characteristics in either group. Although localized pain causes direct dysfunction of an affected muscle, this study provides evidence that the timing and amplitude of agonist and antagonist muscle activity are also affected with chronic pain. NEW & NOTEWORTHY Muscle activation patterns of individuals with chronic elbow pain are simplified compared with healthy individuals. This is apparent as individuals with pain exhibit fewer forearm muscle synergies, and increased similarity of activation patterns between forearm muscles, when performing pain-free isometric gripping. As such, even during pain-free tasks it is possible to observe changes in motor control in people with chronic pain.
Copyright © 2017 the American Physiological Society.
RF  - 50
EC  - Physiology [2], Neurology and Neurosurgery [8]
IS  - 0022-3077
EN  - 1522-1598
DO  - http://dx.doi.org/10.1152/jn.00210.2017
CD  - JONEA
LG  - English
SL  - English
SU  - Journal
PT  - Article
EM  - 201743
RD  - 20171012
DC  - 20171012
YR  - 2017
SI  - Enhancement type="8" status="002"
CR  - Copyright 2017 Elsevier B.V., All rights reserved.
XL  - http://ovidsp.ovid.com/ovidweb.cgi?T=JS&CSC=Y&NEWS=N&PAGE=fulltext&D=emexb&AN=618612080
XL  - http://sfxeu07.hosted.exlibrisgroup.com/bham?sid=OVID:embase&id=pmid:&id=doi:10.1152%2Fjn.00210.2017&issn=0022-3077&isbn=&volume=118&issue=4&spage=2132&pages=2132-2141&date=2017&title=Journal+of+Neurophysiology&atitle=Chronic+pain+alters+spatiotemporal+activation+patterns+of+forearm+muscle+synergies+during+the+development+of+grip+force&aulast=Manickaraj&pid=%3Cauthor%3EManickaraj+N.%3C%2Fauthor%3E%3CAN%3E618612080%3C%2FAN%3E%3CDT%3EArticle%3C%2FDT%3E

<5. >
VN  - Ovid Technologies
DB  - Embase
UI  - 610396119
EU  - 20160384746
PM  - 27214247 [http://www.ncbi.nlm.nih.gov/pubmed/?term=27214247]
ST  - Embase
AU  - Smith J.A.
AU  - Kulig K.
AE  - Smith J.A.; josmith@chapman.edu
IN  - (Smith) Department of Physical Therapy, Chapman University, Harry and Dianne Rinker Health Science Campus, 9401 Jeronimo Road, Irvine, CA 92618, United States
      (Smith, Kulig) Division of Biokinesiology and Physical Therapy, University of Southern California, CHP-155, 1540 Alcazar Street, Los Angeles, CA 90089, United States
AD  - J.A. Smith, Department of Physical Therapy, Chapman University, Harry and Dianne Rinker Health Science Campus, 9401 Jeronimo Road, Irvine, CA 92618, United States. E-mail: josmith@chapman.edu
CP  - United Kingdom
TI  - Trunk-pelvis coordination during turning: A cross sectional study of young adults with and without a history of low back pain.
SO  - Clinical Biomechanics. 36 (pp 58-64), 2016. Date of Publication: 01 Jul 2016.
PB  - Elsevier Ltd
TJ  - Clinical Biomechanics
KW  - Coordination
KW  - Low back pain
KW  - Pelvis
KW  - Trunk
KW  - Walking turns
UR  - http://www.elsevier.com/locate/clinbiomech
MH  - adult
MH  - article
MH  - body height
MH  - clinical article
MH  - controlled study
MH  - cross sectional study
MH  - disease duration
MH  - electromyography
MH  - female
MH  - human
MH  - *low back pain
MH  - male
MH  - metabolic equivalent
MH  - *motor coordination
MH  - priority journal
MH  - test retest reliability
MH  - *trunk pelvis coordination
MH  - *walking
MH  - young adult
AB  - Background During steady-state locomotion, symptomatic individuals with low back pain demonstrate reduced ability to modulate coordination between the trunk and the pelvis in the axial plane. It is unclear if this is also true during functional locomotor perturbations such as changing direction, or if this change in coordination adaptability persists between symptomatic episodes. The purpose of this study was to compare trunk-pelvis coordination during walking turns in healthy individuals and asymptomatic individuals with a history of low back pain. Methods Participants performed multiple ipsilateral turns. Axial plane inter-segmental coordination and stride-to-stride coordination variability were quantified using the vector coding technique. Frequency of coordination mode and amplitude of coordination variability was compared between groups using Wilcoxon signed-rank tests and paired t-tests respectively. Findings During stance phase of the turn, there was no significant difference in either inter-segmental coordination or coordination variability between groups. Inter-segmental coordination between the trunk and the pelvis was predominantly inphase during this part of the turn. During swing phase, patterns of coordination were more diversified, and individuals with a history of low back pain had significantly greater trunk phase coordination than healthy controls. Coordination variability was the same in both groups. Interpretation Changes in trunk-pelvis coordination are evident between symptomatic episodes in individuals with a history of low back pain. However, previously demonstrated decreases in coordination variability were not found between symptomatic episodes in individuals with recurrent low back pain and therefore may represent a response to concurrent pain rather than a persistent change in motor control.
Copyright © 2016 Elsevier Ltd.
RF  - 51
EC  - Orthopedic Surgery [33]
IS  - 0268-0033
EN  - 1879-1271
DO  - http://dx.doi.org/10.1016/j.clinbiomech.2016.05.011
CD  - CLBIE
LG  - English
SL  - English
SU  - Journal
PT  - Article
EM  - 201742
RD  - 20171009
DC  - 20160604
YR  - 2016
SI  - Enhancement type="8" status="002"
CR  - Copyright 2017 Elsevier B.V., All rights reserved.
XL  - http://ovidsp.ovid.com/ovidweb.cgi?T=JS&CSC=Y&NEWS=N&PAGE=fulltext&D=emexb&AN=610396119
XL  - http://sfxeu07.hosted.exlibrisgroup.com/bham?sid=OVID:embase&id=pmid:27214247&id=doi:10.1016%2Fj.clinbiomech.2016.05.011&issn=0268-0033&isbn=&volume=36&issue=&spage=58&pages=58-64&date=2016&title=Clinical+Biomechanics&atitle=Trunk-pelvis+coordination+during+turning%3A+A+cross+sectional+study+of+young+adults+with+and+without+a+history+of+low+back+pain&aulast=Smith&pid=%3Cauthor%3ESmith+J.A.%3C%2Fauthor%3E%3CAN%3E610396119%3C%2FAN%3E%3CDT%3EArticle%3C%2FDT%3E

<6. >
VN  - Ovid Technologies
DB  - Embase
UI  - 611875457
EU  - 20160624603
PM  - 27513847 [http://www.ncbi.nlm.nih.gov/pubmed/?term=27513847]
ST  - Embase
AU  - Diamond L.E.
AU  - Van den Hoorn W.
AU  - Bennell K.L.
AU  - Wrigley T.V.
AU  - Hinman R.S.
AU  - O'Donnell J.
AU  - Hodges P.W.
AE  - Diamond L.E.; lauraem@student.unimelb.edu.au
IN  - (Diamond, Bennell, Wrigley, Hinman) Department of Physiotherapy, Center for Health, Exercise and Sports Medicine, The University of Melbourne, School of Health Sciences, 161 Barry Street, Parkville, VIC 3010, Australia
      (Van den Hoorn, Hodges) Center of Clinical Research Excellence in Spinal Pain, Injury and Health, The University of Queensland, School of Health and Rehabilitation Sciences, Brisbane, QLD 4072, Australia
      (O'Donnell) St Vincent's Hospital, East Melbourne, Australia
AD  - L.E. Diamond, Department of Physiotherapy, Center for Health, Exercise and Sports Medicine, The University of Melbourne, School of Health Sciences, 161 Barry Street, Parkville, VIC 3010, Australia. E-mail: lauraem@student.unimelb.edu.au
CP  - United States
TI  - Coordination of deep hip muscle activity is altered in symptomatic femoroacetabular impingement.
SO  - Journal of Orthopaedic Research. 35 (7) (pp 1494-1504), 2017. Date of Publication: July 2017.
PB  - John Wiley and Sons Inc. (P.O.Box 18667, Newark NJ 07191-8667, United States)
TJ  - Journal of Orthopaedic Research
KW  - electromyography
KW  - femoroacetabular impingement
KW  - gait
KW  - hip joint
KW  - muscle coordination
UR  - http://www.interscience.wiley.com/jpages/0736-0266
MH  - adult
MH  - article
MH  - clinical article
MH  - clinical assessment
MH  - clinical examination
MH  - comparative study
MH  - controlled study
MH  - electrode
MH  - electromyography
MH  - female
MH  - *femoroacetabular impingement/di [Diagnosis]
MH  - gait
MH  - *hip muscle
MH  - human
MH  - male
MH  - *motor coordination
MH  - *muscle contraction
MH  - nuclear magnetic resonance imaging
MH  - nuclear magnetic resonance scanner
MH  - priority journal
MH  - quadratus femoris muscle
MH  - sex difference
AB  - Diagnosis of femoroacetabular impingement (FAI) is increasing, yet the associated physical impairments remain poorly defined. This morphological hip condition can cause joint pain, stiffness, impaired function, and eventually hip osteoarthritis. This exploratory study compared coordination of deep hip muscles between people with and without symptomatic FAI using analysis of muscle synergies (i.e., patterns of activity of groups of muscles activated in synchrony) during gait. Fifteen individuals (11 males) with symptomatic FAI (clinical examination and imaging) and 14 age- and sex-comparable controls without morphological FAI underwent testing. Intramuscular fine-wire and surface electrodes recorded electromyographic activity of selected deep and superficial hip muscles. A non-negative matrix factorization algorithm extracted three synergies which were compared between groups. Information regarding which muscles were activated together in the FAI group (FAI group synergy vector) was used to reconstruct individual electromyography patterns and compare groups. Variance accounted for (VAF) by three synergies was less for the control (94.8 [1.4]%) than FAI (96.0 [1.0]%) group (p = 0.03). VAF of obturator internus was significantly higher in the FAI group (p = 0.02). VAF of the reconstructed individual electromyography patterns with the FAI or control group vector were significantly higher for the FAI group (p < 0.01). Following reconstruction, VAF of quadratus femoris was significantly more reduced in controls (p = 0.04), indicating greater between-subject variability. Coordination of deep hip muscles in the synergy related to hip joint control during early swing differed between groups. This phase involves movement towards the impingement position, which has relevance for the interpretation of synergy differences and potential clinical importance. © 2016 Orthopaedic Research Society. Published by Wiley Periodicals, Inc. J Orthop Res 35:1494-1504, 2017.
Copyright © 2016 Orthopaedic Research Society. Published by Wiley Periodicals, Inc.
RF  - 50
EC  - Orthopedic Surgery [33]
DV  - Siemens
DV  - Siemens Magnetom Triotim syngo MR B17: Siemens
IS  - 0736-0266
EN  - 1554-527X
DO  - http://dx.doi.org/10.1002/jor.23391
CD  - JORED
LG  - English
SL  - English
GI  - No: FT130100175
Organization: (ARC) *Australian Research Council*

      No: ID631717
Organization: (NHMRC) *National Health and Medical Research Council*
GA  - Funding was provided by a Program Grant from the National Health and Medical Research Council (NHMRC) of Australia (ID631717). KB is supported by a Principal Research Fellowship (APP1058440) from the NHMRC. RH is supported by a Future Fellowship from the Australian Research Council (FT130100175), and PH is supported by a Senior Principal Research Fellowship (APP1002190) from the NHMRC.
SU  - Journal
PT  - Article
EM  - 201742
RD  - 20170705
DC  - 20170705
YR  - 2017
SI  - Enhancement type="8" status="002"
CR  - Copyright 2017 Elsevier B.V., All rights reserved.
XL  - http://ovidsp.ovid.com/ovidweb.cgi?T=JS&CSC=Y&NEWS=N&PAGE=fulltext&D=emexb&AN=611875457
XL  - http://sfxeu07.hosted.exlibrisgroup.com/bham?sid=OVID:embase&id=pmid:27513847&id=doi:10.1002%2Fjor.23391&issn=0736-0266&isbn=&volume=35&issue=7&spage=1494&pages=1494-1504&date=2017&title=Journal+of+Orthopaedic+Research&atitle=Coordination+of+deep+hip+muscle+activity+is+altered+in+symptomatic+femoroacetabular+impingement&aulast=Diamond&pid=%3Cauthor%3EDiamond+L.E.%3C%2Fauthor%3E%3CAN%3E611875457%3C%2FAN%3E%3CDT%3EArticle%3C%2FDT%3E

<7. >
VN  - Ovid Technologies
DB  - Embase
UI  - 618508499
EU  - 20170685494
ST  - Embase
AU  - Kovrazhkina E.A.
AU  - Razinskaya O.D.
AU  - Gubsky L.V.
AE  - Kovrazhkina E.A.; elekov2@yandex.ru
IN  - (Kovrazhkina, Razinskaya, Gubsky) Pirogov Russian National Research Medical University, Moscow, Russian Federation
AD  - E.A. Kovrazhkina, Pirogov Russian National Research Medical University, Moscow, Russian Federation. E-mail: elekov2@yandex.ru
CP  - Russian Federation
TI  - Clinical polymorphism of amyotrophic lateral sclerosis. [Russian]
SO  - Zhurnal Nevrologii i Psihiatrii imeni S.S. Korsakova. 117 (8) (pp 4-10), 2017. Date of Publication: 2017.
PB  - Media Sphera Publishing Group (46, Dmitrovskoe Shosse, Build. 2, Floor 4, Moscow 127238, Russian Federation. E-mail: mediashp@mediasphera.ru)
TJ  - Zhurnal Nevrologii i Psihiatrii imeni S.S. Korsakova
KW  - Amyotrophic lateral sclerosis
KW  - Clinical polymorphism
UR  - https://mediasphera.ru/journal/zhurnal-nevrologii-i-psikhiatrii-im-s-s-korsakova
MH  - adult
MH  - aged
MH  - *amyotrophic lateral sclerosis
MH  - article
MH  - coordination disorder
MH  - disease course
MH  - electromyography
MH  - extrapyramidal syndrome
MH  - *genetic polymorphism
MH  - human
MH  - major clinical study
MH  - nerve cell necrosis
MH  - neuralgia
MH  - neuromuscular junction disorder
MH  - nuclear magnetic resonance imaging
MH  - palliative therapy
MH  - sensory dysfunction
MH  - survival rate
MH  - transcranial magnetic stimulation
AB  - Objective. To clarify clinical polymorphism of amyotrophic lateral sclerosis (ALS). Material and methods. The study was based on records of a hospital personalized register. Ninety-four patients, aged from 25 to 81 years, diagnosed with ALS according to El Escorial criteria were included. Electromyography and, if necessary, transcranial magnetic stimulation and magnetic-resonance tomography were used to confirm the diagnosis. Disease progression was assessed with the ARSFRS. Age at disease onset, progression rate and duration of survival of patients, rare symptoms of ALS (<<extramotor>>), time for palliative care (gastrostomy, non-invasive and invasive lung ventilation) and provision of the care to the patient, family history were recorded in a specially designed questionnaire. Results. Most of the patients had sporadic ALS, only two familial cases were identified. Spinal onset ALS was found in 66.0% of the patients, bulbar onset in 29.8%, diffuse onset (spinal and bulbar motor neurons were affected simultaneously) in 4.2%. Moderate ALS progression was observed in 42.6% of the patients, mean time till death was 3.0 +/- 1.2 years. A slow progression was found in patients with cervical, low back and bulbar onset. A rapid and even <<momentary>> type of progression was in diffuse and breast onset. An extremely slow progression with the long-term hospital treatment and survival >5 years was found in 9.7%. Rare ALS symptoms were represented by specific cognitive and psychological impairments, a type of frontal/temporal dysfunction, but only 5 (5.3%) patients were diagnosed with ALS-dementia. Signs of pathological muscle fatigue (myasthenic syndrome) were identified in 18 (19.1%), extrapyramidal disorders in 5 (5.3%), coordination disorders in 4 (4.3%), pain in 12 (12.8%), sensory symptoms in 5 (5.3%) of the patients. Conclusion. ALS is a multisystemic neurodegeneration disease though the progressive motor neuron death determines the fatal outcome.
Copyright © 2017, Media Sphera Publishing Group. All rights reserved.
RF  - 30
EC  - Human Genetics [22], Neurology and Neurosurgery [8]
IS  - 1997-7298
EN  - 2309-4729
DO  - http://dx.doi.org/10.17116/jnevro2017117814-10
LG  - Russian
SL  - English, Russian
SU  - Journal
PT  - Article
EM  - 201742
RD  - 20171006
DC  - 20171006
YR  - 2017
SI  - Enhancement type="8" status="002"
CR  - Copyright 2017 Elsevier B.V., All rights reserved.
XL  - http://ovidsp.ovid.com/ovidweb.cgi?T=JS&CSC=Y&NEWS=N&PAGE=fulltext&D=emexb&AN=618508499
XL  - http://sfxeu07.hosted.exlibrisgroup.com/bham?sid=OVID:embase&id=pmid:&id=doi:10.17116%2Fjnevro2017117814-10&issn=1997-7298&isbn=&volume=117&issue=8&spage=4&pages=4-10&date=2017&title=Zhurnal+Nevrologii+i+Psihiatrii+imeni+S.S.+Korsakova&atitle=Clinical+polymorphism+of+amyotrophic+lateral+sclerosis&aulast=Kovrazhkina&pid=%3Cauthor%3EKovrazhkina+E.A.%3C%2Fauthor%3E%3CAN%3E618508499%3C%2FAN%3E%3CDT%3EArticle%3C%2FDT%3E

<8. >
VN  - Ovid Technologies
DB  - Embase
UI  - 51772226
PM  - 22179527 [http://www.ncbi.nlm.nih.gov/pubmed/?term=22179527]
ST  - Article-In-Press
AU  - Bexander C.S.M.
AU  - Hodges P.W.
AE  - Hodges P.W.; p.hodges@uq.edu.au
IN  - (Bexander, Hodges) NHMRC Centre of Clinical Research Excellence in Spinal Pain, Injury and Health, School of Health and, The University of Queensland, Brisbane, 4072, Australia
AD  - P.W. Hodges, NHMRC Centre of Clinical Research Excellence in Spinal Pain, Injury and Health, School of Health and, The University of Queensland, Brisbane, 4072, QLD, Australia. E-mail: p.hodges@uq.edu.au
TI  - Cervico-ocular coordination during neck rotation is distorted in people with whiplash-associated disorders.
SO  - Experimental Brain Research. (pp 1-11), 2011. Date of Publication: 2011.
PB  - Springer-Verlag
KW  - Cervico-ocular reflex
KW  - Gaze
KW  - Neck muscle activity
KW  - Pain adaptation
KW  - Whiplash-associated disorders
MH  - *human
MH  - *neck muscle
MH  - *pain
MH  - *muscle contraction
MH  - *gaze
MH  - *neck
MH  - *cornea reflex
MH  - *adaptation
MH  - eye
MH  - muscle
MH  - cervical spine
MH  - eye movement control
MH  - electromyogram
AB  - People with whiplash-associated disorders (WAD) not only suffer from neck/head pain, but commonly report deficits in eye movement control. Recent work has highlighted a strong relationship between eye and neck muscle activation in pain-free subjects. It is possible that WAD may disrupt the intricate coordination between eye and neck movement. Electromyographic activity (EMG) of muscles that rotate the cervical spine to the right (left sternocleidomastoid, right obliquus capitis inferior (OI), right splenius capitis (SC) and right multifidus (MF)) was recorded in nine people with chronic WAD. Cervical rotation was performed with five gaze conditions involving different gaze directions relative to cervical rotation. The relationship between eye position/movement and neck muscle activity was contrasted with previous observations from pain-free controls. Three main differences were observed in WAD. First, the superficial muscle SC was active with both directions of cervical rotation in contrast to activity only with right rotation in pain-free controls. Second, activity of OI and MF varied between directions of cervical rotation, unlike the non-direction-specific activity in controls. Third, the effect of horizontal gaze direction on neck muscle EMG was augmented compared to controls. These observations provide evidence of redistribution of activity between neck muscles during cervical rotation and increased interaction between eye and neck muscle activity in people with WAD. These changes in cervico-ocular coordination may underlie clinical symptoms reported by people with WAD that involve visual deficits and changes in function during cervical rotation such as postural control. © 2011 Springer-Verlag.
RF  - 60
IS  - 0014-4819
EN  - 1432-1106
DO  - http://dx.doi.org/10.1007/s00221-011-2973-8
CD  - EXBRA
LG  - English
SL  - English
SU  - Journal
PT  - Article In Press
EM  - 201740
RD  - 20111220
DC  - 20111216
YR  - 2011
CR  - Copyright 2011 Elsevier B.V., All rights reserved.
XL  - http://ovidsp.ovid.com/ovidweb.cgi?T=JS&CSC=Y&NEWS=N&PAGE=fulltext&D=emexa&AN=51772226
XL  - http://sfxeu07.hosted.exlibrisgroup.com/bham?sid=OVID:embase&id=pmid:22179527&id=doi:10.1007%2Fs00221-011-2973-8&issn=0014-4819&isbn=&volume=217&issue=1&spage=1&pages=1-11&date=2011&title=Experimental+Brain+Research&atitle=Cervico-ocular+coordination+during+neck+rotation+is+distorted+in+people+with+whiplash-associated+disorders&aulast=Bexander&pid=%3Cauthor%3EBexander+C.S.M.%3C%2Fauthor%3E%3CAN%3E51772226%3C%2FAN%3E%3CDT%3EArticle+In+Press%3C%2FDT%3E

<9. >
VN  - Ovid Technologies
DB  - Embase
UI  - 618305272
ST  - CONFERENCE ABSTRACT
AU  - Gondim F.A.A.
AU  - Barreira A.A.
AU  - Cruz M.W.
AU  - Cunha F.M.B.
AU  - De Freitas M.
AU  - Franca M.C.
AU  - Marques W.
AU  - Nascimento O.J.M.
AU  - Oliveira A.S.B.
AU  - Pereira R.C.
AU  - Pupe C.
AU  - Rotta F.T.
AU  - Schestatsky P.
IN  - (Gondim, Barreira, Cruz, Cunha, De Freitas, Franca, Marques, Nascimento, Oliveira, Pereira, Pupe, Rotta, Schestatsky) Panelists on Behalf of the Scientific Department of Peripheral Neuropathy, Brazilian Academy of Neurology, Brazil
AD  - F.A.A. Gondim, Panelists on Behalf of the Scientific Department of Peripheral Neuropathy, Brazilian Academy of Neurology, Brazil
CP  - Netherlands
TI  - Definition and diagnosis of small fiber neuropathy (SFN): Recommendations from the Brazilian academy of neurology.
SO  - Journal of the Peripheral Nervous System. Conference: 2017 Peripheral Nerve Society Meeting. Spain. 22 (3) (pp 292-293), 2017. Date of Publication: September 2017.
CS  - 20170708
CE  - 20170712
PB  - Blackwell Publishing Inc.
MH  - Brazil
MH  - diagnosis
MH  - dysesthesia
MH  - e-mail
MH  - electromyography
MH  - heart rate variability
MH  - human
MH  - leprosy
MH  - machine
MH  - myelin sheath
MH  - neurologic examination
MH  - neurologist
MH  - *neurology
MH  - neurophysiology
MH  - nomenclature
MH  - normal value
MH  - pain
MH  - peripheral neuropathy
MH  - pruritus
MH  - publication
MH  - screening test
MH  - skin biopsy
MH  - *small fiber neuropathy
MH  - sweat test
MH  - wrinkle
AB  - Neuropathy is one of the most common neurological manifestations of several diseases and SFN has been progressively receiving more attention in the medical literature. The aim of this study is to generate a set of recommendations to define and diagnose SFN in Brazil. A group of 13 neurologists, members of the Scientific Department of Peripheral Neuropathy from the Brazilian Academy of Neurology reviewed a preliminary draft prepared by the first author that was distributed by email. The panelists got together on 6.4.2017 at the city of Fortaleza, Brazil, to discuss and finish the text for the first submission of the manuscript. SFN can be defined as a subtype of neuropathy characterized by selective involvement of unmyelinated or thinly myelinated sensory (sometimes also autonomic) fibers. It is usually characterized by sensory (pain/dysesthesias/pruritus) or combined sensory and autonomic complaints, associated with an almost entirely normal neurological examination (except for sensory changes). Electromyography is normal. A growing list of medical conditions has been linked to SFN, although there is no evidence-based literature to support the use of any specific set of screening tests to diagnose the etiology of SFN (the panelists will suggest a basic screening panel). SFN may also serve as a fallacious but useful terminology to uncover discrepancies in the normal values from different neurophysiology laboratories. In Brazil, skin biopsy is not usually performed and initial forms of leprosy may have predominant small fiber involvement. There are several tests to demonstrate involvement of small sensory and autonomic fibers. Skin wrinkling test, sympathetic skin responses & heart rate variability (conducted on EMG machines) and thermoregulatory sweat test may be low-cost screening alternatives. After the final meeting on 6.4.2017, we finished the first draft for submission to Arquivos de Neuropsiquiatria (together with a translation to Portuguese as supplementary material), the official journal of the Brazilian Academy of Neurology to serve as a source for the definition and diagnosis of SFN in Brazil. The final draft will be submitted after presentation at the PNS Meeting in Barcelona on 7.2017.
IS  - 1529-8027
DO  - http://dx.doi.org/10.1111/jns.12225
LG  - English
SL  - English
SU  - Journal
PT  - Conference Abstract
EM  - 201739
DD  - 20170920
DC  - 20170920
YR  - 2017
CR  - Copyright 2017 Elsevier B.V., All rights reserved.
XL  - http://ovidsp.ovid.com/ovidweb.cgi?T=JS&CSC=Y&NEWS=N&PAGE=fulltext&D=emexa&AN=618305272
XL  - http://sfxeu07.hosted.exlibrisgroup.com/bham?sid=OVID:embase&id=pmid:&id=doi:10.1111%2Fjns.12225&issn=1529-8027&isbn=&volume=22&issue=3&spage=292&pages=292-293&date=2017&title=Journal+of+the+Peripheral+Nervous+System&atitle=Definition+and+diagnosis+of+small+fiber+neuropathy+%28SFN%29%3A+Recommendations+from+the+Brazilian+academy+of+neurology&aulast=Gondim&pid=%3Cauthor%3EGondim+F.A.A.%3C%2Fauthor%3E%3CAN%3E618305272%3C%2FAN%3E%3CDT%3EConference+Abstract%3C%2FDT%3E

<10. >
VN  - Ovid Technologies
DB  - Embase
UI  - 618217004
EU  - 20170641739
ST  - Embase
AU  - Januario L.B.
AU  - Oliveira A.B.
AU  - Cid M.M.
AU  - Madeleine P.
AU  - Samani A.
AE  - Januario L.B.; leticia.bjanuario@gmail.com
IN  - (Januario, Oliveira, Cid) Laboratory of Clinical and Occupational Kinesiology (LACO), Department of Physical Therapy, Federal University of Sao Carlos, Sao Carlos, Sao Paulo, Brazil
      (Januario, Madeleine, Samani) Laboratory for Ergonomics and Work-related Disorders, Physical Activity and Human Performance Group - SMI, Department of Health Science and Technology, Aalborg University, Aalborg East, Denmark
AD  - L.B. Januario, Rodovia Washington Luis, km 235, SP-310, Sao Carlos, SP 13565-905, Brazil. E-mail: leticia.bjanuario@gmail.com
CP  - Netherlands
TI  - The coordination of shoulder girdle muscles during repetitive arm movements at either slow or fast pace among women with or without neck-shoulder pain.
SO  - Human Movement Science. 55 (pp 287-295), 2017. Date of Publication: October 2017.
PB  - Elsevier B.V.
TJ  - Human Movement Science
KW  - Functional connectivity
KW  - Repetitive work
KW  - Shoulder girdle
KW  - Surface electromyography
UR  - http://www.elsevier.com/locate/humov
MH  - acromion
MH  - adult
MH  - *arm movement
MH  - article
MH  - case control study
MH  - *cervicobrachial neuralgia
MH  - clavicle
MH  - clinical article
MH  - clinical evaluation
MH  - controlled study
MH  - *coordination
MH  - electromyograph
MH  - electromyograph electrode
MH  - electromyography
MH  - female
MH  - functional connectivity
MH  - human
MH  - *locomotion
MH  - muscle contraction
MH  - myoelectricity
MH  - *PACE
MH  - *physical activity
MH  - portable equipment
MH  - serratus anterior muscle
MH  - *shoulder girdle
MH  - shoulder muscle
MH  - signal detection
MH  - trapezius muscle
MH  - young adult
MH  - Myomonitor IV
AB  - Purpose: The aim of this study was to evaluate the coordination of the shoulder girdle muscles among subjects with or without neck-shoulder pain performing repetitive arm movement at either a slow or fast pace. Methods: Thirty female adults were allocated to one of two groups-healthy controls or cases with neck-shoulder pain. Surface electromyography (sEMG) signals from the clavicular, acromial, middle and lower trapezius portions and the serratus anterior muscles were recorded during a task performed for 20 min at a slow pace and 20 min at a fast pace. The root mean square (RMS), relative rest time (RRT) and normalised mutual information (NMI, an index of functional connectivity between two muscles in a pair) were computed. Results: No significant differences on RMS, RRT and NMI were found between groups. For both groups, the fast movement pace resulted in increased levels of RMS, lower degrees of RRT and higher NMI compared to the slow pace. No interaction between group and movement pace was found. Conclusions: This study highlights the change in sEMG activity of muscles to meet the demands of performing a task at fast movement pace. The fast pace imposed a higher muscle demand evidenced by increased sEMG amplitude, low degree of muscle rest and increased functional connectivity for subjects in both the case and control groups. No indication of impaired sEMG activity was found in individuals with neck-shoulder pain.
Copyright © 2017 Elsevier B.V.
RF  - 74
EC  - Neurology and Neurosurgery [8]
DV  - Delsys [United States]
DV  - Myomonitor IV: Delsys [United States]
IS  - 0167-9457
EN  - 1872-7646
DO  - http://dx.doi.org/10.1016/j.humov.2017.09.002
CD  - HMSCD
LG  - English
SL  - English
GI  - No: 2013/05761-0
Organization: (FAPESP) *Fundacao de Amparo a Pesquisa do Estado de Sao Paulo*

      No: 2015/13581-7
Organization: (FAPESP) *Fundacao de Amparo a Pesquisa do Estado de Sao Paulo*
GA  - This work was supported by the Sao Paulo Research Foundation - FAPESP (grant numbers #2013/05761-0 and #2015/13581-7) and the authors are grateful for the assistance.
SU  - Journal
PT  - Article
EM  - 201739
DD  - 20170919
DC  - 20170919
YR  - 2017
SI  - Enhancement type="8" status="002"
CR  - Copyright 2017 Elsevier B.V., All rights reserved.
XL  - http://ovidsp.ovid.com/ovidweb.cgi?T=JS&CSC=Y&NEWS=N&PAGE=fulltext&D=emexa&AN=618217004
XL  - http://sfxeu07.hosted.exlibrisgroup.com/bham?sid=OVID:embase&id=pmid:&id=doi:10.1016%2Fj.humov.2017.09.002&issn=0167-9457&isbn=&volume=55&issue=&spage=287&pages=287-295&date=2017&title=Human+Movement+Science&atitle=The+coordination+of+shoulder+girdle+muscles+during+repetitive+arm+movements+at+either+slow+or+fast+pace+among+women+with+or+without+neck-shoulder+pain&aulast=Januario&pid=%3Cauthor%3EJanuario+L.B.%3C%2Fauthor%3E%3CAN%3E618217004%3C%2FAN%3E%3CDT%3EArticle%3C%2FDT%3E

<11. >
VN  - Ovid Technologies
DB  - Embase
UI  - 614882585
EU  - 20170215108
PM  - 28319133 [http://www.ncbi.nlm.nih.gov/pubmed/?term=28319133]
ST  - Embase
AU  - Mueller J.
AU  - Engel T.
AU  - Mueller S.
AU  - Stoll J.
AU  - Baur H.
AU  - Mayer F.
AE  - Mueller J.; thormei@uni-potsdam.de
IN  - (Mueller, Engel, Mueller, Stoll, Mayer) University Outpatient Clinic, Sports Medicine and Sports Orthopaedics, University of Potsdam, Germany
      (Baur) Bern University of Applied Sciences, Health, Physiotherapy, Bern, Switzerland
CP  - United States
TI  - Effects of sudden walking perturbations on neuromuscular reflex activity and threedimensional motion of the trunk in healthy controls and back pain symptomatic subjects.
SO  - PLoS ONE. 12 (3) (no pagination), 2017. Article Number: e0174034. Date of Publication: March 2017.
PB  - Public Library of Science (E-mail: plos@plos.org)
TJ  - PLoS ONE
UR  - http://journals.plos.org/plosone/article/file?id=10.1371/journal.pone.0174034&type=printable
MH  - adult
MH  - age
MH  - anthropometry
MH  - article
MH  - *automation
MH  - *backache
MH  - body posture
MH  - clinical article
MH  - controlled study
MH  - electromyogram
MH  - erector spinae muscle
MH  - female
MH  - *gait
MH  - human
MH  - kinematics
MH  - limb movement
MH  - male
MH  - muscle contraction
MH  - *muscle reflex
MH  - *neuromuscular function
MH  - range of motion
MH  - rectus abdominis muscle
MH  - sex
MH  - thorax
MH  - treadmill
MH  - *trunk
MH  - walking
MH  - *walking perturbation
AB  - Background Back pain patients (BPP) show delayed muscle onset, increased co-contractions, and variability as response to quasi-static sudden trunk loading in comparison to healthy controls (H). However, it is unclear whether these results can validly be transferred to suddenly applied walking perturbations, an automated but more functional and complex movement pattern. There is an evident need to develop research-based strategies for the rehabilitation of back pain. Therefore, the investigation of differences in trunk stability between H and BPP in functional movements is of primary interest in order to define suitable intervention regimes. The purpose of this study was to analyse neuromuscular reflex activity as well as three-dimensional trunk kinematics between H and BPP during walking perturbations. Methods Eighty H (31m/49f;29+/-9yrs;174+/-10cm;71+/-13kg) and 14 BPP (6m/8f;30+/-8yrs;171+/-10cm;67 +/-14kg) walked (1m/s) on a split-belt treadmill while 15 right-sided perturbations (belt decelerating, 40m/s2, 50ms duration; 200ms after heel contact) were randomly applied. Trunk muscle activity was assessed using a 12-lead EMG set-up. Trunk kinematics were measured using a 3-segment-model consisting of 12 markers (upper thoracic (UTA), lower thoracic (LTA), lumbar area (LA)). EMG-RMS ([%],0-200ms after perturbation) was calculated and normalized to the RMS of unperturbed gait. Latency (T<inf>ON</inf>;ms) and time to maximum activity (T<inf>MAX</inf>;ms) were analysed. Total motion amplitude (ROM;[degree]) and mean angle (A<inf>mean</inf>; [degree]) for extension-flexion, lateral flexion and rotation were calculated (whole stride cycle; 0- 200ms after perturbation) for each of the three segments during unperturbed and perturbed gait. For ROM only, perturbed was normalized to unperturbed step [%] for the whole stride as well as the 200ms after perturbation. Data were analysed descriptively followed by a student's t-test to account for group differences. Co-contraction was analyzed between ventral and dorsal muscles (V:R) as well as side right:side left ratio (S<inf>right</inf>:S<inf>left</inf>). The coefficient of variation (CV;%) was calculated (EMG-RMS;ROM) to evaluate variability between the 15 perturbations for all groups. With respect to unequal distribution of participants to groups, an additional matched-group analysis was conducted. Fourteen healthy controls out of group H were sex-, age- and anthropometrically matched (group H<inf>matched</inf>) to the BPP. Results No group differences were observed for EMG-RMS or CV analysis (EMG/ROM) (p>0.025). Co-contraction analysis revealed no differences for V:R and Srigth:Sleft between the groups (p>0.025). BPP showed an increased TON and T<inf>MAX</inf>, being significant for Mm. rectus abdominus (p = 0.019) and erector spinae T9/L3 (p = 0.005/p = 0.015). ROM analysis over the unperturbed stride cycle revealed no differences between groups (p>0.025). Normalization of perturbed to unperturbed step lead to significant differences for the lumbar segment (LA) in lateral flexion with BPP showing higher normalized ROM compared to H<inf>matched</inf> (p = 0.02). BPP showed a significant higher flexed posture (UTA (p = 0.02); LTA (p = 0.004)) during normal walking (A<inf>mean</inf>). Trunk posture (A<inf>mean</inf>) during perturbation showed higher trunk extension values in LTA segments for H/Hmatched compared to BPP (p = 0.003). Matched group (BPP vs. H<inf>matched</inf>) analysis did not show any systematic changes of all results between groups. Conclusion BPP present impaired muscle response times and trunk posture, especially in the sagittal and transversal planes, compared to H. This could indicate reduced trunk stability and higher loading during gait perturbations.
Copyright © 2017 Mueller et al. This is an open access article distributed under the terms of the Creative Commons Attribution License, which permits unrestricted use, distribution, and reproduction in any medium, provided the original author and source are credited.
RF  - 45
EC  - Orthopedic Surgery [33], Neurology and Neurosurgery [8]
EN  - 1932-6203
DO  - http://dx.doi.org/10.1371/journal.pone.0174034
CD  - POLNC
LG  - English
SL  - English
SU  - Journal
PT  - Article
EM  - 201738
DD  - 20170412
DC  - 20170412
YR  - 2017
SI  - Enhancement type="8" status="002"
CR  - Copyright 2017 Elsevier B.V., All rights reserved.
XL  - http://ovidsp.ovid.com/ovidweb.cgi?T=JS&CSC=Y&NEWS=N&PAGE=fulltext&D=emexa&AN=614882585
XL  - http://sfxeu07.hosted.exlibrisgroup.com/bham?sid=OVID:embase&id=pmid:28319133&id=doi:10.1371%2Fjournal.pone.0174034&issn=1932-6203&isbn=&volume=12&issue=3&spage=e0174034&pages=&date=2017&title=PLoS+ONE&atitle=Effects+of+sudden+walking+perturbations+on+neuromuscular+reflex+activity+and+threedimensional+motion+of+the+trunk+in+healthy+controls+and+back+pain+symptomatic+subjects&aulast=Mueller&pid=%3Cauthor%3EMueller+J.%3C%2Fauthor%3E%3CAN%3E614882585%3C%2FAN%3E%3CDT%3EArticle%3C%2FDT%3E

<12. >
VN  - Ovid Technologies
DB  - Embase
UI  - 613215059
EU  - 20160824929
PM  - 27838731 [http://www.ncbi.nlm.nih.gov/pubmed/?term=27838731]
ST  - Embase
AU  - Brochner Nielsen N.-P.
AU  - Tucker K.
AU  - Dorel S.
AU  - Guevel A.
AU  - Hug F.
AO  - Hug, Francois; ORCID: http://orcid.org/0000-0002-6432-558X
AE  - Hug F.; francois.hug@univ-nantes.fr
IN  - (Brochner Nielsen, Dorel, Guevel, Hug) Laboratory "Movement, Interactions, Performance" (EA4334), UFR STAPS, University of Nantes, Nantes 44000, France
      (Hug) NHMRC Centre of Clinical Research Excellence in Spinal Pain, Injury and Health, School of Health and Rehabilitation Sciences, The University of Queensland, Brisbane, Australia
      (Tucker) School of Biomedical Sciences, The University of Queensland, Brisbane, Australia
AD  - F. Hug, Laboratory "Movement, Interactions, Performance" (EA4334), UFR STAPS, University of Nantes, Nantes 44000, France. E-mail: francois.hug@univ-nantes.fr
CP  - Germany
TI  - Motor adaptations to local muscle pain during a bilateral cyclic task.
SO  - Experimental Brain Research. 235 (2) (pp 607-614), 2017. Date of Publication: 01 Feb 2017.
PB  - Springer Verlag (E-mail: service@springer.de)
TJ  - Experimental Brain Research
KW  - Electromyography
KW  - Force
KW  - Muscle coordination
KW  - Pedaling
UR  - http://link.springer.de/link/service/journals/00221/index.htm
MH  - adaptation
MH  - adult
MH  - article
MH  - biceps femoris muscle
MH  - clinical article
MH  - *cycling
MH  - electromyography
MH  - extensor muscle
MH  - gluteus maximus muscle
MH  - human
MH  - leg pain
MH  - male
MH  - *motor coordination
MH  - muscle contraction
MH  - *myalgia
MH  - pain intensity
MH  - priority journal
MH  - quadriceps femoris muscle
MH  - soleus muscle
MH  - tensor fascia lata muscle
MH  - tibialis anterior muscle
MH  - sodium chloride
AB  - The aim of this study was to determine how unilateral pain, induced in two knee extensor muscles, affects muscle coordination during a bilateral pedaling task. Fifteen participants performed a 4-min pedaling task at 130 W in two conditions (Baseline and Pain). Pain was induced by injection of hypertonic saline into the vastus medialis (VM) and vastus lateralis (VL) muscles of one leg. Force applied throughout the pedaling cycle was measured using an instrumented pedal and used to calculate pedal power. Surface electromyography (EMG) was recorded bilaterally from eight muscles to assess changes in muscle activation strategies. Compared to Baseline, during the Pain condition, EMG amplitude of muscles of the painful leg (VL and VM-the painful muscles, and RF-another quadriceps muscle with no pain) was lower during the extension phase [(mean +/- SD): VL: -22.5 +/- 18.9%; P < 0.001; VM: -28.8 +/- 19.9%; P < 0.001, RF: -20.2 +/- 13.9%; P < 0.001]. Consistent with this, pedal power applied by the painful leg was also lower during the extension phase (-16.8 +/- 14.2 W, P = 0.001) during Pain compared to Baseline. This decrease was compensated for by an 11.3 +/- 8.1 W increase in pedal power applied by the non-painful leg during its extension phase (P = 0.04). These results support pain adaptation theories, which suggest that when there is a clear opportunity to compensate, motor adaptations to pain occur to decrease load within the painful tissue. Although the pedaling task offered numerous possibilities for compensation, only between-leg compensations were systematically observed. This finding is discussed in relation to the mechanical and neural constraints of the pedaling task.
Copyright © 2016, Springer-Verlag Berlin Heidelberg.
RF  - 31
EC  - Physiology [2], Internal Medicine [6]
RN  - 7647-14-5 (sodium chloride)
IS  - 0014-4819
EN  - 1432-1106
DO  - http://dx.doi.org/10.1007/s00221-016-4826-y
CD  - EXBRA
LG  - English
SL  - English
SU  - Journal
PT  - Article
EM  - 201738
DD  - 20170206
DC  - 20170206
YR  - 2017
SI  - Enhancement type="8" status="002"
CR  - Copyright 2017 Elsevier B.V., All rights reserved.
XL  - http://ovidsp.ovid.com/ovidweb.cgi?T=JS&CSC=Y&NEWS=N&PAGE=fulltext&D=emexa&AN=613215059
XL  - http://sfxeu07.hosted.exlibrisgroup.com/bham?sid=OVID:embase&id=pmid:27838731&id=doi:10.1007%2Fs00221-016-4826-y&issn=0014-4819&isbn=&volume=235&issue=2&spage=607&pages=607-614&date=2017&title=Experimental+Brain+Research&atitle=Motor+adaptations+to+local+muscle+pain+during+a+bilateral+cyclic+task&aulast=Brochner+Nielsen&pid=%3Cauthor%3EBrochner+Nielsen+N.-P.%3C%2Fauthor%3E%3CAN%3E613215059%3C%2FAN%3E%3CDT%3EArticle%3C%2FDT%3E

<13. >
VN  - Ovid Technologies
DB  - Embase
UI  - 617812836
ST  - CONFERENCE ABSTRACT
AU  - Larsen J.B.
AU  - Shirazi F.M.
AU  - Cohen J.
AE  - Larsen J.B.; jaiva.larsen@gmail.com
IN  - (Larsen, Cohen) Arizona Poison and Drug Information Center, University of Arizona College of Pharmacy, United States
      (Shirazi) Center for Toxicology and Pharmacology Education and Research, University of Arizona, United States
AD  - J.B. Larsen, Arizona Poison and Drug Information Center, University of Arizona College of Pharmacy, United States. E-mail: jaiva.larsen@gmail.com
CP  - Netherlands
TI  - Rattlesnake envenomation in a patient with Erhlers-Danlos Syndrome.
SO  - Clinical Toxicology. Conference: 2017 Annual Meeting of the North American Congress of Clinical Toxicology, NACCT 2017. Canada. 55 (7) (pp 733), 2017. Date of Publication: 2017.
CS  - 20171011
CE  - 20171015
PB  - Taylor and Francis Ltd
KW  - Ehlers-Danlos
KW  - Envenomation
KW  - Rattlesnake
MH  - adult
MH  - animal model
MH  - arm swelling
MH  - case report
MH  - congenital malformation
MH  - contusion
MH  - *Crotalus
MH  - cytotoxicity
MH  - dorsal region
MH  - *Ehlers Danlos syndrome
MH  - *envenomation
MH  - epistaxis
MH  - eye
MH  - female
MH  - fibrosis
MH  - hand surgery
MH  - hospitalization
MH  - human
MH  - hypesthesia
MH  - leg
MH  - morbidity
MH  - musculoskeletal pain
MH  - myositis
MH  - nerve conduction
MH  - neuroimaging
MH  - neurologic disease
MH  - neurotoxicity
MH  - *nonhuman
MH  - nuclear magnetic resonance imaging
MH  - occupational therapy
MH  - pallor
MH  - rehabilitation
MH  - rheumatology
MH  - soft tissue
MH  - thrombocytopenia
MH  - toxicology
MH  - urine retention
MH  - vascular disease
MH  - young adult
MH  - collagen
MH  - endogenous compound
MH  - snake venom
MH  - snake venom antiserum
AB  - Background: Ehlers-Danlos Syndrome (EDS) is a heritable connective tissue disorder with multisystem involvement. Easy bruising and bleeding are characteristic of the disorder but coagulation tests are generally normal. EDS type III (hypermobility type) is the least severe type of EDS. Rattlesnake venom in the southwest commonly has hemotoxic and cytotoxic effects; neurotoxic effects are less common. We report here a case of patient with EDS type III with severe envenomation who had neurologic symptoms, hematologic effects, and severe local effects. Case description: The patient is a 23-year-old female with a history of EDS type III who sustained rattlesnake envenomation to her right (dominant) hand. Initially she had severe swelling, bruising and pallor of the right arm and thrombocytopenia at 8000/mL. Approximately 2.5 h post-envenomation, the patient developed right eye droop and numbness of the right face. She underwent neuroimaging; CT and MRI were normal. She received 36 vials of CroFab during her initial hospitalization due to difficulty with control of arm swelling well as evolving neurologic complaints including R leg numbness and urinary retention. After 6 d in the hospital, she was discharged to a rehabilitation facility. Eight days after envenomation, she had a recurrent thrombocytopenia and received another four vials of CroFab. She had several subsequent presentations for continued nose bleeding, but with no laboratory abnormalities. She had persistent of symptoms of pain, discoloration, numbness, and decreased strength and mobility in her right arm. Two months after the envenomation, MRI showed localized subcutaneous soft tissue fibrosis of the dorsal R hand with underlying diffuse myositis of the first dorsal interosseous muscle. Three months after envenomation, nerve conduction studies were normal but EMG was abnormal suggesting myositis in the extensor carpi radialis longus. Repeat MRI 3.5 months after envenomation was again abnormal. The patient continued with multidisciplinary care with hand surgery, toxicology, rheumatology, occupational therapy, and a geneticist involved. Seven months after her envenomation, she continues to have limitation in the function of her right hand. Discussion: Both rattlesnake venom and EDS have significant individual variability. It is difficult to determine if this patient's EDS contributed to her complicated clinical course. The tissue fragility and bleeding as well as propensity for chronic musculoskeletal pain associated with EDS may have contributed to the morbidity of this patient's envenomation. Conclusions: In this case, an underlying collagen vascular disorder may have exacerbated the cyototoxic effects of rattlesnake envenomation.
RN  - 9007-34-5 (collagen); 55230-69-8 (snake venom)
IS  - 1556-3650
DO  - http://dx.doi.org/10.1080/15563650.2017.1348043
LG  - English
SL  - English
SU  - Journal
PT  - Conference Abstract
EM  - 201735
DD  - 20170822
DC  - 20170822
YR  - 2017
CR  - Copyright 2017 Elsevier B.V., All rights reserved.
XL  - http://ovidsp.ovid.com/ovidweb.cgi?T=JS&CSC=Y&NEWS=N&PAGE=fulltext&D=emexa&AN=617812836
XL  - http://sfxeu07.hosted.exlibrisgroup.com/bham?sid=OVID:embase&id=pmid:&id=doi:10.1080%2F15563650.2017.1348043&issn=1556-3650&isbn=&volume=55&issue=7&spage=733&pages=733&date=2017&title=Clinical+Toxicology&atitle=Rattlesnake+envenomation+in+a+patient+with+Erhlers-Danlos+Syndrome&aulast=Larsen&pid=%3Cauthor%3ELarsen+J.B.%3C%2Fauthor%3E%3CAN%3E617812836%3C%2FAN%3E%3CDT%3EConference+Abstract%3C%2FDT%3E

<14. >
VN  - Ovid Technologies
DB  - Embase
UI  - 51200945
EU  - 2011190586
PM  - 21183156 [http://www.ncbi.nlm.nih.gov/pubmed/?term=21183156]
ST  - Embase
AU  - Samani A.
AU  - Fernandez-Carnero J.
AU  - Arendt-Nielsen L.
AU  - Madeleine P.
AE  - Madeleine P.; pm@hst.aau.dk
IN  - (Samani, Fernandez-Carnero, Arendt-Nielsen, Madeleine) Laboratory for Ergonomics and Work-related Disorders, Center for Sensory-Motor Interaction (SMI), Department of Health Science and Technology and Aalborg University, Fredrik Bajers Vej 7 D-3, 9220 Aalborg East, Denmark
      (Fernandez-Carnero) Dept. of Physical Therapy, Occupational Therapy, Physical Medicine and Rehabilitation, Universidad Rey Juan Carlos, Alcorcon, Madrid, Spain
AD  - P. Madeleine, Laboratory for Ergonomics and Work-related Disorders, Center for Sensory-Motor Interaction (SMI), Department of Health Science and Technology and Aalborg University, Fredrik Bajers Vej 7 D-3, 9220 Aalborg East, Denmark. E-mail: pm@hst.aau.dk
CP  - United Kingdom
TI  - Interactive effects of acute experimental pain in trapezius and sored wrist extensor on the electromyography of the forearm muscles during computer work.
SO  - Applied Ergonomics. 42 (5) (pp 735-740), 2011. Date of Publication: July 2011.
PB  - Elsevier Ltd
TJ  - Applied Ergonomics
KW  - Lateral epicondylalgia
KW  - Tennis elbow
KW  - Work-related disorders
UR  - http://www.elsevier.com/locate/apergo
MH  - adult
MH  - *arm muscle
MH  - article
MH  - computer mouse
MH  - controlled study
MH  - delayed onset muscle soreness
MH  - eccentric muscle contraction
MH  - *electromyogram
MH  - ergonomics
MH  - extensor carpi radialis muscle
MH  - *extensor muscle
MH  - flexor carpi ulnaris muscle
MH  - human
MH  - *human computer interaction
MH  - human experiment
MH  - male
MH  - muscle disease
MH  - *myalgia
MH  - normal human
MH  - pain assessment
MH  - shoulder pain
MH  - *trapezius muscle
AB  - We investigated the interactive effects of shoulder pain and wrist extensor muscle soreness on surface electromyography (EMG) during computer mouse work. On day one, subjects (N = 12) performed computer work with/without acute muscle pain induced in the trapezius muscle. Subsequently, eccentric exercise was performed to induce delayed onset muscle soreness (DOMS) in wrist extensor muscles. In presence of DOMS on day two, computer work recordings with/without pain were repeated. EMG signals were recorded from the descending part of trapezius bilaterally, flexor carpi ulnaris and extensor carpi radialis brevis. Experimental muscle pain in trapezius led to a decrease in the muscular activity of the wrist extensor (P < 0.02) and decreased the relative rest time in the wrist flexor even in presence of DOMS (P < 0.01). The present result suggests that shoulder pain plays a role in the coordination of wrist flexors and extensors during computer work. © 2010 Elsevier Ltd and The Ergonomics Society.
RF  - 58
EC  - Occupational Health and Industrial Medicine [35]
IS  - 0003-6870
DO  - http://dx.doi.org/10.1016/j.apergo.2010.11.008
CD  - AERGB
LG  - English
SL  - English
SU  - Journal
PT  - Article
EM  - 201733
RD  - 20170803
DC  - 20110420
YR  - 2011
SI  - Enhancement type="8" status="002"
CR  - Copyright 2017 Elsevier B.V., All rights reserved.
XL  - http://ovidsp.ovid.com/ovidweb.cgi?T=JS&CSC=Y&NEWS=N&PAGE=fulltext&D=emexa&AN=51200945
XL  - http://sfxeu07.hosted.exlibrisgroup.com/bham?sid=OVID:embase&id=pmid:21183156&id=doi:10.1016%2Fj.apergo.2010.11.008&issn=0003-6870&isbn=&volume=42&issue=5&spage=735&pages=735-740&date=2011&title=Applied+Ergonomics&atitle=Interactive+effects+of+acute+experimental+pain+in+trapezius+and+sored+wrist+extensor+on+the+electromyography+of+the+forearm+muscles+during+computer+work&aulast=Samani&pid=%3Cauthor%3ESamani+A.%3C%2Fauthor%3E%3CAN%3E51200945%3C%2FAN%3E%3CDT%3EArticle%3C%2FDT%3E

<15. >
VN  - Ovid Technologies
DB  - Embase
UI  - 610433187
EU  - 20160382870
PM  - 26802438 [http://www.ncbi.nlm.nih.gov/pubmed/?term=26802438]
ST  - Embase
AU  - Liewluck T.
AU  - Milone M.
AU  - Tian X.
AU  - Engel A.G.
AU  - Staff N.P.
AU  - Wong L.-J.
AE  - Wong L.-J.; ljwong@bcm.edu
IN  - (Liewluck) Department of Neurology, University of Colorado School of Medicine, Anschutz Medical Campus, Aurora, CO, United States
      (Liewluck, Milone, Engel, Staff) Department of Neurology, Mayo Clinic, Rochester, MN, United States
      (Tian, Wong) Department of Molecular and Human Genetics, Baylor College of Medicine, One Baylor Plaza, NAB 2015, Houston, TX 77030, United States
AD  - L.-J. Wong, Department of Molecular and Human Genetics, Baylor College of Medicine, One Baylor Plaza, NAB 2015, Houston, TX 77030, United States. E-mail: ljwong@bcm.edu
CP  - United States
TI  - Adult-onset respiratory insufficiency, scoliosis, and distal joint hyperlaxity in patients with multiminicore disease due to novel Megf10 mutations.
SO  - Muscle and Nerve. 53 (6) (pp 984-988), 2016. Date of Publication: 01 Jun 2016.
PB  - John Wiley and Sons Inc. (P.O.Box 18667, Newark NJ 07191-8667, United States)
TJ  - Muscle and Nerve
KW  - Joint hyperlaxity
KW  - MEGF10
KW  - Multiminicore disease
KW  - Myopathy
KW  - Myotonic discharges
KW  - Respiratory insufficiency
KW  - Scoliosis
UR  - http://onlinelibrary.wiley.com/journal/10.1002/(ISSN)1097-4598
MH  - achilles reflex
MH  - adult
MH  - *arthropathy
MH  - article
MH  - case report
MH  - creatine kinase blood level
MH  - *distal joint hyperlaxity
MH  - dyspnea
MH  - electromyography
MH  - female
MH  - gene mutation
MH  - genetic variability
MH  - heterozygote
MH  - human
MH  - limb weakness
MH  - low back pain
MH  - missense mutation
MH  - motor unit potential
MH  - *multiminicore disease/cn [Congenital Disorder]
MH  - muscle biopsy
MH  - next generation sequencing
MH  - noninvasive ventilation
MH  - oxygen therapy
MH  - paraspinal muscle
MH  - paresthesia
MH  - priority journal
MH  - *respiratory failure/th [Therapy]
MH  - *scoliosis/su [Surgery]
MH  - triceps brachii muscle
MH  - alpha glucosidase/ec [Endogenous Compound]
MH  - creatine kinase/ec [Endogenous Compound]
MH  - *multiple epidermal growth factor like domain 10/ec [Endogenous Compound]
MH  - oxidoreductase/ec [Endogenous Compound]
MH  - *protein/ec [Endogenous Compound]
MH  - unclassified drug
AB  - Introduction: Multiminicore disease is a congenital myopathy characterized pathologically by the presence of multiple minicore structures in the sarcoplasm. Mutations in the selenoprotein N1-encoding gene (SEPN1) and ryanodine receptor 1-encoding gene (RYR1) are responsible for half of the reported cases. Mutations in multiple epidermal growth factor-like domains 10-encoding gene (MEGF10) have been identified only recently in a few patients with antenatal to infantile-onset myopathy, with and without minicore pathology. Methods: We report 2 sisters with adult-onset respiratory insufficiency followed by development of limb weakness. Both had scoliosis, distal joint hyperlaxity, and high-arched feet. Results: A biopsy of the right triceps muscle in 1 sister showed multiple minicore structures. She had electromyographic changes of myopathy with fibrillation potentials and myotonic discharges. Next generation sequencing identified novel compound heterozygous missense variants in MEGF10 c.230G>A (p.Arg77Gln) and c.1833T>G (p.Cys611Trp) in both sisters. Conclusions: MEGF10 mutations can cause myopathy with adult-onset respiratory insufficiency.
Copyright © 2016 Wiley Periodicals, Inc.
RF  - 21
EC  - Human Genetics [22], Clinical and Experimental Biochemistry [29], Neurology and Neurosurgery [8]
RN  - 9001-42-7 (alpha glucosidase); 9001-15-4 (creatine kinase); 9035-73-8 (oxidoreductase); 9035-82-9 (oxidoreductase); 9037-80-3 (oxidoreductase); 9055-15-6 (oxidoreductase); 67254-75-5 (protein)
EZ  - EC 3.2.1.20 (alpha glucosidase); EC 2.7.3.2 (creatine kinase).
IS  - 0148-639X
EN  - 1097-4598
DO  - http://dx.doi.org/10.1002/mus.25054
CD  - MUNED
LG  - English
SL  - English
SU  - Journal
PT  - Article
EM  - 201732
RD  - 20170801
DC  - 20160604
YR  - 2016
SI  - Enhancement type="8" status="002"
CR  - Copyright 2017 Elsevier B.V., All rights reserved.
XL  - http://ovidsp.ovid.com/ovidweb.cgi?T=JS&CSC=Y&NEWS=N&PAGE=fulltext&D=emexa&AN=610433187
XL  - http://sfxeu07.hosted.exlibrisgroup.com/bham?sid=OVID:embase&id=pmid:26802438&id=doi:10.1002%2Fmus.25054&issn=0148-639X&isbn=&volume=53&issue=6&spage=984&pages=984-988&date=2016&title=Muscle+and+Nerve&atitle=Adult-onset+respiratory+insufficiency%2C+scoliosis%2C+and+distal+joint+hyperlaxity+in+patients+with+multiminicore+disease+due+to+novel+Megf10+mutations&aulast=Liewluck&pid=%3Cauthor%3ELiewluck+T.%3C%2Fauthor%3E%3CAN%3E610433187%3C%2FAN%3E%3CDT%3EArticle%3C%2FDT%3E

<16. >
VN  - Ovid Technologies
DB  - Embase
UI  - 614608059
EU  - 20170155587
ST  - Embase
AU  - Ayatollahi K.
AU  - Okhovatian F.
AU  - Kalantari K.K.
AU  - Baghban A.A.
AE  - Okhovatian F.; farshadokhovatian1965@gmail.com
IN  - (Ayatollahi, Okhovatian, Kalantari) Physiotherapy Research Centre, School of Rehabilitation, Shahid Beheshti University of Medical Sciences, Tehran, Iran, Islamic Republic of
      (Baghban) Department of Basic Sciences, School of Rehabilitation Sciences, Shahid Beheshti University of Medical Sciences, Tehran, Iran, Islamic Republic of
AD  - F. Okhovatian, Physiotherapy Research Centre, School of Rehabilitation, Shahid Beheshti University of Medical Sciences, Tehran, Iran, Islamic Republic of. E-mail: farshadokhovatian1965@gmail.com
CP  - United Kingdom
TI  - A comparison of scapulothoracic muscle electromyographic activity in subjects with and without subacromial impingement syndrome during a functional task.
SO  - Journal of Bodywork and Movement Therapies. 21 (3) (pp 719-724), 2017. Date of Publication: July 2017.
PB  - Churchill Livingstone
TJ  - Journal of Bodywork and Movement Therapies
KW  - Impingement syndrome
KW  - Muscle imbalance
KW  - Scapula thoracic muscle
KW  - SEMG
KW  - Shoulder pain
UR  - http://www.elsevier-international.com/journals/jbmt/
MH  - adult
MH  - age
MH  - arm movement
MH  - article
MH  - body mass
MH  - clinical article
MH  - comparative study
MH  - controlled study
MH  - convenience sample
MH  - deltoid muscle
MH  - *electromyography
MH  - female
MH  - glenohumeral muscle
MH  - human
MH  - muscle contraction
MH  - observational study
MH  - pain assessment
MH  - physical activity
MH  - *scapulothoracic muscle
MH  - serratus anterior muscle
MH  - *shoulder impingement syndrome/di [Diagnosis]
MH  - *skeletal muscle
MH  - task performance
MH  - trapezius muscle
MH  - visual analog scale
AB  - Shoulder impingement syndrome (SIS) is the common cause of shoulder pain and disability and the individuals suffering from it are usually in different levels of physical activity covering an extensive age range. In spite of limited scientific evidence for an altered motor pattern in the shoulder muscles of patients with SIS, they are frequently referred to physiotherapists in an attempt to optimize coordination and strength of the affected muscles. The aim of this study was to compare scapular muscle activity in a general population of subjects with and without SIS during an arm elevation task executed at different speeds in two load conditions. The study is that of a comparative observational using a simple convenience sampling method, comprising 8 females (31.63 +/- 9.39) with SIS and 10 females (29.10 +/- 6.57) without SIS, matched in terms of age, body mass index (BMI) and levels of physical activity. The surface EMG (SEMG) of all the trapezius muscles, i.e., -upper fibers (UT), middle fibers (MT), and lower fibers (LT) serratus anterior (SA), and middle deltoid were recorded during shoulder elevation in a scapular plane at three speeds (slow, moderate, and fast) and two load conditions (with and without load). Data were analyzed using independent t-tests and three-factor repeated measures analysis of variance and Bonferroni method for paired comparisons. The EMG tests results in muscle activities revealed no significant differences between the two groups at three speeds, and with and without load. The findings do not support the claim that SIS necessarily accompanies changes in scapula thoracic and glenohumeral muscle activity.
Copyright © 2016 Elsevier Ltd
RF  - 29
EC  - Rehabilitation and Physical Medicine [19], Orthopedic Surgery [33]
IS  - 1360-8592
EN  - 1532-9283
DO  - http://dx.doi.org/10.1016/j.jbmt.2016.12.002
CD  - JBOTF
LG  - English
SL  - English
GI  - Organization: (SBUMS) *Shahid Beheshti University of Medical Sciences*
GA  - This study was supported by Physiotherapy Research Centre, School of Rehabilitation, Shahid Beheshti University of Medical Science, Tehran, Iran.
SU  - Journal
PT  - Article
EM  - 201732
DD  - 20170801
DC  - 20170801
YR  - 2017
SI  - Enhancement type="8" status="002"
CR  - Copyright 2017 Elsevier B.V., All rights reserved.
XL  - http://ovidsp.ovid.com/ovidweb.cgi?T=JS&CSC=Y&NEWS=N&PAGE=fulltext&D=emexa&AN=614608059
XL  - http://sfxeu07.hosted.exlibrisgroup.com/bham?sid=OVID:embase&id=pmid:&id=doi:10.1016%2Fj.jbmt.2016.12.002&issn=1360-8592&isbn=&volume=21&issue=3&spage=719&pages=719-724&date=2017&title=Journal+of+Bodywork+and+Movement+Therapies&atitle=A+comparison+of+scapulothoracic+muscle+electromyographic+activity+in+subjects+with+and+without+subacromial+impingement+syndrome+during+a+functional+task&aulast=Ayatollahi&pid=%3Cauthor%3EAyatollahi+K.%3C%2Fauthor%3E%3CAN%3E614608059%3C%2FAN%3E%3CDT%3EArticle%3C%2FDT%3E

<17. >
VN  - Ovid Technologies
DB  - Embase
UI  - 615071332
EU  - 20170235970
PM  - 28364981 [http://www.ncbi.nlm.nih.gov/pubmed/?term=28364981]
ST  - Embase
AU  - Morin M.
AU  - Binik Y.M.
AU  - Bourbonnais D.
AU  - Khalife S.
AU  - Ouellet S.
AU  - Bergeron S.
AE  - Morin M.; Melanie.M.Morin@usherbrooke.ca
IN  - (Morin) School of Rehabilitation, Faculty of Medicine and Health Sciences, Universite de Sherbrooke; Research Center, Centre hospitalier de l'Universite de Sherbrooke, Sherbrooke, QC, Canada
      (Binik) Department of Psychology, McGill University, Montreal, QC, Canada
      (Bourbonnais) School of Rehabilitation, Faculty of Medicine, Universite de Montreal; Institute of Rehabilitation Gingras-Lindsay of Montreal; Centre for Interdisciplinary Research in Rehabilitation of Greater Montreal (CRIR), Montreal, QC, Canada
      (Khalife) Department of Obstetrics and Gynecology, Jewish General Hospital, Montreal, QC, Canada
      (Ouellet) Department of Obstetrics and Gynecology, Universite de Montreal and CHUM, Montreal, QC, Canada
      (Bergeron) Department of Psychology, Universite de Montreal, Montreal, QC, Canada
AD  - M. Morin, School of Rehabilitation, Faculty of Medicine and Health Sciences, University of Sherbrooke, 3001 12th Avenue North, Sherbrooke, QC J1H 5N4, Canada. E-mail: Melanie.M.Morin@usherbrooke.ca
CP  - United Kingdom
TI  - Heightened Pelvic Floor Muscle Tone and Altered Contractility in Women With Provoked Vestibulodynia.
SO  - Journal of Sexual Medicine. 14 (4) (pp 592-600), 2017. Date of Publication: 01 Apr 2017.
PB  - Elsevier B.V. (E-mail: customerservices@oxonblackwellpublishing.com)
TJ  - Journal of Sexual Medicine
KW  - Dynamometer
KW  - Dyspareunia
KW  - Electromyography
KW  - Muscle Strength
KW  - Muscle Tensions
KW  - Muscle Tone
KW  - Pelvic Floor
KW  - Provoked Vestibulodynia
KW  - Vulvodynia
UR  - http://www.journals.elsevier.com/the-journal-of-sexual-medicine
MH  - adult
MH  - article
MH  - coitus
MH  - controlled study
MH  - dynamometry
MH  - electromyography
MH  - female
MH  - *gynecologic disease
MH  - human
MH  - hysteresis
MH  - isometric exercise
MH  - major clinical study
MH  - *muscle contractility
MH  - muscle rigidity
MH  - muscle strength
MH  - muscle stretching
MH  - *muscle tone
MH  - pain intensity
MH  - *pelvis floor muscle
MH  - *provoked vestibulodynia
MH  - rating scale
AB  - Background Pelvic floor muscle (PFM) dysfunctions are reported to be involved in provoked vestibulodynia (PVD). Although heightened PFM tone has been suggested, the relative contribution of active and passive components of tone remains misunderstood. Likewise, alterations in PFM contractility have been scarcely studied. Aims To compare PFM tone, including the relative contribution of its active and passive components, and muscular contractility in women with PVD and asymptomatic controls. Methods Fifty-six asymptomatic women and 56 women with PVD participated in the study. The PVD diagnosis was confirmed by a gynecologist based on a standardized examination. Outcomes PFM function was evaluated using a dynamometric speculum combined with surface electromyography (EMG). PFM general tone was evaluated in static conditions at different vaginal apertures and during repeated dynamic cyclic stretching. The active contribution of tone was characterized using the ratio between EMG in a static position and during stretching and the proportion of women presenting PFM activation during stretching. Contribution of the passive component was evaluated using resting forces, stiffness, and hysteresis in women sustaining a negligible EMG signal during stretching. PFM contractility, such as strength, speed of contraction, coordination, and endurance, also was assessed during voluntary isometric efforts. Results Greater PFM resting forces and stiffness were found in women with PVD compared with controls, indicating an increased general tone. An increased active component also was found in women with PVD because they presented a superior EMG ratio, and a larger proportion of them presented PFM activation during stretching. Higher passive properties also were found in women with PVD. Women with PVD also showed decreased strength, speed of contraction, coordination, and endurance compared with controls. Clinical Implications Findings provide further evidence of the contribution of PFM alterations in the etiology of PVD. These alterations should be assessed to provide patient-centered targeted treatment options. Strengths and Limitations The use of a validated tool investigating PFM alterations constitutes a strength of this study. However, the study design does not allow the determination of the sequence of events in which these muscle alterations occurred-before or after the onset of PVD. Conclusion Findings support the involvement of active and passive components of PFM tone and an altered PFM contractility in women with PVD. Morin M, Binik YM, Bourbonnais D, et al. Heightened Pelvic Floor Muscle Tone and Altered Contractility in Women With Provoked Vestibulodynia. J Sex Med 2017;14:592-600.
Copyright © 2017 International Society for Sexual Medicine
RF  - 39
EC  - Obstetrics and Gynecology [10]
IS  - 1743-6095
EN  - 1743-6109
DO  - http://dx.doi.org/10.1016/j.jsxm.2017.02.012
LG  - English
SL  - English
SU  - Journal
PT  - Article
EM  - 201731
DD  - 20170424
DC  - 20170422
YR  - 2017
SI  - Enhancement type="8" status="002"
CR  - Copyright 2017 Elsevier B.V., All rights reserved.
XL  - http://ovidsp.ovid.com/ovidweb.cgi?T=JS&CSC=Y&NEWS=N&PAGE=fulltext&D=emexa&AN=615071332
XL  - http://sfxeu07.hosted.exlibrisgroup.com/bham?sid=OVID:embase&id=pmid:28364981&id=doi:10.1016%2Fj.jsxm.2017.02.012&issn=1743-6095&isbn=&volume=14&issue=4&spage=592&pages=592-600&date=2017&title=Journal+of+Sexual+Medicine&atitle=Heightened+Pelvic+Floor+Muscle+Tone+and+Altered+Contractility+in+Women+With+Provoked+Vestibulodynia&aulast=Morin&pid=%3Cauthor%3EMorin+M.%3C%2Fauthor%3E%3CAN%3E615071332%3C%2FAN%3E%3CDT%3EArticle%3C%2FDT%3E

<18. >
VN  - Ovid Technologies
DB  - Embase
UI  - 614614591
EU  - 20170157631
PM  - 28247042 [http://www.ncbi.nlm.nih.gov/pubmed/?term=28247042]
ST  - EMBASE
AU  - Scanvion Q.
AU  - Perez T.
AU  - Cassim F.
AU  - Outteryck O.
AU  - Lanteri A.
AU  - Hatron P.-Y.
AU  - Lambert M.
AU  - Morell-Dubois S.
AE  - Scanvion Q.; quentin.scanvion@gmail.com
IN  - (Scanvion, Lanteri, Hatron, Lambert, Morell-Dubois) Internal Medicine Department, National Reference Center for Rare Autoimmune Systemic Diseases, FHU IMMINeNT, Medical School Henri Warembourg, Lille University Hospital, Lille 59000, France
      (Perez) Pneumology Department, Medical School Henri Warembourg, Lille University Hospital, Lille 59000, France
      (Cassim) Neurophysiology Department, Medical School Henri Warembourg, Lille University Hospital, Lille 59000, France
      (Outteryck) Neurology Department, Medical School Henri Warembourg, Lille University Hospital, Lille 59000, France
AD  - Q. Scanvion, Internal Medicine Department, National Reference Center for Rare Autoimmune Systemic Diseases, FHU IMMINeNT, Medical School Henri Warembourg, Lille University Hospital, Lille 59000, France. E-mail: quentin.scanvion@gmail.com
CP  - Germany
TI  - Neuralgic amyotrophy triggered by hepatitis E virus: a particular phenotype.
SO  - Journal of Neurology. 264 (4) (pp 770-780), 2017. Date of Publication: 01 Apr 2017.
PB  - Dr. Dietrich Steinkopff Verlag GmbH and Co. KG
TJ  - Journal of Neurology
KW  - Brachial neuritis
KW  - HEV
KW  - Parsonage-Turner syndrome
KW  - Peripheral neuropathies
KW  - Phrenic paresis
MH  - adult
MH  - article
MH  - backache
MH  - *brachial plexus neuropathy
MH  - cholestasis
MH  - clinical article
MH  - cohort analysis
MH  - cytolysis
MH  - dysphagia
MH  - early diagnosis
MH  - electromyography
MH  - female
MH  - forced expiratory volume
MH  - forced vital capacity
MH  - genotype
MH  - hepatitis E
MH  - *Hepatitis E virus
MH  - human
MH  - hypesthesia
MH  - inspiratory capacity
MH  - lung function test
MH  - male
MH  - muscle strength
MH  - nausea and vomiting
MH  - nonhuman
MH  - nuclear magnetic resonance imaging
MH  - pain/dt [Drug Therapy]
MH  - paresis
MH  - paresthesia
MH  - phenotype
MH  - physiotherapy
MH  - polymerase chain reaction
MH  - priority journal
MH  - protein electrophoresis
MH  - remission
MH  - saphenous nerve
MH  - spinal pain
MH  - tendon reflex
MH  - total lung capacity
MH  - creatine kinase/ec [Endogenous Compound]
MH  - immunoglobulin M/ec [Endogenous Compound]
MH  - lactate dehydrogenase/ec [Endogenous Compound]
MH  - morphine/dt [Drug Therapy]
MH  - morphine/iv [Intravenous Drug Administration]
XT  - pain / drug therapy / morphine
XT  - morphine / drug therapy / pain
AB  - The neuralgic amyotrophy may be of difficult diagnosis, due to phenotypic variability, with different initial presentations (upper plexus multiple mononeuropathy, lumbosacral involvement, distal reached, phrenic involvement). To date, there is little guidance on these patients' therapeutic management, especially those for which neuralgic amyotrophy is triggered by hepatitis E virus (HEV-NA). The study aims to identify specific features that characterize patients bearing the neuralgic amyotrophy triggered by HEV. We first describe a new case report of HEV-neuralgic amyotrophy, with delayed diaphragmatic reach. Then, the literature was searched for reports of HEV-NA (n = 39), and neuralgic amyotrophy with phrenic paresis (n = 42) from 1999 to June 2016. Relevant data were retrieved, analyzed and compared with the parameters of idiopathic neuralgic amyotrophy (n = 199) of the largest cohort, described by Van Alfen and Van Engelen in 2006. Compared to the published cohort, HEV-NA patients were more likely to be men (M/F 34/5 vs. 136/63, p = 0.017), with more frequent bilateral symptoms (86.8% cases vs. 28.5%, p < 0.0001) as well as phrenic paresis (18.0 vs. 6.6%, p = 0.028). The clinical improvement is poor, with 15.6% of cases with remission only. A particular phenotype characteristic of the HEV-induced neuralgic amyotrophy has arisen. Our findings call for action in validating the above-mentioned features that illustrate the HEV-NA cases as an early diagnosis would prevent complications, especially the phrenic damage often associated with a worse functional outcome.
Copyright © 2017, Springer-Verlag Berlin Heidelberg.
RF  - 40
EC  - Drug Literature Index [37], Microbiology: Bacteriology, Mycology, Parasitology and Virology [4], Gastroenterology [48], Neurology and Neurosurgery [8]
RN  - 9001-15-4 (creatine kinase); 9007-85-6 (immunoglobulin M); 9001-60-9 (lactate dehydrogenase); 52-26-6 (morphine); 57-27-2 (morphine)
EZ  - EC 2.7.3.2 (creatine kinase); EC 1.1.1.27 (lactate dehydrogenase).
IS  - 0340-5354
EN  - 1432-1459
DO  - http://dx.doi.org/10.1007/s00415-017-8433-z
CD  - JNRYA
LG  - English
SL  - English
SU  - Journal
PT  - Article
EM  - 201730
DD  - 20170427
DC  - 20170427
YR  - 2017
SI  - Enhancement type="8" status="002"
CR  - Copyright 2017 Elsevier B.V., All rights reserved.
XL  - http://ovidsp.ovid.com/ovidweb.cgi?T=JS&CSC=Y&NEWS=N&PAGE=fulltext&D=emexa&AN=614614591
XL  - http://sfxeu07.hosted.exlibrisgroup.com/bham?sid=OVID:embase&id=pmid:28247042&id=doi:10.1007%2Fs00415-017-8433-z&issn=0340-5354&isbn=&volume=264&issue=4&spage=770&pages=770-780&date=2017&title=Journal+of+Neurology&atitle=Neuralgic+amyotrophy+triggered+by+hepatitis+E+virus%3A+a+particular+phenotype&aulast=Scanvion&pid=%3Cauthor%3EScanvion+Q.%3C%2Fauthor%3E%3CAN%3E614614591%3C%2FAN%3E%3CDT%3EArticle%3C%2FDT%3E

<19. >
VN  - Ovid Technologies
DB  - Embase
UI  - 616811009
EU  - 20170440106
ST  - EMBASE
AU  - Ning X.
AE  - Ning X.; xiaopeng.ning@mail.wvu.edu
IN  - (Ning) Department of Industrial and Management Systems Engineering, West Virginia University, Morgantown, WV 26506, United States
AD  - X. Ning, Industrial and Management Systems Engineering, P.O. Box 6070, West Virginia University, Morgantown, WV 26506, United States. E-mail: xiaopeng.ning@mail.wvu.edu
CP  - United Kingdom
TI  - An EMG-assisted modeling approach to assess passive lumbar tissue loading in vivo during trunk bending.
SO  - Journal of Electromyography and Kinesiology. 36 (pp 1-7), 2017. Date of Publication: October 2017.
PB  - Elsevier Ltd
TJ  - Journal of Electromyography and Kinesiology
KW  - Lower back pain
KW  - Spinal loading
KW  - Spinal tissue modeling
KW  - Trunk flexion
UR  - http://www.elsevier.com/locate/jelekin
MH  - adult
MH  - article
MH  - *biomechanics
MH  - *body movement
MH  - compression force
MH  - *electromyography
MH  - force
MH  - geometry
MH  - human
MH  - human experiment
MH  - low back pain
MH  - *lumbar passive tissue loading
MH  - male
MH  - measurement accuracy
MH  - muscle contractility
MH  - muscle rigidity
MH  - prediction
MH  - priority journal
MH  - *trunk
MH  - viscoelasticity
AB  - Lower back pain (LBP) is a condition with high prevalence and high cost both in the United States and around the world. The magnitude of mechanical loading on spine is strongly associated with the occurrence of LBP. Previously, to assess spinal loading, biologically assisted biomechanical models were developed to estimate trunk muscle contraction forces. Loadings on lumbar passive tissues are estimated using anatomical models. However, despite the substantial individual variability in lumbar ligament geometry and viscoelastic properties, the existing anatomical models do not account for these differences. As such, the accuracy of model prediction is compromised especially when mid to full range of trunk motions are involved. This paper describes a new modeling approach to assess lumbar passive tissue loading with the consideration of individual differences in lumbar passive tissue properties. A data set that has trunk bending data from 13 human participants was analyzed; on average, lumbar passive tissue contributes to ~89% of the total spinal compression force at fully flexed trunk postures; the estimated spinal tissue loadings were in feasible ranges as reported from previous cadaver studies; the estimated spinal loadings were also mostly in agreement with results from previous in vivo studies.
Copyright © 2017 Elsevier Ltd
RF  - 59
EC  - Orthopedic Surgery [33]
IS  - 1050-6411
EN  - 1873-5711
DO  - http://dx.doi.org/10.1016/j.jelekin.2017.06.004
CD  - JEKIE
LG  - English
SL  - English
SU  - Journal
PT  - Article
EM  - 201727
DD  - 20170628
DC  - 20170628
YR  - 2017
SI  - Enhancement type="8" status="002"
CR  - Copyright 2017 Elsevier B.V., All rights reserved.
XL  - http://ovidsp.ovid.com/ovidweb.cgi?T=JS&CSC=Y&NEWS=N&PAGE=fulltext&D=emexa&AN=616811009
XL  - http://sfxeu07.hosted.exlibrisgroup.com/bham?sid=OVID:embase&id=pmid:&id=doi:10.1016%2Fj.jelekin.2017.06.004&issn=1050-6411&isbn=&volume=36&issue=&spage=1&pages=1-7&date=2017&title=Journal+of+Electromyography+and+Kinesiology&atitle=An+EMG-assisted+modeling+approach+to+assess+passive+lumbar+tissue+loading+in+vivo+during+trunk+bending&aulast=Ning&pid=%3Cauthor%3ENing+X.%3C%2Fauthor%3E%3CAN%3E616811009%3C%2FAN%3E%3CDT%3EArticle%3C%2FDT%3E

<20. >
VN  - Ovid Technologies
DB  - Embase
UI  - 604978824
EU  - 2015154836
ST  - EMBASE
AU  - Montgomery J.T.
AU  - Lawrence B.D.
AU  - Brodke D.S.
AU  - Patel A.A.
AE  - Lawrence B.D.; brandon.lawrence@hsc.utah.edu
IN  - (Montgomery, Lawrence, Brodke) Department of Orthopaedics, University of Utah, 590 Wakara Way, Salt Lake City, UT 84108, United States
      (Patel) Department of Orthopaedics, Northwestern University, Chicago, IL, United States
AD  - B.D. Lawrence, Department of Orthopaedics, University of Utah, 590 Wakara Way, Salt Lake City, UT 84108, United States
CP  - United States
TI  - Postoperative shingles mimicking recurrent radiculopathy after anterior cervical diskectomy and fusion.
SO  - Global Spine Journal. 5 (3) (pp 219-223), 2015. Date of Publication: 20 Jun 2015.
PB  - Thieme Medical Publishers, Inc. (E-mail: custserv@thieme.com)
TJ  - Global Spine Journal
KW  - anterior cervical diskectomy
KW  - radiculopathy
KW  - shingles
UR  - http://journals.sagepub.com/toc/GSJ/current
MH  - aged
MH  - *anterior spine fusion
MH  - antiviral therapy
MH  - arm pain
MH  - arm weakness
MH  - article
MH  - biceps brachii muscle
MH  - case report
MH  - cervical spine radiography
MH  - cervical spondylosis
MH  - cervical spondylotic myelopathy
MH  - *cervicobrachial neuralgia
MH  - conservative treatment
MH  - denervation
MH  - dermatitis herpetiformis
MH  - dermatome
MH  - electromyogram
MH  - electromyography
MH  - female
MH  - flexor muscle
MH  - follow up
MH  - funding
MH  - *herpes zoster/co [Complication]
MH  - *herpes zoster/dt [Drug Therapy]
MH  - herpes zoster/dt [Drug Therapy]
MH  - human
MH  - *intervertebral diskectomy
MH  - motor coordination
MH  - muscle strength
MH  - myeloradiculopathy
MH  - nerve decompression
MH  - nerve root
MH  - nuclear magnetic resonance imaging
MH  - outcome assessment
MH  - physical examination
MH  - postherpetic neuralgia/co [Complication]
MH  - postherpetic neuralgia/dt [Drug Therapy]
MH  - postoperative period
MH  - priority journal
MH  - recurrent disease
MH  - retrospective study
MH  - spinal cord decompression
MH  - spinal root
MH  - spine surgery
MH  - steroid therapy
MH  - touch
MH  - triceps brachii muscle
MH  - United States
MH  - vesicular rash
MH  - X ray film
MH  - gabapentin/dt [Drug Therapy]
MH  - steroid/dt [Drug Therapy]
MH  - steroid/tp [Topical Drug Administration]
MH  - valaciclovir/dt [Drug Therapy]
XT  - herpes zoster / drug therapy / steroid
XT  - herpes zoster / drug therapy / valaciclovir
XT  - postherpetic neuralgia / drug therapy / gabapentin
XT  - postherpetic neuralgia / drug therapy / steroid
XT  - gabapentin / drug therapy / postherpetic neuralgia
XT  - steroid / drug therapy / herpes zoster
XT  - steroid / drug therapy / postherpetic neuralgia
XT  - valaciclovir / drug therapy / herpes zoster
AB  - Study Design. Case report and review of literature. Objective. To report the case of a 67-year-old woman who developed delayed onset (6 months) of symptomatic shingles after cervical nerve root decompression in a previously symptomatic dermatome. Methods. The patient's clinic course and outcomes were retrospectively reviewed. The study required no outside funding. The study authors have no financial interest in any of the products or techniques discussed. Results. The patient received definitive treatment for shingles once the zoster form rash manifested. The patient, however, developed postherpetic neuralgia and remained symptomatic at her 2-year postoperative visit. Conclusions. Although shingles is a common disease state affecting patients in the fifth and sixth decades of life, it is rarely seen in the setting of cervical nerve root decompression. This case demonstrates the need to include shingles on the differential diagnosis of recurrent neurogenic pain after anterior cervical decompression and fusion.
Copyright © 2015 Georg Thieme Verlag KG Stuttgart New York.
RF  - 9
EC  - Orthopedic Surgery [33], Drug Literature Index [37], Neurology and Neurosurgery [8]
RN  - 60142-96-3 (gabapentin); 124832-26-4 (valaciclovir)
IS  - 2192-5682
EN  - 2192-5690
DO  - http://dx.doi.org/10.1055/s-0035-1549431
LG  - English
SL  - English
SU  - Journal
PT  - Article
EM  - 201727
RD  - 20170622
DC  - 20150707
YR  - 2015
SI  - Enhancement type="8" status="002"
CR  - Copyright 2017 Elsevier B.V., All rights reserved.
XL  - http://ovidsp.ovid.com/ovidweb.cgi?T=JS&CSC=Y&NEWS=N&PAGE=fulltext&D=emexa&AN=604978824
XL  - http://sfxeu07.hosted.exlibrisgroup.com/bham?sid=OVID:embase&id=pmid:&id=doi:10.1055%2Fs-0035-1549431&issn=2192-5682&isbn=&volume=5&issue=3&spage=219&pages=219-223&date=2015&title=Global+Spine+Journal&atitle=Postoperative+shingles+mimicking+recurrent+radiculopathy+after+anterior+cervical+diskectomy+and+fusion&aulast=Montgomery&pid=%3Cauthor%3EMontgomery+J.T.%3C%2Fauthor%3E%3CAN%3E604978824%3C%2FAN%3E%3CDT%3EArticle%3C%2FDT%3E

<21. >
VN  - Ovid Technologies
DB  - Embase
UI  - 610461007
EU  - 20160389680
PM  - 27184234 [http://www.ncbi.nlm.nih.gov/pubmed/?term=27184234]
ST  - EMBASE
AU  - Santarcangelo E.L.
AU  - Briscese L.
AU  - Capitani S.
AU  - Orsini P.
AU  - Varanini M.
AU  - Rossi B.
AU  - Carboncini M.C.
AE  - Santarcangelo E.L.; enricals@dfb.unipi.it
IN  - (Santarcangelo, Briscese, Capitani, Orsini, Rossi, Carboncini) Department of Translational Research and New Technologies in Medicine and Surgery, Pisa University, Italy
      (Varanini) Institute of Clinical Physiology, Pisa National Council of Research, Pisa, Italy
AD  - E.L. Santarcangelo, Department Translational Research and New Technologies in Medicine and Surgery, University of Pisa, Pisa, Italy. E-mail: enricals@dfb.unipi.it
CP  - United States
TI  - Blink reflex in subjects with different hypnotizability: New findings for an old debate.
SO  - Physiology and Behavior. 163 (pp 288-293), 2016. Date of Publication: 01 Sep 2016.
PB  - Elsevier Inc. (E-mail: usjcs@elsevier.com)
TJ  - Physiology and Behavior
KW  - BISBAS
KW  - Blink reflex
KW  - Dopamine
KW  - Heart turbulence
KW  - Hypnotizability
KW  - Sensorimotor integration
UR  - http://www.elsevier.com/locate/physbeh
MH  - adult
MH  - analysis of variance
MH  - article
MH  - association
MH  - dopamine brain level
MH  - electrode
MH  - electromyography
MH  - electrostimulation
MH  - *eyelid reflex
MH  - female
MH  - heart rate
MH  - heart rate turbulence
MH  - human
MH  - *hypnotic susceptibility
MH  - nociceptive stimulation
MH  - normal human
MH  - pain threshold
MH  - priority journal
MH  - sensorimotor integration
MH  - dopamine/ec [Endogenous Compound]
AB  - Hypnotizability is associated with attentional characteristics whose neurophysiological bases are still under debate. Aim of the study was the assessment of possible hypnotizability-related differences in blink reflex (BR) which has a nociceptive component, is sensitive to attentional-emotional traits and states and is modulated by the brain dopamine content. In 10 high (highs) and 10 low hypnotizable participants (lows) BR was induced by electrical nociceptive stimulation of the right supraorbital nerve in the absence (noW) and in the presence of a visual cue preceding the electrical stimulation by 0.1 ms (W01) and by 1 ms (W1). The studied variables were: the amplitude of BR components (R1, R2, R3), the amplitude of the quick change (TO) of heart rate ("turbulence") induced by stimulation and its recovery slope (TS), the role of the Behavioral Inhibition/Activation System (BIS/BAS) in the variability BR and cardiac turbulence. Repeated measures ANOVA did not show any significant difference between highs and lows in blink reflex. TO indicated stimulation related HR increase in highs and decrease in lows, TS was larger in highs. BIS and BAS accounted for the warning effects on the BR amplitude and modulated the hypnotizability and warning effects on TO and TS. Findings do not support dopamine based hypnotizability-related attentional abilities. In contrast, they indicate that hypnotizability modulates the short-lasting cardiac response to electrical nociceptive stimulation.
Copyright © 2016 Elsevier Inc.
RF  - 70
EC  - Physiology [2], Neurology and Neurosurgery [8]
RN  - 51-61-6 (dopamine); 62-31-7 (dopamine)
IS  - 0031-9384
EN  - 1873-507X
DO  - http://dx.doi.org/10.1016/j.physbeh.2016.05.021
CD  - PHBHA
LG  - English
SL  - English
SU  - Journal
PT  - Article
EM  - 201726
DD  - 20170621
DC  - 20160606
YR  - 2016
SI  - Enhancement type="8" status="002"
CR  - Copyright 2017 Elsevier B.V., All rights reserved.
XL  - http://ovidsp.ovid.com/ovidweb.cgi?T=JS&CSC=Y&NEWS=N&PAGE=fulltext&D=emexa&AN=610461007
XL  - http://sfxeu07.hosted.exlibrisgroup.com/bham?sid=OVID:embase&id=pmid:27184234&id=doi:10.1016%2Fj.physbeh.2016.05.021&issn=0031-9384&isbn=&volume=163&issue=&spage=288&pages=288-293&date=2016&title=Physiology+and+Behavior&atitle=Blink+reflex+in+subjects+with+different+hypnotizability%3A+New+findings+for+an+old+debate&aulast=Santarcangelo&pid=%3Cauthor%3ESantarcangelo+E.L.%3C%2Fauthor%3E%3CAN%3E610461007%3C%2FAN%3E%3CDT%3EArticle%3C%2FDT%3E

<22. >
VN  - Ovid Technologies
DB  - Embase
UI  - 616814105
ST  - CONFERENCE ABSTRACT
AU  - Fischer A.G.
AU  - Asay J.L.
AU  - Erhart-Hledik J.C.
AU  - Andriacchi T.P.
IN  - (Fischer, Asay, Erhart-Hledik, Andriacchi) BioMotion Laboratory, Department of Mechanical Engineering, Stanford University, CA, United States
      (Asay, Andriacchi) Palo Alto Veterans Hospital, Palo Alto, CA, United States
AD  - A.G. Fischer, BioMotion Laboratory, Department of Mechanical Engineering, Stanford University, CA, United States
CP  - Netherlands
TI  - Activating the somatosensory system can assist in restoring quadriceps function during gait.
SO  - Journal of Orthopaedic Research. Conference: 2017 Annual Meeting of the Orthopaedic Research Society. United States. 35 (no pagination), 2017. Date of Publication: March 2017.
CS  - 20170319
CE  - 20170322
PB  - John Wiley and Sons Inc.
MH  - accelerometer
MH  - adduction
MH  - adult
MH  - anterior cruciate ligament injury
MH  - anterior cruciate ligament reconstruction
MH  - atrophy
MH  - avoidance behavior
MH  - brace
MH  - clinical article
MH  - electrostimulation
MH  - female
MH  - *gait
MH  - ground reaction force
MH  - heel
MH  - height
MH  - human
MH  - human tissue
MH  - informed consent
MH  - institutional review
MH  - invention
MH  - knee function
MH  - knee meniscus rupture
MH  - knee osteoarthritis
MH  - knee pain
MH  - male
MH  - mechanoreceptor
MH  - meniscectomy
MH  - muscle contraction
MH  - muscle function
MH  - physiotherapy
MH  - pilot study
MH  - plasticity
MH  - proprioception
MH  - *quadriceps femoris muscle
MH  - rehabilitation
MH  - sample size
MH  - skin surface
MH  - *somatosensory system
MH  - standing
MH  - statistics
MH  - stimulus
MH  - student
MH  - Student t test
MH  - surgery
MH  - surgical technique
MH  - touch
MH  - vibration
MH  - walking speed
AB  - INTRODUCTION: Knee injuries and pathologies, such as anterior cruciate ligament (ACL) tears, meniscus tears, and knee osteoarthritis (OA), are prevalent musculoskeletal conditions that cause functional limitations, pain and disability, affecting patient quality of life and healthcare cost. Many individuals with such knee injuries and pathologies exhibit significant alterations in quadriceps muscle activation that can manifest as a reduction in knee flexion moment (KFM) [1,2] during gait. It is possible that a long term impairment in muscle activity can influence onset and subsequent symptoms of knee OA [3,4]. Interventions attempting to restore muscle function, such as physical therapy or electrical stimulation, have met with limited success, and there remains a need for alternative novel approaches to restore the muscle function of the quadriceps during walking. The properties of the somatosensory system offer a novel opportunity for restoring loss of muscle function associated with conditions such as knee OA or ACL injury. Specifically, the cross modal plasticity of the somatosensory system controls touch response, pain response and proprioception and responds to mechanical stimuli in a manner that over stimulating one mode of the system can gate the response of other modes [5] (Figure 1). Thus, the response of the somatosensory to mechanical cutaneous stimulus has the potential to overcome some of the barriers to restoring muscle function during gait. To test this theory, an active brace was developed to apply intermittent cutaneous stimulation to the thigh and shank through vibration with the goal of activating mechanoreceptors in the leg during walking. Thus, the goal of this study was to test the hypothesis that quadriceps function (as measured by the KFM) in patients with reduced quadriceps function can be modified during gait by applying intermittent vibration to the thigh and shank during the stance phase of the gait cycle. METHODS: The device was tested on a pilot sample of 6 subjects including 2 females and 4 males (age: 42.8 +/- 17.9 yrs, height: 173.9 +/- 10.6 cm, mass: 79.6 +/- 13.18 kg) who had recent knee pain and ACL and/or meniscus injuries and/or surgeries, putting them at risk for reduced quadriceps function. Institutional Review Board approval and signed informed consent were obtained for all subjects prior to study initiation. The intervention consisted of 2 elastic substrates with strategically placed stimulus modules (Figure 2). The straps were applied tightly to avoid slipping around the lower part of the thigh and the upper-shank. The stimulus modules applied direct vibration to the surface of the skin and were equipped with accelerometers to monitor the gait cycle, ensuring that the intermittent stimulus was properly applied from heel strike to midstance. To determine the effects of the intervention, external joint reaction forces and moments were measured by gathering motion and force plate data from the subjects during their gait trials. A three-dimensional optoelectronic system gathered the motion data, while a multi component force plate was used to measure the ground reaction force. The Point Cluster Technique (PCT) was used to calculate joint angles and moments [6]. Five trials in each of the three conditions were performed at a self-selected normal walking speed: control with no brace, intervention with the activated brace, and intervention with the non-activated brace. For each condition, average peak knee flexion moments (KFM), knee adduction moment (KAM), and walking speed were calculated. Student's paired t-test statistics were used to determine significance of outcome parameters with and without the intervention (activated and non-activated). RESULTS: The activated full brace intervention significantly increased the magnitude of the peak KFM (balanced by a net quadriceps moment) during walking by 6 percent over the KFM in the control condition (p=0.008) (Figure 3) as opposed to the non-activated full brace which showed no significant change in KFM. Subjects with the smallest KFM in the control condition responded with a greater KFM increase in the full brace condition (R2=0.674, p=0.044). Additionally, there was no increase in the KAM. DISCUSSION: Our results demonstrate that intermittent vibration significantly increased the peak KFM, with the greatest increase found in subjects with the smallest KFM. The subjects with the smallest peak KFM, indicating a quadriceps avoidance gait possibly due to a muscle deficiency, are the individuals most at need for an intervention to improve muscle activation since the peak external KFM is balanced by a net quadriceps moment. The finding that KFM can increase with intermittent cutaneous stimulation applied to the thigh and shank during gait could have important implications for the rehabilitation of ligament and meniscus-injured knees. By allowing increased quadriceps activation during gait, the newly created device has the potential to addresses problems of quadriceps atrophy following injury and to assist medical professionals in treating these patients. Primary applications for this invention could include rehabilitation for altered muscle activity due to injury or disease, as in individuals with knee osteoarthritis, ligamentous injuries (e.g. ACL injury), degenerative joint conditions or surgical procedures such as meniscectomy or ACL reconstruction. The adaptability of this intervention, in terms of placement of the device on the lower extremities and timing of the active stimulus module component of the device, could make this an efficient tool that could be customized to a patient's specific needs and body type. The preliminary results of this pilot study are promising but will need to be replicated in a larger sample size to demonstrate clinical utility. (Figure Presented).
IS  - 1554-527X
LG  - English
SL  - English
SU  - Journal
PT  - Conference Abstract
EM  - 201726
DD  - 20170619
DC  - 20170619
YR  - 2017
CR  - Copyright 2017 Elsevier B.V., All rights reserved.
XL  - http://ovidsp.ovid.com/ovidweb.cgi?T=JS&CSC=Y&NEWS=N&PAGE=fulltext&D=emexa&AN=616814105
XL  - http://sfxeu07.hosted.exlibrisgroup.com/bham?sid=OVID:embase&id=pmid:&id=doi:&issn=1554-527X&isbn=&volume=35&issue=&spage=&pages=&date=2017&title=Journal+of+Orthopaedic+Research&atitle=Activating+the+somatosensory+system+can+assist+in+restoring+quadriceps+function+during+gait&aulast=Fischer&pid=%3Cauthor%3EFischer+A.G.%3C%2Fauthor%3E%3CAN%3E616814105%3C%2FAN%3E%3CDT%3EConference+Abstract%3C%2FDT%3E

<23. >
VN  - Ovid Technologies
DB  - Embase
UI  - 616777034
ST  - CONFERENCE ABSTRACT
AU  - Yilmaz Yelvar G.D.
AU  - Cirak Y.
AU  - Dalkilinc M.
AU  - Parlak Demir Y.
AU  - Turkyilmaz S.
AU  - Kaygusuz I.
IN  - (Yilmaz Yelvar, Cirak, Dalkilinc, Parlak Demir, Turkyilmaz) Turgut Ozal U, Fizik Tedavi ve Rehabil YO, Ankara, Turkey
      (Kaygusuz) Turgut Ozal U, Tip Fak, Kadin Hastaliklari ve Dogum AD, Ankara, Turkey
AD  - G.D. Yilmaz Yelvar, Turgut Ozal U, Fizik Tedavi ve Rehabil YO, Ankara, Turkey
CP  - Netherlands
TI  - Impact of pain, health-related quality of life, kinesiophobia on function in pregnant women with pelvic girdle pain.
OT  - Pelvik kusak agrisi olan hamilelerde agri, saglikla iliskili yasam kalitesi ve kinezyofobinin fonksiyon uzerine etkisi.
SO  - Fizyoterapi Rehabilitasyon. Conference: 5th Congress of National Physiotherapy and Rehabilitation. Turkey. 26 (2) (pp S114-S115), 2015. Date of Publication: 2015.
CS  - 20150520
CE  - 20150524
PB  - Turkish Physical Therapy Association
MH  - adult
MH  - body position
MH  - coordination
MH  - fear
MH  - female
MH  - human
MH  - major clinical study
MH  - multiple linear regression analysis
MH  - muscle function
MH  - Nottingham Health Profile
MH  - pain intensity
MH  - pain severity
MH  - *pelvic girdle pain
MH  - pregnancy
MH  - *pregnant woman
MH  - *quality of life
MH  - statistical model
MH  - symptom
MH  - timed up and go test
MH  - visual analog scale
MH  - walking
AB  - Purpose: Rising from chair and walking is one of the most common activities in daily living. The aim of this study was to investigate the predictors of function rasing from chair and walking in pregnant women with pelvic girdle pain. Methods: 135 women with pelvic girdle pain were included in the study. Visual analog scale was used to evaluate pain, Pelvic Girdle Qustionnaire for condition-spesific health-related quality of life (symptom-function), Nottingham Health Profile (NHP) for health-related quality of life, Tampa Scale for Kinesiphobia for fear of movement and timed-up and go (TUG) test for function were used. A multiple lineer regression model was used to identify independent predictors of function. Results: A total of 135 pregnant with a mean age of the 30.0+/-4.77 years participated in the study. The significant correlations were found between function and PGQ (r=0.587), NHP (r=0.521) kinesiophobia (r=0.338), pain intensity (r=0.558), gestational week (r=0.264). In multiple linear regression analysis, the three factors significantly associated with function in pregnant with PGP: PGQ, kinesiophobia and pain explained 44% of the variance in function as measured by TUG. Discussion: Rising from chair to walking requires coordination of muscle activity. This function is important for pregnant women because of unstable posture during pregnancy. Our study showed that PGQ, kinesiophobia and pain severity explained 44% of the variance in function in pregnant women due to PGP, although we found significant relations between function and PGQ, NHP, kinesiophobia, pain intensity, gestational week. PGQ was the major; kinesiophobia and pain were the minor contributing factor on the function.
IS  - 1300-8757
LG  - English, Turkish
SL  - English, Turkish
SU  - Journal
PT  - Conference Abstract
EM  - 201726
DD  - 20170615
DC  - 20170615
YR  - 2015
CR  - Copyright 2017 Elsevier B.V., All rights reserved.
XL  - http://ovidsp.ovid.com/ovidweb.cgi?T=JS&CSC=Y&NEWS=N&PAGE=fulltext&D=emexa&AN=616777034
XL  - http://sfxeu07.hosted.exlibrisgroup.com/bham?sid=OVID:embase&id=pmid:&id=doi:&issn=1300-8757&isbn=&volume=26&issue=2&spage=S114&pages=S114-S115&date=2015&title=Fizyoterapi+Rehabilitasyon&atitle=Pelvik+kusak+agrisi+olan+hamilelerde+agri%2C+saglikla+iliskili+yasam+kalitesi+ve+kinezyofobinin+fonksiyon+uzerine+etkisi&aulast=Yilmaz+Yelvar&pid=%3Cauthor%3EYilmaz+Yelvar+G.D.%3C%2Fauthor%3E%3CAN%3E616777034%3C%2FAN%3E%3CDT%3EConference+Abstract%3C%2FDT%3E

<24. >
VN  - Ovid Technologies
DB  - Embase
UI  - 616722523
PM  - 26620314 [http://www.ncbi.nlm.nih.gov/pubmed/?term=26620314]
NS  - MEDLINE
AU  - Heales L.J.
AU  - Vicenzino B.
AU  - MacDonald D.A.
AU  - Hodges P.W.
IN  - (Heales, Vicenzino, MacDonald, Hodges) NHMRC Centre of Clinical Research Excellence in Spinal Pain, Injury and Health, School of Health and Rehabilitation Science, The University of Queensland, Brisbane, Australia
CP  - Denmark
TI  - Forearm muscle activity is modified bilaterally in unilateral lateral epicondylalgia: A case-control study.
SO  - Scandinavian journal of medicine & science in sports. 26 (12) (pp 1382-1390), 2016. Date of Publication: 01 Dec 2016.
KW  - motor control
KW  - motor system
KW  - neuromuscular control
KW  - Tendinopathy
KW  - tennis elbow
MH  - adult
MH  - biomechanics
MH  - case control study
MH  - electromyography
MH  - female
MH  - forearm
MH  - hand strength
MH  - human
MH  - male
MH  - middle aged
MH  - *pathophysiology
MH  - *physiology
MH  - skeletal muscle
MH  - tennis elbow
AB  - Lateral epicondylalgia (LE) is associated with a reduced wrist extensor muscle activity and altered biomechanics. This study compared the coordination between forearm muscles during gripping in individuals with LE and pain-free controls. Intramuscular electrodes recorded myoelectric activity from extensor carpi radialis brevis/longus (ECRB/ECRL), extensor digitorum communis (EDC), flexor digitorum superficialis/profundus (FDS/FDP), and flexor carpi radialis (FCR), bilaterally, in 15 participants with unilateral LE and 15 pain-free controls. Participants performed a gripping task at 20% maximum force in four arm positions. The contribution of each muscle was expressed as a proportion of the summed electromyography of all muscles. In individuals with LE, ECRB contributed less to total electromyography in the symptomatic arm but not the asymptomatic arm than pain-free controls. The contribution of EDC and FDP to total electromyography was greater in both the symptomatic and asymptomatic arm of the LE group, than pain-free controls. No other differences were observed between groups. Subtle differences in muscle activation were present with differing arm positions. These findings indicate forearm muscle activity is modified in LE. It is unknown whether this is cause or effect. Changes in the asymptomatic side may imply involvement of central mechanisms.
Copyright © 2015 John Wiley & Sons A/S. Published by John Wiley & Sons Ltd.
EN  - 1600-0838
DO  - http://dx.doi.org/10.1111/sms.12584
LG  - English
SL  - English
SU  - Journal
PT  - Article
EM  - 201725
DD  - 20170613
DC  - 20170613
YR  - 2016
SI  - Enhancement type="8" status="002"
CR  - Copyright 2017 Medline is the source for the citation and abstract of this record.
XL  - http://ovidsp.ovid.com/ovidweb.cgi?T=JS&CSC=Y&NEWS=N&PAGE=fulltext&D=emexa&AN=616722523
XL  - http://sfxeu07.hosted.exlibrisgroup.com/bham?sid=OVID:embase&id=pmid:26620314&id=doi:10.1111%2Fsms.12584&issn=1600-0838&isbn=&volume=26&issue=12&spage=1382&pages=1382-1390&date=2016&title=Scandinavian+journal+of+medicine+%26+science+in+sports&atitle=Forearm+muscle+activity+is+modified+bilaterally+in+unilateral+lateral+epicondylalgia%3A+A+case-control+study&aulast=Heales&pid=%3Cauthor%3EHeales+L.J.%3C%2Fauthor%3E%3CAN%3E616722523%3C%2FAN%3E%3CDT%3EArticle%3C%2FDT%3E

<25. >
VN  - Ovid Technologies
DB  - Embase
UI  - 616518218
EU  - 20170390634
ST  - EMBASE
AU  - Alphonso A.L.
AU  - Monson B.T.
AU  - Zeher M.J.
AU  - Armiger R.S.
AU  - Weeks S.R.
AU  - Burck J.M.
AU  - Moran C.
AU  - Davoodie R.
AU  - Loeb G.
AU  - Pasquina P.F.
AU  - Tsao J.W.
AE  - Tsao J.W.; jack.tsao@med.navy.mil
IN  - (Alphonso, Monson, Weeks) Walter Reed National Military Medical Center, Baltimore, MD, United States
      (Zeher, Armiger, Burck, Moran, Davoodie, Loeb, Pasquina) John Hopkins University, Baltimore, MD, United States
      (Tsao) US Navy Bureau of Medicine and Surgery, Washington, DC, United States
AD  - J.W. Tsao, US Navy Bureau of Medicine and Surgery, 7700 Arlington Boulevard Suite 5136, Falls Church, VA 22042-5136, United States. E-mail: jack.tsao@med.navy.mil
CP  - Belgium
TI  - Use of a virtual integrated environment in prosthetic limb development and phantom limb pain.
SO  - Annual Review of CyberTherapy and Telemedicine. 10 (pp 305-309), 2012. Date of Publication: 2012.
PB  - Virtual reality med institute (E-mail: lros@vrphobia.com)
TJ  - Annual Review of CyberTherapy and Telemedicine
KW  - Computer-assisted rehabilitation
KW  - Phantom limb pain
KW  - Prostheses
KW  - Systems integration
KW  - Upper extremity amputation
KW  - Virtual integration environment
UR  - http://www.vrphobia.eu/index.php?id=publications#annrev
MH  - amputee
MH  - article
MH  - clinical article
MH  - electromyography
MH  - *environment
MH  - human
MH  - *limb prosthesis
MH  - *phantom pain
MH  - *virtual integrated environment
AB  - Patients face two major difficulties following limb loss: phantom limb pain (PLP) in the residual limb and limited functionality in the prosthetic limb. Many studies have focused on decreasing PLP with mirror therapy, yet few have examined the same visual ameliorating effect with a virtual or prosthetic limb. Our study addresses the following key questions: (1) does PLP decrease through observation of a 3D limb in a virtual integration environment (VIE) and (2) can consistent surface electromyography (sEMG) signals from the VIE drive an advanced modular prosthetic limb (MPL)? Recorded signals from the residual limb were correlated to the desired motion of the phantom limb, and changes in PLP were scored during each VIE session. Preliminary results show an overall reduction in PLP and a trend toward improvement in signal-to-motion accuracy over time. These signals allowed MPL users to perform a wide range of hand motions.
Copyright © 2012 Interactive Media Institute.
RF  - 6
EC  - Neurology and Neurosurgery [8]
IS  - 1554-8716
LG  - English
SL  - English
SU  - Journal
PT  - Article
EM  - 201725
DD  - 20170608
DC  - 20170608
YR  - 2012
SI  - Enhancement type="8" status="002"
CR  - Copyright 2017 Elsevier B.V., All rights reserved.
XL  - http://ovidsp.ovid.com/ovidweb.cgi?T=JS&CSC=Y&NEWS=N&PAGE=fulltext&D=emexa&AN=616518218
XL  - http://sfxeu07.hosted.exlibrisgroup.com/bham?sid=OVID:embase&id=pmid:&id=doi:&issn=1554-8716&isbn=&volume=10&issue=&spage=305&pages=305-309&date=2012&title=Annual+Review+of+CyberTherapy+and+Telemedicine&atitle=Use+of+a+virtual+integrated+environment+in+prosthetic+limb+development+and+phantom+limb+pain&aulast=Alphonso&pid=%3Cauthor%3EAlphonso+A.L.%3C%2Fauthor%3E%3CAN%3E616518218%3C%2FAN%3E%3CDT%3EArticle%3C%2FDT%3E

<26. >
VN  - Ovid Technologies
DB  - Embase
UI  - 613828567
EU  - 20160943212
PM  - 27472547 [http://www.ncbi.nlm.nih.gov/pubmed/?term=27472547]
ST  - EMBASE
AU  - Madeleine P.
AU  - Xie Y.
AU  - Szeto G.P.Y.
AU  - Samani A.
AE  - Madeleine P.; pm@hst.aau.dk
AE  - Samani A.; afsamani@hst.aau.dk
AE  - Xie Y.; yanfei.xie@connect.polyu.hk
AE  - Szeto G.P.Y.; grace.szeto@polyu.edu.hk
IN  - (Madeleine, Samani) Physical Activity and Human Performance Research Group, SMI, Department of Health Science and Technology, Aalborg University, Fredrik Bajersvej 7, Aalborg East 9220, Denmark
      (Xie, Szeto) Department of Rehabilitation Sciences, The Hong Kong Polytechnic University, Hung Hom, Kowloon, Hong Kong
AD  - P. Madeleine, Physical Activity and Human Performance Group, SMI, Department of Health Science and Technology, Aalborg University, Fredrik Bajers Vej 7 D-3, Aalborg DK-9220, Denmark. E-mail: pm@hst.aau.dk
CP  - Ireland
TI  - Effects of chronic neck-shoulder pain on normalized mutual information analysis of surface electromyography during functional tasks.
SO  - Clinical Neurophysiology. 127 (9) (pp 3110-3117), 2016. Date of Publication: 01 Sep 2016.
PB  - Elsevier Ireland Ltd
TJ  - Clinical Neurophysiology
KW  - Coordination
KW  - Muscle connectivity
KW  - Muscle interplay
KW  - Spatio-temporal organization
UR  - http://www.elsevier.com/inca/publications/store/6/0/1/5/2/8
MH  - abductor pollicis brevis
MH  - adult
MH  - article
MH  - cervical spine
MH  - *chronic disease
MH  - clinical article
MH  - computer
MH  - controlled study
MH  - distal extensor carpi radialis
MH  - *electromyography
MH  - *electrophysiology parameters
MH  - extensor digitorum superficialis
MH  - extensor muscle
MH  - female
MH  - flexor digitorum superficialis
MH  - *functional connectivity
MH  - hand muscle
MH  - human
MH  - male
MH  - *normalized mutual information
MH  - priority journal
MH  - *shoulder pain
MH  - smartphone
MH  - text messaging
MH  - thumb
MH  - trapezius muscle
MH  - young adult
AB  - Objective To investigate the effects neck-shoulder pain on the connectivity of surface electromyography (SEMG) signals during functional tasks. Methods Twenty adults suffering from chronic neck-shoulder pain and 20 healthy controls were recruited. The SEMG signals from the left and right proximal cervical erector spinae, upper trapezius, lower trapezius and distal extensor carpi radialis, extensor digitorum, flexor digitorum superficialis and, abductor pollicis brevis were recorded during three functional tasks: unilateral and bilateral texting on a smart-phone and computer typing. Normalized mutual information (NMI) values were computed between homonymous proximal and distal muscle pairs as an index of the functional connectivity between muscles pairs. Results NMI among homonymous muscles pairs as well as among proximal and distal muscles pairs were lower among cases compared with controls. Moreover, NMI values in homonymous proximal muscles were higher during texting compared with computer typing with both hands. Conclusions Our results show for the first time that chronic neck-shoulder pain affects the functional connectivity of muscle pairs. Significance The study furnishes novel information about the effects of chronic neck-shoulder pain on the interplay of muscle pairs during functional tasks.
Copyright © 2016 International Federation of Clinical Neurophysiology
RF  - 43
EC  - Orthopedic Surgery [33], Internal Medicine [6], Neurology and Neurosurgery [8]
IS  - 1388-2457
EN  - 1872-8952
DO  - http://dx.doi.org/10.1016/j.clinph.2016.06.015
CD  - CNEUF
LG  - English
SL  - English
GI  - Organization: *Gigtforeningen*
GA  - The study was in part supported by grants from the Hong Kong General Research Fund and the Danish Rheumatism Association.
SU  - Journal
PT  - Article
EM  - 201724
RD  - 20170605
DC  - 20170103
YR  - 2016
SI  - Enhancement type="8" status="002"
CR  - Copyright 2017 Elsevier B.V., All rights reserved.
XL  - http://ovidsp.ovid.com/ovidweb.cgi?T=JS&CSC=Y&NEWS=N&PAGE=fulltext&D=emexa&AN=613828567
XL  - http://sfxeu07.hosted.exlibrisgroup.com/bham?sid=OVID:embase&id=pmid:27472547&id=doi:10.1016%2Fj.clinph.2016.06.015&issn=1388-2457&isbn=&volume=127&issue=9&spage=3110&pages=3110-3117&date=2016&title=Clinical+Neurophysiology&atitle=Effects+of+chronic+neck-shoulder+pain+on+normalized+mutual+information+analysis+of+surface+electromyography+during+functional+tasks&aulast=Madeleine&pid=%3Cauthor%3EMadeleine+P.%3C%2Fauthor%3E%3CAN%3E613828567%3C%2FAN%3E%3CDT%3EArticle%3C%2FDT%3E

<27. >
VN  - Ovid Technologies
DB  - Embase
UI  - 616550014
ST  - CONFERENCE ABSTRACT
AU  - Gersner R.
AU  - Harper K.
AU  - Oberman L.
AU  - Chung A.Y.
AU  - Sanchez M.
AU  - Chiriboga N.
AU  - Boes A.
AU  - Leone A.P.
AU  - Rotenberg A.
IN  - (Gersner, Harper, Chung, Sanchez, Chiriboga, Rotenberg) Boston Children's Hospital, Boston, MA, United States
      (Oberman) Psychiatry and Human Behavior, Warren Alpert Medical School of Brown University, East Providence, RI, United States
      (Boes) University of Iowa Hospitals and Clinics, Iowa City, IA, United States
      (Leone) Beth Israel Deaconess Medical Center, Boston, MA, United States
AD  - R. Gersner, Boston Children's Hospital, Boston, MA, United States
CP  - Netherlands
TI  - Maturation of the motor cortex excitability in children with focal epilepsy, as measured by navigated transcranial magnetic stimulation.
SO  - Neurology. Conference: 69th American Academy of Neurology Annual Meeting, AAN 2017. United States. 88 (16 Supplement 1) (no pagination), 2017. Date of Publication: April 2017.
CS  - 20170422
CE  - 20170428
PB  - Lippincott Williams and Wilkins
MH  - adolescent
MH  - adult
MH  - artifact
MH  - child
MH  - *cortical excitability
MH  - deltoid muscle
MH  - disease exacerbation
MH  - electrocardiogram
MH  - electromyogram
MH  - *epileptic state
MH  - *female
MH  - heart rate variability
MH  - human
MH  - intractable epilepsy
MH  - machine
MH  - major clinical study
MH  - *male
MH  - *maturation
MH  - *motor cortex
MH  - nuclear magnetic resonance imaging
MH  - pain
MH  - stereotactic procedure
MH  - stress
MH  - *transcranial magnetic stimulation
MH  - young adult
AB  - Objective: To evaluate motor cortex excitability as a function of age or lateralization relative to the seizure focus in children with intractable epilepsy undergoing navigated transcranial magnetic stimulation (nTMS) for presurgical functional mapping. Background: nTMS is a method for focal noninvasive cortical stimulation where small intracranial electrical currents are generated by a powerful extracranial fluctuating magnetic field. Resting motor threshold (rMT) is the minimal intensity required to activate a predetermined muscle group, and serves as a measure of motor cortex excitability. We obtain bilateral rMT for the abductor pollicis brevis muscle for patients with intractable focal epilepsy undergoing nTMS for functional mapping. Thus, we have the opportunity to test whether the rMT changes as a function of age or lateralization relative to the seizure focus. Design/Methods: Bilateral rMT obtained with a figure-of-eight coil, guided by the patient's own MRI using frameless stereotaxy. Motor mapping was performed at 110% rMT, or 100% machine output (MO) when MT was >100% MO. Heart rate (HR) and HR variability are known to vary with levels of pain and stress and were monitored during stimulation using electrocardiogram (ECG) artifact in the left deltoid electromyogram (EMG) channel. Results: 117 patients (108 <18y.o.) with intractable epilepsy underwent nTMS for functional mapping. There were no atypical seizures, status epilepticus or epilepsy exacerbation. Typical seizures occurred in 4 patients during stimulation. Importantly, there was no significant change in HR or HR variability during the nTMS sessions, supporting the tolerability of the procedure. Younger children had higher rMT (lower excitability) relative to adolescents and young adults. There was no significant difference in rMT between the hemispheres, including cases of focal epilepsy. Conclusions: nTMS is a safe and tolerable procedure in patients with intractable epilepsy. Furthermore, rMT does not differ significantly between the epileptic and non-epileptic hemispheres, even in the presence of antiepileptic medication.
IS  - 1526-632X
LG  - English
SL  - English
SU  - Journal
PT  - Conference Abstract
EM  - 201724
DD  - 20170605
DC  - 20170605
YR  - 2017
CR  - Copyright 2017 Elsevier B.V., All rights reserved.
XL  - http://ovidsp.ovid.com/ovidweb.cgi?T=JS&CSC=Y&NEWS=N&PAGE=fulltext&D=emexa&AN=616550014
XL  - http://sfxeu07.hosted.exlibrisgroup.com/bham?sid=OVID:embase&id=pmid:&id=doi:&issn=1526-632X&isbn=&volume=88&issue=16+Supplement+1&spage=&pages=&date=2017&title=Neurology&atitle=Maturation+of+the+motor+cortex+excitability+in+children+with+focal+epilepsy%2C+as+measured+by+navigated+transcranial+magnetic+stimulation&aulast=Gersner&pid=%3Cauthor%3EGersner+R.%3C%2Fauthor%3E%3CAN%3E616550014%3C%2FAN%3E%3CDT%3EConference+Abstract%3C%2FDT%3E

<28. >
VN  - Ovid Technologies
DB  - Embase
UI  - 616399708
EU  - 20170373808
ST  - EMBASE
AU  - Alphonso A.L.
AU  - Monson B.T.
AU  - Zeher M.J.
AU  - Armiger R.S.
AU  - Weeks S.R.
AU  - Burck J.M.
AU  - Moran C.
AU  - Davoodie R.
AU  - Loeb G.
AU  - Pasquina P.F.
AU  - Tsao J.W.
AE  - Tsao J.W.; jack.tsao@med.navy.mil
IN  - (Alphonso, Monson, Weeks) Walter Reed National Military Medical Center, Baltimore, MD, United States
      (Zeher, Armiger, Burck, Moran, Davoodie, Loeb, Pasquina) John Hopkins University, Baltimore, MD, United States
      (Tsao) US Navy Bureau of Medicine and Surgery, Washington, DC, United States
AD  - J.W. Tsao, US Navy Bureau of Medicine and Surgery, 7700 Arlington Boulevard Suite 5136, Falls Church, VA 22042-5136, United States. E-mail: jack.tsao@med.navy.mil
CP  - Belgium
TI  - Use of a virtual integrated environment in prosthetic limb development and phantom limb pain.
SO  - Annual Review of CyberTherapy and Telemedicine. 10 (pp 305-309), 2012. Date of Publication: 2012.
PB  - Virtual reality med institute (E-mail: lros@vrphobia.com)
TJ  - Annual Review of CyberTherapy and Telemedicine
KW  - Computer-assisted rehabilitation
KW  - Phantom limb pain
KW  - Prostheses
KW  - Systems integration
KW  - Upper extremity amputation
KW  - Virtual integration environment
UR  - http://www.vrphobia.eu/index.php?id=publications#annrev
MH  - amputee
MH  - *analgesia
MH  - arm movement
MH  - arm prosthesis
MH  - article
MH  - clinical article
MH  - clinical observation
MH  - correlational study
MH  - electrode
MH  - electromyography
MH  - experimental design
MH  - hand movement
MH  - human
MH  - *limb prosthesis
MH  - measurement accuracy
MH  - motion
MH  - pain intensity
MH  - *phantom pain/pc [Prevention]
MH  - *phantom pain/rh [Rehabilitation]
MH  - preliminary communication
MH  - self report
MH  - signal processing
MH  - software design
MH  - *telerehabilitation
MH  - trend study
MH  - *virtual integrated environment
MH  - *virtual reality
MH  - visual analog scale
MH  - waveform
AB  - Patients face two major difficulties following limb loss: phantom limb pain (PLP) in the residual limb and limited functionality in the prosthetic limb. Many studies have focused on decreasing PLP with mirror therapy, yet few have examined the same visual ameliorating effect with a virtual or prosthetic limb. Our study addresses the following key questions: (1) does PLP decrease through observation of a 3D limb in a virtual integration environment (VIE) and (2) can consistent surface electromyography (sEMG) signals from the VIE drive an advanced modular prosthetic limb (MPL)? Recorded signals from the residual limb were correlated to the desired motion of the phantom limb, and changes in PLP were scored during each VIE session. Preliminary results show an overall reduction in PLP and a trend toward improvement in signal-to-motion accuracy over time. These signals allowed MPL users to perform a wide range of hand motions.
Copyright © 2012 Interactive Media Institute.
RF  - 6
EC  - Rehabilitation and Physical Medicine [19], Biophysics, Bioengineering and Medical Instrumentation [27], Psychiatry [32]
IS  - 1554-8716
LG  - English
SL  - English
SU  - Journal
PT  - Article
EM  - 201724
DD  - 20170531
DC  - 20170531
YR  - 2012
SI  - Enhancement type="8" status="002"
CR  - Copyright 2017 Elsevier B.V., All rights reserved.
XL  - http://ovidsp.ovid.com/ovidweb.cgi?T=JS&CSC=Y&NEWS=N&PAGE=fulltext&D=emexa&AN=616399708
XL  - http://sfxeu07.hosted.exlibrisgroup.com/bham?sid=OVID:embase&id=pmid:&id=doi:&issn=1554-8716&isbn=&volume=10&issue=&spage=305&pages=305-309&date=2012&title=Annual+Review+of+CyberTherapy+and+Telemedicine&atitle=Use+of+a+virtual+integrated+environment+in+prosthetic+limb+development+and+phantom+limb+pain&aulast=Alphonso&pid=%3Cauthor%3EAlphonso+A.L.%3C%2Fauthor%3E%3CAN%3E616399708%3C%2FAN%3E%3CDT%3EArticle%3C%2FDT%3E

<29. >
VN  - Ovid Technologies
DB  - Embase
UI  - 608316798
EU  - 20160123972
PM  - 26584852 [http://www.ncbi.nlm.nih.gov/pubmed/?term=26584852]
ST  - EMBASE
AU  - Bonato L.L.
AU  - Quinelato V.
AU  - Pinheiro A.D.R.
AU  - Amaral M.V.G.
AU  - De Souza F.N.
AU  - Lobo J.C.
AU  - Aguiar D.P.
AU  - Augusto L.M.M.
AU  - Vieira A.R.
AU  - Salles J.I.
AU  - Cossich V.R.A.
AU  - Guimaraes J.A.M.
AU  - De Gouvea C.V.D.
AU  - Granjeiro J.M.
AU  - Casado P.L.
AE  - Casado P.L.; plcasado@hotmail.com
IN  - (Bonato, Quinelato, De Souza, Casado) School of Dentistry, Clinical Research Unit, Fluminense Federal University, Rua Mario Santos Braga 28, Niteroi, RJ 24020-140, Brazil
      (Amaral) Department of Orthopedic Surgery, Center of Shoulder and Elbow Surgery, National Institute of Traumatology and Orthopedics, Rio de Janeiro, RJ, Brazil
      (Lobo) Clinical Research Unit and Biology Institute, Fluminense Federal University, Niteroi, RJ, Brazil
      (Aguiar, Augusto) Research Division, National Institute of Traumatology and Orthopedics, Rio de Janeiro, RJ, Brazil
      (Vieira) Department of Oral Biology, School of Dental Medicine, University of Pittsburgh, Pittsburgh, United States
      (Salles, Cossich) Neuromuscular Research Laboratory, National Institute of Traumatology and Orthopedics, Rio de Janeiro, RJ, Brazil
      (Guimaraes) Department of Trauma and Orthopedic Surgery, National Institute of Traumatology and Orthopedics, Rio de Janeiro, RJ, Brazil
      (De Gouvea) Department of Prosthodontics, Fluminense Federal University, Niteroi, RJ, Brazil
      (Granjeiro) National Institute of Metrology, Quality and Technology, Rio de Janeiro, RJ, Brazil
      (Granjeiro) Cell Therapy Center, Clinical Research Unit, Biology Institute, Fluminense Federal University, Niteroi, RJ, Brazil
      (Pinheiro) Dental Clinical Department and Oral Implantology Post-graduation, Fluminense Federal University, Niteroi, RJ, Brazil
AD  - P.L. Casado, School of Dentistry, Clinical Research Unit, Fluminense Federal University, Rua Mario Santos Braga 28, Niteroi, RJ 24020-140, Brazil. E-mail: plcasado@hotmail.com
CP  - United Kingdom
TI  - ESRRB polymorphisms are associated with comorbidity of temporomandibular disorders and rotator cuff disease.
SO  - International Journal of Oral and Maxillofacial Surgery. 45 (3) (pp 323-331), 2016. Date of Publication: 01 Mar 2016.
PB  - Churchill Livingstone
TJ  - International Journal of Oral and Maxillofacial Surgery
KW  - disease susceptibility
KW  - estradiol
KW  - polymorphism
KW  - rotator cuff disease
KW  - temporomandibular disorder
UR  - http://www.elsevier-international.com/journals/ijom/
MH  - adult
MH  - article
MH  - biomechanics
MH  - burning sensation
MH  - comorbidity
MH  - controlled study
MH  - cross sectional study
MH  - deltoid muscle
MH  - electromyography
MH  - estradiol blood level
MH  - ethnicity
MH  - female
MH  - gene frequency
MH  - genetic association
MH  - genetic difference
MH  - genetic variability
MH  - genotype
MH  - haplotype
MH  - human
MH  - *jaw disease/et [Etiology]
MH  - major clinical study
MH  - male
MH  - masseter muscle
MH  - muscle contraction
MH  - neck muscle
MH  - otalgia
MH  - *rotator cuff injury/et [Etiology]
MH  - *single nucleotide polymorphism
MH  - sternocleidomastoid muscle
MH  - temporalis muscle
MH  - tooth pain
MH  - trapezius muscle
MH  - estradiol/ec [Endogenous Compound]
MH  - estriol/ec [Endogenous Compound]
MH  - *estrogen receptor/ec [Endogenous Compound]
MH  - *estrogen related receptor beta/ec [Endogenous Compound]
MH  - estrone/ec [Endogenous Compound]
MH  - unclassified drug
AB  - Temporomandibular disorders (TMD) are associated with comorbidity. Shoulder pain is among the symptoms associated with TMD. The purpose of this study was to investigate the association between TMD and rotator cuff disease (RCD) and related genetic aspects. All subjects underwent orofacial and shoulder examinations. The control group comprised 30 subjects with no pain. Affected subjects were divided into three groups: RCD (TMD-free, n = 16), TMD (RCD-free, n = 13), and TMD/RCD (patients with both RCD and TMD, n = 49). A total of eight single nucleotide polymorphisms in the ESRRB gene were investigated. A chemiluminescent immunoassay was used to measure estradiol levels. Surface electromyography recorded head and cervical muscle activity. The chi<sup>2</sup> test and Student t-test/Mann-Whitney test were used to assess the significance of nominal and continuous variables. A P-value of <0.05 was considered significant. TMD subjects were seven times more susceptible to RCD than controls. The rs1676303 TT (P = 0.02) and rs6574293 GG (P = 0.04) genotypes were associated with RCD and TMD, respectively. TMD/RCD subjects showed associations with rs4903399 (P = 0.02), rs10132091 (P = 0.02), and CTTCTTAG/CCTCTCAG (P = 0.01) haplotypes and lower muscle activity. Estradiol levels were similar among groups. This study supports TMD as a risk factor for RCD. ESRRB haplotypes and low muscle activity are common biomechanical characteristics in subjects with both diseases.
Copyright © 2015 International Association of Oral and Maxillofacial Surgeons.
RF  - 41
EC  - Otorhinolaryngology [11], Human Genetics [22], Orthopedic Surgery [33]
RN  - 50-28-2 (estradiol); 50-27-1 (estriol); 53-16-7 (estrone)
IS  - 0901-5027
EN  - 1399-0020
DO  - http://dx.doi.org/10.1016/j.ijom.2015.10.007
CD  - IJOSE
LG  - English
SL  - English
SU  - Journal
PT  - Article
EM  - 201723
RD  - 20170528
DC  - 20160226
YR  - 2016
SI  - Enhancement type="8" status="002"
CR  - Copyright 2017 Elsevier B.V., All rights reserved.
XL  - http://ovidsp.ovid.com/ovidweb.cgi?T=JS&CSC=Y&NEWS=N&PAGE=fulltext&D=emexa&AN=608316798
XL  - http://sfxeu07.hosted.exlibrisgroup.com/bham?sid=OVID:embase&id=pmid:26584852&id=doi:10.1016%2Fj.ijom.2015.10.007&issn=0901-5027&isbn=&volume=45&issue=3&spage=323&pages=323-331&date=2016&title=International+Journal+of+Oral+and+Maxillofacial+Surgery&atitle=ESRRB+polymorphisms+are+associated+with+comorbidity+of+temporomandibular+disorders+and+rotator+cuff+disease&aulast=Bonato&pid=%3Cauthor%3EBonato+L.L.%3C%2Fauthor%3E%3CAN%3E608316798%3C%2FAN%3E%3CDT%3EArticle%3C%2FDT%3E

<30. >
VN  - Ovid Technologies
DB  - Embase
UI  - 614281198
EU  - 20170102394
PM  - 28171786 [http://www.ncbi.nlm.nih.gov/pubmed/?term=28171786]
ST  - EMBASE
AU  - Ganderton C.
AU  - Pizzari T.
AU  - Harle T.
AU  - Cook J.
AU  - Semciw A.
AE  - Ganderton C.; C.Ganderton@latrobe.edu.au
IN  - (Ganderton, Pizzari, Harle, Cook) College of Science Health and Engineering, Department of Rehabilitation, Nutrition and Sport, School of Allied Health La Trobe University, La Trobe University, Australia
      (Semciw) Department of Physiotherapy, The University of Queensland, Australia
AD  - C. Ganderton, College of Science Health and Engineering, Department of Rehabilitation, Nutrition and Sport, School of Allied Health La Trobe University, La Trobe University, Australia. E-mail: C.Ganderton@latrobe.edu.au
CP  - United Kingdom
TI  - A comparison of gluteus medius, gluteus minimus and tensor facia latae muscle activation during gait in post-menopausal women with and without greater trochanteric pain syndrome.
SO  - Journal of Electromyography and Kinesiology. 33 (pp 39-47), 2017. Date of Publication: 01 Apr 2017.
PB  - Elsevier Ltd
TJ  - Journal of Electromyography and Kinesiology
KW  - Electromyography
KW  - Gluteal
KW  - Greater trochanteric pain syndrome
KW  - Muscle activation
KW  - Tendinopathy
UR  - http://www.elsevier.com/locate/jelekin
MH  - adult
MH  - article
MH  - clinical article
MH  - controlled study
MH  - dynamometer
MH  - effect size
MH  - electrode
MH  - electromyography
MH  - female
MH  - *gait
MH  - gluteus maximus muscle
MH  - *gluteus medius muscle
MH  - *gluteus minimus muscle
MH  - human
MH  - muscle contraction
MH  - muscle isometric contraction
MH  - *pain
MH  - *postmenopause
MH  - standing
MH  - *tensor fascia lata muscle
MH  - *trochanteric pain syndrome
MH  - walking
AB  - The effect of greater trochanteric pain syndrome (GTPS) on gluteus medius (GMed) and minimus (GMin) activation in post-menopausal women is unknown. The aim of this study was to compare segmental muscle activation and variability of the GMed, GMin and tensor fascia latae (TFL) during gait in post-menopausal women with and without GTPS. Intramuscular electrodes were inserted into segments of GMin (x2) and GMed (x3) and a surface electrode placed on TFL. Ten control participants and 8 with GTPS completed six walking trials. Peak amplitude, average amplitude and time to peak from each phase of the gait cycle (0-30%, 30%- toe off (TO), total stance and swing) were compared between groups using independent t-tests and effect-size (ES) calculations. Variability of muscle activation was calculated using the mean coefficient of variation (CV). Reversal of anterior GMin electromyographic burst pattern and greater average muscle activity was found in the GTPS group compared to controls: 0-TO for anterior GMin (p < 0.05), anterior and middle GMed (p < 0.01); 0-30% for posterior GMin (p < 0.01) and GMed (p < 0.05). No significant differences were identified in TFL. Overall, this study found increased segmental gluteal muscle activation, decreased hip abduction strength, and reduced variability in muscle activation in post-menopausal women with GTPS, compared with controls.
Copyright © 2017 Elsevier Ltd
RF  - 54
EC  - Obstetrics and Gynecology [10], Neurology and Neurosurgery [8]
IS  - 1050-6411
EN  - 1873-5711
DO  - http://dx.doi.org/10.1016/j.jelekin.2017.01.004
CD  - JEKIE
LG  - English
SL  - English
SU  - Journal
PT  - Article
EM  - 201722
DD  - 20170307
DC  - 20170307
YR  - 2017
SI  - Enhancement type="8" status="002"
CR  - Copyright 2017 Elsevier B.V., All rights reserved.
XL  - http://ovidsp.ovid.com/ovidweb.cgi?T=JS&CSC=Y&NEWS=N&PAGE=fulltext&D=emexa&AN=614281198
XL  - http://sfxeu07.hosted.exlibrisgroup.com/bham?sid=OVID:embase&id=pmid:28171786&id=doi:10.1016%2Fj.jelekin.2017.01.004&issn=1050-6411&isbn=&volume=33&issue=&spage=39&pages=39-47&date=2017&title=Journal+of+Electromyography+and+Kinesiology&atitle=A+comparison+of+gluteus+medius%2C+gluteus+minimus+and+tensor+facia+latae+muscle+activation+during+gait+in+post-menopausal+women+with+and+without+greater+trochanteric+pain+syndrome&aulast=Ganderton&pid=%3Cauthor%3EGanderton+C.%3C%2Fauthor%3E%3CAN%3E614281198%3C%2FAN%3E%3CDT%3EArticle%3C%2FDT%3E

<31. >
VN  - Ovid Technologies
DB  - Embase
UI  - 613930189
EU  - 20170009520
PM  - 26919829 [http://www.ncbi.nlm.nih.gov/pubmed/?term=26919829]
ST  - EMBASE
AU  - Sundstrup E.
AU  - Jakobsen M.D.
AU  - Brandt M.
AU  - Jay K.
AU  - Aagaard P.
AU  - Andersen L.L.
AE  - Sundstrup E.; esu@nrcwe.dk
IN  - (Sundstrup, Jakobsen, Brandt, Jay, Andersen) National Research Centre for the Working Environment, Lerso Parkalle 105, Copenhagen, Denmark
      (Sundstrup, Jakobsen, Aagaard) Institute for Sports Science and Clinical Biomechanics, SDU Muscle Research Cluster (SMRC), University of Southern Denmark, Odense, Denmark
      (Brandt, Andersen) Physical Activity and Human Performance Group, Center for Sensory-Motor Interaction, Department of Health Science and Technology, Aalborg University, Aalborg, Denmark
      (Jay) Institute for Sport and Clinical Biomechanics, Department of physical activity and health, University of Southern Denmark, Odense, Denmark
AD  - E. Sundstrup, National Research Centre for the Working Environment, Lerso Parkalle 105, Copenhagen, Denmark. E-mail: esu@nrcwe.dk
CP  - United Kingdom
TI  - Associations between biopsychosocial factors and chronic upper limb pain among slaughterhouse workers: Cross sectional study.
SO  - BMC Musculoskeletal Disorders. 17 (1) (no pagination), 2016. Article Number: 104. Date of Publication: 2016.
PB  - BioMed Central Ltd. (E-mail: info@biomedcentral.com)
TJ  - BMC Musculoskeletal Disorders
KW  - Arm pain
KW  - Hand pain
KW  - PPT
KW  - Presenteeism
KW  - Rapid force capacity
KW  - RFD
KW  - Shoulder pain
KW  - WAI
UR  - http://www.biomedcentral.com/bmcmusculoskeletdisord/
MH  - adult
MH  - age
MH  - arm muscle
MH  - article
MH  - body mass
MH  - *chronic pain
MH  - clinical article
MH  - control strategy
MH  - controlled study
MH  - cross sectional study
MH  - Disabilities of the Arm Shoulder and Hand score
MH  - fear
MH  - forceful maximal voluntary contraction
MH  - hand pain
MH  - human
MH  - impaired work ability index score
MH  - job position
MH  - leg muscle
MH  - *limb pain
MH  - male
MH  - mechanics
MH  - muscle contraction
MH  - muscle strength
MH  - musculoskeletal disease assessment
MH  - neuromuscular function
MH  - *nonmedical occupations
MH  - occupation and occupation related phenomena
MH  - pain intensity
MH  - physical activity
MH  - pressure pain threshold
MH  - rate of force development
MH  - self concept
MH  - shoulder muscle
MH  - shoulder pain
MH  - *slaughterhouse worker
MH  - *social psychology
MH  - *upper limb pain
MH  - work capacity
MH  - work disability
MH  - working time
AB  - Background: Knowledge of factors associated with chronic pain is necessary for preventive strategies. The present study investigates biopsychosocial differences, with specific focus on rate of force development (RFD) and work ability, between workers with and without chronic upper limb pain. Methods: Eighty-two male slaughterhouse workers, 49 with chronic upper limb pain and 33 pain-free controls participated in the study. Maximal muscle strength, RFD, and muscle activity was determined from fast and forceful maximal voluntary contractions for the shoulder and hand. Participants filled out a questionnaire on work ability (work ability index), work disability (Work module of DASH questionnaire), fear avoidance, and self-rated health. Additionally, pressure pain threshold (PPT) was measured in muscles of the arm, shoulder and lower leg. Results: Muscle strength and RFD (determined within time intervals of 30, 50, 100, and 200 ms relative to onset of contraction) was 28 % and 58-78 % lower, respectively, in workers with chronic pain compared with pain-free controls, and paralleled by reduced muscle activity (all p < 0.001). Workers with chronic pain had lower PPT of the arm, shoulder and lower leg (p < 0.01), and reported impaired work ability index score and general health along with higher work disability and fear avoidance compared with controls (all p < 0.0001). No differences were observed between the groups in regard to age, BMI, physical activity level, job position and duration of slaughterhouse work (all p > 0.4). Conclusions: Chronic upper limb pain was paralleled by reduced neuromuscular function of the shoulder and hand along with impaired work ability, work disability and general health. Future studies on chronic pain management at the workplace should carefully consider the biopsychosocial nature of pain when designing and implementing preventive strategies.
Copyright © 2016 Sundstrup et al.
RF  - 61
EC  - Orthopedic Surgery [33], Occupational Health and Industrial Medicine [35], Neurology and Neurosurgery [8]
EN  - 1471-2474
DO  - http://dx.doi.org/10.1186/s12891-016-0953-7
LG  - English
SL  - English
GI  - Organization: (NRC) *National Research Centre*
GA  - The authors thank Jorgen Skotte and Klaus Hansen from the National Research Centre for the Working Environment for valuable technical assistance and support. This study was supported by a grant from the Danish Parliament (Satspuljen 2012; Nye Veje) grant number 17.21.02.60 and a grant from the Danish Working Environment Research Fund (Grant no. 48- 2010-03).
SU  - Journal
PT  - Article
EM  - 201721
DD  - 20170130
DC  - 20170130
YR  - 2016
SI  - Enhancement type="8" status="002"
CR  - Copyright 2017 Elsevier B.V., All rights reserved.
XL  - http://ovidsp.ovid.com/ovidweb.cgi?T=JS&CSC=Y&NEWS=N&PAGE=fulltext&D=emexa&AN=613930189
XL  - http://sfxeu07.hosted.exlibrisgroup.com/bham?sid=OVID:embase&id=pmid:26919829&id=doi:10.1186%2Fs12891-016-0953-7&issn=1471-2474&isbn=&volume=17&issue=1&spage=104&pages=&date=2016&title=BMC+Musculoskeletal+Disorders&atitle=Associations+between+biopsychosocial+factors+and+chronic+upper+limb+pain+among+slaughterhouse+workers%3A+Cross+sectional+study&aulast=Sundstrup&pid=%3Cauthor%3ESundstrup+E.%3C%2Fauthor%3E%3CAN%3E613930189%3C%2FAN%3E%3CDT%3EArticle%3C%2FDT%3E

<32. >
VN  - Ovid Technologies
DB  - Embase
UI  - 608937391
EU  - 20160210214
PM  - 26790141 [http://www.ncbi.nlm.nih.gov/pubmed/?term=26790141]
ST  - EMBASE
AU  - Bardal E.M.
AU  - Roeleveld K.
AU  - Ihlen E.
AU  - Mork P.J.
AE  - Bardal E.M.; ellen.bardal@ntnu.no
IN  - (Bardal, Roeleveld, Ihlen) Department of Neuroscience, Norwegian University of Science and Technology, Trondheim N-7491, Norway
      (Mork) Department of Public Health and General Practice, Norwegian University of Science and Technology, Trondheim N-7491, Norway
AD  - E.M. Bardal, Department of Neuroscience, Norwegian University of Science and Technology, Trondheim N-7491, Norway. E-mail: ellen.bardal@ntnu.no
CP  - United Kingdom
TI  - Micro movements of the upper limb in fibromyalgia: The relation to proprioceptive accuracy and visual feedback.
SO  - Journal of Electromyography and Kinesiology. 26 (pp 1-7), 2016. Date of Publication: February 01, 2016.
PB  - Elsevier Ltd
TJ  - Journal of Electromyography and Kinesiology
KW  - Motor control
KW  - Pain
KW  - Physiological tremor
KW  - Shoulder joint
UR  - http://www.elsevier.com/locate/jelekin
MH  - accuracy
MH  - adult
MH  - article
MH  - body posture
MH  - clinical article
MH  - controlled study
MH  - deltoid muscle
MH  - disease association
MH  - electromyography
MH  - female
MH  - *fibromyalgia
MH  - human
MH  - *limb movement
MH  - male
MH  - motor performance
MH  - muscle contraction
MH  - priority journal
MH  - *proprioceptive feedback
MH  - task performance
MH  - trapezius muscle
MH  - *visual feedback
MH  - visuomotor coordination
AB  - The purpose of this study was to explore the role of visual and proprioceptive feedback in upper limb posture control in fibromyalgia (FM) and to assess the coherence between acceleration measurements of upper limb micro movements and surface electromyography (sEMG) of shoulder muscle activity (upper trapezius and deltoid). Twenty-five female FM patients and 25 age- and sex-matched healthy controls (HCs) performed three precision motor tasks: (1) maintain a steady shoulder abduction angle of 45degree while receiving visual feedback about upper arm position and supporting external loads (0.5, 1, or 2 kg), (2) maintain the same shoulder abduction angle without visual feedback (eyes closed) and no external loading, and (3) a joint position sense test (i.e., assessment of proprioceptive accuracy). Patients had more extensive increase in movement variance than HCs when visual feedback was removed (P < 0.03). Proprioceptive accuracy was related to movement variance in HCs (R >= 0.59, P <= 0.002), but not in patients (R <= 0.25, P >= 0.24). There was no difference between patients and HCs in coherence between sEMG and acceleration data. These results may indicate that FM patients are more dependent on visual feedback and less reliant on proprioceptive information for upper limb posture control compared to HCs.
Copyright © 2015 Elsevier Ltd.
RF  - 32
EC  - Ophthalmology [12], Neurology and Neurosurgery [8]
IS  - 1050-6411
EN  - 1873-5711
DO  - http://dx.doi.org/10.1016/j.jelekin.2015.12.006
CD  - JEKIE
LG  - English
SL  - English
SU  - Journal
PT  - Article
EM  - 201721
RD  - 20170511
DC  - 20160328
YR  - 2016
SI  - Enhancement type="8" status="002"
CR  - Copyright 2017 Elsevier B.V., All rights reserved.
XL  - http://ovidsp.ovid.com/ovidweb.cgi?T=JS&CSC=Y&NEWS=N&PAGE=fulltext&D=emexa&AN=608937391
XL  - http://sfxeu07.hosted.exlibrisgroup.com/bham?sid=OVID:embase&id=pmid:26790141&id=doi:10.1016%2Fj.jelekin.2015.12.006&issn=1050-6411&isbn=&volume=26&issue=&spage=1&pages=1-7&date=2016&title=Journal+of+Electromyography+and+Kinesiology&atitle=Micro+movements+of+the+upper+limb+in+fibromyalgia%3A+The+relation+to+proprioceptive+accuracy+and+visual+feedback&aulast=Bardal&pid=%3Cauthor%3EBardal+E.M.%3C%2Fauthor%3E%3CAN%3E608937391%3C%2FAN%3E%3CDT%3EArticle%3C%2FDT%3E

<33. >
VN  - Ovid Technologies
DB  - Embase
UI  - 607103885
EU  - 2015549666
PM  - 26583493 [http://www.ncbi.nlm.nih.gov/pubmed/?term=26583493]
ST  - EMBASE
AU  - Nguyen T.P.
AU  - Biliciler S.
AU  - Wiszniewski W.
AU  - Sheikh K.
AE  - Nguyen T.P.; thy.p.nguyen@uth.tmc.edu
IN  - (Nguyen, Biliciler, Sheikh) Department of Neurology, University of Texas Health Science Center at Houston, 6431 Fannin St, MSE R 462, Houston, TX 77030, United States
      (Wiszniewski) Department of Molecular and Human Genetics, Baylor College of Medicine, Houston, TX, United States
AD  - T.P. Nguyen, Department of Neurology, University of Texas Health Science Center at Houston, 6431 Fannin St, MSE R 462, Houston, TX 77030, United States. E-mail: thy.p.nguyen@uth.tmc.edu
CP  - United States
TI  - Expanding phenotype of VRK1 mutations in motor neuron disease.
SO  - Journal of Clinical Neuromuscular Disease. 17 (2) (pp 69-71), 2015. Date of Publication: 2015.
PB  - Lippincott Williams and Wilkins (E-mail: kathiest.clai@apta.org)
TJ  - Journal of Clinical Neuromuscular Disease
KW  - All neuromuscular disease
KW  - Amyotrophic lateral sclerosis
KW  - Anterior nerve cell disease
KW  - Motor neuron disease
KW  - Neurogenetics
UR  - http://journals.lww.com/jcnmd
MH  - adult
MH  - amyotrophic lateral sclerosis
MH  - article
MH  - case report
MH  - creatine kinase blood level
MH  - disease duration
MH  - electromyography
MH  - falling
MH  - *gene mutation
MH  - gene sequence
MH  - genetic screening
MH  - genetic variability
MH  - hereditary motor sensory neuropathy
MH  - human
MH  - human tissue
MH  - leg pain
MH  - male
MH  - *motor neuron disease
MH  - muscle atrophy
MH  - muscle biopsy
MH  - neurologic examination
MH  - priority journal
MH  - reflex
MH  - walking difficulty
MH  - weakness
MH  - creatine kinase/ec [Endogenous Compound]
MH  - nonspecific esterase/ec [Endogenous Compound]
MH  - *phosphotransferase/ec [Endogenous Compound]
MH  - unclassified drug
MH  - *vaccinia related kinase 1/ec [Endogenous Compound]
AB  - Objective: In the past decade, hereditary forms of motor neuron disease (spinal muscular atrophy and/or amyotrophic lateral sclerosis) are increasingly identified. As advanced genetic testing is performed, molecular diagnosis can be obtained. Identifying new gene mutations can lead to further understanding of disease. Methods and Results: We report a single case of a patient with earlyonset amyotrophic lateral sclerosis, evaluated at University of Texas Health Houston Science Center from 2011-2014. Initial genetic testing did not reveal an etiology in this patient. Through wholeexome sequencing, a VRK1 mutation was identified. Conclusions and Relevance: We identify a possible new cause of hereditary amyotrophic lateral sclerosis, VRK1 mutation. This case report also expands the phenotypic spectrum of this mutation in neurologic diseases.
      Copyright © 2015 Wolters Kluwer Health, Inc. All rights reserved.
RF  - 8
EC  - Human Genetics [22], Neurology and Neurosurgery [8]
RN  - 9001-15-4 (creatine kinase); 9031-09-8 (phosphotransferase); 9031-44-1 (phosphotransferase)
EZ  - EC 2.7.3.2 (creatine kinase).
IS  - 1522-0443
EN  - 1537-1611
CD  - JCNDC
LG  - English
SL  - English
SU  - Journal
PT  - Article
EM  - 201720
RD  - 20170508
DC  - 20151207
YR  - 2015
SI  - Enhancement type="8" status="002"
CR  - Copyright 2017 Elsevier B.V., All rights reserved.
XL  - http://ovidsp.ovid.com/ovidweb.cgi?T=JS&CSC=Y&NEWS=N&PAGE=fulltext&D=emexa&AN=607103885
XL  - http://sfxeu07.hosted.exlibrisgroup.com/bham?sid=OVID:embase&id=pmid:26583493&id=doi:&issn=1522-0443&isbn=&volume=17&issue=2&spage=69&pages=69-71&date=2015&title=Journal+of+Clinical+Neuromuscular+Disease&atitle=Expanding+phenotype+of+VRK1+mutations+in+motor+neuron+disease&aulast=Nguyen&pid=%3Cauthor%3ENguyen+T.P.%3C%2Fauthor%3E%3CAN%3E607103885%3C%2FAN%3E%3CDT%3EArticle%3C%2FDT%3E

<34. >
VN  - Ovid Technologies
DB  - Embase
UI  - 607132630
EU  - 20151007157
PM  - 26474183 [http://www.ncbi.nlm.nih.gov/pubmed/?term=26474183]
ST  - EMBASE
AU  - Gruss S.
AU  - Treister R.
AU  - Werner P.
AU  - Traue H.C.
AU  - Crawcour S.
AU  - Andrade A.
AU  - Walter S.
AE  - Walter S.; steffen.walter@uni-ulm.de
IN  - (Gruss, Traue, Walter) University of Ulm, Medical Psychology, Department of Psychosomatic Medicine and Psychotherapy, Ulm, Germany
      (Treister) Massachusetts General Hospital, Harvard Medical School, Department of Neurology, Nerve Injury Unit, Boston, MA, United States
      (Werner) Otto-von-Guericke-Universitat Magdeburg, Institute for Information Technology and Communications, Magdeburg, Germany
      (Andrade) Federal University of Uberlandia, Biomedical Engineering Laboratory (BioLab), Uberlandia, Brazil
      (Crawcour) University of Technology Dresden, Department of Clinical Psychology and Psychotherapy, Dresden, Germany
CP  - United States
TI  - Pain intensity recognition rates via biopotential feature patterns with support vector machines.
SO  - PLoS ONE. 10 (10) (no pagination), 2015. Article Number: e0140330. Date of Publication: 16 Oct 2015.
PB  - Public Library of Science (E-mail: plos@plos.org)
TJ  - PLoS ONE
UR  - http://www.plosone.org/article/fetchObject.action?uri=info:doi/10.1371/journal.pone.0140330&representation=PDF
MH  - clinical study
MH  - controlled study
MH  - data base
MH  - electrocardiography
MH  - electromyography
MH  - *electrophysiology
MH  - entropy
MH  - face
MH  - heat
MH  - human
MH  - *pain intensity
MH  - pain threshold
MH  - reliability
MH  - skin conductance
MH  - stimulus
MH  - *support vector machine
MH  - theoretical model
MH  - validity
AB  - Background The clinically used methods of pain diagnosis do not allow for objective and robust measurement, and physicians must rely on the patient's report on the pain sensation. Verbal scales, visual analog scales (VAS) or numeric rating scales (NRS) count among the most common tools, which are restricted to patients with normal mental abilities. There also exist instruments for pain assessment in people with verbal and/or cognitive impairments and instruments for pain assessment in people who are sedated and automated ventilated. However, all these diagnostic methods either have limited reliability and validity or are very time-consuming. In contrast, biopotentials can be automatically analyzed with machine learning algorithms to provide a surrogate measure of pain intensity. Methods In this context, we created a database of biopotentials to advance an automated pain recognition system, determine its theoretical testing quality, and optimize its performance. Eightyfive participants were subjected to painful heat stimuli (baseline, pain threshold, two intermediate thresholds, and pain tolerance threshold) under controlled conditions and the signals of electromyography, skin conductance level, and electrocardiography were collected. A total of 159 features were extracted from the mathematical groupings of amplitude, frequency, stationarity, entropy, linearity, variability, and similarity. Results We achieved classification rates of 90.94% for baseline vs. pain tolerance threshold and 79.29% for baseline vs. pain threshold. The most selected pain features stemmed from the amplitude and similarity group and were derived from facial electromyography. Conclusion The machine learning measurement of pain in patients could provide valuable information for a clinical team and thus support the treatment assessment.
      Copyright © 2015 Gruss et al This is an open access article distributed under the terms of the Creative Commons Attribution License, which permits unrestricted use, distribution, and reproduction in any medium, provided the original author and source are credited.
RF  - 36
EN  - 1932-6203
DO  - http://dx.doi.org/10.1371/journal.pone.0140330
CD  - POLNC
LG  - English
SL  - English
SU  - Journal
PT  - Article
EM  - 201720
DD  - 20151211
DC  - 20151211
YR  - 2015
SI  - Enhancement type="17" status="002"
CR  - Copyright 2015 Elsevier B.V., All rights reserved.
XL  - http://ovidsp.ovid.com/ovidweb.cgi?T=JS&CSC=Y&NEWS=N&PAGE=fulltext&D=emexa&AN=607132630
XL  - http://sfxeu07.hosted.exlibrisgroup.com/bham?sid=OVID:embase&id=pmid:26474183&id=doi:10.1371%2Fjournal.pone.0140330&issn=1932-6203&isbn=&volume=10&issue=10&spage=e0140330&pages=&date=2015&title=PLoS+ONE&atitle=Pain+intensity+recognition+rates+via+biopotential+feature+patterns+with+support+vector+machines&aulast=Gruss&pid=%3Cauthor%3EGruss+S.%3C%2Fauthor%3E%3CAN%3E607132630%3C%2FAN%3E%3CDT%3EArticle%3C%2FDT%3E

<35. >
VN  - Ovid Technologies
DB  - Embase
UI  - 606742926
EU  - 2015501451
PM  - 26382606 [http://www.ncbi.nlm.nih.gov/pubmed/?term=26382606]
ST  - EMBASE
AU  - Gizzi L.
AU  - Muceli S.
AU  - Petzke F.
AU  - Falla D.
AE  - Falla D.; deborah.falla@bccn.uni-goettingen.de
IN  - (Gizzi, Petzke, Falla) Pain Clinic, Center for Anesthesiology, Emergency and Intensive Care Medicine, University Hospital Gottingen, Gottingen, Germany
      (Gizzi, Muceli, Falla) Department of Neurorehabilitation Engineering, Bernstein Center for Computational Neuroscience, University Medical Center Gottingen, Georg-August University, Gottingen, Germany
CP  - United States
TI  - Experimental muscle pain impairs the synergistic modular control of neck muscles.
SO  - PLoS ONE. 10 (9) (no pagination), 2015. Article Number: 137844. Date of Publication: 18 Sep 2015.
PB  - Public Library of Science (E-mail: plos@plos.org)
TJ  - PLoS ONE
UR  - http://www.plosone.org/article/fetchObject.action?uri=info:doi/10.1371/journal.pone.0137844&representation=PDF
MH  - adaptation
MH  - adult
MH  - article
MH  - electromyography
MH  - *experimental pain
MH  - head movement
MH  - human
MH  - human experiment
MH  - kinematics
MH  - muscle contraction
MH  - *muscle function
MH  - musculoskeletal function
MH  - musculoskeletal system parameters
MH  - *myalgia
MH  - *neck muscle
MH  - nociceptive stimulation
MH  - normal human
MH  - pain assessment
MH  - pain intensity
MH  - pain threshold
MH  - splenius capitis muscle
MH  - task performance
AB  - A motor task can be performed via different patterns of muscle activation that show regularities that can be factorized in combinations of a reduced number of muscle groupings (also referred to as motor modules, or muscle synergies). In this study we evaluate whether an acute noxious stimulus induces a change in the way motor modules are combined to generate movement by neck muscles. The neck region was selected as it is a region with potentially high muscular redundancy. We used the motor modules framework to assess the redistribution of muscular activity of 12 muscles (6 per side) in the neck region of 8 healthy individuals engaged in a head and neck aiming task, in non-painful conditions (baseline, isotonic saline injection, post pain) and after the injection of hypertonic saline into the right splenius capitis muscle. The kinematics of the task was similar in the painful and control conditions. A general decrease of activity was noted for the injected muscle during the painful condition together with an increase or decrease of the activity of the other muscles. Subjects did not adopt shared control strategies (motor modules inter subject similarity at baseline 0.73+/-0.14); the motor modules recorded during the painful condition could not be used to reconstruct the activation patterns of the control conditions, and the painful stimulus triggered a subject-specific redistribution of muscular activation (i.e., in some subjects the activity of a given muscle increased, whereas in other subjects it decreased with pain). Alterations of afferent input (i.e., painful stimulus) influenced motor control at a multi muscular level, but not kinematic output. These findings provide new insights into the motor adaptation to pain.
      Copyright © 2015 Gizzi et al.
RF  - 64
EC  - Neurology and Neurosurgery [8]
EN  - 1932-6203
DO  - http://dx.doi.org/10.1371/journal.pone.0137844
CD  - POLNC
LG  - English
SL  - English
GI  - No: 267888
      Organization: (ERC) *European Research Council*
SU  - Journal
PT  - Article
EM  - 201720
DD  - 20151117
DC  - 20151114
YR  - 2015
SI  - Enhancement type="8" status="002"
CR  - Copyright 2015 Elsevier B.V., All rights reserved.
XL  - http://ovidsp.ovid.com/ovidweb.cgi?T=JS&CSC=Y&NEWS=N&PAGE=fulltext&D=emexa&AN=606742926
XL  - http://sfxeu07.hosted.exlibrisgroup.com/bham?sid=OVID:embase&id=pmid:26382606&id=doi:10.1371%2Fjournal.pone.0137844&issn=1932-6203&isbn=&volume=10&issue=9&spage=137844&pages=&date=2015&title=PLoS+ONE&atitle=Experimental+muscle+pain+impairs+the+synergistic+modular+control+of+neck+muscles&aulast=Gizzi&pid=%3Cauthor%3EGizzi+L.%3C%2Fauthor%3E%3CAN%3E606742926%3C%2FAN%3E%3CDT%3EArticle%3C%2FDT%3E

<36. >
VN  - Ovid Technologies
DB  - Embase
UI  - 615220731
EU  - 20170253177
PM  - 26623551 [http://www.ncbi.nlm.nih.gov/pubmed/?term=26623551]
ST  - EMBASE
AU  - Mehta R.
AU  - Cannella M.
AU  - Henry S.M.
AU  - Smith S.
AU  - Giszter S.
AU  - Silfies S.P.
AE  - Silfies S.P.; silfies@drexel.edu
IN  - (Mehta, Cannella, Smith, Silfies) Rehabilitation Sciences Spine Research Laboratory, Drexel University, Philadelphia, PA, United States
      (Henry) Dept. of Rehabilitation and Movement Science, University of Vermont, Burlington, VT, United States
      (Giszter) Dept. of Neurobiology and Anatomy, Drexel University, College of Medicine, Philadelphia, PA, United States
AD  - S.P. Silfies, Rehabilitation Sciences Spine Research Laboratory, Drexel University, Philadelphia, PA, United States. E-mail: silfies@drexel.edu
CP  - United States
TI  - Trunk postural muscle timing is not compromised in low back pain patients clinically diagnosed with movement coordination impairments.
SO  - Motor Control. 21 (2) (pp 133-157), 2017. Date of Publication: April 2017.
PB  - Human Kinetics Publishers Inc. (1607 N. Market Street, Champaign IL 61820-2200, United States)
TJ  - Motor Control
KW  - Feedforward postural adjustment
KW  - Low back pain
KW  - Motor control
KW  - Trunk muscle function
UR  - http://journals.humankinetics.com/doi/pdf/10.1123/mc.2015-0049
MH  - acceleration
MH  - adult
MH  - arm movement
MH  - article
MH  - artifact
MH  - *body posture
MH  - clinical article
MH  - controlled study
MH  - deceleration
MH  - deltoid muscle
MH  - electromyogram
MH  - female
MH  - heart rate
MH  - human
MH  - *low back pain
MH  - male
MH  - *motor coordination
MH  - muscle contraction
MH  - Oswestry Disability Index
MH  - pain assessment
MH  - response time
MH  - *skeletal muscle
MH  - task performance
AB  - Trunk muscle timing impairment has been associated with nonspecific low back pain (NSLBP), but this finding has not been consistent. This study investigated trunk muscle timing in a subgroup of patients with NSLBP attributed to movement coordination impairment (MCI) and matched asymptomatic controls in response to a rapid arm-raising task. Twenty-one NSLBP subjects and 21 matched controls had arm motion and surface EMG data collected from seven bilateral trunk muscles. Muscle onset and offset relative to deltoid muscle activation and arm motion, duration of muscle burst and abdominal-extensor co-contraction time were derived. Trunk muscle onset and offset latencies, and burst and co-contraction durations were not different (p >.05) between groups. Patterns of trunk muscle activation and deactivation relative to arm motion were not different. Task performance was similar between groups. Trunk muscle timing does not appear to be an underlying impairment in the subgroup of NSLBP with MCI.
      Copyright © 2017 Human Kinetics, Inc.
RF  - 59
EC  - Physiology [2], Neurology and Neurosurgery [8]
IS  - 1087-1640
EN  - 1543-2696
DO  - http://dx.doi.org/10.1123/mc.2015-0049
LG  - English
SL  - English
SU  - Journal
PT  - Article
EM  - 201720
DD  - 20170425
DC  - 20170425
YR  - 2017
SI  - Enhancement type="8" status="002"
CR  - Copyright 2017 Elsevier B.V., All rights reserved.
XL  - http://ovidsp.ovid.com/ovidweb.cgi?T=JS&CSC=Y&NEWS=N&PAGE=fulltext&D=emexa&AN=615220731
XL  - http://sfxeu07.hosted.exlibrisgroup.com/bham?sid=OVID:embase&id=pmid:26623551&id=doi:10.1123%2Fmc.2015-0049&issn=1087-1640&isbn=&volume=21&issue=2&spage=133&pages=133-157&date=2017&title=Motor+Control&atitle=Trunk+postural+muscle+timing+is+not+compromised+in+low+back+pain+patients+clinically+diagnosed+with+movement+coordination+impairments&aulast=Mehta&pid=%3Cauthor%3EMehta+R.%3C%2Fauthor%3E%3CAN%3E615220731%3C%2FAN%3E%3CDT%3EArticle%3C%2FDT%3E

<37. >
VN  - Ovid Technologies
DB  - Embase
UI  - 605790385
EU  - 2015330400
PM  - 26070806 [http://www.ncbi.nlm.nih.gov/pubmed/?term=26070806]
ST  - EMBASE
AU  - Davies P.
AU  - Grace F.M.
AU  - Lewis M.P.
AU  - Sculthorpe N.
AE  - Davies P.; paul.davies@wlv.ac.uk
IN  - (Davies) University of Wolverhampton, Institute of Sport, Gorway Road, Walsall, West Midlands WS1 3BD, United Kingdom
      (Grace) Institute of Clinical Exercise and Health Science, University of the West of Scotland, Hamilton, Scotland, United Kingdom
      (Lewis) National Centre for Sport and Exercise Medicine, School of Sport, Exercise and Health Science, Loughborough University, Loughborough, United Kingdom
      (Sculthorpe) Institute of Clinical Exercise and Health Science, University of the West of Scotland, Hamilton, Scotland, United Kingdom
AD  - P. Davies, University of Wolverhampton, Institute of Sport, Gorway Road, Walsall, West Midlands WS1 3BD, United Kingdom. E-mail: paul.davies@wlv.ac.uk
CP  - United States
TI  - Observation of Age-Related Decline in the Performance of the Transverse Abdominis Muscle.
SO  - PM and R. 8 (1) (pp 45-50), 2016. Date of Publication: 01 Jan 2016.
PB  - Elsevier Inc. (E-mail: usjcs@elsevier.com)
TJ  - PM and R
UR  - http://www.pmrjournal.org/
MH  - abduction
MH  - adult
MH  - arm
MH  - article
MH  - clinical article
MH  - cohort analysis
MH  - cross-sectional study
MH  - deltoid muscle
MH  - electrocardiogram
MH  - electromyography
MH  - female
MH  - human
MH  - low back pain
MH  - male
MH  - *muscle
MH  - *muscle contraction
MH  - priority journal
MH  - *transverse abdominis muscle
AB  - Background: Previous research has shown that the performance of skeletal muscle declines with advancing age. Coordination of the transverse abdominis (TrA), a deep postural muscle, has been shown to be reduced in persons with low back pain. No previous research has studied the effect of age on the activation on this muscle. Objective: To assess the effect of age on TrA activation in response to rapid arm abduction. Design: Cross-sectional cohort study. Setting: University exercise physiology laboratory. Participants: A total of 18 adult men (aged 27 +/- 7.0 years) for the younger group and 11 older adults (5 men and 6 women, aged 59.6 +/- 4.0 years) were recruited for this study. Method: Participants were positioned on a treatment table and performed a series of rapid arm abduction movements with their right arm while the activation of the TrA muscle was recorded using ultrasound imaging. Onset of arm abduction was measured using surface electromyography and synchronized with the ultrasound through the ultrasound unit's electrocardiogram channel. The mean time difference between the 2 events was calculated during post-hoc analysis. Main Outcome Measurements: A Mann-Whitney test was performed to test for differences in the onset performance of the TrA muscle between the 2 groups. Results: Results showed that the older group was significantly slower than the younger group in engaging their TrA in response to the rapid arm abduction (P = .036). A separate analysis of the older group data showed that no significant differences existed between the male and female participants that could potentially have acted as a confounding factor for the main finding (P = .126). Conclusions: This study shows that older adults were slower than younger adults in activating their TrA muscle in response to rapid arm abduction. This delay has the potential to lead to increased occasions when the low back is unprotected, increasing the likelihood of injury or low back pain.
      Copyright © 2016 American Academy of Physical Medicine and Rehabilitation.
RF  - 30
EC  - Anatomy, Anthropology, Embryology and Histology [1], Physiology [2]
IS  - 1934-1482
DO  - http://dx.doi.org/10.1016/j.pmrj.2015.05.023
LG  - English
SL  - English
SU  - Journal
PT  - Article
EM  - 201719
RD  - 20170428
DC  - 20160116
YR  - 2016
SI  - Enhancement type="8" status="002"
CR  - Copyright 2017 Elsevier B.V., All rights reserved.
XL  - http://ovidsp.ovid.com/ovidweb.cgi?T=JS&CSC=Y&NEWS=N&PAGE=fulltext&D=emexa&AN=605790385
XL  - http://sfxeu07.hosted.exlibrisgroup.com/bham?sid=OVID:embase&id=pmid:26070806&id=doi:10.1016%2Fj.pmrj.2015.05.023&issn=1934-1482&isbn=&volume=8&issue=1&spage=45&pages=45-50&date=2016&title=PM+and+R&atitle=Observation+of+Age-Related+Decline+in+the+Performance+of+the+Transverse+Abdominis+Muscle&aulast=Davies&pid=%3Cauthor%3EDavies+P.%3C%2Fauthor%3E%3CAN%3E605790385%3C%2FAN%3E%3CDT%3EArticle%3C%2FDT%3E

<38. >
VN  - Ovid Technologies
DB  - Embase
UI  - 605587511
EU  - 2015299808
PM  - 26019314 [http://www.ncbi.nlm.nih.gov/pubmed/?term=26019314]
ST  - EMBASE
AU  - Yavuz U.S.
AU  - Negro F.
AU  - Falla D.
AU  - Farina D.
AE  - Farina D.; dario.farina@bccn.uni-goettingen.de
IN  - (Yavuz) Department of Orthobionics, Georg August University, Gottingen, Germany
      (Yavuz, Negro, Falla, Farina) Department of Neurorehabilitation Engineering, Bernstein Focus Neurotechnology, University Medical Center Gottingen, Georg August University, Gottingen, Germany
AD  - D. Farina, Universitatsmedizin Gottingen, Georg-August-Universitat, Dept. Of Neurorehabilitation Engineering, Bernstein Focus Neurotechnology Gottingen, Bernstein Center for Computational Neuroscience, Von-Siebold-Str. 6, Gottingen D-37075, Germany. E-mail: dario.farina@bccn.uni-goettingen.de
CP  - United States
TI  - Experimental muscle pain increases variability of neural drive to muscle and decreases motor unit coherence in tremor frequency band.
SO  - Journal of Neurophysiology. 114 (2) (pp 1041-1047), 2015. Date of Publication: 27 May 2015.
PB  - American Physiological Society (E-mail: subscrip@the-aps.org)
TJ  - Journal of Neurophysiology
KW  - Experimental muscle pain
KW  - Motor unit
KW  - Motor unit coherence
KW  - Tremor
UR  - http://jn.physiology.org/content/114/2/1041.full.pdf
MH  - abduction
MH  - adult
MH  - *alpha nerve fiber
MH  - article
MH  - controlled study
MH  - electrode
MH  - electromyography
MH  - *experimental pain
MH  - *experimental pain test
MH  - female
MH  - finger
MH  - Fourier transformation
MH  - human
MH  - human experiment
MH  - knee function
MH  - male
MH  - *motor unit coherence
MH  - *motor unit potential
MH  - muscle contraction
MH  - muscle isometric contraction
MH  - *muscle strength
MH  - *myalgia
MH  - nociception
MH  - normal human
MH  - pain intensity
MH  - priority journal
MH  - spike wave
MH  - tibialis anterior muscle
MH  - *tremor
MH  - visual feedback
MH  - voluntary movement
AB  - It has been observed that muscle pain influences force variability and low-frequency (<3 Hz) oscillations in the neural drive to muscle. In this study, we aimed to investigate the effect of experimental muscle pain on the neural control of muscle force at higher frequency bands, associated with afferent feedback (alpha band, 5-13 Hz) and with descending cortical input (beta band, 15-30 Hz). Single-motor unit activity was recorded, in two separate experimental sessions, from the abductor digiti minimi (ADM) and tibialis anterior (TA) muscles with intramuscular wire electrodes, during isometric abductions of the fifth finger at 10% of maximal force [maximum voluntary contraction (MVC)] and ankle dorsiflexions at 25% MVC. The contractions were repeated under three conditions: no pain (baseline) and after intramuscular injection of isotonic (0.9%, control) and hypertonic (5.8%, painful) saline. The results showed an increase of the relative power of both the force signal and the neural drive at the tremor frequency band (alpha, 5-13 Hz) between the baseline and hypertonic (painful) conditions for both muscles (P < 0.05) but no effect on the beta band. Additionally, the strength of motor unit coherence was lower (P < 0.05) in the hypertonic condition in the alpha band for both muscles and in the beta band for the ADM. These results indicate that experimental muscle pain increases the amplitude of the tremor oscillations because of an increased variability of the neural control (common synaptic input) in the tremor band. Moreover, the concomitant decrease in coherence suggests an increase in independent input in the tremor band due to pain.
      Copyright © 2015 the American Physiological Society.
RF  - 47
EC  - Physiology [2], Neurology and Neurosurgery [8]
IS  - 0022-3077
EN  - 1522-1598
DO  - http://dx.doi.org/10.1152/jn.00391.2015
CD  - JONEA
LG  - English
SL  - English
SU  - Journal
PT  - Article
EM  - 201719
RD  - 20170428
DC  - 20150822
YR  - 2015
SI  - Enhancement type="8" status="002"
CR  - Copyright 2017 Elsevier B.V., All rights reserved.
XL  - http://ovidsp.ovid.com/ovidweb.cgi?T=JS&CSC=Y&NEWS=N&PAGE=fulltext&D=emexa&AN=605587511
XL  - http://sfxeu07.hosted.exlibrisgroup.com/bham?sid=OVID:embase&id=pmid:26019314&id=doi:10.1152%2Fjn.00391.2015&issn=0022-3077&isbn=&volume=114&issue=2&spage=1041&pages=1041-1047&date=2015&title=Journal+of+Neurophysiology&atitle=Experimental+muscle+pain+increases+variability+of+neural+drive+to+muscle+and+decreases+motor+unit+coherence+in+tremor+frequency+band&aulast=Yavuz&pid=%3Cauthor%3EYavuz+U.S.%3C%2Fauthor%3E%3CAN%3E605587511%3C%2FAN%3E%3CDT%3EArticle%3C%2FDT%3E

<39. >
VN  - Ovid Technologies
DB  - Embase
UI  - 603979255
EU  - 2015962606
PM  - 25921552 [http://www.ncbi.nlm.nih.gov/pubmed/?term=25921552]
ST  - EMBASE
AU  - Toosizadeh N.
AU  - Yen T.C.
AU  - Howe C.
AU  - Dohm M.
AU  - Mohler J.
AU  - Najafi B.
AE  - Najafi B.; bnajafi@surgery.arizona.edu
IN  - (Toosizadeh, Mohler, Najafi) Department of Surgery, College of Medicine, University of Arizona, 1501 N Campbell Street #4325, AZ 85724, United States
      (Yen) Department of Physiology, College of Medicine, University of Arizona, Tucson, United States
      (Howe) Arizona Health Sciences Library, University of Arizona, Tucson, United States
      (Dohm) Department of Orthopaedic Surgery, College of Medicine, University of Arizona, Tucson, United States
      (Mohler, Najafi) Arizona Center on Aging, University of Arizona, Tucson, United States
AD  - B. Najafi, Department of Surgery, College of Medicine, University of Arizona, 1501 N Campbell Street #4325, AZ 85724, United States. E-mail: bnajafi@surgery.arizona.edu
CP  - United Kingdom
TI  - Gait behaviors as an objective surgical outcome in low back disorders: A systematic review.
SO  - Clinical Biomechanics. 30 (6) (pp 528-536), 2015. Date of Publication: 01 Jul 2015.
PB  - Elsevier Ltd
TJ  - Clinical Biomechanics
KW  - Back pain
KW  - Evidence
KW  - Functional disorder
KW  - Operation
KW  - Outcome
KW  - Physical impairment
UR  - http://www.elsevier.com/locate/clinbiomech
MH  - decompression surgery
MH  - Delphi study
MH  - endurance
MH  - energy expenditure
MH  - *gait
MH  - hip
MH  - human
MH  - *low back pain/su [Surgery]
MH  - meta analysis
MH  - motor performance
MH  - postoperative period
MH  - preoperative period
MH  - priority journal
MH  - range of motion
MH  - review
MH  - scoliosis
MH  - shoulder
MH  - spine fusion
MH  - systematic review
MH  - treatment outcome
MH  - vertebral canal stenosis
MH  - walking
AB  - Background Objective motor performance measures, especially gait assessment, could improve evaluation of low back disorder surgeries. However, no study has compared the relative effectiveness of gait parameters for assessing motor performance in low back disorders after surgery. The purpose of the current review was to determine the sensitive gait parameters that address physical improvements in each specific spinal disorder after surgical intervention. Methods Articles were searched with the following inclusion criteria: 1) population studied consisted of individuals with low back disorders requiring surgery; 2) low back disorder was measured objectively using gait assessment tests pre- and post-surgery. The quality of the selected studies was assessed using Delphi consensus, and meta-analysis was performed to compare pre- and post-surgical changes. Findings Thirteen articles met inclusion criteria, which, almost exclusively, addressed two types of spinal disorders/interventions: 1) scoliosis/spinal fusion; and 2) stenosis/decompression. For patients with scoliosis, improvements in hip and shoulder motion (effect size = 0.32-1.58), energy expenditure (effect size = 0.59-1.18), and activity symmetry of upper-body muscles during gait were present after spinal fusion. For patients with spinal stenosis, increases in gait speed, stride length, cadence, symmetry, walking smoothness, and walking endurance (effect size = 0.60-2.50), and decrease in gait variability (effect size = 1.45) were observed after decompression surgery. Interpretation For patients with scoliosis, gait improvements can be better assessed by measuring upper-body motion and EMG rather than the lower extremities. For patients with spinal stenosis, motor performance improvements can be captured by measuring walking spatio-temporal parameters, gait patterns, and walking endurance.
      Copyright © 2015 Elsevier Ltd.
RF  - 36
EC  - Biophysics, Bioengineering and Medical Instrumentation [27], Orthopedic Surgery [33]
IS  - 0268-0033
EN  - 1879-1271
DO  - http://dx.doi.org/10.1016/j.clinbiomech.2015.04.005
CD  - CLBIE
LG  - English
SL  - English
SU  - Journal
PT  - Review
EM  - 201719
RD  - 20170427
DC  - 20150616
YR  - 2015
SI  - Enhancement type="8" status="002"
CR  - Copyright 2017 Elsevier B.V., All rights reserved.
XL  - http://ovidsp.ovid.com/ovidweb.cgi?T=JS&CSC=Y&NEWS=N&PAGE=fulltext&D=emexa&AN=603979255
XL  - http://sfxeu07.hosted.exlibrisgroup.com/bham?sid=OVID:embase&id=pmid:25921552&id=doi:10.1016%2Fj.clinbiomech.2015.04.005&issn=0268-0033&isbn=&volume=30&issue=6&spage=528&pages=528-536&date=2015&title=Clinical+Biomechanics&atitle=Gait+behaviors+as+an+objective+surgical+outcome+in+low+back+disorders%3A+A+systematic+review&aulast=Toosizadeh&pid=%3Cauthor%3EToosizadeh+N.%3C%2Fauthor%3E%3CAN%3E603979255%3C%2FAN%3E%3CDT%3EReview%3C%2FDT%3E

<40. >
VN  - Ovid Technologies
DB  - Embase
UI  - 611275818
EU  - 20160532486
PM  - 27374236 [http://www.ncbi.nlm.nih.gov/pubmed/?term=27374236]
ST  - EMBASE
AU  - Michener L.A.
AU  - Sharma S.
AU  - Cools A.M.
AU  - Timmons M.K.
AO  - Timmons, Mark K.; ORCID: http://orcid.org/0000-0002-6387-9521
AE  - Michener L.A.; lmichene@usc.edu
IN  - (Michener, Sharma) Division of Biokinesiology and Physical Therapy, University of Southern California, Los Angeles, CA, United States
      (Cools) Department of Rehabilitation Sciences and Physiotherapy, Faculty of Medicine and Health Sciences, Ghent University, Ghent, Belgium
      (Timmons) School of Kinesiology, Marshall University, Huntington, WV, United States
AD  - L.A. Michener, Division of Biokinesiology and Physical Therapy, University of Southern California, 1540 E Alcazar Street, CHP, G-10G, Los Angeles, CA 90089, United States. E-mail: lmichene@usc.edu
CP  - United States
TI  - Relative scapular muscle activity ratios are altered in subacromial pain syndrome.
SO  - Journal of Shoulder and Elbow Surgery. 25 (11) (pp 1861-1867), 2016. Date of Publication: 01 Nov 2016.
PB  - Mosby Inc. (E-mail: customerservice@mosby.com)
TJ  - Journal of Shoulder and Elbow Surgery
KW  - EMG
KW  - muscle activity
KW  - Scapula
KW  - serratus anterior
KW  - shoulder impingement syndrome
KW  - shoulder pain
KW  - trapezius
UR  - http://www.sciencedirect.com/science/journal/10582746
MH  - adult
MH  - aged
MH  - article
MH  - clinical article
MH  - controlled study
MH  - cross-sectional study
MH  - electromyography
MH  - female
MH  - human
MH  - lower trapezius
MH  - male
MH  - middle trapezius
MH  - *muscle contraction
MH  - muscle strength
MH  - priority journal
MH  - *serratus anterior muscle
MH  - *shoulder impingement syndrome
MH  - *shoulder pain
MH  - *trapezius muscle
MH  - upper trapezius
AB  - Background Coordinated muscle activity is needed for synchronized joint motion and stability. Characterizing relative scapular muscle activity deficits in participants with shoulder pain will provide foundational knowledge to develop rehabilitation programs. Methods Participants were recruited with subacromial pain syndrome and an asymptomatic control group matched for age, gender, and dominant arm (N=56). Surface electromyographic muscle activity was recorded from the upper, middle, and lower trapezius (UT, MT, LT) and serratus anterior (SA) during 5 repetitions of a weighted arm elevation task. Muscle activity was normalized to a reference contraction and then expressed as UT/MT, UT/LT, UT/SA, and LT/SA ratios. Ratios were compared between groups and across 3 arm angle intervals during ascending and descending elevation. Results A 2x3 mixed-model analysis of variance yielded a group main effect for the UT/LT ratio, with a higher ratio in the subacromial pain group during ascending (mean difference,0.92; P=.008) and descending (mean difference,0.70; P=.030). For the LT/SA ratio, there was a group effect: a lower ratio in the subacromial group during ascending (mean difference,-0.25; P=.026) and descending (mean difference,-0.51; P=.032). There were no differences for the UT/MT or UT/SA. Discussion There is a disruption in coordination between the LT and SA and the UT and LT during an arm elevation task in patients with subacromial pain syndrome. The LT was part of both altered ratios, indicating the relative importance of the LT. Future research should determine if exercises aimed at restoring the dysfunctional LT/SA and UT/LT force couples are beneficial to reduce shoulder pain and disability in patients with unilateral shoulder pain.
      Copyright © 2016 Journal of Shoulder and Elbow Surgery Board of Trustees
RF  - 26
EC  - Orthopedic Surgery [33]
IS  - 1058-2746
EN  - 1532-6500
DO  - http://dx.doi.org/10.1016/j.jse.2016.04.010
CD  - JSESB
LG  - English
SL  - English
SU  - Journal
PT  - Article
EM  - 201719
RD  - 20170426
DC  - 20161107
YR  - 2016
SI  - Enhancement type="8" status="002"
CR  - Copyright 2017 Elsevier B.V., All rights reserved.
XL  - http://ovidsp.ovid.com/ovidweb.cgi?T=JS&CSC=Y&NEWS=N&PAGE=fulltext&D=emexa&AN=611275818
XL  - http://sfxeu07.hosted.exlibrisgroup.com/bham?sid=OVID:embase&id=pmid:27374236&id=doi:10.1016%2Fj.jse.2016.04.010&issn=1058-2746&isbn=&volume=25&issue=11&spage=1861&pages=1861-1867&date=2016&title=Journal+of+Shoulder+and+Elbow+Surgery&atitle=Relative+scapular+muscle+activity+ratios+are+altered+in+subacromial+pain+syndrome&aulast=Michener&pid=%3Cauthor%3EMichener+L.A.%3C%2Fauthor%3E%3CAN%3E611275818%3C%2FAN%3E%3CDT%3EArticle%3C%2FDT%3E

<41. >
VN  - Ovid Technologies
DB  - Embase
UI  - 615066578
EU  - 20170235195
ST  - EMBASE
AU  - Weber T.
AU  - Debuse D.
AU  - Salomoni S.E.
AU  - Elgueta Cancino E.L.
AU  - De Martino E.
AU  - Caplan N.
AU  - Damann V.
AU  - Scott J.
AU  - Hodges P.W.
AE  - Weber T.; tobias.weber@esa.int
IN  - (Weber, Damann, Scott) European Space Agency, European Astronaut Centre, Space Medicine Office (HSO-AM), Cologne, Germany
      (Weber, De Martino, Scott) KBRWyle GmbH, Cologne, Germany
      (Debuse, Caplan) Faculty of Health and Life Sciences, Northumbria University, Newcastle upon Tyne, United Kingdom
      (Salomoni, Elgueta Cancino, Hodges) The University of Queensland, NHMRC Centre of Clinical Research Excellence in Spinal Pain, Injury and Health, School of Health and Rehabilitation Sciences, Brisbane, QLD, Australia
      (De Martino) Sports Medicine Specialisation School, Medicine, Surgery and Neurosciences Department, University of Siena, Toscana, Italy
AD  - T. Weber, European Space Agency, European Astronaut Centre, Space Medicine Office (HSO-AM), Cologne, Germany. E-mail: tobias.weber@esa.int
CP  - United Kingdom
TI  - Trunk muscle activation during movement with a new exercise device for lumbo-pelvic reconditioning.
SO  - Physiological Reports. 5 (6) (no pagination), 2017. Article Number: e13188. Date of Publication: 01 Mar 2017.
PB  - American Physiological Society (E-mail: subscrip@the-aps.org)
KW  - Deep spinal muscles
KW  - exercise device
KW  - fine-wire electromyography
KW  - lumbar spine
KW  - rehabilitation
UR  - http://physoc.onlinelibrary.wiley.com/hub/journal/10.1002/(ISSN)2051-817X/issues/
MH  - adult
MH  - article
MH  - artifact
MH  - electromyography
MH  - erector spinae muscle
MH  - *exercise
MH  - *functional re adaptive exercise device
MH  - gait
MH  - *general medical device
MH  - human
MH  - leg movement
MH  - lumbar spine
MH  - male
MH  - *muscle contraction
MH  - oblique external abdominal muscle
MH  - oblique internal abdominal muscle
MH  - outcome assessment
MH  - pelvis muscle
MH  - signal processing
MH  - *skeletal muscle
MH  - treadmill
MH  - weight bearing
AB  - Gravitational unloading leads to adaptations of the human body, including the spine and its adjacent structures, making it more vulnerable to injury and pain. The Functional Re-adaptive Exercise Device (FRED) has been developed to activate the deep spinal muscles, lumbar multifidus (LM) and transversus abdominis (TrA), that provide inter-segmental control and spinal protection. The FRED provides an unstable base of support and combines weight bearing in up-right posture with side alternating, elliptical leg movements, without any resistance to movement. The present study investigated the activation of LM, TrA, obliquus externus (OE), obliquus internus (OI), abdominis, and erector spinae (ES) during FRED exercise using intramuscular fine-wire and surface EMG. Nine healthy male volunteers (27 +/- 5 years) have been recruited for the study. FRED exercise was compared with treadmill walking. It was confirmed that LM and TrA were continually active during FRED exercise. Compared with walking, FRED exercise resulted in similar mean activation of LM and TrA, less activation of OE, OI, ES, and greater variability of lumbo-pelvic muscle activation patterns between individual FRED/gait cycles. These data suggest that FRED continuously engages LM and TrA, and therefore, has the potential as a stationary exercise device to train these muscles.
      Copyright © 2017 The Authors. Physiological Reports published by Wiley Periodicals, Inc. on behalf of The Physiological Society and the American Physiological Society.
RF  - 40
EC  - Physiology [2], Neurology and Neurosurgery [8]
EN  - 2051-817X
DO  - http://dx.doi.org/10.14814/phy2.13188
LG  - English
SL  - English
GI  - Organization: (ESA) *European Space Agency*
GA  - Funding Information This investigation was funded by the European Space Agency. Dr Simon Evetts receives special thanks for establishing the initial cooperation between the European Space Agency and Northumbria University. Paul Hodges receives a senior principal research fellowship from the National Health and Medical Research Council of Australia. We would also like to acknowledge the support of Markus Kiel from the University of Queensland and of courses all participants.
SU  - Journal
PT  - Article
EM  - 201719
DD  - 20170426
DC  - 20170426
YR  - 2017
SI  - Enhancement type="8" status="002"
CR  - Copyright 2017 Elsevier B.V., All rights reserved.
XL  - http://ovidsp.ovid.com/ovidweb.cgi?T=JS&CSC=Y&NEWS=N&PAGE=fulltext&D=emexa&AN=615066578
XL  - http://sfxeu07.hosted.exlibrisgroup.com/bham?sid=OVID:embase&id=pmid:&id=doi:10.14814%2Fphy2.13188&issn=2051-817X&isbn=&volume=5&issue=6&spage=e13188&pages=&date=2017&title=Physiological+Reports&atitle=Trunk+muscle+activation+during+movement+with+a+new+exercise+device+for+lumbo-pelvic+reconditioning&aulast=Weber&pid=%3Cauthor%3EWeber+T.%3C%2Fauthor%3E%3CAN%3E615066578%3C%2FAN%3E%3CDT%3EArticle%3C%2FDT%3E

<42. >
VN  - Ovid Technologies
DB  - Embase
UI  - 615425246
ST  - CONFERENCE ABSTRACT
AU  - Ferrari D.
AU  - Kuriki H.U.
AU  - Alves N.
AU  - De Azevedo F.M.
IN  - (Ferrari, Kuriki, Alves, De Azevedo) UNESP, Laboratory of Biomechanics and Motor Control, Brazil
      (Kuriki, Alves) USP, Post-graduation Program Interunits Bioengineering, Brazil
AD  - D. Ferrari, UNESP, Laboratory of Biomechanics and Motor Control, Brazil
CP  - Netherlands
TI  - Characterization of the patellofemoral pain syndrome by frequency parameters of EMG signal.
SO  - Journal of Biomechanics. Conference: 18th Congress of the European Society of Biomechanics, ESB 2012. Portugal. 45 (pp S390), 2012. Date of Publication: July 2012.
CS  - 20120701
CE  - 20120704
PB  - Elsevier Ltd
MH  - adult
MH  - analysis of variance
MH  - behavior
MH  - clinical article
MH  - control group
MH  - controlled study
MH  - diagnosis
MH  - digital filtering
MH  - electrode
MH  - electromyography
MH  - female
MH  - height
MH  - human
MH  - informed consent
MH  - model
MH  - patella
MH  - *patellofemoral pain syndrome
MH  - skeletal muscle cell
MH  - symptom
MH  - vastus lateralis muscle
MH  - vastus medialis muscle
MH  - velocity
MH  - volunteer
MH  - young adult
MH  - silver chloride
AB  - Introduction Patellofemoral pain syndrome (PFPS) is the most frequent complaint in orthopedic clinics; although, its etiology remains unclear [Bolgla, 2010; Felicio, 2011]. Trying to understand its causes has been used time analysis of electromyography (EMG), but this method shows controversies. The aim of this study was to apply a method of processing the EMG signal in the frequency domain of the vastus lateralis (VL) and vastus medialis (VM) muscles for the characterization of PFPS. Methods Were evaluated 33 women divided into two groups: I) PFPS group: n = 11, diagnosis of PFPS, average age: 24 +/- 3 years, weight: 57.3 +/- 5.3 kg and height: 161.9 +/- 5,9cm ii) control group: n = 22, with no symptoms of PFPS, average age: 23 +/- 2 years, weight: 55.0 +/- 6.0 kg and height: 161.2 +/- 4.8 cm. The project was approved by the Local Ethics Comitee and the volunteers signed a consent form. EMG signals were obtained using a conditioner module (Lynx, Sao Paulo, SP, BRA; model EMG 1000-8-4I) that used a butterworth type band-pass digital filter with cutoff frequencies between 20 and 500 Hz and acquisition frequency of 4000 Hz. Two pairs of Ag/AgCl electrodes were positioned at VM and VL. Data collecting was done during the ascent of 3 steps, alternating the members, with selfselected speed; each volunteer executed 12 tries. EMG data was processed using MatLab to obtain the median frequency (Fmed) and frequency in bands of low, medium and high frequencies: 15-45, 45-96 and 96-400Hz respectvely. For statistical analysis, were used ANOVA one-way, with Tukey pos-hoc, with p<0.05 significant. Results In tables 1 to 3, are shown the results of Fmed, and the intensity divided into frequency bands. Discussion The FMed is related to muscle fiber type, being the type II fibers more potent, showing higher FMed [Kupa, 1995; Pizzato, 2007]. Thus the high levels of FMed for the VL compared to the VM can be explained by the predominance of type II fibers, making it stronger and thus causing a lateral displacement of the patella. In the division of the frequency bands it was observed that the PFPS group showed a significant difference in the bands of low and medium frequency when compared to the control group. Thus, it can be inferred that this data behavior is characteristic of the PFPS group. Therefore, exploration of the electromyographic signal in the frequency domain might allow the characterization of PFPS. (Table Presented).
RN  - 7783-90-6 (silver chloride)
IS  - 1873-2380
LG  - English
SL  - English
SU  - Journal
PT  - Conference Abstract
EM  - 201718
DD  - 20170420
DC  - 20170420
YR  - 2012
CR  - Copyright 2017 Elsevier B.V., All rights reserved.
XL  - http://ovidsp.ovid.com/ovidweb.cgi?T=JS&CSC=Y&NEWS=N&PAGE=fulltext&D=emexa&AN=615425246
XL  - http://sfxeu07.hosted.exlibrisgroup.com/bham?sid=OVID:embase&id=pmid:&id=doi:&issn=1873-2380&isbn=&volume=45&issue=&spage=S390&pages=S390&date=2012&title=Journal+of+Biomechanics&atitle=Characterization+of+the+patellofemoral+pain+syndrome+by+frequency+parameters+of+EMG+signal&aulast=Ferrari&pid=%3Cauthor%3EFerrari+D.%3C%2Fauthor%3E%3CAN%3E615425246%3C%2FAN%3E%3CDT%3EConference+Abstract%3C%2FDT%3E

<43. >
VN  - Ovid Technologies
DB  - Embase
UI  - 615404640
ST  - CONFERENCE ABSTRACT
AU  - Kuriki H.
AU  - Azevedo F.
AU  - Alves N.
IN  - (Kuriki, Alves) USP, Post-Graduation Program Interunits Bioengineering, Brazil
      (Kuriki, Azevedo, Alves) UNESP, Laboratory of Biomechanics and Motor Control, Brazil
AD  - H. Kuriki, USP, Post-Graduation Program Interunits Bioengineering, Brazil
CP  - Netherlands
TI  - Characterization of biomechanical parameters during stair ascent.
SO  - Journal of Biomechanics. Conference: 18th Congress of the European Society of Biomechanics, ESB 2012. Portugal. 45 (pp S236), 2012. Date of Publication: July 2012.
CS  - 20120701
CE  - 20120704
PB  - Elsevier Ltd
MH  - biopotential amplifier
MH  - Brazil
MH  - clinical article
MH  - control group
MH  - controlled study
MH  - drug therapy
MH  - electrode
MH  - female
MH  - foot
MH  - height
MH  - human
MH  - information processing
MH  - normal human
MH  - pain
MH  - stair climbing
MH  - torque
MH  - vastus medialis muscle
MH  - velocity
MH  - volunteer
MH  - walking
MH  - silver chloride
AB  - Introduction Stair climbing is a functional activity often cited as main complaint by patients with orthopedic - as patellofemoral pain syndrome - or neurologic alterations. Moreover, the stair climbing is usually used as therapeutic resource. However, few studies have been conducted to characterize the movement during the ascent or descent of stairs and these studies concluded that the high variability of the data could not confirm the results [Yu, 1997] . In this way, this study aimed to verify which parameters show less variation and so, are more appropriate to characterize the stair climbing. Methods It were evaluated 12 pain-free female volunteers with 24.08 +/- 2.90 years, 1.63 +/- 0.04m in height and weight of 60.27 +/- 7.64kg. for the evaluation were used two pairs of surface electrodes Ag/AgCl, a signal conditioner for data collection of EMG (EMG 1000-8 BIO-4l, LYNX, Brazil) and a force plate (Bertec, Brazil), that was insert in the fourth degree of a seven degree stair, in a way that it was not visible to the volunteers. The electrodes were positioned at the vastus medialis (VM) and lateralis (VL) of the quadriceps and the volunteers executed a little walking before starts the stair climbing, that began with the left foot and occurred in a continuous way, with alternating of the members, in a self-selected speed; and, in the end of the stair, a little walking again. Each volunteer repeated the movement 10 times. The analyzed parameters were: Onset in automatic manner [Cowan, 2002], visual onset, onset by cross correlation, time of start-peak activation, activation duration, median time of the activation (Tmed), intensity of the activation (RMS), muscular coactivation, median frequency (Fmed) and porcentage of torque variation (PTV). To verify which of the analyzed parameters showed the lesser variations, were calculated the standard error of the mean (SEM) and the coefficient of variation (CV). Results In the table 1 are showed SEM and CV of the analyzed parameters. Discussion Considering that in this study was evaluated a group of clinically healthy individuals with similar anthropometric characteristics, it was expected to get a low variation in the data. Regarding EMG data analyzed in the time domain, it is observed that there is a low variability, especially the onset obtained by cross-correlation. For the Fmed data, we found a higher SEM. Also, it was shown that the PTV has a low variation. Thus, we conclude that the onset must be analyzed by crosscorrelation, confirming data from previous study [Kuriki, 2011], and the PTV should be used to compare pathological groups to pain-free individuals group, as these parameters showed low variation. Regarding the analysis in the frequency domain, it is concluded that the Fmed is not an appropriate parameter for comparisons between groups, since within the control group shows high variation; so, in the frequency domain, the signal must undergo further processing to see if it can be used as a division of the signal in frequency bands. (Table Presented).
RN  - 7783-90-6 (silver chloride)
IS  - 1873-2380
LG  - English
SL  - English
SU  - Journal
PT  - Conference Abstract
EM  - 201718
DD  - 20170420
DC  - 20170420
YR  - 2012
CR  - Copyright 2017 Elsevier B.V., All rights reserved.
XL  - http://ovidsp.ovid.com/ovidweb.cgi?T=JS&CSC=Y&NEWS=N&PAGE=fulltext&D=emexa&AN=615404640
XL  - http://sfxeu07.hosted.exlibrisgroup.com/bham?sid=OVID:embase&id=pmid:&id=doi:&issn=1873-2380&isbn=&volume=45&issue=&spage=S236&pages=S236&date=2012&title=Journal+of+Biomechanics&atitle=Characterization+of+biomechanical+parameters+during+stair+ascent&aulast=Kuriki&pid=%3Cauthor%3EKuriki+H.%3C%2Fauthor%3E%3CAN%3E615404640%3C%2FAN%3E%3CDT%3EConference+Abstract%3C%2FDT%3E

<44. >
VN  - Ovid Technologies
DB  - Embase
UI  - 613647387
EU  - 20160904448
ST  - EMBASE
AU  - Christensen S.W.
AU  - Hirata R.P.
AU  - Graven-Nielsen T.
AE  - Graven-Nielsen T.; tgn@hst.aau.dk
IN  - (Hirata, Graven-Nielsen) Center for Neuroplasticity and Pain (CNAP), Aalborg University, Denmark
      (Christensen, Hirata) SMI, Department of Health Science and Technology, Aalborg University, Denmark
AD  - T. Graven-Nielsen, Center for Neuroplasticity and Pain (CNAP), Aalborg University, Denmark. E-mail: tgn@hst.aau.dk
CP  - United Kingdom
TI  - Bilateral experimental neck pain reorganize axioscapular muscle coordination and pain sensitivity.
SO  - European Journal of Pain (United Kingdom). 21 (4) (pp 681-691), 2017. Date of Publication: 01 Apr 2017.
PB  - Blackwell Publishing Ltd (E-mail: customerservices@oxonblackwellpublishing.com)
TJ  - European Journal of Pain
UR  - http://onlinelibrary.wiley.com/journal/10.1002/(ISSN)1532-2149
MH  - adult
MH  - algometry
MH  - arm movement
MH  - article
MH  - clinical article
MH  - controlled study
MH  - electromyogram
MH  - electromyography
MH  - erector spinae muscle
MH  - *experimental muscle pain
MH  - female
MH  - human
MH  - male
MH  - *motor coordination
MH  - muscle contraction
MH  - *muscle function
MH  - *neck pain
MH  - *nociception
MH  - post hoc analysis
MH  - pressure pain threshold
MH  - priority journal
MH  - shoulder muscle
MH  - sitting
MH  - skeletal muscle
MH  - trapezius muscle
MH  - young adult
MH  - isotonic solution
MH  - sodium chloride
AB  - Background: Neck pain is a large clinical problem where reorganized trunk and axioscapular muscle activities have been hypothesised contributing to pain persistence and pain hypersensitivity. This study investigated the effects of bilateral experimental neck pain on trunk and axioscapular muscle function and pain sensitivity. Methods: In 25 healthy volunteers, bilateral experimental neck pain was induced in the splenius capitis muscles by hypertonic saline injections. Isotonic saline was used as control. In sitting, subjects performed slow, fast and slow-resisted unilateral arm movements before, during and after injections. Electromyography (EMG) was recorded from eight shoulder and trunk muscles bilaterally. Pressure pain thresholds (PPTs) were assessed bilaterally at the neck, head and arm. Data were normalized to the before-measures. Results: Compared with control and post measurements, experimental neck pain caused (1) decreased EMG activity of the ipsilateral upper trapezius muscles during all but slow-resisted down movements (p < 0.001), and (2) increased EMG activity in the ipsilateral erector spinae muscle during slow and fast movements (p < 0.02), and in the contralateral erector spinae muscle during all but fast up and slow-resisted down movements (p < 0.007). The PPTs in the painful condition increased at the head and arm compared with post measurements and the control condition (p < 0.001). In the post-pain condition, the neck PPT was decreased compared with the control condition (p < 0.001). Conclusion: Acute bilateral neck pain reorganized axioscapular and trunk muscle activity together with local hyperalgesia and widespread hypoalgesia indicating that acute neck pain immediately affects trunk and axioscapular function which may affect both assessment and treatment. Significance: Bilateral clinical neck pain alters axioscapular muscle coordination but only effects of unilateral experimental neck pain has been investigated. Bilateral experimental neck pain causes task-dependent reorganized axioscapular and trunk muscle activity in addition to widespread decrease in pressure pain sensitivity.
      Copyright © 2016 European Pain Federation - EFIC
RF  - 34
EC  - Orthopedic Surgery [33], Internal Medicine [6], Neurology and Neurosurgery [8]
RN  - 7647-14-5 (sodium chloride)
IS  - 1090-3801
EN  - 1532-2149
DO  - http://dx.doi.org/10.1002/ejp.972
CD  - EJPAF
LG  - English
SL  - English
GI  - No: DNRF121
      Organization: (DNRF) *Danmarks Grundforskningsfond*

      Organization: *Danske Fysioterapeuter*
SU  - Journal
PT  - Article
EM  - 201717
DD  - 20170412
DC  - 20170412
YR  - 2017
SI  - Enhancement type="8" status="002"
CR  - Copyright 2017 Elsevier B.V., All rights reserved.
XL  - http://ovidsp.ovid.com/ovidweb.cgi?T=JS&CSC=Y&NEWS=N&PAGE=fulltext&D=emexa&AN=613647387
XL  - http://sfxeu07.hosted.exlibrisgroup.com/bham?sid=OVID:embase&id=pmid:&id=doi:10.1002%2Fejp.972&issn=1090-3801&isbn=&volume=21&issue=4&spage=681&pages=681-691&date=2017&title=European+Journal+of+Pain+%28United+Kingdom%29&atitle=Bilateral+experimental+neck+pain+reorganize+axioscapular+muscle+coordination+and+pain+sensitivity&aulast=Christensen&pid=%3Cauthor%3EChristensen+S.W.%3C%2Fauthor%3E%3CAN%3E613647387%3C%2FAN%3E%3CDT%3EArticle%3C%2FDT%3E

<45. >
VN  - Ovid Technologies
DB  - Embase
UI  - 610523301
EU  - 20160397452
PM  - 27230746 [http://www.ncbi.nlm.nih.gov/pubmed/?term=27230746]
ST  - EMBASE
AU  - Lanisnik B.
AU  - Zitnik L.
AU  - Levart P.
AU  - Zargi M.
AU  - Rodi Z.
AE  - Lanisnik B.; bostjan.lanisnik@siol.net
IN  - (Lanisnik, Levart) Department of Otolaryngology-Head and Neck Surgery, University Medical Center Maribor, Maribor, Slovenia
      (Zitnik) Department of Neurology, University Medical Center Maribor, Maribor, Slovenia
      (Zargi) University Clinic of Otolaryngology and Cervicofacial Surgery, University Medical Center Ljubljana, Ljubljana, Slovenia
      (Rodi) Institute of Clinical Neurophysiology, University Medical Center Ljubljana, Ljubljana, Slovenia
AD  - B. Lanisnik, Department of Otolaryngology-Head and Neck Surgery, University Medical Center Maribor, Maribor, Slovenia. E-mail: bostjan.lanisnik@siol.net
CP  - Germany
TI  - The impact on post-operative shoulder function of intraoperative nerve monitoring of cranial nerve XI during modified radical neck dissection.
SO  - European Archives of Oto-Rhino-Laryngology. 273 (12) (pp 4445-4451), 2016. Date of Publication: 01 Dec 2016.
PB  - Springer Verlag (E-mail: service@springer.de)
TJ  - European Archives of Oto-Rhino-Laryngology
KW  - Accessory nerve
KW  - Cranial nerve XI
KW  - Damage
KW  - Neck dissection
KW  - Nerve monitoring
KW  - Shoulder function
UR  - http://link.springer.de/link/service/journals/00405/index.htm
MH  - *accessory nerve
MH  - adult
MH  - aged
MH  - anatomical variation
MH  - article
MH  - constant shoulder score
MH  - controlled study
MH  - electromyography
MH  - EMG score
MH  - female
MH  - human
MH  - *intraoperative monitoring
MH  - intraoperative period
MH  - male
MH  - medical device
MH  - monitor
MH  - *neck dissection
MH  - needle electrode
MH  - postoperative period
MH  - preoperative period
MH  - priority journal
MH  - prospective study
MH  - randomized controlled trial
MH  - risk reduction
MH  - scoring system
MH  - *shoulder disease/co [Complication]
MH  - Shoulder Pain and Disability Index
MH  - trapezius muscle
AB  - Intraoperative monitoring of the cranial nerve XI (CN XI) may decrease shoulder disability following modified radical neck dissection. Prospective study was designed comparing results of Constant Shoulder Score (CSS), Shoulder Pain and Disability Index (SPADI) and EMG score of the trapezius muscle (mT) before and after surgery. One side of the neck was monitored during surgery with intraoperative nerve monitor. EMG scores of the mT 6 months postoperatively were statistically better on monitored as compared to the non-monitored side of the neck (p = 0.041), while the differences of the CSS and SPADI were not statistically significant. Patients with better EMG scores of the mT at 6 weeks recuperated better and with smaller decrease of the CSS. Intraoperative monitoring is beneficial at the beginning of the surgeon's learning curve and in the process of familiarizing with anatomical variation of the CN XI.
      Copyright © 2016, Springer-Verlag Berlin Heidelberg.
RF  - 18
EC  - Otorhinolaryngology [11], Biophysics, Bioengineering and Medical Instrumentation [27], Neurology and Neurosurgery [8]
DV  - Medtronic [United States]
DV  - VIASYS [United States]
DV  - Medelec Synergy T5EP: VIASYS [United States]
DV  - NIM 2.0: Medtronic [United States]
IS  - 0937-4477
EN  - 1434-4726
DO  - http://dx.doi.org/10.1007/s00405-016-4096-0
CD  - EAOTE
LG  - English
SL  - English
SU  - Journal
PT  - Article
EM  - 201717
DD  - 20161202
DC  - 20161202
YR  - 2016
SI  - Enhancement type="8" status="002"
CR  - Copyright 2016 Elsevier B.V., All rights reserved.
XL  - http://ovidsp.ovid.com/ovidweb.cgi?T=JS&CSC=Y&NEWS=N&PAGE=fulltext&D=emexa&AN=610523301
XL  - http://sfxeu07.hosted.exlibrisgroup.com/bham?sid=OVID:embase&id=pmid:27230746&id=doi:10.1007%2Fs00405-016-4096-0&issn=0937-4477&isbn=&volume=273&issue=12&spage=4445&pages=4445-4451&date=2016&title=European+Archives+of+Oto-Rhino-Laryngology&atitle=The+impact+on+post-operative+shoulder+function+of+intraoperative+nerve+monitoring+of+cranial+nerve+XI+during+modified+radical+neck+dissection&aulast=Lanisnik&pid=%3Cauthor%3ELanisnik+B.%3C%2Fauthor%3E%3CAN%3E610523301%3C%2FAN%3E%3CDT%3EArticle%3C%2FDT%3E

<46. >
VN  - Ovid Technologies
DB  - Embase
UI  - 615194714
PM  - 27597536 [http://www.ncbi.nlm.nih.gov/pubmed/?term=27597536]
NS  - MEDLINE
AU  - Mapelli A.
AU  - Zanandrea Machado B.C.
AU  - Giglio L.D.
AU  - Sforza C.
AU  - De Felicio C.M.
IN  - (Mapelli, Zanandrea Machado, Giglio) Department of Otorhinolaryngology, Ophthalmology, and Head and Neck Surgery, School of Medicine, Ribeirao Preto, University of Sao Paulo, Brazil; Craniofacial Research Support Centre, University of Sao Paulo, Brazil
      (Sforza) Functional Anatomy Research Center (FARC), Laboratory of Functional Anatomy of the Stomatognathic Apparatus, Dipartimento di Scienze Biomediche per la Salute, Faculty of Medicine, Universita degli Studi di Milano, Italy
      (De Felicio) Department of Otorhinolaryngology, Ophthalmology, and Head and Neck Surgery, School of Medicine, Ribeirao Preto, University of Sao Paulo, Brazil; Craniofacial Research Support Centre, University of Sao Paulo, Brazil. Electronic address: cfelicio@fmrp.usp.br
CP  - United Kingdom
TI  - Reorganization of muscle activity in patients with chronic temporomandibular disorders.
SO  - Archives of oral biology. 72 (pp 164-171), 2016. Date of Publication: 01 Dec 2016.
KW  - Electromyography
KW  - Jaw muscles
KW  - Mastication
KW  - Motor control
KW  - Pain
KW  - Temporomandibular disorders
MH  - adult
MH  - case control study
MH  - chronic disease
MH  - electromyography
MH  - female
MH  - human
MH  - male
MH  - mastication
MH  - masticatory muscle
MH  - muscle contraction
MH  - *pathophysiology
MH  - physiology
MH  - temporomandibular joint disorder
AB  - OBJECTIVE: To investigate whether reorganization of muscle activity occurs in patients with chronic temporomandibular disorders (TMD) and, if so, how it is affected by symptomatology severity.
      METHODS: Surface electromyography (sEMG) of masticatory muscles was made in 30 chronic TMD patients, diagnosed with disc displacement with reduction (DDR) and pain. Two 15-patient subgroups, with moderate (TMDmo) and severe (TMDse) signs and symptoms, were compared with a control group of 15 healthy subjects matched by age. The experimental tasks were: a 5s inter-arch maximum voluntary clench (MVC); right and left 15s unilateral gum chewing tests. Standardized sEMG indices characterizing masseter and temporalis muscles activity were calculated, and a comprehensive functional index (FI) was introduced to quantitatively summarize subjects' overall performance. Mastication was also clinically evaluated.
      RESULTS: During MVC, TMDse patients had a significantly larger asymmetry of temporalis muscles contraction. Both TMD groups showed reduced coordination between masseter and temporalis muscles' maximal contraction, and their muscular activity distribution shifted significantly from masseter to temporalis muscles. During chewing, TMDse patients recruited the balancing side muscles proportionally more than controls, specifically the masseter muscle. When comparing right and left side chewing, the muscles' recruitment pattern resulted less symmetric in TMD patients, especially in TMDse. Overall, the functional index of both TMDmo and TMDse patients was significantly lower than that obtained by controls.
      CONCLUSIONS: Chronic TMD patients, specifically those with severe symptomatology, showed a reorganized activity, mainly resulting in worse functional performances.
      Copyright © 2016 Elsevier Ltd. All rights reserved.
EN  - 1879-1506
DO  - http://dx.doi.org/10.1016/j.archoralbio.2016.08.022
LG  - English
SL  - English
SU  - Journal
PT  - Article
EM  - 201717
DD  - 20170410
DC  - 20170408
YR  - 2016
SI  - Enhancement type="8" status="002"
CR  - Copyright 2017 Medline is the source for the citation and abstract of this record.
XL  - http://ovidsp.ovid.com/ovidweb.cgi?T=JS&CSC=Y&NEWS=N&PAGE=fulltext&D=emexa&AN=615194714
XL  - http://sfxeu07.hosted.exlibrisgroup.com/bham?sid=OVID:embase&id=pmid:27597536&id=doi:10.1016%2Fj.archoralbio.2016.08.022&issn=1879-1506&isbn=&volume=72&issue=&spage=164&pages=164-171&date=2016&title=Archives+of+oral+biology&atitle=Reorganization+of+muscle+activity+in+patients+with+chronic+temporomandibular+disorders&aulast=Mapelli&pid=%3Cauthor%3EMapelli+A.%3C%2Fauthor%3E%3CAN%3E615194714%3C%2FAN%3E%3CDT%3EArticle%3C%2FDT%3E

<47. >
VN  - Ovid Technologies
DB  - Embase
UI  - 615200767
PM  - 26604102 [http://www.ncbi.nlm.nih.gov/pubmed/?term=26604102]
NS  - MEDLINE
AU  - Cole M.H.
AU  - Grimshaw P.N.
AO  - Cole, Michael H.; ORCID: http://orcid.org/0000-0003-1817-7528
AE  - Cole M.H.; michael.cole@acu.edu.au
IN  - (Cole) School of Exercise Science, Australian Catholic University, Virginia, P.O. Box 456, Brisbane, QLD, 4014, Australia
      (Grimshaw) School of Mechanical Engineering, The University of Adelaide, Adelaide, SA, Australia
CP  - New Zealand
TI  - The Biomechanics of the Modern Golf Swing: Implications for Lower Back Injuries.
SO  - Sports medicine (Auckland, N.Z.). 46 (3) (pp 339-351), 2016. Date of Publication: 01 Mar 2016.
MH  - biomechanics
MH  - electromyography
MH  - golf
MH  - human
MH  - injury
MH  - joint characteristics and functions
MH  - low back pain
MH  - movement (physiology)
MH  - *pathophysiology
MH  - pelvis
MH  - *physiology
MH  - rotation
MH  - sport injury
MH  - thorax
AB  - The modern golf swing is a complex and asymmetrical movement that places an emphasis on restricting pelvic turn while increasing thorax rotation during the backswing to generate higher clubhead speeds at impact. Increasing thorax rotation relative to pelvic rotation preloads the trunk muscles by accentuating their length and allowing them to use the energy stored in their elastic elements to produce more power. As the thorax and pelvis turn back towards the ball during the downswing, more skilled golfers are known to laterally slide their pelvis toward the target, which further contributes to final clubhead speed. However, despite the apparent performance benefits associated with these sequences, it has been argued that the lumbar spine is incapable of safely accommodating the forces they produce. This notion supports a link between the repeated performance of the golf swing and the development of golf-related low back injuries. Of the complaints reported by golfers, low back injuries continue to be the most prevalent, but the mechanism of these injuries is still poorly understood. This review highlights that there is a paucity of research directly evaluating the apparent link between the modern golf swing and golf-related low back pain. Furthermore, there has been a general lack of consensus within the literature with respect to the methods used to objectively assess the golf swing and the methods used to derived common outcome measures. Future research would benefit from a clear set of guidelines to help reduce the variability between studies.
EN  - 1179-2035
DO  - http://dx.doi.org/10.1007/s40279-015-0429-1
LG  - English
SL  - English
SU  - Journal
PT  - Review
EM  - 201716
DD  - 20170410
DC  - 20170408
YR  - 2016
SI  - Enhancement type="8" status="002"
CR  - Copyright 2017 Medline is the source for the citation and abstract of this record.
XL  - http://ovidsp.ovid.com/ovidweb.cgi?T=JS&CSC=Y&NEWS=N&PAGE=fulltext&D=emexa&AN=615200767
XL  - http://sfxeu07.hosted.exlibrisgroup.com/bham?sid=OVID:embase&id=pmid:26604102&id=doi:10.1007%2Fs40279-015-0429-1&issn=1179-2035&isbn=&volume=46&issue=3&spage=339&pages=339-351&date=2016&title=Sports+medicine+%28Auckland%2C+N.Z.%29&atitle=The+Biomechanics+of+the+Modern+Golf+Swing%3A+Implications+for+Lower+Back+Injuries&aulast=Cole&pid=%3Cauthor%3ECole+M.H.%3C%2Fauthor%3E%3CAN%3E615200767%3C%2FAN%3E%3CDT%3EReview%3C%2FDT%3E

<48. >
VN  - Ovid Technologies
DB  - Embase
UI  - 615222590
ST  - CONFERENCE ABSTRACT
AU  - Ignasiak D.
AU  - John Ferguson S.
IN  - (Ignasiak, John Ferguson) Institute for Biomechanics, ETH Zurich, Zurich, Switzerland
AD  - D. Ignasiak, Institute for Biomechanics, ETH Zurich, Zurich, Switzerland
CP  - Netherlands
TI  - Simulation of spinal loading: Importance of subject-specific posture and motion patterns.
SO  - Global Spine Journal. Conference: World Forum for Spine Research 2014. China. 4 (no pagination), 2014. Date of Publication: May 2014.
CS  - 20140515
CE  - 20140517
PB  - Thieme Medical Publishers, Inc.
MH  - adult
MH  - aged
MH  - *body posture
MH  - clinical article
MH  - compression
MH  - controlled study
MH  - diagnostic imaging
MH  - fluoroscopy
MH  - human
MH  - injury
MH  - intervertebral articulation
MH  - kinematics
MH  - kyphosis
MH  - lordosis
MH  - low back pain
MH  - lumbar region
MH  - *motion
MH  - muscle function
MH  - muscle strength
MH  - neurophysiological recruitment
MH  - orthopedic diagnostic device
MH  - prediction
MH  - rhythm
MH  - *simulation
MH  - skin surface
MH  - spine surgery
MH  - thoracolumbar spine
MH  - vertebra
MH  - volunteer
AB  - Introduction Mechanical factors play an important role in the development of spinal disorders (e.g., fracture, disc degeneration). The overall objective of our research is to develop simulation models to investigate the effects of posture and muscular strength on spinal segmental loading, and thus the associated risk of injury.5 The aims of the present study were to further investigate alignment- and kinematics-dependent loading patterns, based on literature and laboratory measures of posture and motion data from young and elderly subjects. Materials and Methods Twenty-four young and 22 elderly subjects volunteered to participate. Average group ages were 27.5 years (standard deviation [SD] = 4.0) and 68.3 years (SD = 3.9), respectively. None of the recruited participants had undergone spinal surgery and none suffered from any back condition. Ethical approval and written consent were obtained. Spinal posture was determined with a noninvasive skin-surface device (SpinalMouse, Idiag). The spinal contour was measured twice in four body positions: (1) standing neutral, (2) erect posture, (3) flexed forward position, and (4) hyperextended posture. A musculoskeletal model of the thoracolumbar spine5 was further developed in the AnyBody Modeling System (AnyBody Technology) combining properties of lumbar models previously established by deZee, 2007 and Han, 2011.6,7 The present model adds a fully articulated thoracic region and ribcage to our prior simulation model. Lumbar motion patterns were derived from fluoroscopy measurements8 during a flexion maneuver in two groups of volunteers: healthy and with low back pain. Three motion patterns were distinguished: (1) all intervertebral joints angulate simultaneously during flexion, (2) upper lumbar joints rotate first and are followed by lower joints in a sequential manner, and (3) angulation of lower levels precedes the upper ones. Segmental forces (compression and shear) were calculated for each motion pattern. Results An average spine curvature, found from the static measurements of the neutral upright posture, was characterized by thoracic kyphosis angles of 49.4 degrees (SD = 11.3) and 45.9 degrees (SD = 6.0) for the young and elderly groups, respectively. Lumbar (L1S1) lordosis angles were 27.4 degrees (SD = 10.6) and 20.4 degrees (SD = 13.1), respectively. Simulations of the sequential and simultaneous motion patterns revealed that fewer muscles and lower muscle activities were necessary to perform lumbar flexion than when the same magnitude of flexion was achieved using the generic spinal rhythm (SR) incorporated in the AnyBody base model (constant ratio of segmental motion). Consequently, compression forces were significantly reduced, by up to 1,200N or 55%, compared with the reference model (Fig. 1). Conclusion The degree of thoracic kyphosis for young subjects measured in our study (49.4 degrees) compares favorably with previous radiographic findings (47.5 degrees). The lumbar lordosis angle that we measured (27.4 degrees) is similar to that reported in other studies with skin-surface devices (23-33 degrees); however, these values are considerably lower than those obtained from methods based on medical imaging (44-63 degrees). Therefore, skin-based systems can be used for subject-specific model definition in the thoracic region, but correction is required for the lumbar region. A surprisingly high variability in the spine curvature was observed, even for young volunteers, highlighting the potential limitations of generic simulation models. Elderly subjects tended toward a lower degree of kyphosis and significantly less lordosis. We have seen in previous simulations that flattening of the back can lead to increased segmental forces during flexion. In contrast to our prior results with arbitrarily defined spinal motion patterns, we have shown that physiological alterations in the temporal sequence of segmental motion can have a substantial influence on muscle recruitment and segmental loading. Compensatory measures, for example, for easing pain, may therefore increase-or decrease-the risk of injury. These results imply that the vertebral kinematics have a profound effect on model predictions, strengthening the necessity to measure and implement realistic vertebral kinematics for spinal motion simulations. In the referenced fluoroscopic study (Okawa, 1998), only a small number of participants were measured, and the motion recording was limited to L2-L5 levels. Therefore, the next step in our investigation will be the combination of the musculoskeletal model with subject specific, whole-spine posture, and motion data from the young and elderly subjects.
IS  - 2192-5690
DO  - http://dx.doi.org/10.1055/s-0034-1376548
LG  - English
SL  - English
SU  - Journal
PT  - Conference Abstract
EM  - 201716
DD  - 20170410
DC  - 20170409
YR  - 2014
CR  - Copyright 2017 Elsevier B.V., All rights reserved.
XL  - http://ovidsp.ovid.com/ovidweb.cgi?T=JS&CSC=Y&NEWS=N&PAGE=fulltext&D=emexa&AN=615222590
XL  - http://sfxeu07.hosted.exlibrisgroup.com/bham?sid=OVID:embase&id=pmid:&id=doi:10.1055%2Fs-0034-1376548&issn=2192-5690&isbn=&volume=4&issue=&spage=&pages=&date=2014&title=Global+Spine+Journal&atitle=Simulation+of+spinal+loading%3A+Importance+of+subject-specific+posture+and+motion+patterns&aulast=Ignasiak&pid=%3Cauthor%3EIgnasiak+D.%3C%2Fauthor%3E%3CAN%3E615222590%3C%2FAN%3E%3CDT%3EConference+Abstract%3C%2FDT%3E

<49. >
VN  - Ovid Technologies
DB  - Embase
UI  - 606195955
EU  - 2015423755
PM  - 26305790 [http://www.ncbi.nlm.nih.gov/pubmed/?term=26305790]
ST  - EMBASE
AU  - Hammer N.
AU  - Mobius R.
AU  - Schleifenbaum S.
AU  - Hammer K.-H.
AU  - Klima S.
AU  - Lange J.S.
AU  - Soisson O.
AU  - Winkler D.
AU  - Milani T.L.
AU  - Eldabe S.
AE  - Hammer N.; nlshammer@googlemail.com
IN  - (Hammer, Mobius) Institute of Anatomy, University of Leipzig, Faculty of Medicine, Leipzig, Germany
      (Schleifenbaum, Klima, Soisson) Department of Orthopedics, Trauma and Reconstructive Surgery, University Clinics of Leipzig, Leipzig, Germany
      (Hammer, Milani) Clinics for Orthopedics, Osteology and Pain Treatment, Kirchberg, Germany
      (Lange, Soisson) Institute of Applied Kinesiology, Department Human Locomotion, Chemnitz University of Technology, Chemnitz, Germany
      (Winkler) Department of Neurosurgery, University Clinics of Leipzig, Faculty of Medicine, Leipzig, Germany
      (Eldabe) James Cook University Hospital, United Kingdom
CP  - United States
TI  - Pelvic belt effects on health outcomes and functional parameters of patients with sacroiliac joint pain.
SO  - PLoS ONE. 10 (8) (no pagination), 2015. Article Number: e0136375. Date of Publication: 25 Aug 2015.
PB  - Public Library of Science (E-mail: plos@plos.org)
TJ  - PLoS ONE
UR  - http://www.plosone.org/article/fetchObject.action?uri=info:doi/10.1371/journal.pone.0136375&representation=PDF
MH  - adult
MH  - *arthralgia/th [Therapy]
MH  - article
MH  - biceps femoris muscle
MH  - case control study
MH  - clinical article
MH  - controlled study
MH  - electromyography
MH  - follow up
MH  - *general device
MH  - gluteus maximus muscle
MH  - human
MH  - low back pain
MH  - muscle contraction
MH  - pain intensity
MH  - *pelvic belt
MH  - prospective study
MH  - quality of life
MH  - rating scale
MH  - rectus femoris muscle
MH  - sacroiliac joint
MH  - *sacroiliac joint pain/th [Therapy]
MH  - scoring system
MH  - Short Form 36
MH  - therapy effect
MH  - vastus medialis muscle
AB  - Introduction The sacroiliac joint (SIJ) is a common source of low back pain. However, clinical and functional signs and symptoms correlating with SIJ pain are widely unknown. Pelvic belts are routinely applied to treat SIJ pain but without sound evidence of their pain-relieving effects. This case-control study compares clinical and functional data of SIJ patients and healthy control subjects and evaluates belt effects on SIJ pain. Methods 17 SIJ patients and 17 healthy controls were included in this prospective study. The short-form 36 survey and the numerical rating scale were used to characterize health-related quality of life in patients in a six-week follow-up and the pain-reducing effects of pelvic belts. Elec-tromyography data were obtained from the gluteus maximus, biceps femoris, rectus femoris and medial vastus. Alterations of muscle activity, variability and gait patterns were compared in patients and controls along with the belts' effects in a dynamic setting when walking. Results Significant improvements were observed in the short-form 36 survey of the SIJ patients, especially in the physical health subscores. Minor declines were also observed in the numerical rating scale on pain. Belt-related changes of muscle activity and variability were similar in patients and controls with one exception: the rectus femoris activity decreased significantly in patients with belt application when walking. Further belt effects include improved cadence and gait velocity in patients and controls. Conclusions Pelvic belts improve health-related quality of life and are potentially attributed to decreased SIJ-related pain. Belt effects include decreased rectus femoris activity in patients and improved postural steadiness during locomotion. Pelvic belts may therefore be considered as a cost-effective and low-risk treatment of SIJ pain.
      Copyright © 2015 Hammer et al. This is an open access article distributed under the terms of the Creative Commons Attribution License, which permits unrestricted use, distribution, and reproduction in any medium, provided the original author and source are credited.
RF  - 81
EC  - Neurology and Neurosurgery [8]
CN  - https://clinicaltrials.gov/show/NCT02027038
EN  - 1932-6203
DO  - http://dx.doi.org/10.1371/journal.pone.0136375
CD  - POLNC
LG  - English
SL  - English
SU  - Journal
PT  - Article
EM  - 201716
DD  - 20151013
DC  - 20151008
YR  - 2015
SI  - Enhancement type="8" status="002"
CR  - Copyright 2015 Elsevier B.V., All rights reserved.
XL  - http://ovidsp.ovid.com/ovidweb.cgi?T=JS&CSC=Y&NEWS=N&PAGE=fulltext&D=emexa&AN=606195955
XL  - http://sfxeu07.hosted.exlibrisgroup.com/bham?sid=OVID:embase&id=pmid:26305790&id=doi:10.1371%2Fjournal.pone.0136375&issn=1932-6203&isbn=&volume=10&issue=8&spage=e0136375&pages=&date=2015&title=PLoS+ONE&atitle=Pelvic+belt+effects+on+health+outcomes+and+functional+parameters+of+patients+with+sacroiliac+joint+pain&aulast=Hammer&pid=%3Cauthor%3EHammer+N.%3C%2Fauthor%3E%3CAN%3E606195955%3C%2FAN%3E%3CDT%3EArticle%3C%2FDT%3E

<50. >
VN  - Ovid Technologies
DB  - Embase
UI  - 615106405
PM  - 25683668 [http://www.ncbi.nlm.nih.gov/pubmed/?term=25683668]
NS  - MEDLINE
AU  - Srinivasan D.
AU  - Mathiassen S.E.
AU  - Samani A.
AU  - Madeleine P.
IN  - (Srinivasan) a Department of Occupational and Public Health Sciences, Faculty of Health and Occupational Studies , Centre for Musculoskeletal Research, University of Gavle , Gavle , Sweden
CP  - United Kingdom
TI  - The combined influence of task accuracy and pace on motor variability in a standardised repetitive precision task.
SO  - Ergonomics. 58 (8) (pp 1388-1397), 2015. Date of Publication: 2015.
KW  - cyclic movements
KW  - Fitts' law
KW  - kinematics
KW  - linear and nonlinear variability
KW  - motor control
KW  - speed-accuracy trade-off
MH  - adult
MH  - bioengineering
MH  - biomechanics
MH  - elbow
MH  - female
MH  - human
MH  - *motion
MH  - motor activity
MH  - motor performance
MH  - movement (physiology)
MH  - physiology
MH  - shoulder
MH  - *task performance
AB  - UNLABELLED: Thirty-five healthy women, experienced in pipetting, each performed four pipetting sessions at different pace and accuracy levels relevant to occupational tasks. The size and structure of motor variability of shoulder and elbow joint angles were quantified using cycle-to-cycle standard deviations of several kinematics properties, and indices based on sample entropy and recurrence quantification analysis. Decreasing accuracy demands increased both the size and structure of motor variability. However, when simultaneously lowering the accuracy demand and increasing pace, motor variability decreased to values comparable to those found when pace alone was increased without changing accuracy. Thus, motor variability showed some speed-accuracy trade-off, but the pace effect dominated the accuracy effect. Hence, this trade-off was different from that described for end-point performance by Fitts' law. The combined effect of accuracy and pace and the resultant decrease in motor variability are important to consider when designing sustainable work systems comprising repetitive precision tasks.
      PRACTITIONER SUMMARY: Variability in movements and/or muscle activities between repeats of the same repetitive task is associated with important occupational outcomes, including fatigue, discomfort and pain. This study showed that simultaneously decreasing accuracy and increasing pace in short-cycle repetitive work led to decreased motor variability in arm movements, indicating less favourable ergonomics conditions.
EN  - 1366-5847
DO  - http://dx.doi.org/10.1080/00140139.2015.1005174
LG  - English
SL  - English
SU  - Journal
PT  - Article
EM  - 201716
DD  - 20170405
DC  - 20170405
YR  - 2015
SI  - Enhancement type="8" status="002"
CR  - Copyright 2017 Medline is the source for the citation and abstract of this record.
XL  - http://ovidsp.ovid.com/ovidweb.cgi?T=JS&CSC=Y&NEWS=N&PAGE=fulltext&D=emexa&AN=615106405
XL  - http://sfxeu07.hosted.exlibrisgroup.com/bham?sid=OVID:embase&id=pmid:25683668&id=doi:10.1080%2F00140139.2015.1005174&issn=1366-5847&isbn=&volume=58&issue=8&spage=1388&pages=1388-1397&date=2015&title=Ergonomics&atitle=The+combined+influence+of+task+accuracy+and+pace+on+motor+variability+in+a+standardised+repetitive+precision+task&aulast=Srinivasan&pid=%3Cauthor%3ESrinivasan+D.%3C%2Fauthor%3E%3CAN%3E615106405%3C%2FAN%3E%3CDT%3EArticle%3C%2FDT%3E

<51. >
VN  - Ovid Technologies
DB  - Embase
UI  - 615105573
PM  - 25677418 [http://www.ncbi.nlm.nih.gov/pubmed/?term=25677418]
NS  - MEDLINE
AU  - Hu B.
AU  - Ning X.
IN  - (Hu) a Department of Industrial and Management Systems Engineering , West Virginia University , Morgantown , WV , USA
CP  - United Kingdom
TI  - The influence of lumbar extensor muscle fatigue on lumbar-pelvic coordination during weightlifting.
SO  - Ergonomics. 58 (8) (pp 1424-1432), 2015. Date of Publication: 2015.
KW  - continuous relative phase
KW  - low back pain
KW  - lumbar extensor muscle fatigue
KW  - lumbar-pelvic coordination
MH  - adult
MH  - biomechanics
MH  - electromyography
MH  - human
MH  - low back pain/et [Etiology]
MH  - lumbosacral region
MH  - male
MH  - muscle fatigue
MH  - pathophysiology
MH  - pelvis
MH  - *physiology
MH  - skeletal muscle
MH  - weight lifting
AB  - UNLABELLED: Lumbar muscle fatigue is a potential risk factor for the development of low back pain. In this study, we investigated the influence of lumbar extensor muscle fatigue on lumbar-pelvic coordination patterns during weightlifting. Each of the 15 male subjects performed five repetitions of weightlifting tasks both before and after a lumbar extensor muscle fatiguing protocol. Lumbar muscle electromyography was collected to assess fatigue. Trunk kinematics was recorded to calculate lumbar-pelvic continuous relative phase (CRP) and CRP variability. Results showed that fatigue significantly reduced the average lumbar-pelvic CRP value (from 0.33 to 0.29 rad) during weightlifting. The average CRP variability reduced from 0.17 to 0.15 rad, yet this change ws statistically not significant. Further analyses also discovered elevated spinal loading during weightlifting after the development of lumbar extensor muscle fatigue. Our results suggest that frequently experienced lumbar extensor muscle fatigue should be avoided in an occupational environment.
      PRACTITIONER SUMMARY: Lumbar extensor muscle fatigue generates more in-phase lumbar-pelvic coordination patterns and elevated spinal loading during lifting. Such increase in spinal loading may indicate higher risk of back injury. Our results suggest that frequently experienced lumbar muscle fatigue should be avoided to reduce the risk of LBP.
EN  - 1366-5847
DO  - http://dx.doi.org/10.1080/00140139.2015.1005173
LG  - English
SL  - English
SU  - Journal
PT  - Article
EM  - 201716
DD  - 20170405
DC  - 20170405
YR  - 2015
SI  - Enhancement type="8" status="002"
CR  - Copyright 2017 Medline is the source for the citation and abstract of this record.
XL  - http://ovidsp.ovid.com/ovidweb.cgi?T=JS&CSC=Y&NEWS=N&PAGE=fulltext&D=emexa&AN=615105573
XL  - http://sfxeu07.hosted.exlibrisgroup.com/bham?sid=OVID:embase&id=pmid:25677418&id=doi:10.1080%2F00140139.2015.1005173&issn=1366-5847&isbn=&volume=58&issue=8&spage=1424&pages=1424-1432&date=2015&title=Ergonomics&atitle=The+influence+of+lumbar+extensor+muscle+fatigue+on+lumbar-pelvic+coordination+during+weightlifting&aulast=Hu&pid=%3Cauthor%3EHu+B.%3C%2Fauthor%3E%3CAN%3E615105573%3C%2FAN%3E%3CDT%3EArticle%3C%2FDT%3E

<52. >
VN  - Ovid Technologies
DB  - Embase
UI  - 53019576
EU  - 2014256492
PM  - 24502841 [http://www.ncbi.nlm.nih.gov/pubmed/?term=24502841]
ST  - EMBASE
AU  - Falla D.
AU  - Gizzi L.
AU  - Tschapek M.
AU  - Erlenwein J.
AU  - Petzke F.
AE  - Falla D.; deborah.falla@bccn.uni-goettingen.de
IN  - (Falla, Gizzi, Tschapek, Erlenwein, Petzke) Pain Clinic, Center for Anesthesiology, Emergency and Intensive Care Medicine, University Hospital Gottingen, Robert-Koch-Str. 40, Gottingen 37075, Germany
      (Falla) Department of Neurorehabilitation Engineering, Bernstein Center for Computational Neuroscience, Georg-August University, Gottingen, Germany
AD  - D. Falla, Pain Clinic, Center for Anesthesiology, Emergency and Intensive Care Medicine, University Hospital Gottingen, Robert-Koch-Str. 40, Gottingen 37075, Germany. E-mail: deborah.falla@bccn.uni-goettingen.de
CP  - United States
TI  - Reduced task-induced variations in the distribution of activity across back muscle regions in individuals with low back pain.
SO  - Pain. 155 (5) (pp 944-953), 2014. Date of Publication: May 2014.
PB  - Elsevier B.V. (E-mail: agents@lww.com)
TJ  - Pain
KW  - Exercise
KW  - Low back pain
KW  - Multichannel EMG
KW  - Pressure pain threshold
UR  - http://www.elsevier.com/locate/painonline
MH  - adaptation
MH  - adult
MH  - article
MH  - body movement
MH  - chronic pain
MH  - clinical article
MH  - controlled study
MH  - electrode
MH  - electromyography
MH  - erector spinae muscle
MH  - *exercise
MH  - female
MH  - human
MH  - hyperalgesia
MH  - *low back pain
MH  - lumbar spine
MH  - male
MH  - motion analysis system
MH  - multichannel recorder
MH  - muscle contraction
MH  - Oswestry Disability Index
MH  - pain threshold
MH  - pressure
MH  - priority journal
MH  - questionnaire
MH  - Short Form 36
MH  - symptom
MH  - task performance
AB  - This study investigated change in the distribution of lumbar erector spinae muscle activity and pressure pain sensitivity across the low back in individuals with low back pain (LBP) and healthy controls. Surface electromyographic (EMG) signals were recorded from multiple locations over the lumbar erector spinae muscle with a 13 x 5 grid of electrodes from 19 people with chronic nonspecific LBP and 17 control subjects as they performed a repetitive lifting task. The EMG root mean square (RMS) was computed for each location of the grid to form a map of the EMG amplitude distribution. Pressure pain thresholds (PPT) were recorded before and after the lifting task over a similar area of the back. For the control subjects, the EMG RMS progressively increased more in the caudal region of the lumbar erector spinae during the repetitive task, resulting in a shift in the distribution of muscle activity. In contrast, the distribution of muscle activity remained unaltered in the LBP group despite an overall increase in EMG amplitude. PPT was lower in the LBP group after completion of the repetitive task compared to baseline (average across all locations: pre: 268.0 +/- 165.9 kPa; post: 242.0 +/- 166.7 kPa), whereas no change in PPT over time was observed for the control group (320.1 +/- 162.1 kPa; post: 322.0 +/- 179.5 kPa). The results demonstrate that LBP alters the normal adaptation of lumbar erector spinae muscle activity to exercise, which occurs in the presence of exercise-induced hyperalgesia. Reduced variability of muscle activity may have important implications for the provocation and recurrence of LBP due to repetitive tasks. © 2014 Published by Elsevier B.V. on behalf of International Association for the Study ofPain. All rights reserved.
RF  - 65
EC  - Rehabilitation and Physical Medicine [19], Biophysics, Bioengineering and Medical Instrumentation [27], Orthopedic Surgery [33], Occupational Health and Industrial Medicine [35]
DV  - ot bioelettronica [Italy]
IS  - 0304-3959
EN  - 1872-6623
DO  - http://dx.doi.org/10.1016/j.pain.2014.01.027
CD  - PAIND
LG  - English
SL  - English
SU  - Journal
PT  - Article
EM  - 201714
RD  - 20170322
DC  - 20140424
YR  - 2014
SI  - Enhancement type="8" status="002"
CR  - Copyright 2017 Elsevier B.V., All rights reserved.
XL  - http://ovidsp.ovid.com/ovidweb.cgi?T=JS&CSC=Y&NEWS=N&PAGE=fulltext&D=emexa&AN=53019576
XL  - http://sfxeu07.hosted.exlibrisgroup.com/bham?sid=OVID:embase&id=pmid:24502841&id=doi:10.1016%2Fj.pain.2014.01.027&issn=0304-3959&isbn=&volume=155&issue=5&spage=944&pages=944-953&date=2014&title=Pain&atitle=Reduced+task-induced+variations+in+the+distribution+of+activity+across+back+muscle+regions+in+individuals+with+low+back+pain&aulast=Falla&pid=%3Cauthor%3EFalla+D.%3C%2Fauthor%3E%3CAN%3E53019576%3C%2FAN%3E%3CDT%3EArticle%3C%2FDT%3E

<53. >
VN  - Ovid Technologies
DB  - Embase
UI  - 614548472
EU  - 20170156126
ST  - EMBASE
AU  - Mayo M.
AU  - DeForest B.A.
AU  - Castellanos M.
AU  - Thomas C.K.
AE  - Thomas C.K.; cthomas3@med.miami.edu
IN  - (Mayo, DeForest, Castellanos, Thomas) The Miami Project to Cure Paralysis, University of Miami, Miami, FL, United States
      (Thomas) Department of Neurological Surgery, University of Miami, Miami, FL, United States
      (Thomas) Department of Physiology and Biophysics, University of Miami, Miami, FL, United States
AD  - C.K. Thomas, The Miami Project to Cure Paralysis, University of Miami, Miami, FL, United States. E-mail: cthomas3@med.miami.edu
CP  - Switzerland
TI  - Characterization of involuntary contractions after spinal cord injury reveals associations between physiological and self-reported measures of spasticity.
SO  - Frontiers in Integrative Neuroscience. 11 (no pagination), 2017. Article Number: 2. Date of Publication: 09 Feb 2017.
PB  - Frontiers Research Foundation (E-mail: info@frontiersin.org)
TJ  - Frontiers in Integrative Neuroscience
KW  - F-wave
KW  - H-reflex
KW  - Muscle co-activation
KW  - Muscle spasms
KW  - Tone
KW  - Wheelchair transfer
UR  - http://journal.frontiersin.org/article/10.3389/fnint.2017.00002/full
MH  - adult
MH  - article
MH  - biceps femoris muscle
MH  - clinical article
MH  - controlled study
MH  - disease severity
MH  - electromyography
MH  - female
MH  - Hoffmann reflex
MH  - human
MH  - hyporeflexia
MH  - joint function
MH  - joint stability
MH  - male
MH  - middle aged
MH  - motoneuron
MH  - *muscle contraction
MH  - muscle tone
MH  - nerve excitability
MH  - self report
MH  - soleus muscle
MH  - *spasticity
MH  - *spinal cord injury
MH  - task performance
MH  - young adult
AB  - Correlations between physiological, clinical and self-reported assessments of spasticity are often weak. Our aims were to quantify functional, self-reported and physiological indices of spasticity in individuals with thoracic spinal cord injury (SCI; 3 women, 9 men; 19-52 years), and to compare the strength and direction of associations between these measures. The functional measure we introduced involved recording involuntary electromyographic activity during a transfer from wheelchair to bed which is a daily task necessary for function. High soleus (SL) and tibialis anterior (TA) F-wave/M-wave area ratios were the only physiological measures that distinguished injured participants from the uninjured (6 women, 13 men, 19-67 years). Hyporeflexia (decreased SL H/M ratio) was unexpectedly present in older participants after injury. During transfers, the duration and intensity of involuntary electromyographic activity varied across muscles and participants, but coactivity was common. Wide inter-participant variability was seen for self-reported spasm frequency, severity, pain and interference with function, as well as tone (resistance to imposed joint movement). Our recordings of involuntary electromyographic activity during transfers provided evidence of significant associations between physiological and self-reported measures of spasticity. Reduced low frequency H-reflex depression in SL and high F-wave/M-wave area ratios in TA, physiological indicators of reduced inhibition and greater motoneuron excitability, respectively, were associated with long duration SL and biceps femoris (BF) electromyographic activity during transfers. In turn, participants reported high spasm frequency when transfers involved short duration TA EMG, decreased co-activation between SL and TA, as well as between rectus femoris (RF) vs. BF. Thus, the duration of muscle activity and/or the time of agonist-antagonist muscle coactivity may be used by injured individuals to count spasms. Intense electromyographic activity and high tone related closely (possibly from joint stabilization), while intense electromyographic activity in one muscle of an agonistantagonist pair (especially in TA vs. SL, and RF vs. BF) likely induced joint movement and was associated with severe spasms. These data support the idea that individuals with SCI describe their spasticity by both the duration and intensity of involuntary agonistantagonist muscle coactivity during everyday tasks.
      Copyright © 2017 Mayo, DeForest, Castellanos and Thomas.
RF  - 65
EC  - Neurology and Neurosurgery [8]
IS  - 1662-5145
DO  - http://dx.doi.org/10.3389/fnint.2017.00002
LG  - English
SL  - English
GI  - No: NS-083064
      Organization: (NIH) *National Institutes of Health*
GA  - National Institutes of HealthNIH (NS-083064).
SU  - Journal
PT  - Article
EM  - 201713
DD  - 20170321
DC  - 20170321
YR  - 2017
SI  - Enhancement type="8" status="002"
CR  - Copyright 2017 Elsevier B.V., All rights reserved.
XL  - http://ovidsp.ovid.com/ovidweb.cgi?T=JS&CSC=Y&NEWS=N&PAGE=fulltext&D=emexa&AN=614548472
XL  - http://sfxeu07.hosted.exlibrisgroup.com/bham?sid=OVID:embase&id=pmid:&id=doi:10.3389%2Ffnint.2017.00002&issn=1662-5145&isbn=&volume=11&issue=&spage=2&pages=&date=2017&title=Frontiers+in+Integrative+Neuroscience&atitle=Characterization+of+involuntary+contractions+after+spinal+cord+injury+reveals+associations+between+physiological+and+self-reported+measures+of+spasticity&aulast=Mayo&pid=%3Cauthor%3EMayo+M.%3C%2Fauthor%3E%3CAN%3E614548472%3C%2FAN%3E%3CDT%3EArticle%3C%2FDT%3E

<54. >
VN  - Ovid Technologies
DB  - Embase
UI  - 613208539
EU  - 20160822613
PM  - 27457342 [http://www.ncbi.nlm.nih.gov/pubmed/?term=27457342]
ST  - EMBASE
AU  - Kurz E.
AU  - Herbsleb M.
AU  - Grassme R.
AU  - Anders C.
AU  - Hilberg T.
AE  - Kurz E.; eduard.kurz@med.uni-jena.de
AE  - Hilberg T.; hilberg@uni-wuppertal.de
IN  - (Kurz, Grassme, Anders) Clinic for Trauma, Hand and Reconstructive Surgery, Division of Motor Research, Pathophysiology and Biomechanics, Jena University Hospital, Jena, Germany
      (Kurz, Hilberg) Department of Sports Medicine, University of Wuppertal, Wuppertal, Germany
      (Herbsleb) Department of Sports Medicine and Health Promotion, University of Jena, Jena, Germany
      (Grassme) Department of Prevention, Biomechanics, German Social Accident Insurance Institution for the Foodstuffs and Catering Industry, Erfurt, Germany
AD  - E. Kurz, Clinic for Trauma, Hand and Reconstructive Surgery, Division of Motor Research, Pathophysiology and Biomechanics, Jena University Hospital, Jena, Germany. E-mail: eduard.kurz@med.uni-jena.de
CP  - United Kingdom
TI  - Trunk muscle activation characteristics in patients with severe haemophilia.
SO  - Haemophilia. 23 (1) (pp 122-128), 2017. Date of Publication: 01 Jan 2017.
PB  - Blackwell Publishing Ltd (E-mail: customerservices@oxonblackwellpublishing.com)
TJ  - Haemophilia
KW  - co-activation
KW  - haemophilia
KW  - muscle
KW  - surface electromyography
KW  - trunk
KW  - upright standing
UR  - http://onlinelibrary.wiley.com/journal/10.1111/(ISSN)1365-2516
MH  - adult
MH  - article
MH  - backache
MH  - clinical article
MH  - controlled study
MH  - disease severity
MH  - electromyography
MH  - gilbert score
MH  - *hemophilia A
MH  - *hemophilic arthropathy/co [Complication]
MH  - human
MH  - multifudus muscle
MH  - *muscle contraction
MH  - musculoskeletal disease assessment
MH  - oblique internal abdominal muscle
MH  - priority journal
MH  - range of motion
MH  - skeletal muscle
MH  - standing
MH  - surface property
AB  - Introduction: Recurrent bleeding episodes in patients with haemophilia (PWH) lead to joint alterations and therewith disturbed muscle coordination patterns. Major weight-bearing joints are affected most. However, possible effects on trunk muscle activity have not been examined so far. The objective of this work was to study consequences of haemarthropathy on characteristics of trunk muscles in PWH while standing on surfaces with different mechanical properties. Methods: Surface EMG of internal oblique (IO) and multifidus (MF) muscles were bilaterally recorded during a natural bilateral stance in 20 PWH with severe haemophilia A [age: 42 years (SD: 10)] and 25 non-haemophilic controls [NHC, 43 (12)]. Amplitude ratios, a symmetry index between sides and the co-activation ratio of IO over MF served as outcome measures and compared standing on three different surfaces (stable, soft, unsteady). Results: PWH revealed markedly restricted lower extremity joints (P < 0.001), but without any hint of back pain. Neither result revealed significant main or interaction effects of 'group' (P > 0.24). Group-independent analyses showed amplitude ratios (MF: P < 0.05) as well as symmetry indices (MF: P < 0.02) significantly altered by 'surface' in NHC only. Effects of utilizing soft vs. unsteady surfaces were not detectable (P > 0.77). Conclusion: Utilizing unstable surfaces does not lead to altered trunk muscle activity in PWH. Differently than expected, a quite similar behaviour of lower trunk muscles in terms of applied indices can be found in PWH and NHC. Ascending alterations of muscle coordination in PWH could not be verified.
      Copyright © 2016 John Wiley & Sons Ltd
RF  - 32
EC  - Hematology [25], Arthritis and Rheumatism [31]
IS  - 1351-8216
EN  - 1365-2516
DO  - http://dx.doi.org/10.1111/hae.13037
CD  - HAEMF
LG  - English
SL  - English
GI  - Organization: *Baxter International*
GA  - The authors thank Ms. Tara Russell for language assistance. Comments by Dr. Steffen Bassus on earlier versions of the manuscript are gratefully acknowledged by EK. This work was partly supported by a grant from BAXTER Deutschland GmbH to TH.
SU  - Journal
PT  - Article
EM  - 201713
DD  - 20170123
DC  - 20170121
YR  - 2017
SI  - Enhancement type="8" status="002"
CR  - Copyright 2017 Elsevier B.V., All rights reserved.
XL  - http://ovidsp.ovid.com/ovidweb.cgi?T=JS&CSC=Y&NEWS=N&PAGE=fulltext&D=emexa&AN=613208539
XL  - http://sfxeu07.hosted.exlibrisgroup.com/bham?sid=OVID:embase&id=pmid:27457342&id=doi:10.1111%2Fhae.13037&issn=1351-8216&isbn=&volume=23&issue=1&spage=122&pages=122-128&date=2017&title=Haemophilia&atitle=Trunk+muscle+activation+characteristics+in+patients+with+severe+haemophilia&aulast=Kurz&pid=%3Cauthor%3EKurz+E.%3C%2Fauthor%3E%3CAN%3E613208539%3C%2FAN%3E%3CDT%3EArticle%3C%2FDT%3E

<55. >
VN  - Ovid Technologies
DB  - Embase
UI  - 605794716
EU  - 2015332818
PM  - 26324322 [http://www.ncbi.nlm.nih.gov/pubmed/?term=26324322]
ST  - EMBASE
AU  - Jacobs J.V.
AU  - Lomond K.V.
AU  - Hitt J.R.
AU  - DeSarno M.J.
AU  - Bunn J.Y.
AU  - Henry S.M.
AO  - Lomond, Karen V.; ORCID: http://orcid.org/0000-0001-7298-4545
AE  - Jacobs J.V.; jjacobs@uvm.edu
AE  - Hitt J.R.; juvena.hitt@uvm.edu
AE  - Henry S.M.; sharon.henry@uvm.edu
AE  - DeSarno M.J.; Michael.DeSarno@uvm.edu
AE  - Bunn J.Y.; janice.bunn@uvm.edu
AE  - Lomond K.V.; lomon2k@cmich.edu
IN  - (Jacobs, Hitt, Henry) Department of Rehabilitation and Movement Science, University of Vermont, 305 Rowell Building, 106 Carrigan Drive, Burlington, VT 05405, United States
      (DeSarno, Bunn) Department of Medical Biostatistics, University of Vermont, Hills 23C/25H, 105 Carrigan Drive, Burlington, VT 05405, United States
      (Lomond) School of Health Sciences, Central Michigan University, 1179 Health Professions Building, Mount Pleasant, MI 48859, United States
AD  - J.V. Jacobs, Department of Rehabilitation and Movement Science, University of Vermont, 305 Rowell Building, 106 Carrigan Drive, Burlington, VT 05405, United States. E-mail: jjacobs@uvm.edu
CP  - United Kingdom
TI  - Effects of low back pain and of stabilization or movement-system-impairment treatments on induced postural responses: A planned secondary analysis of a randomised controlled trial.
SO  - Manual Therapy. 21 (pp 210-219), 2016. Date of Publication: 01 Feb 2016.
PB  - Churchill Livingstone
TJ  - Manual Therapy
KW  - Balance
KW  - Low back pain
KW  - Movement system impairment
KW  - Posture
KW  - Stabilization
KW  - Treatment
UR  - http://www.elsevier.com/wps/find/journaldescription.cws_home/623058/description#description
MH  - abdominal wall musculature
MH  - adult
MH  - age
MH  - article
MH  - chronic pain
MH  - comparative effectiveness
MH  - controlled study
MH  - *coordination disorder/th [Therapy]
MH  - electromyography
MH  - external oblique muscle
MH  - female
MH  - follow up
MH  - human
MH  - internal oblique muscle
MH  - *low back pain/th [Therapy]
MH  - major clinical study
MH  - male
MH  - *movement system impairment directed treatment
MH  - Oswestry Disability Index
MH  - outcome assessment
MH  - pain assessment
MH  - *physiotherapy
MH  - priority journal
MH  - prospective study
MH  - randomized controlled trial
MH  - rectus abdominis muscle
MH  - recurrent disease
MH  - *trunk stabilization
AB  - Background: Motor retraining for non-specific chronic low back pain (LBP) often focuses on voluntary postural tasks. This training, however, may not transfer to other known postural impairments, such as automatic postural responses to external perturbations. Objectives: To evaluate the extent current treatments of motor retraining ameliorate impaired postural coordination when responding to a perturbation of standing balance. Design: Planned secondary analysis of a prospectively registered (NCT01362049), randomized controlled trial with a blinded assessor. Method: Sixty-eight subjects with chronic, recurrent, non-specific LBP were allocated to perform a postural response task as a secondary assessment one week before and one week after receiving either stabilization or Movement System Impairment (MSI)-directed treatment over 6 weekly 1-h sessions plus home exercises. For assessment, subjects completed the Oswestry disability and numeric pain rating questionnaires and then performed a postural response task of maintaining standing balance in response to 3 trials in each of 4 randomly presented directions of linear surface translations of the platform under the subjects' feet. Integrated amplitudes of surface electromyography (EMG) were recorded bilaterally from the rectus abdominis (RA), internal oblique (IO), and external oblique (EO) muscles during the postural response task. Results: No significant effects of treatment on EMG responses were evident. Oswestry and numeric pain ratings decreased similarly following both treatments. Conclusions: Stabilization and MSI-directed treatments do not affect trunk EMG responses to perturbations of standing balance in people with LBP, suggesting current methods of motor retraining do not sufficiently transfer to tasks of reactive postural control.
      Copyright © 2015 Elsevier Ltd.
RF  - 57
EC  - Rehabilitation and Physical Medicine [19], Orthopedic Surgery [33], Neurology and Neurosurgery [8]
CN  - https://clinicaltrials.gov/show/NCT01362049
IS  - 1356-689X
EN  - 1532-2769
DO  - http://dx.doi.org/10.1016/j.math.2015.08.006
CD  - MATHF
LG  - English
SL  - English
GI  - No: NIH2R01HD040909
      Organization: (NIH) *National Institutes of Health*
SU  - Journal
PT  - Article
EM  - 201713
DD  - 20160114
DC  - 20150831
YR  - 2016
SI  - Enhancement type="8" status="002"
CR  - Copyright 2016 Elsevier B.V., All rights reserved.
XL  - http://ovidsp.ovid.com/ovidweb.cgi?T=JS&CSC=Y&NEWS=N&PAGE=fulltext&D=emexa&AN=605794716
XL  - http://sfxeu07.hosted.exlibrisgroup.com/bham?sid=OVID:embase&id=pmid:26324322&id=doi:10.1016%2Fj.math.2015.08.006&issn=1356-689X&isbn=&volume=21&issue=&spage=210&pages=210-219&date=2016&title=Manual+Therapy&atitle=Effects+of+low+back+pain+and+of+stabilization+or+movement-system-impairment+treatments+on+induced+postural+responses%3A+A+planned+secondary+analysis+of+a+randomised+controlled+trial&aulast=Jacobs&pid=%3Cauthor%3EJacobs+J.V.%3C%2Fauthor%3E%3CAN%3E605794716%3C%2FAN%3E%3CDT%3EArticle%3C%2FDT%3E

<56. >
VN  - Ovid Technologies
DB  - Embase
UI  - 53138725
EU  - 2014730348
PM  - 24853255 [http://www.ncbi.nlm.nih.gov/pubmed/?term=24853255]
ST  - EMBASE
AU  - Lomond K.V.
AU  - Henry S.M.
AU  - Hitt J.R.
AU  - DeSarno M.J.
AU  - Bunn J.Y.
AE  - Lomond K.V.; lomon2k@cmich.edu
IN  - (Lomond) Health and Exercise Sciences Divison, Central Michigan University, Mt. Pleasant, MI, United States
      (Henry, Hitt) Department of Rehabilitation and Movement Science, University of Vermont, Burlington, VT, United States
      (DeSarno, Bunn) Department of Medical Biostatistics, University of Vermont, Burlington, VT, United States
AD  - K.V. Lomond, Central Michigan University, Exercise and Health Sciences, 2219 Health Professions, Mt. Pleasant, MI 48858, United States
CP  - United Kingdom
TI  - Altered postural responses persist following physical therapy of general versus specific trunk exercises in people with low back pain.
SO  - Manual Therapy. 19 (5) (pp 425-432), 2014. Date of Publication: 01 Oct 2014.
PB  - Churchill Livingstone
TJ  - Manual Therapy
KW  - Electromyography
KW  - Low back pain (LBP)
KW  - Physical therapy
KW  - Posture
UR  - http://www.elsevier.com/wps/find/journaldescription.cws_home/623058/description#description
MH  - adult
MH  - article
MH  - *body posture
MH  - chronic pain/th [Therapy]
MH  - clinical effectiveness
MH  - clinical evaluation
MH  - controlled study
MH  - electromyography
MH  - female
MH  - functional assessment
MH  - human
MH  - intermethod comparison
MH  - leg muscle
MH  - *low back pain/th [Therapy]
MH  - major clinical study
MH  - male
MH  - muscle contraction
MH  - pain assessment
MH  - *physiotherapy
MH  - randomized controlled trial
MH  - recurrent disease
MH  - therapy effect
MH  - treatment duration
MH  - treatment outcome
MH  - *trunk
AB  - Interventions that target trunk muscle impairments in people with LBP have been promoted; however, the treatment effects on muscle activation impairments during postural tasks remain unclear. Thus, our objective was to evaluate the effects trunk stabilization vs. general strength and conditioning exercises on the automatic postural response in persons with chronic low back pain (LBP).Fifty-eight subjects with chronic, recurrent LBP (n=58) (i.e., longer than six months) were recruited and randomly assigned to one of two, 10-week physical therapy programs: stabilization (n=29) or strength and conditioning (n=29). Pain and function were measured at 11 weeks and 6 months post-treatment initiation. To quantify postural following support surface perturbations, surface electrodes recorded electromyography (EMG) of trunk and leg muscles and force plates recorded forces under the feet, to calculate the center of pressure.Both groups demonstrated significant improvements in pain and function out to 6 months. There were also changes in muscle activation patterns immediately post-treatment, but not at 6 months. However, changes in center of pressure (COP) responses were treatment specific. Following treatment, the stabilization group demonstrated later onset of COP displacement, while the onset of COP displacement in the strengthening group was significantly earlier following treatment.Despite two different treatments, clinical improvements and muscle activation patterns were similar for both groups, indicating that the stabilization treatment protocol does not preferentially improve treatment outcomes or inter-muscle postural coordination patterns for persons with LBP. Clinical Trial Registration Number: NCT01611792.
      Copyright © 2014 Elsevier Ltd.
RF  - 29
EC  - Neurology and Neurosurgery [8]
CN  - https://clinicaltrials.gov/show/NCT01611792
IS  - 1356-689X
EN  - 1532-2769
DO  - http://dx.doi.org/10.1016/j.math.2014.04.007
CD  - MATHF
LG  - English
SL  - English
GI  - No: 2R01HD040909
      Organization: (NIH) *National Institutes of Health*
SU  - Journal
PT  - Article
EM  - 201713
DD  - 20150121
DC  - 20150121
YR  - 2014
CR  - Copyright 2015 Elsevier B.V., All rights reserved.
XL  - http://ovidsp.ovid.com/ovidweb.cgi?T=JS&CSC=Y&NEWS=N&PAGE=fulltext&D=emexa&AN=53138725
XL  - http://sfxeu07.hosted.exlibrisgroup.com/bham?sid=OVID:embase&id=pmid:24853255&id=doi:10.1016%2Fj.math.2014.04.007&issn=1356-689X&isbn=&volume=19&issue=5&spage=425&pages=425-432&date=2014&title=Manual+Therapy&atitle=Altered+postural+responses+persist+following+physical+therapy+of+general+versus+specific+trunk+exercises+in+people+with+low+back+pain&aulast=Lomond&pid=%3Cauthor%3ELomond+K.V.%3C%2Fauthor%3E%3CAN%3E53138725%3C%2FAN%3E%3CDT%3EArticle%3C%2FDT%3E

<57. >
VN  - Ovid Technologies
DB  - Embase
UI  - 614635033
EU  - 20170160553
ST  - ARTICLE IN PRESS
AU  - Harrison A.P.
AE  - Harrison A.P.; adh@sund.ku.dk
IN  - (Harrison) Department of Veterinary Clinical and Animal Sciences Faculty of Health and Medical Sciences Copenhagen University Frederiksberg C Denmark
AD  - A.P. Harrison, Department of Veterinary Clinical and Animal Sciences, Faculty of Health and Medical Sciences, Copenhagen University, Gron-negardsvej 7, DK-1870 Frederiksberg C, Denmark
CP  - United Kingdom
TI  - A more precise, repeatable and diagnostic alternative to surface electromyography - an appraisal of the clinical utility of acoustic myography.
SO  - Clinical Physiology and Functional Imaging. (no pagination), 2017. Date of Publication: 2017.
PB  - Blackwell Publishing Ltd (E-mail: customerservices@oxonblackwellpublishing.com)
TJ  - Clinical Physiology and Functional Imaging
KW  - ESTi<sup></sup> Score
KW  - Fatigue
KW  - Muscle contraction assessment
KW  - Muscle function
KW  - Muscle pain
KW  - Muscle strength
KW  - Neuromuscular disease
KW  - sEMG
UR  - http://www.wiley.com/bw/journal.asp?ref=1475-0961
MH  - amplifier
MH  - clinical study
MH  - coordination
MH  - *electromyography
MH  - *fatigue
MH  - home monitoring
MH  - hospital
MH  - human
MH  - *muscle contraction
MH  - *muscle function
MH  - *muscle strength
MH  - *myalgia
MH  - nerve
MH  - *neuromuscular disease
MH  - physical activity
MH  - sound
MH  - spatial summation
MH  - sport
MH  - temporal summation
AB  - Acoustic myography (AMG) enables a detailed and accurate measurement of those muscles involved in a particular movement and is independent of electrical signals between the nerve and muscle, measuring solely muscle contractions, unlike surface electromyography (sEMG). With modern amplifiers and digital sound recording systems, measurements during physical activity both inside and outside a laboratory setting are now possible and accurate. Muscle sound gives a representation of the work of each muscle group during a complex movement, and under certain forms of movement even reveals both concentric and eccentric activity, something that sEMG is incapable of. Recent findings suggest that AMG has a number of advantages over sEMG, being simple to use, accurate and repeatable as well as being intuitive to interpret. The AMG signal comprises three physiological parameters, namely efficiency/coordination (E-score), spatial summation (S-score) and temporal summation (T-score). It is concluded that modern AMG units have the potential to accurately assess patients with neuromuscular and musculoskeletal complaints in hospital clinics, home monitoring situations as well as sports settings.
      Copyright © Scandinavian Society of Clinical Physiology and Nuclear Medicine.
IS  - 1475-0961
EN  - 1475-097X
DO  - http://dx.doi.org/10.1111/cpf.12417
CD  - CPFIC
LG  - English
SL  - English
SU  - Journal
PT  - Article In Press
EM  - 201711
DD  - 20170306
DC  - 20170304
YR  - 2017
SI  - Enhancement type="17" status="001"
CR  - Copyright 2017 Elsevier B.V., All rights reserved.
XL  - http://ovidsp.ovid.com/ovidweb.cgi?T=JS&CSC=Y&NEWS=N&PAGE=fulltext&D=emexa&AN=614635033
XL  - http://sfxeu07.hosted.exlibrisgroup.com/bham?sid=OVID:embase&id=pmid:&id=doi:10.1111%2Fcpf.12417&issn=1475-0961&isbn=&volume=&issue=&spage=&pages=&date=2017&title=Clinical+Physiology+and+Functional+Imaging&atitle=A+more+precise%2C+repeatable+and+diagnostic+alternative+to+surface+electromyography+-+an+appraisal+of+the+clinical+utility+of+acoustic+myography&aulast=Harrison&pid=%3Cauthor%3EHarrison+A.P.%3C%2Fauthor%3E%3CAN%3E614635033%3C%2FAN%3E%3CDT%3EArticle+In+Press%3C%2FDT%3E

<58. >
VN  - Ovid Technologies
DB  - Embase
UI  - 610299783
EU  - 20160374088
PM  - 27179317 [http://www.ncbi.nlm.nih.gov/pubmed/?term=27179317]
ST  - EMBASE
AU  - Heales L.J.
AU  - Hug F.
AU  - MacDonald D.A.
AU  - Vicenzino B.
AU  - Hodges P.W.
AE  - MacDonald D.A.; d.macdonald1@uq.edu.au
AE  - Vicenzino B.; b.vicenzino@uq.edu.au
AE  - Hodges P.W.; p.hodges@uq.edu.au
AE  - Heales L.J.; l.heales@uq.edu.au
AE  - Hug F.; f.hug@uq.edu.au
IN  - (Heales, Hug, MacDonald, Vicenzino, Hodges) University of Queensland, NHMRC Centre of Clinical Research Excellence in Spinal Pain, Injury and Health, School of Health and Rehabilitation Science, St. Lucia, Brisbane 4072, Australia
      (Heales) Central Queensland University, School of Human, Health and Social Sciences, Division of Physiotherapy, Rockhampton, Australia
      (Hug) University of Nantes, Laboratory EA, Nantes 4334, France
AD  - P.W. Hodges, University of Queensland, NHMRC Centre of Clinical Research Excellence in Spinal Pain, Injury and Health, School of Health and Rehabilitation Science, St. Lucia, Brisbane 4072, Australia. E-mail: p.hodges@uq.edu.au
CP  - United Kingdom
TI  - Is synergistic organisation of muscle coordination altered in people with lateral epicondylalgia? A case-control study.
SO  - Clinical Biomechanics. 35 (pp 124-131), 2016. Date of Publication: 01 Jun 2016.
PB  - Elsevier Ltd
TJ  - Clinical Biomechanics
KW  - Electromyography
KW  - Muscle synergies
KW  - Non-negative matrix factorization
KW  - Tennis elbow
UR  - http://www.elsevier.com/locate/clinbiomech
MH  - adult
MH  - article
MH  - case control study
MH  - clinical article
MH  - controlled study
MH  - *coordination
MH  - elbow
MH  - electromyogram
MH  - electromyography
MH  - *epicondylitis
MH  - female
MH  - forearm
MH  - grip strength
MH  - human
MH  - male
MH  - motor system
MH  - muscle contraction
MH  - *muscle strength
MH  - priority journal
MH  - shoulder
AB  - Background Lateral epicondylalgia is a common musculoskeletal disorder and is associated with deficits in the motor system including painful grip. This study compared coordination of forearm muscles (muscle synergies) during repeated gripping between individuals with and without lateral epicondylalgia. Methods Twelve participants with lateral epicondylalgia and 14 controls performed 15 cyclical repetitions of sub-maximal (20% maximum grip force of asymptomatic arm), pain free dynamic gripping in four arm positions: shoulder neutral with elbow flexed to 90degree and shoulder flexed to 90degree with elbow extended both with forearm pronated and neutral. Muscle activity was recorded from extensor carpi radialis brevis/longus, extensor digitorum, flexor digitorum superficialis/profundus, and flexor carpi radialis, with intramuscular electrodes. Muscle synergies were extracted using non-negative matrix factorisation. Findings Analysis of each position and participant, demonstrated that two muscle synergies accounted for > 97% of the variance for both groups. Between-group differences were identified after electromyography patterns of the control group were used to reconstruct the patterns of the lateral epicondylalgia group. A greater variance accounted for was identified for the controls than lateral epicondylalgia (p = 0.009). This difference might be explained by an additional burst of flexor digitorum superficialis electromyography during grip release in many lateral epicondylalgia participants. Interpretation These data provide evidence of some differences in synergistic organisation of activation of forearm muscles between individuals with and without lateral epicondylalgia. Due to study design it is not possible to elucidate whether changes in the coordination of muscle activity during gripping are associated with the cause or effect of lateral epicondylalgia.
      Copyright © 2016 Published by Elsevier Ltd.
RF  - 47
EC  - Orthopedic Surgery [33]
IS  - 0268-0033
EN  - 1879-1271
DO  - http://dx.doi.org/10.1016/j.clinbiomech.2016.04.017
CD  - CLBIE
LG  - English
SL  - English
SU  - Journal
PT  - Article
EM  - 201711
DD  - 20160530
DC  - 20160520
YR  - 2016
SI  - Enhancement type="8" status="002"
CR  - Copyright 2016 Elsevier B.V., All rights reserved.
XL  - http://ovidsp.ovid.com/ovidweb.cgi?T=JS&CSC=Y&NEWS=N&PAGE=fulltext&D=emexa&AN=610299783
XL  - http://sfxeu07.hosted.exlibrisgroup.com/bham?sid=OVID:embase&id=pmid:27179317&id=doi:10.1016%2Fj.clinbiomech.2016.04.017&issn=0268-0033&isbn=&volume=35&issue=&spage=124&pages=124-131&date=2016&title=Clinical+Biomechanics&atitle=Is+synergistic+organisation+of+muscle+coordination+altered+in+people+with+lateral+epicondylalgia%3F+A+case-control+study&aulast=Heales&pid=%3Cauthor%3EHeales+L.J.%3C%2Fauthor%3E%3CAN%3E610299783%3C%2FAN%3E%3CDT%3EArticle%3C%2FDT%3E

<59. >
VN  - Ovid Technologies
DB  - Embase
UI  - 612435421
EU  - 20160701323
PM  - 27412406 [http://www.ncbi.nlm.nih.gov/pubmed/?term=27412406]
ST  - EMBASE
AU  - Merino-Ramirez M.A.
AU  - Bolton C.F.
AE  - Merino-Ramirez M.A.; mamerino@hospital-ribera.com
IN  - (Merino-Ramirez) Department of Clinical Neurophysiology, Hospital Universitario de la Ribera, Km 1, 46600, Alzira, Valencia, Spain
      (Merino-Ramirez) Department of Biomedical Sciences, CEU Cardenal Herrera University, Moncada, Valencia, Spain
      (Bolton) Department of Medicine, Division of Neurology, Queen's University, Etherington Hall, Kingston, ON, Canada
AD  - M.A. Merino-Ramirez, Department of Clinical Neurophysiology, Hospital Universitario de la Ribera, Km 1, 46600, Alzira, Valencia, Spain. E-mail: mamerino@hospital-ribera.com
CP  - Canada
TI  - Review of the Diagnostic Challenges of Lambert-Eaton Syndrome Revealed Through Three Case Reports.
SO  - Canadian Journal of Neurological Sciences. 43 (5) (pp 635-647), 2016. Date of Publication: 01 Sep 2016.
PB  - Cambridge University Press (E-mail: journals@cjns.org)
TJ  - Canadian Journal of Neurological Sciences
KW  - Autoimmune disease
KW  - Diaphragm
KW  - Heart rate variability
KW  - Lambert-Eaton syndrome
KW  - Myasthenia gravis
UR  - http://journals.cambridge.org/action/displayBackIssues?jid=CJN
MH  - adult
MH  - aged
MH  - antibody titer
MH  - autonomic dysfunction
MH  - autonomic nervous system
MH  - breathing muscle
MH  - cancer combination chemotherapy
MH  - cancer palliative therapy
MH  - case report
MH  - clinical feature
MH  - corticosteroid therapy
MH  - differential diagnosis
MH  - disease course
MH  - dizziness/dt [Drug Therapy]
MH  - dry eye/dt [Drug Therapy]
MH  - *Eaton Lambert syndrome/di [Diagnosis]
MH  - *Eaton Lambert syndrome/dt [Drug Therapy]
MH  - *Eaton Lambert syndrome/th [Therapy]
MH  - Eaton Lambert syndrome/dt [Drug Therapy]
MH  - electromyography
MH  - electrophysiological procedures
MH  - female
MH  - human
MH  - leg pain/dt [Drug Therapy]
MH  - lymph node metastasis/dt [Drug Therapy]
MH  - male
MH  - middle aged
MH  - motor nerve conduction
MH  - muscle action potential
MH  - muscle weakness
MH  - nerve stimulation
MH  - neuromuscular facilitation
MH  - patient satisfaction
MH  - physical examination
MH  - prescription
MH  - priority journal
MH  - remission
MH  - review
MH  - serodiagnosis
MH  - small cell lung cancer/dt [Drug Therapy]
MH  - treatment response
MH  - amifampridine/dt [Drug Therapy]
MH  - artificial tear/dt [Drug Therapy]
MH  - autoantibody/ec [Endogenous Compound]
MH  - calcium channel P type antibody/ec [Endogenous Compound]
MH  - calcium channel Q type antibody/ec [Endogenous Compound]
MH  - celecoxib/dt [Drug Therapy]
MH  - cholinergic receptor antibody/ec [Endogenous Compound]
MH  - chondroitin sulfate/dt [Drug Therapy]
MH  - cisplatin/cb [Drug Combination]
MH  - cisplatin/dt [Drug Therapy]
MH  - deflazacort/dt [Drug Therapy]
MH  - domperidone/dt [Drug Therapy]
MH  - etoposide/cb [Drug Combination]
MH  - etoposide/dt [Drug Therapy]
MH  - prescription drug/dt [Drug Therapy]
MH  - pyridostigmine/dt [Drug Therapy]
MH  - unclassified drug
XT  - dizziness / drug therapy / domperidone
XT  - dry eye / drug therapy / artificial tear
XT  - Eaton Lambert syndrome / drug therapy / amifampridine
XT  - Eaton Lambert syndrome / drug therapy / deflazacort
XT  - Eaton Lambert syndrome / drug therapy / prescription drug
XT  - Eaton Lambert syndrome / drug therapy / pyridostigmine
XT  - leg pain / drug therapy / celecoxib
XT  - leg pain / drug therapy / chondroitin sulfate
XT  - lymph node metastasis / drug therapy / cisplatin
XT  - lymph node metastasis / drug therapy / etoposide
XT  - small cell lung cancer / drug therapy / cisplatin
XT  - small cell lung cancer / drug therapy / etoposide
XT  - amifampridine / drug therapy / Eaton Lambert syndrome
XT  - artificial tear / drug therapy / dry eye
XT  - celecoxib / drug therapy / leg pain
XT  - chondroitin sulfate / drug therapy / leg pain
XT  - cisplatin / drug combination / etoposide
XT  - cisplatin / drug therapy / lymph node metastasis
XT  - cisplatin / drug therapy / small cell lung cancer
XT  - deflazacort / drug therapy / Eaton Lambert syndrome
XT  - domperidone / drug therapy / dizziness
XT  - etoposide / drug combination / cisplatin
XT  - etoposide / drug therapy / lymph node metastasis
XT  - etoposide / drug therapy / small cell lung cancer
XT  - prescription drug / drug therapy / Eaton Lambert syndrome
XT  - pyridostigmine / drug therapy / Eaton Lambert syndrome
AB  - Lambert-Eaton syndrome (LES) is a rare immune-mediated disorder characterized by proximal leg weakness, autonomic symptoms and hypoactive tendon reflexes. The paraneoplastic form is associated with small-cell lung cancer in 50-60% of cases, whereas the remaining cases are found in younger adults with a higher likelihood of coexisting autoimmune disease. The early recognition of LES is crucial for improving clinical outcomes but remains a major challenge. In this review, we analyze the clinical characteristics and diagnostic considerations in treating LES through a series of three case studies, one of which showed definitive response to pyridostigmine and corticosteroid combination therapy, followed by spontaneous remission. Patients were assessed by image-based screening, serological testing and electrophysiological evaluations, which included respiratory and autonomic testing. A better understanding of the common pitfalls in the clinical, serological and neurophysiologic diagnosis of LES through assessment of typical LES dysfunction throughout the nervous system should enable improved recognition and treatment of this syndrome.
      Copyright © The Canadian Journal of Neurological Sciences Inc. 2016.
RF  - 106
EC  - Immunology, Serology and Transplantation [26], Drug Literature Index [37], Neurology and Neurosurgery [8]
TN  - vp 16
RN  - 54-96-6 (amifampridine); 446254-47-3 (amifampridine); 169590-42-5 (celecoxib); 9007-28-7 (chondroitin sulfate); 9082-07-9 (chondroitin sulfate); 15663-27-1 (cisplatin); 26035-31-4 (cisplatin); 96081-74-2 (cisplatin); 14484-47-0 (deflazacort); 57808-66-9 (domperidone); 33419-42-0 (etoposide); 101-26-8 (pyridostigmine); 155-97-5 (pyridostigmine)
IS  - 0317-1671
DO  - http://dx.doi.org/10.1017/cjn.2016.268
CD  - CJNSA
LG  - English
SL  - English, French
SU  - Journal
PT  - Review
EM  - 201710
DD  - 20161010
DC  - 20161008
YR  - 2016
SI  - Enhancement type="8" status="002"
CR  - Copyright 2016 Elsevier B.V., All rights reserved.
XL  - http://ovidsp.ovid.com/ovidweb.cgi?T=JS&CSC=Y&NEWS=N&PAGE=fulltext&D=emexa&AN=612435421
XL  - http://sfxeu07.hosted.exlibrisgroup.com/bham?sid=OVID:embase&id=pmid:27412406&id=doi:10.1017%2Fcjn.2016.268&issn=0317-1671&isbn=&volume=43&issue=5&spage=635&pages=635-647&date=2016&title=Canadian+Journal+of+Neurological+Sciences&atitle=Review+of+the+Diagnostic+Challenges+of+Lambert-Eaton+Syndrome+Revealed+Through+Three+Case+Reports&aulast=Merino-Ramirez&pid=%3Cauthor%3EMerino-Ramirez+M.A.%3C%2Fauthor%3E%3CAN%3E612435421%3C%2FAN%3E%3CDT%3EReview%3C%2FDT%3E

<60. >
VN  - Ovid Technologies
DB  - Embase
UI  - 614189001
EU  - 20170069132
ST  - EMBASE
AU  - Testa M.
AU  - Geri T.
AU  - Gizzi L.
AU  - Falla D.
AE  - Falla D.; deborah.falla@bccn.uni-goettingen.de
IN  - (Testa, Geri) Department of Neuroscience, Rehabilitation, Ophthalmology, Genetics, Maternal and Child Health, University of Genova, Genova, Italy
      (Gizzi, Falla) School of Sport, Exercise and Rehabilitation Sciences, College of Life and Environmental Sciences, University of Birmingham, Birmingham, United Kingdom
      (Falla) Pain Clinic, Center for Anesthesiology, Emergency and Intensive Care Medicine, University Hospital Gottingen, Robert-Koch-Str. 40, Gottingen 37075, Germany
AD  - D. Falla, Pain Clinic, Center for Anesthesiology, Emergency and Intensive Care Medicine, University Hospital Gottingen, Robert-Koch-Str. 40, Gottingen 37075, Germany. E-mail: deborah.falla@bccn.uni-goettingen.de
CP  - United States
TI  - High-density EMG reveals novel evidence of altered masseter muscle activity during symmetrical and asymmetrical bilateral jaw clenching tasks in people with chronic nonspecific neck pain.
SO  - Clinical Journal of Pain. 33 (2) (pp 148-159), 2017. Date of Publication: 2017.
PB  - Lippincott Williams and Wilkins (E-mail: kathiest.clai@apta.org)
TJ  - Clinical Journal of Pain
KW  - Bite force
KW  - Electromyography
KW  - Masticatory muscles
KW  - Motor control
KW  - Neck pain
UR  - http://www.clinicalpain.com
MH  - adult
MH  - article
MH  - *bruxism
MH  - *chronic pain
MH  - clinical article
MH  - controlled study
MH  - electromyogram
MH  - electromyograph electrode
MH  - *electromyography
MH  - female
MH  - human
MH  - male
MH  - *masseter muscle
MH  - mastication
MH  - motor coordination
MH  - muscle action potential
MH  - muscle contraction
MH  - *muscle strength
MH  - *neck pain
MH  - priority journal
MH  - visual feedback
AB  - Objectives: To characterize the distribution of masseter muscle activity and force control during bilateral jaw clenching tasks in people with chronic nonspecific neck pain, without an associated temporomandibular disorder. Methods: Twelve volunteers with nonspecific neck pain and 12 agematched and sex-matched healthy individuals participated. Submaximal symmetrical and asymmetrical bilateral jaw clenching was performed with and without visual feedback of force. Force performance was assessed with indices of accuracy (mean distance, offset error) and precision (standard deviation, coefficient of variation of force). High-density, 2-dimensional, surface electromyography (EMG) was recorded to characterize bilateral masseter muscle activity. The EMG root mean square was computed for each location of the electrode grid to form a map of the EMG amplitude distribution, and the location of the center of activity was measured. Results: The patient group showed a different distribution of masseter muscle activity compared with pain-free individuals during both symmetrical and asymmetrical bilateral jaw clenching. The position of the center of activity was positioned more cranial (P < 0.001; right masseter only) and more anteriorly in the patient group (P < 0.0001). In addition, the patients with chronic neck pain displayed higher levels of masseter muscle activation compared with the control participants regardless of the specific task performed (P < 0.0001). Discussion: People with chronic neck pain display increased activation and altered distribution of masseter muscle activity during a jaw-clenching coordination task. These results provide a greater appreciation of how secondary orofacial pain or temporomandibular disorders may develop in people with neck pain.
      Copyright © 2016 Wolters Kluwer Health, Inc. All rights reserved.
RF  - 54
EC  - Orthopedic Surgery [33], Internal Medicine [6], Neurology and Neurosurgery [8]
DV  - OT Bioelettronica
IS  - 0749-8047
EN  - 1536-5409
DO  - http://dx.doi.org/10.1097/AJP.0000000000000381
CD  - CJPAE
LG  - English
SL  - English
SU  - Journal
PT  - Article
EM  - 201707
DD  - 20170202
DC  - 20170202
YR  - 2017
SI  - Enhancement type="8" status="002"
CR  - Copyright 2017 Elsevier B.V., All rights reserved.
XL  - http://ovidsp.ovid.com/ovidweb.cgi?T=JS&CSC=Y&NEWS=N&PAGE=fulltext&D=emexa&AN=614189001
XL  - http://sfxeu07.hosted.exlibrisgroup.com/bham?sid=OVID:embase&id=pmid:&id=doi:10.1097%2FAJP.0000000000000381&issn=0749-8047&isbn=&volume=33&issue=2&spage=148&pages=148-159&date=2017&title=Clinical+Journal+of+Pain&atitle=High-density+EMG+reveals+novel+evidence+of+altered+masseter+muscle+activity+during+symmetrical+and+asymmetrical+bilateral+jaw+clenching+tasks+in+people+with+chronic+nonspecific+neck+pain&aulast=Testa&pid=%3Cauthor%3ETesta+M.%3C%2Fauthor%3E%3CAN%3E614189001%3C%2FAN%3E%3CDT%3EArticle%3C%2FDT%3E

<61. >
VN  - Ovid Technologies
DB  - Embase
UI  - 51686111
ST  - ARTICLE IN PRESS
AU  - Sheeran L.
AU  - Sparkes V.
AU  - Caterson B.
AU  - Busse-Morris M.
AU  - van Deursen R.
AD  - L. Sheeran
TI  - Spinal position sense and trunk muscle activity during sitting and standing in non-specific chronic low back pain: Classification analysis. []
SO  - Spine. (no pagination), 2011. Date of Publication: 21 Oct 2011.
MH  - *classification
MH  - *skeletal muscle
MH  - *low back pain
MH  - *sitting
MH  - *muscle contraction
MH  - human
MH  - patient
MH  - motor control
MH  - spine
MH  - study design
MH  - body posture
MH  - rehabilitation
MH  - abdominal wall musculature
MH  - physician
MH  - kinematics
MH  - electromyography
MH  - lumbar spine
MH  - cross-sectional study
AB  - Study Design. A cross-sectional study between subgroups of non-specific chronic low back pain (NSCLBP) and asymptomatic controls.Objective. To investigate NSCLBP subgroup differences in spinal position sense and trunk muscle activity when repositioning thoracic and lumbar spine into neutral (mid-range) spinal position during sitting and standing.Summary of Background Data. Patients with NSCLBP report aggravation of symptoms during sitting and standing. Impaired motor control in NSCLBP, associated with sitting and standing postures nearer the end-range of spinal motion, may be a contributing factor. Rehabilitation improving neutral (mid-range) spinal position control is advocated. Postural and motor control alterations vary in different NSCLBP subgroups, potentially requiring specific postural interventions. There is limited evidence on whether subgroup differences exist when performing neutral spine position tasks.Methods. Ninety patients with NSCLBP and 35 asymptomatic controls were recruited. Two blinded practitioners classified NSCLBP into subgroups of active extension pattern (AEP) and flexion pattern (FP). Participants were assisted into neutral spine position and asked to reproduce this position 4 times. Absolute, variable and constant errors were calculated. Three-dimensional thoracic and lumbar kinematics quantified the repositioning accuracy and surface electromyography assessed back and abdominal muscles activity bilaterally.Results. Irrespective of subclassification, patients with NSCLBP produced significantly greater error magnitude and variability than the asymptomatic controls but subgroup differences were detected in the error direction. Subgroup differences in the trunk muscle activity were not consistently identified. Whilst both subgroups produced significantly higher abdominal activity, subclassification revealed difference in superficial multifidus activity during standing, with FP producing significantly greater activity than the asymptomatic controls.Conclusion. Subgroups of NSCLBP had similar neutral spinal position deficits regarding error magnitude and variability, but subclassification revealed clear subgroup differences in the direction of the deficit. The trunk muscle activation was shown to be largely non-discriminatory between subgroups with exception of superficial lumbar multifidus.
IS  - 0362-2436
EN  - 1528-1159
DO  - http://dx.doi.org/10.1097/BRS.0b013e31823b00ce
CD  - SPIND
SU  - Journal
PT  - Article In Press
EM  - 201500
DD  - 20111101
DC  - 20111027
YR  - 2011
CR  - Copyright 2011 Elsevier B.V., All rights reserved.
XL  - http://ovidsp.ovid.com/ovidweb.cgi?T=JS&CSC=Y&NEWS=N&PAGE=fulltext&D=emexa&AN=51686111
XL  - http://sfxeu07.hosted.exlibrisgroup.com/bham?sid=OVID:embase&id=pmid:&id=doi:10.1097%2FBRS.0b013e31823b00ce&issn=0362-2436&isbn=&volume=37&issue=8&spage=e486&pages=&date=2011&title=Spine&atitle=Spinal+position+sense+and+trunk+muscle+activity+during+sitting+and+standing+in+non-specific+chronic+low+back+pain%3A+Classification+analysis&aulast=Sheeran&pid=%3Cauthor%3ESheeran+L.%3C%2Fauthor%3E%3CAN%3E51686111%3C%2FAN%3E%3CDT%3EArticle+In+Press%3C%2FDT%3E

<62. >
VN  - Ovid Technologies
DB  - Embase
UI  - 606993564
EU  - 2015527288
ST  - EMBASE
AU  - Hug F.
AU  - Le Sant G.
AO  - Hug, Francois; ORCID: http://orcid.org/0000-0002-6432-558X
AE  - Hug F.; francois.hug@univ-nantes.fr
IN  - (Hug, Le Sant) UFR des sciences et techniques des activites physiques et sportives, laboratoire EA 4334 << Motricite, Interactions, Performance >>, universite de Nantes, 25 bis, boulevard Guy-Mollet, Nantes 44300, France
      (Hug) NHMRC Centre of Clinical Research Excellence in Spinal Pain, Injury and Health, School of Health and Rehabilitation Sciences, university of Queensland, Brisbane, Australia
      (Le Sant) Institut Regional de Formation aux Metiers de la Reeducation et de la Readaptation des Pays de la Loire (IFM3R), Saint-Sebastien/Loire, France
AD  - F. Hug, UFR des sciences et techniques des activites physiques et sportives, laboratoire EA 4334 << Motricite, Interactions, Performance >>, universite de Nantes, 25 bis, boulevard Guy-Mollet, Nantes 44300, France. E-mail: francois.hug@univ-nantes.fr
CP  - France
TI  - Motor adaptations to pain: Goals and consequences.
OT  - Adaptations du mouvement a la douleur : objectifs et consequences.
SO  - Kinesitherapie. 16 (170) (pp 2-9), 2016. Date of Publication: 01 Feb 2016.
PB  - Elsevier Masson SAS (62 rue Camille Desmoulins, Issy les Moulineaux Cedex 92442, France)
TJ  - Kinesitherapie
KW  - Elastography
KW  - Electromyography
KW  - Muscle
KW  - Muscle coordination
KW  - Nociception
UR  - http://www.journals.elsevier.com/kinesitherapie-la-revue
MH  - adaptation
MH  - article
MH  - biomechanics
MH  - human
MH  - *motor control
MH  - motor performance
MH  - *pain
MH  - protection
MH  - social psychology
MH  - stress
AB  - The effects of pain on movement control have been widely described. Studies agree that control of movement is impaired by pain. It is hypothesized that movement is modified to reduce stress on painful tissue to protect from further pain and/or injury. Although this hypothesis is logical, it has never yet been tested. Analysis of the literature shows that, although reduced stress within painful tissue is certainly the goal of these motor adaptations; it is not always achieved. Aside from this biomechanical objective, motor adaptations depend on the subject's sociopsychological context, which may partly explain observed inter-individual variation in adaptation. Finally, we report some recent results suggesting that, while motor adaptation may provide short-term benefit, they can have deleterious long-term negative consequences. Level of evidence Non applicable.
      Copyright © 2015 Elsevier Masson SAS
RF  - 46
EC  - Neurology and Neurosurgery [8]
IS  - 1779-0123
DO  - http://dx.doi.org/10.1016/j.kine.2015.10.006
LG  - English, French
SL  - English, French
SU  - Journal
PT  - Article
EM  - 201600
RD  - 20160725
DC  - 20151125
YR  - 2016
SI  - Enhancement type="8" status="002"
CR  - Copyright 2016 Elsevier B.V., All rights reserved.
XL  - http://ovidsp.ovid.com/ovidweb.cgi?T=JS&CSC=Y&NEWS=N&PAGE=fulltext&D=emed18&AN=606993564
XL  - http://sfxeu07.hosted.exlibrisgroup.com/bham?sid=OVID:embase&id=pmid:&id=doi:10.1016%2Fj.kine.2015.10.006&issn=1779-0123&isbn=&volume=16&issue=170&spage=2&pages=2-9&date=2016&title=Kinesitherapie&atitle=Adaptations+du+mouvement+a+la+douleur+%3A+objectifs+et+consequences&aulast=Hug&pid=%3Cauthor%3EHug+F.%3C%2Fauthor%3E%3CAN%3E606993564%3C%2FAN%3E%3CDT%3EArticle%3C%2FDT%3E

<63. >
VN  - Ovid Technologies
DB  - Embase
UI  - 607389171
EU  - 20151058837
PM  - 26614725 [http://www.ncbi.nlm.nih.gov/pubmed/?term=26614725]
ST  - EMBASE
AU  - Jones R.C.W.
AU  - Lawson E.
AU  - Backonja M.
AE  - Backonja M.; backonja@neurology.wisc.edu
IN  - (Jones, Lawson) Center for Pain Medicine, Department of Anesthesiology, Division of Pain Medicine, University of California San Diego, MC 7651, La Jolla, CA 92093, United States
      (Lawson) Lexington Brain and Spine Institute, 811 West Main Street, Suite 201, Lexington, SC 29072, United States
      (Backonja) Department of Neurology, University of Wisconsin-Madison, Madison, WI 53706, United States
AD  - M. Backonja, Department of Neurology, University of Wisconsin-Madison, Madison, WI 53706, United States. E-mail: backonja@neurology.wisc.edu
CP  - United States
TI  - Managing Neuropathic Pain.
SO  - Medical Clinics of North America. 100 (1) (pp 151-167), 2016. Date of Publication: 01 Jan 2016.
PB  - W.B. Saunders
TJ  - Medical Clinics of North America
KW  - Anticonvulsants
KW  - Cognitive behavioral therapy
KW  - Interventional treatments
KW  - Neuralgia
KW  - Neuropathic pain
KW  - Peripheral neuropathy
KW  - Physical therapy
KW  - Radiculopathy
UR  - http://www.medical.theclinics.com/
MH  - acupuncture
MH  - analgesia
MH  - anamnesis
MH  - application site irritation/si [Side Effect]
MH  - application site reaction/si [Side Effect]
MH  - body equilibrium
MH  - clinical trial (topic)
MH  - cognitive therapy
MH  - comorbidity
MH  - complex regional pain syndrome/th [Therapy]
MH  - computer assisted tomography
MH  - constipation/si [Side Effect]
MH  - coordination disorder/si [Side Effect]
MH  - coping behavior
MH  - depression/dt [Drug Therapy]
MH  - depression/si [Side Effect]
MH  - diabetic neuropathy/dt [Drug Therapy]
MH  - dizziness/si [Side Effect]
MH  - Douleur Neuropathic 4 Questions
MH  - drug abuse
MH  - drug fatality/si [Side Effect]
MH  - drug overdose
MH  - early intervention
MH  - electromyography
MH  - endocrine disease/si [Side Effect]
MH  - exercise
MH  - human
MH  - hypogonadism/si [Side Effect]
MH  - ID Pain
MH  - immune deficiency/si [Side Effect]
MH  - interpersonal communication
MH  - Leeds Assessment of Neuropathic Symptoms and Signs
MH  - McGill Pain Questionnaire
MH  - medical decision making
MH  - mental deficiency/si [Side Effect]
MH  - musculoskeletal pain/dt [Drug Therapy]
MH  - nausea/si [Side Effect]
MH  - nerve block
MH  - nerve conduction
MH  - nerve paralysis/co [Complication]
MH  - neuralgia/th [Therapy]
MH  - neuroma/co [Complication]
MH  - *neuropathic pain/di [Diagnosis]
MH  - *neuropathic pain/dt [Drug Therapy]
MH  - *neuropathic pain/th [Therapy]
MH  - neuropathic pain/dt [Drug Therapy]
MH  - Neuropathic Pain Questionnaire
MH  - neuropathic pain scale
MH  - neuropathic pain symptom inventory
MH  - nuclear magnetic resonance imaging
MH  - orthostatic hypotension/si [Side Effect]
MH  - pain assessment
MH  - painDETECT
MH  - paresthesia/si [Side Effect]
MH  - peripheral edema/si [Side Effect]
MH  - peripheral neuropathy/dt [Drug Therapy]
MH  - physical examination
MH  - physiotherapy
MH  - postherpetic neuralgia/dt [Drug Therapy]
MH  - priority journal
MH  - psychological aspect
MH  - psychosis/si [Side Effect]
MH  - pulsed radiofrequency treatment
MH  - radiography
MH  - randomized controlled trial (topic)
MH  - restlessness/si [Side Effect]
MH  - review
MH  - sedation
MH  - sensitivity and specificity
MH  - side effect/si [Side Effect]
MH  - skin redness/si [Side Effect]
MH  - sleep disorder/si [Side Effect]
MH  - spinal cord stimulation
MH  - Standardized Evaluation of Pain
MH  - support group
MH  - Tai Chi
MH  - transcutaneous nerve stimulation
MH  - treatment planning
MH  - trigeminus neuralgia/dt [Drug Therapy]
MH  - trigeminus neuralgia/th [Therapy]
MH  - unspecified side effect/si [Side Effect]
MH  - urine retention/si [Side Effect]
MH  - vomiting/si [Side Effect]
MH  - weight gain
MH  - whole body vibration
MH  - yoga
MH  - antidepressant agent/ae [Adverse Drug Reaction]
MH  - antidepressant agent/dt [Drug Therapy]
MH  - botulinum toxin A/ae [Adverse Drug Reaction]
MH  - botulinum toxin A/dt [Drug Therapy]
MH  - botulinum toxin A/dl [Intradermal Drug Administration]
MH  - cannabis/ae [Adverse Drug Reaction]
MH  - cannabis/dt [Drug Therapy]
MH  - cannabis/ih [Inhalational Drug Administration]
MH  - capsaicin/ae [Adverse Drug Reaction]
MH  - capsaicin/dt [Drug Therapy]
MH  - capsaicin/tp [Topical Drug Administration]
MH  - capsaicin/td [Transdermal Drug Administration]
MH  - carbamazepine/ae [Adverse Drug Reaction]
MH  - carbamazepine/dt [Drug Therapy]
MH  - corticosteroid/dt [Drug Therapy]
MH  - corticosteroid/ei [Epidural Drug Administration]
MH  - duloxetine/ae [Adverse Drug Reaction]
MH  - duloxetine/dt [Drug Therapy]
MH  - gabapentin/ae [Adverse Drug Reaction]
MH  - gabapentin/dt [Drug Therapy]
MH  - lamotrigine/dt [Drug Therapy]
MH  - lidocaine/ae [Adverse Drug Reaction]
MH  - lidocaine/ct [Clinical Trial]
MH  - lidocaine/dt [Drug Therapy]
MH  - lidocaine/iv [Intravenous Drug Administration]
MH  - lidocaine/td [Transdermal Drug Administration]
MH  - nonsteroid antiinflammatory agent/dt [Drug Therapy]
MH  - nonsteroid antiinflammatory agent/po [Oral Drug Administration]
MH  - nonsteroid antiinflammatory agent/tp [Topical Drug Administration]
MH  - omega conotoxin MVIIA/dt [Drug Therapy]
MH  - omega conotoxin MVIIA/tl [Intrathecal Drug Administration]
MH  - opiate/ae [Adverse Drug Reaction]
MH  - opiate/do [Drug Dose]
MH  - opiate/dt [Drug Therapy]
MH  - opiate/to [Drug Toxicity]
MH  - oxcarbazepine/dt [Drug Therapy]
MH  - pregabalin/ae [Adverse Drug Reaction]
MH  - pregabalin/dt [Drug Therapy]
MH  - topiramate/dt [Drug Therapy]
MH  - tricyclic antidepressant agent/ae [Adverse Drug Reaction]
MH  - tricyclic antidepressant agent/dt [Drug Therapy]
XT  - application site irritation / side effect / lidocaine
XT  - application site reaction / side effect / capsaicin
XT  - constipation / side effect / opiate
XT  - constipation / side effect / tricyclic antidepressant agent
XT  - coordination disorder / side effect / gabapentin
XT  - coordination disorder / side effect / pregabalin
XT  - depression / drug therapy / antidepressant agent
XT  - depression / side effect / opiate
XT  - diabetic neuropathy / drug therapy / botulinum toxin A
XT  - diabetic neuropathy / drug therapy / capsaicin
XT  - diabetic neuropathy / drug therapy / duloxetine
XT  - diabetic neuropathy / drug therapy / lidocaine
XT  - diabetic neuropathy / drug therapy / pregabalin
XT  - dizziness / side effect / antidepressant agent
XT  - dizziness / side effect / carbamazepine
XT  - dizziness / side effect / duloxetine
XT  - dizziness / side effect / gabapentin
XT  - dizziness / side effect / lidocaine
XT  - dizziness / side effect / pregabalin
XT  - dizziness / side effect / tricyclic antidepressant agent
XT  - drug fatality / side effect / opiate
XT  - endocrine disease / side effect / opiate
XT  - hypogonadism / side effect / opiate
XT  - immune deficiency / side effect / opiate
XT  - mental deficiency / side effect / gabapentin
XT  - mental deficiency / side effect / pregabalin
XT  - musculoskeletal pain / drug therapy / duloxetine
XT  - nausea / side effect / duloxetine
XT  - nausea / side effect / lidocaine
XT  - neuropathic pain / drug therapy / antidepressant agent
XT  - neuropathic pain / drug therapy / botulinum toxin A
XT  - neuropathic pain / drug therapy / cannabis
XT  - neuropathic pain / drug therapy / capsaicin
XT  - neuropathic pain / drug therapy / carbamazepine
XT  - neuropathic pain / drug therapy / corticosteroid
XT  - neuropathic pain / drug therapy / duloxetine
XT  - neuropathic pain / drug therapy / gabapentin
XT  - neuropathic pain / drug therapy / lamotrigine
XT  - neuropathic pain / drug therapy / lidocaine
XT  - neuropathic pain / drug therapy / nonsteroid antiinflammatory agent
XT  - neuropathic pain / drug therapy / omega conotoxin MVIIA
XT  - neuropathic pain / drug therapy / opiate
XT  - neuropathic pain / drug therapy / oxcarbazepine
XT  - neuropathic pain / drug therapy / pregabalin
XT  - neuropathic pain / drug therapy / topiramate
XT  - neuropathic pain / drug therapy / tricyclic antidepressant agent
XT  - orthostatic hypotension / side effect / antidepressant agent
XT  - orthostatic hypotension / side effect / tricyclic antidepressant agent
XT  - paresthesia / side effect / lidocaine
XT  - peripheral edema / side effect / gabapentin
XT  - peripheral edema / side effect / pregabalin
XT  - peripheral neuropathy / drug therapy / capsaicin
XT  - postherpetic neuralgia / drug therapy / botulinum toxin A
XT  - postherpetic neuralgia / drug therapy / capsaicin
XT  - postherpetic neuralgia / drug therapy / gabapentin
XT  - postherpetic neuralgia / drug therapy / lidocaine
XT  - postherpetic neuralgia / drug therapy / pregabalin
XT  - psychosis / side effect / cannabis
XT  - restlessness / side effect / duloxetine
XT  - side effect / side effect / antidepressant agent
XT  - side effect / side effect / cannabis
XT  - side effect / side effect / gabapentin
XT  - side effect / side effect / lidocaine
XT  - side effect / side effect / pregabalin
XT  - side effect / side effect / tricyclic antidepressant agent
XT  - skin redness / side effect / capsaicin
XT  - sleep disorder / side effect / opiate
XT  - trigeminus neuralgia / drug therapy / botulinum toxin A
XT  - unspecified side effect / side effect / botulinum toxin A
XT  - urine retention / side effect / tricyclic antidepressant agent
XT  - vomiting / side effect / duloxetine
XT  - antidepressant agent / adverse drug reaction / dizziness
XT  - antidepressant agent / adverse drug reaction / orthostatic hypotension
XT  - antidepressant agent / adverse drug reaction / side effect
XT  - antidepressant agent / drug therapy / depression
XT  - antidepressant agent / drug therapy / neuropathic pain
XT  - botulinum toxin A / adverse drug reaction / unspecified side effect
XT  - botulinum toxin A / drug therapy / diabetic neuropathy
XT  - botulinum toxin A / drug therapy / neuropathic pain
XT  - botulinum toxin A / drug therapy / postherpetic neuralgia
XT  - botulinum toxin A / drug therapy / trigeminus neuralgia
XT  - cannabis / adverse drug reaction / psychosis
XT  - cannabis / adverse drug reaction / side effect
XT  - cannabis / drug therapy / neuropathic pain
XT  - capsaicin / adverse drug reaction / application site reaction
XT  - capsaicin / adverse drug reaction / skin redness
XT  - capsaicin / drug therapy / diabetic neuropathy
XT  - capsaicin / drug therapy / neuropathic pain
XT  - capsaicin / drug therapy / peripheral neuropathy
XT  - capsaicin / drug therapy / postherpetic neuralgia
XT  - carbamazepine / adverse drug reaction / dizziness
XT  - carbamazepine / drug therapy / neuropathic pain
XT  - corticosteroid / drug therapy / neuropathic pain
XT  - duloxetine / adverse drug reaction / dizziness
XT  - duloxetine / adverse drug reaction / nausea
XT  - duloxetine / adverse drug reaction / restlessness
XT  - duloxetine / adverse drug reaction / vomiting
XT  - duloxetine / drug therapy / diabetic neuropathy
XT  - duloxetine / drug therapy / musculoskeletal pain
XT  - duloxetine / drug therapy / neuropathic pain
XT  - gabapentin / adverse drug reaction / coordination disorder
XT  - gabapentin / adverse drug reaction / dizziness
XT  - gabapentin / adverse drug reaction / mental deficiency
XT  - gabapentin / adverse drug reaction / peripheral edema
XT  - gabapentin / adverse drug reaction / side effect
XT  - gabapentin / drug therapy / neuropathic pain
XT  - gabapentin / drug therapy / postherpetic neuralgia
XT  - lamotrigine / drug therapy / neuropathic pain
XT  - lidocaine / adverse drug reaction / application site irritation
XT  - lidocaine / adverse drug reaction / dizziness
XT  - lidocaine / adverse drug reaction / nausea
XT  - lidocaine / adverse drug reaction / paresthesia
XT  - lidocaine / adverse drug reaction / side effect
XT  - lidocaine / drug therapy / diabetic neuropathy
XT  - lidocaine / drug therapy / neuropathic pain
XT  - lidocaine / drug therapy / postherpetic neuralgia
XT  - nonsteroid antiinflammatory agent / drug therapy / neuropathic pain
XT  - omega conotoxin MVIIA / drug therapy / neuropathic pain
XT  - opiate / adverse drug reaction / constipation
XT  - opiate / adverse drug reaction / depression
XT  - opiate / adverse drug reaction / drug fatality
XT  - opiate / adverse drug reaction / endocrine disease
XT  - opiate / adverse drug reaction / hypogonadism
XT  - opiate / adverse drug reaction / immune deficiency
XT  - opiate / adverse drug reaction / sleep disorder
XT  - opiate / drug therapy / neuropathic pain
XT  - oxcarbazepine / drug therapy / neuropathic pain
XT  - pregabalin / adverse drug reaction / coordination disorder
XT  - pregabalin / adverse drug reaction / dizziness
XT  - pregabalin / adverse drug reaction / mental deficiency
XT  - pregabalin / adverse drug reaction / peripheral edema
XT  - pregabalin / adverse drug reaction / side effect
XT  - pregabalin / drug therapy / diabetic neuropathy
XT  - pregabalin / drug therapy / neuropathic pain
XT  - pregabalin / drug therapy / postherpetic neuralgia
XT  - topiramate / drug therapy / neuropathic pain
XT  - tricyclic antidepressant agent / adverse drug reaction / constipation
XT  - tricyclic antidepressant agent / adverse drug reaction / dizziness
XT  - tricyclic antidepressant agent / adverse drug reaction / orthostatic hypotension
XT  - tricyclic antidepressant agent / adverse drug reaction / side effect
XT  - tricyclic antidepressant agent / adverse drug reaction / urine retention
XT  - tricyclic antidepressant agent / drug therapy / neuropathic pain
RF  - 73
EC  - Psychiatry [32], Drug Literature Index [37], Adverse Reactions Titles [38], Neurology and Neurosurgery [8]
TN  - cymbalta
TN  - gralise
TN  - lidoderm
TN  - lyrica
TN  - neurontin
TN  - qutenza
TN  - tegretol
RN  - 93384-43-1 (botulinum toxin A); 1309378-01-5 (botulinum toxin A); 8001-45-4 (cannabis); 8063-14-7 (cannabis); 404-86-4 (capsaicin); 298-46-4 (carbamazepine); 8047-84-5 (carbamazepine); 116539-59-4 (duloxetine); 136434-34-9 (duloxetine); 60142-96-3 (gabapentin); 84057-84-1 (lamotrigine); 137-58-6 (lidocaine); 24847-67-4 (lidocaine); 56934-02-2 (lidocaine); 73-78-9 (lidocaine); 107452-89-1 (omega conotoxin MVIIA); 53663-61-9 (opiate); 8002-76-4 (opiate); 8008-60-4 (opiate); 28721-07-5 (oxcarbazepine); 148553-50-8 (pregabalin); 97240-79-4 (topiramate)
IS  - 0025-7125
EN  - 1557-9859
DO  - http://dx.doi.org/10.1016/j.mcna.2015.08.009
CD  - MCNAA
LG  - English
SU  - Journal
PT  - Review
EM  - 201600
RD  - 20160409
DC  - 20151229
YR  - 2016
SI  - Enhancement type="8" status="002"
CR  - Copyright 2016 Elsevier B.V., All rights reserved.
XL  - http://ovidsp.ovid.com/ovidweb.cgi?T=JS&CSC=Y&NEWS=N&PAGE=fulltext&D=emed18&AN=607389171
XL  - http://sfxeu07.hosted.exlibrisgroup.com/bham?sid=OVID:embase&id=pmid:26614725&id=doi:10.1016%2Fj.mcna.2015.08.009&issn=0025-7125&isbn=&volume=100&issue=1&spage=151&pages=151-167&date=2016&title=Medical+Clinics+of+North+America&atitle=Managing+Neuropathic+Pain&aulast=Jones&pid=%3Cauthor%3EJones+R.C.W.%3C%2Fauthor%3E%3CAN%3E607389171%3C%2FAN%3E%3CDT%3EReview%3C%2FDT%3E

<64. >
VN  - Ovid Technologies
DB  - Embase
UI  - 605790385
EU  - 2015330400
ST  - EMBASE
AU  - Davies P.
AU  - Grace F.M.
AU  - Lewis M.P.
AU  - Sculthorpe N.
AE  - Davies P.; paul.davies@wlv.ac.uk
IN  - (Davies) University of Wolverhampton, Institute of Sport, Gorway Road, Walsall, West Midlands WS1 3BD, United Kingdom
      (Grace) Institute of Clinical Exercise and Health Science, University of the West of Scotland, Hamilton, Scotland, United Kingdom
      (Lewis) National Centre for Sport and Exercise Medicine, School of Sport, Exercise and Health Science, Loughborough University, Loughborough, United Kingdom
      (Sculthorpe) Institute of Clinical Exercise and Health Science, University of the West of Scotland, Hamilton, Scotland, United Kingdom
AD  - P. Davies, University of Wolverhampton, Institute of Sport, Gorway Road, Walsall, West Midlands WS1 3BD, United Kingdom. E-mail: paul.davies@wlv.ac.uk
CP  - United States
TI  - Observation of Age-Related Decline in the Performance of the Transverse Abdominis Muscle.
SO  - PM and R. 8 (1) (pp 45-50), 2016. Date of Publication: 01 Jan 2016.
PB  - Elsevier Inc. (E-mail: usjcs@elsevier.com)
TJ  - PM and R
UR  - http://www.pmrjournal.org/
MH  - abduction
MH  - adult
MH  - arm
MH  - article
MH  - clinical article
MH  - cohort analysis
MH  - cross sectional study
MH  - deltoid muscle
MH  - electrocardiogram
MH  - electromyography
MH  - female
MH  - human
MH  - low back pain
MH  - male
MH  - *muscle
MH  - *muscle contraction
MH  - priority journal
MH  - *transverse abdominis muscle
AB  - Background: Previous research has shown that the performance of skeletal muscle declines with advancing age. Coordination of the transverse abdominis (TrA), a deep postural muscle, has been shown to be reduced in persons with low back pain. No previous research has studied the effect of age on the activation on this muscle. Objective: To assess the effect of age on TrA activation in response to rapid arm abduction. Design: Cross-sectional cohort study. Setting: University exercise physiology laboratory. Participants: A total of 18 adult men (aged 27 +/- 7.0 years) for the younger group and 11 older adults (5 men and 6 women, aged 59.6 +/- 4.0 years) were recruited for this study. Method: Participants were positioned on a treatment table and performed a series of rapid arm abduction movements with their right arm while the activation of the TrA muscle was recorded using ultrasound imaging. Onset of arm abduction was measured using surface electromyography and synchronized with the ultrasound through the ultrasound unit's electrocardiogram channel. The mean time difference between the 2 events was calculated during post-hoc analysis. Main Outcome Measurements: A Mann-Whitney test was performed to test for differences in the onset performance of the TrA muscle between the 2 groups. Results: Results showed that the older group was significantly slower than the younger group in engaging their TrA in response to the rapid arm abduction (P = .036). A separate analysis of the older group data showed that no significant differences existed between the male and female participants that could potentially have acted as a confounding factor for the main finding (P = .126). Conclusions: This study shows that older adults were slower than younger adults in activating their TrA muscle in response to rapid arm abduction. This delay has the potential to lead to increased occasions when the low back is unprotected, increasing the likelihood of injury or low back pain.
      Copyright © 2016 American Academy of Physical Medicine and Rehabilitation.
RF  - 30
EC  - Anatomy, Anthropology, Embryology and Histology [1], Physiology [2]
IS  - 1934-1482
DO  - http://dx.doi.org/10.1016/j.pmrj.2015.05.023
LG  - English
SL  - English
SU  - Journal
PT  - Article
EM  - 201600
RD  - 20160118
DC  - 20150829
YR  - 2016
SI  - Enhancement type="8" status="002"
CR  - Copyright 2016 Elsevier B.V., All rights reserved.
XL  - http://ovidsp.ovid.com/ovidweb.cgi?T=JS&CSC=Y&NEWS=N&PAGE=fulltext&D=emed18&AN=605790385
XL  - http://sfxeu07.hosted.exlibrisgroup.com/bham?sid=OVID:embase&id=pmid:&id=doi:10.1016%2Fj.pmrj.2015.05.023&issn=1934-1482&isbn=&volume=8&issue=1&spage=45&pages=45-50&date=2016&title=PM+and+R&atitle=Observation+of+Age-Related+Decline+in+the+Performance+of+the+Transverse+Abdominis+Muscle&aulast=Davies&pid=%3Cauthor%3EDavies+P.%3C%2Fauthor%3E%3CAN%3E605790385%3C%2FAN%3E%3CDT%3EArticle%3C%2FDT%3E

<65. >
VN  - Ovid Technologies
DB  - Embase
UI  - 607267547
EU  - 20151031308
PM  - 25230981 [http://www.ncbi.nlm.nih.gov/pubmed/?term=25230981]
ST  - EMBASE
AU  - Auer J.
AU  - Sinzinger H.
AU  - Franklin B.A.R.R.Y.
AU  - Berent R.
AE  - Auer J.; Johann.Auer@khbr.at
IN  - (Auer) Department of Cardiology and Intensive Care, General Hospital Braunau, Ringstrasse 60, Braunau A-5280, Austria
      (Sinzinger) Department of Nuclear Medicine, Medical University, Vienna, Austria
      (Franklin) Cardiac Rehabilitation and Exercise Laboratories, William Beaumont Hospital Royal, Oak, MI, United States
      (Berent) Center of Cardiac Rehabilitation, Bad Ischl, Austria
AD  - J. Auer, Department of Cardiology and Intensive Care, General Hospital Braunau, Ringstrasse 60, Braunau A-5280, Austria. E-mail: Johann.Auer@khbr.at
CP  - United States
TI  - Muscle- and skeletal-related side-effects of statins: Tip of the iceberg?.
SO  - European Journal of Preventive Cardiology. 23 (1) (pp 88-110), 2016. Date of Publication: 01 Jan 2016.
PB  - SAGE Publications Inc. (E-mail: claims@sagepub.com)
TJ  - European Journal of Preventive Cardiology
KW  - adverse events
KW  - myopathy
KW  - side-effects
KW  - skeletal related
KW  - Statins
UR  - http://cpr.sagepub.com/content/by/year
MH  - allele
MH  - amino acid synthesis
MH  - apheresis
MH  - apoptosis
MH  - arthralgia/ep [Epidemiology]
MH  - arthralgia/et [Etiology]
MH  - arthralgia/si [Side Effect]
MH  - article
MH  - cholesterol blood level
MH  - clinical feature
MH  - clinical practice
MH  - diet
MH  - disorders of mitochondrial functions
MH  - drug dose reduction
MH  - drug megadose
MH  - drug withdrawal
MH  - electromyography
MH  - enzyme linked immunosorbent assay
MH  - familial hyperlipemia/th [Therapy]
MH  - gene expression
MH  - gene linkage disequilibrium
MH  - genetic association
MH  - genetic predisposition
MH  - genetic screening
MH  - genetic variability
MH  - grapefruit juice
MH  - heredity
MH  - human
MH  - immune mediated statin myopathy
MH  - lipoprotein apheresis
MH  - mitochondrion
MH  - muscle biopsy
MH  - muscle strength
MH  - muscle weakness/ep [Epidemiology]
MH  - muscle weakness/et [Etiology]
MH  - muscle weakness/si [Side Effect]
MH  - *musculoskeletal disease/ep [Epidemiology]
MH  - *musculoskeletal disease/et [Etiology]
MH  - *musculoskeletal disease/si [Side Effect]
MH  - musculoskeletal disease/si [Side Effect]
MH  - musculoskeletal pain/ep [Epidemiology]
MH  - musculoskeletal pain/et [Etiology]
MH  - musculoskeletal pain/si [Side Effect]
MH  - myalgia/ep [Epidemiology]
MH  - myalgia/et [Etiology]
MH  - myalgia/si [Side Effect]
MH  - myopathy/ep [Epidemiology]
MH  - myopathy/et [Etiology]
MH  - myopathy/si [Side Effect]
MH  - myositis/ep [Epidemiology]
MH  - myositis/et [Etiology]
MH  - myositis/si [Side Effect]
MH  - nuclear magnetic resonance imaging
MH  - pathophysiology
MH  - priority journal
MH  - protein degradation
MH  - randomized controlled trial (topic)
MH  - rhabdomyolysis/ep [Epidemiology]
MH  - rhabdomyolysis/et [Etiology]
MH  - rhabdomyolysis/si [Side Effect]
MH  - risk benefit analysis
MH  - risk factor
MH  - single nucleotide polymorphism
MH  - smoking
MH  - statin induced myotoxicity
MH  - tendinitis/ep [Epidemiology]
MH  - tendinitis/et [Etiology]
MH  - tendinitis/si [Side Effect]
MH  - treatment duration
MH  - vitamin blood level
MH  - amiodarone/cb [Drug Combination]
MH  - amiodarone/it [Drug Interaction]
MH  - amlodipine
MH  - antilipemic agent
MH  - atorvastatin
MH  - biological marker/ec [Endogenous Compound]
MH  - cholesterol/ec [Endogenous Compound]
MH  - creatine/ec [Endogenous Compound]
MH  - cyclosporin
MH  - diltiazem
MH  - ezetimibe
MH  - fluindostatin
MH  - gemfibrozil
MH  - Human immunodeficiency virus proteinase inhibitor
MH  - hydroxymethylglutaryl coenzyme A reductase
MH  - *hydroxymethylglutaryl coenzyme A reductase inhibitor/ae [Adverse Drug Reaction]
MH  - low density lipoprotein cholesterol/ec [Endogenous Compound]
MH  - macrolide
MH  - mevinolin
MH  - nefazodone
MH  - nicotinic acid
MH  - pravastatin
MH  - rosuvastatin
MH  - simvastatin
MH  - ubidecarenone/cb [Drug Combination]
MH  - ubidecarenone/it [Drug Interaction]
MH  - vitamin D/ec [Endogenous Compound]
XT  - arthralgia / side effect / hydroxymethylglutaryl coenzyme A reductase inhibitor
XT  - muscle weakness / side effect / hydroxymethylglutaryl coenzyme A reductase inhibitor
XT  - musculoskeletal disease / side effect / hydroxymethylglutaryl coenzyme A reductase inhibitor
XT  - musculoskeletal pain / side effect / hydroxymethylglutaryl coenzyme A reductase inhibitor
XT  - myalgia / side effect / hydroxymethylglutaryl coenzyme A reductase inhibitor
XT  - myopathy / side effect / hydroxymethylglutaryl coenzyme A reductase inhibitor
XT  - myositis / side effect / hydroxymethylglutaryl coenzyme A reductase inhibitor
XT  - rhabdomyolysis / side effect / hydroxymethylglutaryl coenzyme A reductase inhibitor
XT  - tendinitis / side effect / hydroxymethylglutaryl coenzyme A reductase inhibitor
XT  - amiodarone / drug combination / ubidecarenone
XT  - amiodarone / drug interaction / ubidecarenone
XT  - hydroxymethylglutaryl coenzyme A reductase inhibitor / adverse drug reaction / arthralgia
XT  - hydroxymethylglutaryl coenzyme A reductase inhibitor / adverse drug reaction / muscle weakness
XT  - hydroxymethylglutaryl coenzyme A reductase inhibitor / adverse drug reaction / musculoskeletal disease
XT  - hydroxymethylglutaryl coenzyme A reductase inhibitor / adverse drug reaction / musculoskeletal pain
XT  - hydroxymethylglutaryl coenzyme A reductase inhibitor / adverse drug reaction / myalgia
XT  - hydroxymethylglutaryl coenzyme A reductase inhibitor / adverse drug reaction / myopathy
XT  - hydroxymethylglutaryl coenzyme A reductase inhibitor / adverse drug reaction / myositis
XT  - hydroxymethylglutaryl coenzyme A reductase inhibitor / adverse drug reaction / rhabdomyolysis
XT  - hydroxymethylglutaryl coenzyme A reductase inhibitor / adverse drug reaction / tendinitis
XT  - ubidecarenone / drug combination / amiodarone
XT  - ubidecarenone / drug interaction / amiodarone
AB  - The clinical spectrum of muscle- and skeletal-related side-effects of statins includes varied myalgias and weakness, an asymptomatic increase in the concentration of creatine kinase and other biochemical parameters, myositis and rhabdomyolysis. Currently, there is no consensus on the definition of 'statin myopathy'. Evidence suggests that deleterious effects may also be associated with the volume or dosage of structured exercise and/or the intensity of physical activity. Moreover, non-muscle adverse effects on the joints and tendons are often overlooked and underemphasized. The incidence of myopathy associated with statin treatment typically ranges between 1.5% and 10%. Few data are available regarding the prevalence of muscle- related symptoms associated with different statins and the distribution of affected muscles. Furthermore, discrepancies between clinical trials and daily practice may emanate, in part, because of inconsistent definitions or exclusion criteria. The pathophysiology of statin-related myopathy is incompletely understood. A dose-dependent and proapoptotic effect, direct effects on mitochondria, drug interactions and genetic factors, or combinations thereof, may be involved. Recently, a rare immune-mediated myopathy triggered by statin use has been described. With the increasing number of patients treated with statins and with more patients being prescribed high doses of potent statins to achieve low-density lipoprotein targets, muscle-related side-effects will become more prevalent. Currently, the only effective treatment is the discontinuation of statin use. Further research is needed to develop alternative LDL-lowering drugs when statins are not well tolerated and to establish additional effective strategies to manage lipids and lipoproteins.
      Copyright © 2014 European Society of Cardiology.
RF  - 170
EC  - Cardiovascular Diseases and Cardiovascular Surgery [18], Orthopedic Surgery [33], Drug Literature Index [37], Adverse Reactions Titles [38]
RN  - 1951-25-3 (amiodarone); 19774-82-4 (amiodarone); 62067-87-2 (amiodarone); 88150-42-9 (amlodipine); 103129-82-4 (amlodipine); 736178-83-9 (amlodipine); 134523-00-5 (atorvastatin); 134523-03-8 (atorvastatin); 57-88-5 (cholesterol); 57-00-1 (creatine); 79217-60-0 (cyclosporin); 33286-22-5 (diltiazem); 42399-41-7 (diltiazem); 163222-33-1 (ezetimibe); 93957-54-1 (fluindostatin); 25812-30-0 (gemfibrozil); 37250-24-1 (hydroxymethylglutaryl coenzyme A reductase); 75330-75-5 (mevinolin); 82752-99-6 (nefazodone); 83366-66-9 (nefazodone); 54-86-4 (nicotinic acid); 59-67-6 (nicotinic acid); 81093-37-0 (pravastatin); 81131-70-6 (pravastatin); 147098-18-8 (rosuvastatin); 147098-20-2 (rosuvastatin); 79902-63-9 (simvastatin); 303-98-0 (ubidecarenone)
EZ  - EC 1.1.1.88 (hydroxymethylglutaryl coenzyme A reductase).
IS  - 2047-4873
EN  - 2047-4881
DO  - http://dx.doi.org/10.1177/2047487314550804
LG  - English
SL  - English
SU  - Journal
PT  - Article
EM  - 201600
RD  - 20160927
DC  - 20151219
YR  - 2016
SI  - Enhancement type="8" status="002"
CR  - Copyright 2016 Elsevier B.V., All rights reserved.
XL  - http://ovidsp.ovid.com/ovidweb.cgi?T=JS&CSC=Y&NEWS=N&PAGE=fulltext&D=emed18&AN=607267547
XL  - http://sfxeu07.hosted.exlibrisgroup.com/bham?sid=OVID:embase&id=pmid:25230981&id=doi:10.1177%2F2047487314550804&issn=2047-4873&isbn=&volume=23&issue=1&spage=88&pages=88-110&date=2016&title=European+Journal+of+Preventive+Cardiology&atitle=Muscle-+and+skeletal-related+side-effects+of+statins%3A+Tip+of+the+iceberg%3F&aulast=Auer&pid=%3Cauthor%3EAuer+J.%3C%2Fauthor%3E%3CAN%3E607267547%3C%2FAN%3E%3CDT%3EArticle%3C%2FDT%3E

<66. >
VN  - Ovid Technologies
DB  - Embase
UI  - 611255594
EU  - 20160528653
ST  - EMBASE
AU  - Arslan Y.
AU  - Yasar E.
AU  - Zorlu Y.
AE  - Arslan Y.; dryildizarslan@yahoo.com
IN  - (Arslan, Zorlu) Tepecik Training and Research Hospital, Clinic of Neurology, Izmir, Turkey
      (Yasar) Sevket Yilmaz Training and Research Hospital, Clinic of Neurology, Bursa, Turkey
AD  - Y. Arslan, Tepecik Training and Research Hospital, Clinic of Neurology, Izmir, Turkey. E-mail: dryildizarslan@yahoo.com
CP  - Turkey
TI  - Correlation of electromyography and magnetic resonance imaging findings in the diagnosis of suspected radiculopathy.
OT  - Supheli radikulopati tanisinda elektromiyografi ve manyetik rezonans goruntuleme bulgularinin korelasyonu.
SO  - Turk Noroloji Dergisi. 22 (2) (pp 55-59), 2016. Date of Publication: 2016.
PB  - Turkish Neurological Society
TJ  - Turk Noroloji Dergisi
KW  - Electromyography
KW  - Magnetic resonance imaging
KW  - Suspected radiculopathy
UR  - http://www.journalagent.com/tjn/pdfs/TJN_22_2_55_59.pdf
MH  - adult
MH  - article
MH  - bulging
MH  - cervicobrachial neuralgia
MH  - controlled study
MH  - *correlation analysis
MH  - degenerative disease
MH  - denervation
MH  - disease severity
MH  - *electromyography
MH  - female
MH  - human
MH  - lumbar radiculopathy
MH  - major clinical study
MH  - male
MH  - nerve root compression
MH  - neurologic disease
MH  - *nuclear magnetic resonance imaging
MH  - protrusion
MH  - *radiculopathy/di [Diagnosis]
MH  - reinnervation
MH  - retrospective study
AB  - Objective: Patients with pain or numbness without motor deficits are the most common group referred to electrophysiology laboratories as suspected radiculopathy. We wanted to investigate whether electromyography (EMG) was useful for this group in the diagnosis or therapy of radiculopathy. Our aim was to investigate the correlation and classification of EMG and magnetic resonance imaging (MRI) findings in the diagnosis of suspected radiculopathy. Materials and Methods: We included 74 patients with a >=2-month history of numbness and pain in the neck and back that radiated into the arm or leg. Patients with diabetes mellitus, previous disc or spine operation, polyneuropathy, spinal cord diseases (tumor, infection or syrinxs), motor deficits, and abnormal nerve conduction studies were excluded. Results: The mean age of the patients was 51.58 +/- 11.53 years. In total, 41 (55.4%) patients were women and 33 (44.6%) were men; 48.8% (n=36) showed cervical radiculopathy and 51.2% (n=38) exhibited lumbosacral radiculopathy. The most common MRI finding was protrusion (37.8%), and the most common EMG finding was re-innervation (59.5%). The correlation of MRI and EMG findings was significant in lumbar radiculopathy (p=0.007), but not in the cervical radiculopathy results (p=0.976). Conclusion: EMG and MRI findings were compatible for lumbar radiculopathy, but not for cervical radiculopathy in mild to moderate grades.
      Copyright © 2016, Turkish Neurological Society. All rights reserved.
RF  - 15
EC  - Radiology [14], Neurology and Neurosurgery [8]
DV  - Oxford [United Kingdom]
DV  - Philips [Netherlands]
DV  - Medelec Synergy EMG: Oxford [United Kingdom]
DV  - Philips Ingenia: Philips [Netherlands]
IS  - 1301-062X
DO  - http://dx.doi.org/10.4274/tnd.99896
LG  - English
SL  - English, Turkish
SU  - Journal
PT  - Article
EM  - 201600
RD  - 20160722
DC  - 20160720
YR  - 2016
SI  - Enhancement type="8" status="002"
CR  - Copyright 2016 Elsevier B.V., All rights reserved.
XL  - http://ovidsp.ovid.com/ovidweb.cgi?T=JS&CSC=Y&NEWS=N&PAGE=fulltext&D=emed18&AN=611255594
XL  - http://sfxeu07.hosted.exlibrisgroup.com/bham?sid=OVID:embase&id=pmid:&id=doi:10.4274%2Ftnd.99896&issn=1301-062X&isbn=&volume=22&issue=2&spage=55&pages=55-59&date=2016&title=Turk+Noroloji+Dergisi&atitle=Supheli+radikulopati+tanisinda+elektromiyografi+ve+manyetik+rezonans+goruntuleme+bulgularinin+korelasyonu&aulast=Arslan&pid=%3Cauthor%3EArslan+Y.%3C%2Fauthor%3E%3CAN%3E611255594%3C%2FAN%3E%3CDT%3EArticle%3C%2FDT%3E

<67. >
VN  - Ovid Technologies
DB  - Embase
UI  - 611054046
EU  - 20160499044
ST  - EMBASE
AU  - Pakzad M.
AU  - Fung J.
AU  - Preuss R.
AO  - Preuss, Richard; ORCID: http://orcid.org/0000-0001-6812-1069
AE  - Preuss R.; richard.preuss@mcgill.ca
IN  - (Pakzad, Fung, Preuss) School of Physical and Occupational Therapy, McGill University, Montreal, Canada
      (Pakzad, Preuss) Constance-Lethbridge Rehabilitation Centre, Quebec Centre for University Integrated Health and Social Services (CIUSSS) of Central West Montreal, Res. Site of the Montreal Cent. for Interdiscip. Res. in Rehabilitation of Greater Montreal (CRIR), Canada
      (Fung) Feil/Oberfeld/CRIR Research Centre, Jewish Rehabilitation Hospital, Quebec CISSS of Laval, Canada
AD  - R. Preuss, School of Physical and Occupational Therapy, McGill University, 3630 Promenade Sir-William-Osler, Montreal, QC H3G 1Y5, Canada. E-mail: richard.preuss@mcgill.ca
CP  - Netherlands
TI  - Pain catastrophizing and trunk muscle activation during walking in patients with chronic low back pain.
SO  - Gait and Posture. 49 (pp 73-77), 2016. Date of Publication: 01 Sep 2016.
PB  - Elsevier
TJ  - Gait and Posture
KW  - Chronic low back pain
KW  - Gait
KW  - Guarding strategy
KW  - Muscle activity
KW  - Psychological factors
UR  - http://www.elsevier.com/locate/gaitpost
MH  - adult
MH  - amplitude modulation
MH  - article
MH  - *catastrophizing
MH  - clinical article
MH  - controlled study
MH  - cross sectional study
MH  - electromyography
MH  - female
MH  - gait
MH  - human
MH  - *low back pain/rh [Rehabilitation]
MH  - male
MH  - motoneuron
MH  - motor control
MH  - muscle contraction
MH  - pain assessment
MH  - *pain catastrophizing
MH  - pain intensity
MH  - priority journal
MH  - *skeletal muscle
MH  - treadmill test
MH  - *walking
MH  - walking speed
AB  - It has been hypothesized that individuals with low back pain (LBP) will have higher trunk muscle activity during gait, in an attempt to limit spine motion, and that this "guarding strategy" may be influenced by the person's psychological response to pain. This study investigated whether the amplitude of trunk muscle activation differs between persons with chronic LBP and healthy individuals during walking, and whether changes in muscle activation were related to pain catastrophizing. Thirty persons with chronic non-specific LBP, stratified into 2 groups of high (HLBP) and low (LLBP) pain catastrophizing, were contrasted with a control group of 15 healthy individuals during walking on a treadmill at a self-selected speed. Surface electromyographic (EMG) data were recorded from 10 trunk muscles. The effects of Group and gait Sub-phase on EMG activation amplitudes were assessed. The HLBP group exhibited higher activation of certain muscles throughout the gait cycle, and reduced variability of others at specific sub-phases of gait. A significant correlation was found between activation amplitude and pain catastrophizing in most muscles, when controlling for gait speed and pain intensity. These data indicate that altered trunk muscle activation is present in some patients with LBP during walking, but does not represent a universal increase in activation for all muscles. This altered neuromotor control is, however, more strongly associated with pain catastrophizing than with pain intensity, and appears to represent a non-functional, maladaptive behavior, as it alters the normal, phasic pattern of activation in certain trunk muscles.
      Copyright © 2016 Elsevier B.V.
RF  - 27
EC  - Rehabilitation and Physical Medicine [19], Neurology and Neurosurgery [8]
IS  - 0966-6362
EN  - 1879-2219
DO  - http://dx.doi.org/10.1016/j.gaitpost.2016.06.025
CD  - GAPOF
LG  - English
SL  - English
GI  - Organization: (PFC) *Physiotherapy Foundation of Canada*
SU  - Journal
PT  - Article
EM  - 201600
RD  - 20160719
DC  - 20160710
YR  - 2016
SI  - Enhancement type="8" status="002"
CR  - Copyright 2016 Elsevier B.V., All rights reserved.
XL  - http://ovidsp.ovid.com/ovidweb.cgi?T=JS&CSC=Y&NEWS=N&PAGE=fulltext&D=emed18&AN=611054046
XL  - http://sfxeu07.hosted.exlibrisgroup.com/bham?sid=OVID:embase&id=pmid:&id=doi:10.1016%2Fj.gaitpost.2016.06.025&issn=0966-6362&isbn=&volume=49&issue=&spage=73&pages=73-77&date=2016&title=Gait+and+Posture&atitle=Pain+catastrophizing+and+trunk+muscle+activation+during+walking+in+patients+with+chronic+low+back+pain&aulast=Pakzad&pid=%3Cauthor%3EPakzad+M.%3C%2Fauthor%3E%3CAN%3E611054046%3C%2FAN%3E%3CDT%3EArticle%3C%2FDT%3E

<68. >
VN  - Ovid Technologies
DB  - Embase
UI  - 610433187
EU  - 20160382870
ST  - EMBASE
AU  - Liewluck T.
AU  - Milone M.
AU  - Tian X.
AU  - Engel A.G.
AU  - Staff N.P.
AU  - Wong L.-J.
AE  - Wong L.-J.; ljwong@bcm.edu
IN  - (Liewluck) Department of Neurology, University of Colorado School of Medicine, Anschutz Medical Campus, Aurora, CO, United States
      (Liewluck, Milone, Engel, Staff) Department of Neurology, Mayo Clinic, Rochester, MN, United States
      (Tian, Wong) Department of Molecular and Human Genetics, Baylor College of Medicine, One Baylor Plaza, NAB 2015, Houston, TX 77030, United States
AD  - L.-J. Wong, Department of Molecular and Human Genetics, Baylor College of Medicine, One Baylor Plaza, NAB 2015, Houston, TX 77030, United States. E-mail: ljwong@bcm.edu
CP  - United States
TI  - Adult-onset respiratory insufficiency, scoliosis, and distal joint hyperlaxity in patients with multiminicore disease due to novel Megf10 mutations.
SO  - Muscle and Nerve. 53 (6) (pp 984-988), 2016. Date of Publication: 01 Jun 2016.
PB  - John Wiley and Sons Inc. (P.O.Box 18667, Newark NJ 07191-8667, United States)
TJ  - Muscle and Nerve
KW  - Joint hyperlaxity
KW  - MEGF10
KW  - Multiminicore disease
KW  - Myopathy
KW  - Myotonic discharges
KW  - Respiratory insufficiency
KW  - Scoliosis
UR  - http://onlinelibrary.wiley.com/journal/10.1002/(ISSN)1097-4598
MH  - achilles reflex
MH  - adult
MH  - *arthropathy
MH  - article
MH  - case report
MH  - creatine kinase blood level
MH  - *distal joint hyperlaxity
MH  - dyspnea
MH  - electromyography
MH  - female
MH  - gene mutation
MH  - genetic variability
MH  - heterozygote
MH  - human
MH  - limb weakness
MH  - low back pain
MH  - missense mutation
MH  - motor unit potential
MH  - *multiminicore disease/cn [Congenital Disorder]
MH  - muscle biopsy
MH  - next generation sequencing
MH  - noninvasive ventilation
MH  - oxygen therapy
MH  - paraspinal muscle
MH  - paresthesia
MH  - priority journal
MH  - *respiratory failure/th [Therapy]
MH  - *scoliosis/su [Surgery]
MH  - triceps brachii muscle
MH  - alpha glucosidase/ec [Endogenous Compound]
MH  - creatine kinase/ec [Endogenous Compound]
MH  - *multiple epidermal growth factor like domain 10/ec [Endogenous Compound]
MH  - oxidoreductase/ec [Endogenous Compound]
MH  - *protein/ec [Endogenous Compound]
MH  - unclassified drug
AB  - Introduction: Multiminicore disease is a congenital myopathy characterized pathologically by the presence of multiple minicore structures in the sarcoplasm. Mutations in the selenoprotein N1-encoding gene (SEPN1) and ryanodine receptor 1-encoding gene (RYR1) are responsible for half of the reported cases. Mutations in multiple epidermal growth factor-like domains 10-encoding gene (MEGF10) have been identified only recently in a few patients with antenatal to infantile-onset myopathy, with and without minicore pathology. Methods: We report 2 sisters with adult-onset respiratory insufficiency followed by development of limb weakness. Both had scoliosis, distal joint hyperlaxity, and high-arched feet. Results: A biopsy of the right triceps muscle in 1 sister showed multiple minicore structures. She had electromyographic changes of myopathy with fibrillation potentials and myotonic discharges. Next generation sequencing identified novel compound heterozygous missense variants in MEGF10 c.230G>A (p.Arg77Gln) and c.1833T>G (p.Cys611Trp) in both sisters. Conclusions: MEGF10 mutations can cause myopathy with adult-onset respiratory insufficiency.
      Copyright © 2016 Wiley Periodicals, Inc.
RF  - 21
EC  - Human Genetics [22], Clinical and Experimental Biochemistry [29], Neurology and Neurosurgery [8]
RN  - 9001-42-7 (alpha glucosidase); 9001-15-4 (creatine kinase); 9035-73-8 (oxidoreductase); 9035-82-9 (oxidoreductase); 9037-80-3 (oxidoreductase); 9055-15-6 (oxidoreductase); 67254-75-5 (protein)
EZ  - EC 3.2.1.20 (alpha glucosidase); EC 2.7.3.2 (creatine kinase).
IS  - 0148-639X
EN  - 1097-4598
DO  - http://dx.doi.org/10.1002/mus.25054
CD  - MUNED
LG  - English
SL  - English
SU  - Journal
PT  - Article
EM  - 201600
RD  - 20160606
DC  - 20160524
YR  - 2016
SI  - Enhancement type="8" status="002"
CR  - Copyright 2016 Elsevier B.V., All rights reserved.
XL  - http://ovidsp.ovid.com/ovidweb.cgi?T=JS&CSC=Y&NEWS=N&PAGE=fulltext&D=emed18&AN=610433187
XL  - http://sfxeu07.hosted.exlibrisgroup.com/bham?sid=OVID:embase&id=pmid:&id=doi:10.1002%2Fmus.25054&issn=0148-639X&isbn=&volume=53&issue=6&spage=984&pages=984-988&date=2016&title=Muscle+and+Nerve&atitle=Adult-onset+respiratory+insufficiency%2C+scoliosis%2C+and+distal+joint+hyperlaxity+in+patients+with+multiminicore+disease+due+to+novel+Megf10+mutations&aulast=Liewluck&pid=%3Cauthor%3ELiewluck+T.%3C%2Fauthor%3E%3CAN%3E610433187%3C%2FAN%3E%3CDT%3EArticle%3C%2FDT%3E

<69. >
VN  - Ovid Technologies
DB  - Embase
UI  - 610396119
EU  - 20160384746
ST  - EMBASE
AU  - Smith J.A.
AU  - Kulig K.
AE  - Smith J.A.; josmith@chapman.edu
IN  - (Smith) Department of Physical Therapy, Chapman University, Harry and Dianne Rinker Health Science Campus, 9401 Jeronimo Road, Irvine, CA 92618, United States
      (Smith, Kulig) Division of Biokinesiology and Physical Therapy, University of Southern California, CHP-155, 1540 Alcazar Street, Los Angeles, CA 90089, United States
AD  - J.A. Smith, Department of Physical Therapy, Chapman University, Harry and Dianne Rinker Health Science Campus, 9401 Jeronimo Road, Irvine, CA 92618, United States. E-mail: josmith@chapman.edu
CP  - United Kingdom
TI  - Trunk-pelvis coordination during turning: A cross sectional study of young adults with and without a history of low back pain.
SO  - Clinical Biomechanics. 36 (pp 58-64), 2016. Date of Publication: 01 Jul 2016.
PB  - Elsevier Ltd
TJ  - Clinical Biomechanics
KW  - Coordination
KW  - Low back pain
KW  - Pelvis
KW  - Trunk
KW  - Walking turns
UR  - http://www.elsevier.com/locate/clinbiomech
MH  - adult
MH  - article
MH  - body height
MH  - clinical article
MH  - controlled study
MH  - cross sectional study
MH  - disease duration
MH  - electromyography
MH  - female
MH  - human
MH  - *low back pain
MH  - male
MH  - metabolic equivalent
MH  - *motor coordination
MH  - priority journal
MH  - test retest reliability
MH  - *trunk pelvis coordination
MH  - *walking
MH  - young adult
AB  - Background During steady-state locomotion, symptomatic individuals with low back pain demonstrate reduced ability to modulate coordination between the trunk and the pelvis in the axial plane. It is unclear if this is also true during functional locomotor perturbations such as changing direction, or if this change in coordination adaptability persists between symptomatic episodes. The purpose of this study was to compare trunk-pelvis coordination during walking turns in healthy individuals and asymptomatic individuals with a history of low back pain. Methods Participants performed multiple ipsilateral turns. Axial plane inter-segmental coordination and stride-to-stride coordination variability were quantified using the vector coding technique. Frequency of coordination mode and amplitude of coordination variability was compared between groups using Wilcoxon signed-rank tests and paired t-tests respectively. Findings During stance phase of the turn, there was no significant difference in either inter-segmental coordination or coordination variability between groups. Inter-segmental coordination between the trunk and the pelvis was predominantly inphase during this part of the turn. During swing phase, patterns of coordination were more diversified, and individuals with a history of low back pain had significantly greater trunk phase coordination than healthy controls. Coordination variability was the same in both groups. Interpretation Changes in trunk-pelvis coordination are evident between symptomatic episodes in individuals with a history of low back pain. However, previously demonstrated decreases in coordination variability were not found between symptomatic episodes in individuals with recurrent low back pain and therefore may represent a response to concurrent pain rather than a persistent change in motor control.
      Copyright © 2016 Elsevier Ltd.
RF  - 51
EC  - Orthopedic Surgery [33]
IS  - 0268-0033
EN  - 1879-1271
DO  - http://dx.doi.org/10.1016/j.clinbiomech.2016.05.011
CD  - CLBIE
LG  - English
SL  - English
SU  - Journal
PT  - Article
EM  - 201600
RD  - 20160606
DC  - 20160526
YR  - 2016
SI  - Enhancement type="8" status="002"
CR  - Copyright 2016 Elsevier B.V., All rights reserved.
XL  - http://ovidsp.ovid.com/ovidweb.cgi?T=JS&CSC=Y&NEWS=N&PAGE=fulltext&D=emed18&AN=610396119
XL  - http://sfxeu07.hosted.exlibrisgroup.com/bham?sid=OVID:embase&id=pmid:&id=doi:10.1016%2Fj.clinbiomech.2016.05.011&issn=0268-0033&isbn=&volume=36&issue=&spage=58&pages=58-64&date=2016&title=Clinical+Biomechanics&atitle=Trunk-pelvis+coordination+during+turning%3A+A+cross+sectional+study+of+young+adults+with+and+without+a+history+of+low+back+pain&aulast=Smith&pid=%3Cauthor%3ESmith+J.A.%3C%2Fauthor%3E%3CAN%3E610396119%3C%2FAN%3E%3CDT%3EArticle%3C%2FDT%3E

<70. >
VN  - Ovid Technologies
DB  - Embase
UI  - 609096772
EU  - 20160223136
ST  - EMBASE
AU  - Phyo S.T.
AU  - Kheng L.K.
AU  - Kumar S.
AE  - Phyo S.T.; SI_THU_PHYO@sp.edu.sg
AE  - Kumar S.; SampathKumar@sp.edu.sg
AE  - Kheng L.K.; KKLEE@sp.edu.sg
IN  - (Phyo, Kheng) Singapore Polytechnic, Department of Mechanical and Aeronautical Engineering, Singapore
      (Kumar) Singapore Polytechnic, Department of Electrical and Electronic Engineering, Singapore
      (Phyo) National University of Singapore (NUS), Singapore
      (Kumar) M.K University, Madurai, India
      (Kheng) Nanyang Technological University (NTU), Singapore
CP  - India
TI  - Design and development of robotic rehabilitation device for post stroke therapy.
SO  - International Journal of Pharma Medicine and Biological Sciences. 5 (1) (pp 31-37), 2016. Date of Publication: January 2016.
PB  - International Journal of Pharma Medicine and Biological Science (E-mail: editorijpmbs@gmail.com)
TJ  - International Journal of Pharma Medicine and Biological Sciences
KW  - Anthropometric
KW  - Assessment
KW  - Elbow brace
KW  - EMG
KW  - Repetitive therapy
KW  - Robotics rehabilitation
KW  - Stroke
UR  - http://www.ijpmbs.com/papers/6-E0005.pdf
MH  - adult
MH  - aged
MH  - anthropometry
MH  - *arm disease/rh [Rehabilitation]
MH  - article
MH  - Asian
MH  - *cerebrovascular accident
MH  - clinical article
MH  - clinical trial
MH  - electromyogram
MH  - *equipment design
MH  - female
MH  - human
MH  - male
MH  - muscle contraction
MH  - pain assessment
MH  - Pain Numeric Rating Scale
MH  - *portable robotics elbow brace device
MH  - *rehabilitation equipment
MH  - sensor
MH  - signal processing
MH  - *portable robotics elbow brace device/ct [Clinical Trial]
MH  - *rehabilitation equipment/ct [Clinical Trial]
AB  - To help the neurological patients regain mobility to their impaired arms, a robotic rehabilitation device (called RSP-60) is developed for this purpose. This paper presents the development of a lightweight portable robotics elbow brace device that fits snugly onto Asian patients with weak upper-limb impairment for repetitive elbow flexion and extension rehabilitation without the presence of the therapists. The device is integrated with surface electromyogram (S-EMG) sensors for assistive & assessment purpose, LabVIEW based interface and built in signal processing module for interactive actuation of device. A secondary anthropometric data are mainly collected from Asian subjects with age ranges of 18 to 60 years & above and statistically analysed to use as a design guideline. Pilot clinical trial was carried out with post-stroke patients to access a safety aspect of using the device and evaluate the performance of the device in terms of a valuable therapist's time saving, usage of bio-feedback for active assistive & assessment, usability and users' perception towards using robotics device in rehabilitation. Both experimental condition data and qualitative results are presented and a pain numeric rating scale (NRS) is used for pain assessment tool.
      Copyright © 2016 Int. J. Pharm. Med. Biol. Sci.
RF  - 29
EC  - Rehabilitation and Physical Medicine [19], Biophysics, Bioengineering and Medical Instrumentation [27], Neurology and Neurosurgery [8]
IS  - 2278-5221
DO  - http://dx.doi.org/10.18178/ijpmbs.5.1.13-16-37
LG  - English
SL  - English
SU  - Journal
PT  - Article
EM  - 201600
RD  - 20160325
DC  - 20160322
YR  - 2016
SI  - Enhancement type="8" status="002"
CR  - Copyright 2016 Elsevier B.V., All rights reserved.
XL  - http://ovidsp.ovid.com/ovidweb.cgi?T=JS&CSC=Y&NEWS=N&PAGE=fulltext&D=emed18&AN=609096772
XL  - http://sfxeu07.hosted.exlibrisgroup.com/bham?sid=OVID:embase&id=pmid:&id=doi:10.18178%2Fijpmbs.5.1.13-16-37&issn=2278-5221&isbn=&volume=5&issue=1&spage=31&pages=31-37&date=2016&title=International+Journal+of+Pharma+Medicine+and+Biological+Sciences&atitle=Design+and+development+of+robotic+rehabilitation+device+for+post+stroke+therapy&aulast=Phyo&pid=%3Cauthor%3EPhyo+S.T.%3C%2Fauthor%3E%3CAN%3E609096772%3C%2FAN%3E%3CDT%3EArticle%3C%2FDT%3E

<71. >
VN  - Ovid Technologies
DB  - Embase
UI  - 608937391
EU  - 20160210214
ST  - EMBASE
AU  - Bardal E.M.
AU  - Roeleveld K.
AU  - Ihlen E.
AU  - Mork P.J.
AE  - Bardal E.M.; ellen.bardal@ntnu.no
IN  - (Bardal, Roeleveld, Ihlen) Department of Neuroscience, Norwegian University of Science and Technology, Trondheim N-7491, Norway
      (Mork) Department of Public Health and General Practice, Norwegian University of Science and Technology, Trondheim N-7491, Norway
AD  - E.M. Bardal, Department of Neuroscience, Norwegian University of Science and Technology, Trondheim N-7491, Norway. E-mail: ellen.bardal@ntnu.no
CP  - United Kingdom
TI  - Micro movements of the upper limb in fibromyalgia: The relation to proprioceptive accuracy and visual feedback.
SO  - Journal of Electromyography and Kinesiology. 26 (pp 1-7), 2016. Date of Publication: February 01, 2016.
PB  - Elsevier Ltd
TJ  - Journal of Electromyography and Kinesiology
KW  - Motor control
KW  - Pain
KW  - Physiological tremor
KW  - Shoulder joint
UR  - http://www.elsevier.com/locate/jelekin
MH  - accuracy
MH  - adult
MH  - article
MH  - body posture
MH  - clinical article
MH  - controlled study
MH  - deltoid muscle
MH  - disease association
MH  - electromyography
MH  - female
MH  - *fibromyalgia
MH  - human
MH  - *limb movement
MH  - male
MH  - motor performance
MH  - muscle contraction
MH  - priority journal
MH  - *proprioceptive feedback
MH  - task performance
MH  - trapezius muscle
MH  - *visual feedback
MH  - visuomotor coordination
AB  - The purpose of this study was to explore the role of visual and proprioceptive feedback in upper limb posture control in fibromyalgia (FM) and to assess the coherence between acceleration measurements of upper limb micro movements and surface electromyography (sEMG) of shoulder muscle activity (upper trapezius and deltoid). Twenty-five female FM patients and 25 age- and sex-matched healthy controls (HCs) performed three precision motor tasks: (1) maintain a steady shoulder abduction angle of 45degree while receiving visual feedback about upper arm position and supporting external loads (0.5, 1, or 2 kg), (2) maintain the same shoulder abduction angle without visual feedback (eyes closed) and no external loading, and (3) a joint position sense test (i.e., assessment of proprioceptive accuracy). Patients had more extensive increase in movement variance than HCs when visual feedback was removed (P < 0.03). Proprioceptive accuracy was related to movement variance in HCs (R >= 0.59, P <= 0.002), but not in patients (R <= 0.25, P >= 0.24). There was no difference between patients and HCs in coherence between sEMG and acceleration data. These results may indicate that FM patients are more dependent on visual feedback and less reliant on proprioceptive information for upper limb posture control compared to HCs.
      Copyright © 2015 Elsevier Ltd.
RF  - 32
EC  - Ophthalmology [12], Neurology and Neurosurgery [8]
IS  - 1050-6411
EN  - 1873-5711
DO  - http://dx.doi.org/10.1016/j.jelekin.2015.12.006
CD  - JEKIE
LG  - English
SL  - English
SU  - Journal
PT  - Article
EM  - 201600
RD  - 20160328
DC  - 20160316
YR  - 2016
SI  - Enhancement type="8" status="002"
CR  - Copyright 2016 Elsevier B.V., All rights reserved.
XL  - http://ovidsp.ovid.com/ovidweb.cgi?T=JS&CSC=Y&NEWS=N&PAGE=fulltext&D=emed18&AN=608937391
XL  - http://sfxeu07.hosted.exlibrisgroup.com/bham?sid=OVID:embase&id=pmid:&id=doi:10.1016%2Fj.jelekin.2015.12.006&issn=1050-6411&isbn=&volume=26&issue=&spage=1&pages=1-7&date=2016&title=Journal+of+Electromyography+and+Kinesiology&atitle=Micro+movements+of+the+upper+limb+in+fibromyalgia%3A+The+relation+to+proprioceptive+accuracy+and+visual+feedback&aulast=Bardal&pid=%3Cauthor%3EBardal+E.M.%3C%2Fauthor%3E%3CAN%3E608937391%3C%2FAN%3E%3CDT%3EArticle%3C%2FDT%3E

<72. >
VN  - Ovid Technologies
DB  - Embase
UI  - 608316798
EU  - 20160123972
ST  - EMBASE
AU  - Bonato L.L.
AU  - Quinelato V.
AU  - Pinheiro A.D.R.
AU  - Amaral M.V.G.
AU  - De Souza F.N.
AU  - Lobo J.C.
AU  - Aguiar D.P.
AU  - Augusto L.M.M.
AU  - Vieira A.R.
AU  - Salles J.I.
AU  - Cossich V.R.A.
AU  - Guimaraes J.A.M.
AU  - De Gouvea C.V.D.
AU  - Granjeiro J.M.
AU  - Casado P.L.
AE  - Casado P.L.; plcasado@hotmail.com
IN  - (Bonato, Quinelato, De Souza, Casado) School of Dentistry, Clinical Research Unit, Fluminense Federal University, Rua Mario Santos Braga 28, Niteroi, RJ 24020-140, Brazil
      (Amaral) Department of Orthopedic Surgery, Center of Shoulder and Elbow Surgery, National Institute of Traumatology and Orthopedics, Rio de Janeiro, RJ, Brazil
      (Lobo) Clinical Research Unit and Biology Institute, Fluminense Federal University, Niteroi, RJ, Brazil
      (Aguiar, Augusto) Research Division, National Institute of Traumatology and Orthopedics, Rio de Janeiro, RJ, Brazil
      (Vieira) Department of Oral Biology, School of Dental Medicine, University of Pittsburgh, Pittsburgh, United States
      (Salles, Cossich) Neuromuscular Research Laboratory, National Institute of Traumatology and Orthopedics, Rio de Janeiro, RJ, Brazil
      (Guimaraes) Department of Trauma and Orthopedic Surgery, National Institute of Traumatology and Orthopedics, Rio de Janeiro, RJ, Brazil
      (De Gouvea) Department of Prosthodontics, Fluminense Federal University, Niteroi, RJ, Brazil
      (Granjeiro) National Institute of Metrology, Quality and Technology, Rio de Janeiro, RJ, Brazil
      (Granjeiro) Cell Therapy Center, Clinical Research Unit, Biology Institute, Fluminense Federal University, Niteroi, RJ, Brazil
      (Pinheiro) Dental Clinical Department and Oral Implantology Post-graduation, Fluminense Federal University, Niteroi, RJ, Brazil
AD  - P.L. Casado, School of Dentistry, Clinical Research Unit, Fluminense Federal University, Rua Mario Santos Braga 28, Niteroi, RJ 24020-140, Brazil. E-mail: plcasado@hotmail.com
CP  - United Kingdom
TI  - ESRRB polymorphisms are associated with comorbidity of temporomandibular disorders and rotator cuff disease.
SO  - International Journal of Oral and Maxillofacial Surgery. 45 (3) (pp 323-331), 2016. Date of Publication: 01 Mar 2016.
PB  - Churchill Livingstone
TJ  - International Journal of Oral and Maxillofacial Surgery
KW  - disease susceptibility
KW  - estradiol
KW  - polymorphism
KW  - rotator cuff disease
KW  - temporomandibular disorder
UR  - http://www.elsevier-international.com/journals/ijom/
MH  - adult
MH  - article
MH  - biomechanics
MH  - burning sensation
MH  - comorbidity
MH  - controlled study
MH  - cross sectional study
MH  - deltoid muscle
MH  - electromyography
MH  - estradiol blood level
MH  - ethnicity
MH  - female
MH  - gene frequency
MH  - genetic association
MH  - genetic difference
MH  - genetic variability
MH  - genotype
MH  - haplotype
MH  - human
MH  - *jaw disease/et [Etiology]
MH  - major clinical study
MH  - male
MH  - masseter muscle
MH  - muscle contraction
MH  - neck muscle
MH  - otalgia
MH  - *rotator cuff injury/et [Etiology]
MH  - *single nucleotide polymorphism
MH  - sternocleidomastoid muscle
MH  - temporalis muscle
MH  - tooth pain
MH  - trapezius muscle
MH  - estradiol/ec [Endogenous Compound]
MH  - estriol/ec [Endogenous Compound]
MH  - *estrogen receptor/ec [Endogenous Compound]
MH  - *estrogen related receptor beta/ec [Endogenous Compound]
MH  - estrone/ec [Endogenous Compound]
MH  - unclassified drug
AB  - Temporomandibular disorders (TMD) are associated with comorbidity. Shoulder pain is among the symptoms associated with TMD. The purpose of this study was to investigate the association between TMD and rotator cuff disease (RCD) and related genetic aspects. All subjects underwent orofacial and shoulder examinations. The control group comprised 30 subjects with no pain. Affected subjects were divided into three groups: RCD (TMD-free, n = 16), TMD (RCD-free, n = 13), and TMD/RCD (patients with both RCD and TMD, n = 49). A total of eight single nucleotide polymorphisms in the ESRRB gene were investigated. A chemiluminescent immunoassay was used to measure estradiol levels. Surface electromyography recorded head and cervical muscle activity. The chi<sup>2</sup> test and Student t-test/Mann-Whitney test were used to assess the significance of nominal and continuous variables. A P-value of <0.05 was considered significant. TMD subjects were seven times more susceptible to RCD than controls. The rs1676303 TT (P = 0.02) and rs6574293 GG (P = 0.04) genotypes were associated with RCD and TMD, respectively. TMD/RCD subjects showed associations with rs4903399 (P = 0.02), rs10132091 (P = 0.02), and CTTCTTAG/CCTCTCAG (P = 0.01) haplotypes and lower muscle activity. Estradiol levels were similar among groups. This study supports TMD as a risk factor for RCD. ESRRB haplotypes and low muscle activity are common biomechanical characteristics in subjects with both diseases.
      Copyright © 2015 International Association of Oral and Maxillofacial Surgeons.
RF  - 41
EC  - Otorhinolaryngology [11], Human Genetics [22], Orthopedic Surgery [33]
RN  - 50-28-2 (estradiol); 50-27-1 (estriol); 53-16-7 (estrone)
IS  - 0901-5027
EN  - 1399-0020
DO  - http://dx.doi.org/10.1016/j.ijom.2015.10.007
CD  - IJOSE
LG  - English
SL  - English
SU  - Journal
PT  - Article
EM  - 201600
RD  - 20160227
DC  - 20160226
YR  - 2016
SI  - Enhancement type="8" status="002"
CR  - Copyright 2016 Elsevier B.V., All rights reserved.
XL  - http://ovidsp.ovid.com/ovidweb.cgi?T=JS&CSC=Y&NEWS=N&PAGE=fulltext&D=emed18&AN=608316798
XL  - http://sfxeu07.hosted.exlibrisgroup.com/bham?sid=OVID:embase&id=pmid:&id=doi:10.1016%2Fj.ijom.2015.10.007&issn=0901-5027&isbn=&volume=45&issue=3&spage=323&pages=323-331&date=2016&title=International+Journal+of+Oral+and+Maxillofacial+Surgery&atitle=ESRRB+polymorphisms+are+associated+with+comorbidity+of+temporomandibular+disorders+and+rotator+cuff+disease&aulast=Bonato&pid=%3Cauthor%3EBonato+L.L.%3C%2Fauthor%3E%3CAN%3E608316798%3C%2FAN%3E%3CDT%3EArticle%3C%2FDT%3E

<73. >
VN  - Ovid Technologies
DB  - Embase
UI  - 613371413
EU  - 20160868335
ST  - EMBASE
AU  - Bradnam L.V.
AU  - McDonnell M.N.
AU  - Ridding M.C.
AE  - Bradnam L.V.; lynley.bradnam@uts.edu.au
AE  - McDonnell M.N.; michelle.mcdonnell@unisa.edu.au
AE  - Ridding M.C.; michael.ridding@adelaide.edu.au
IN  - (Bradnam) Discipline of Physiotherapy, Graduate School of Health, University of Technology Sydney, Sydney, NSW 2007, Australia
      (Bradnam) Discipline of Physiotherapy, School of Health Sciences, Flinders University, Adelaide, SA 5001, Australia
      (McDonnell) Sansom Institute for Health Research, School of Health Sciences, University of South Australia, Adelaide, SA 5001, Australia
      (Ridding) Robinson Research Institute, School of Medicine, University of Adelaide, Adelaide, SA 5005, Australia
AD  - L.V. Bradnam, Discipline of Physiotherapy, Graduate School of Health, University of Technology Sydney, Sydney, NSW 2007, Australia. E-mail: lynley.bradnam@uts.edu.au
CP  - Switzerland
TI  - Cerebellar intermittent theta-burst stimulation and motor control training in individuals with cervical dystonia.
SO  - Brain Sciences. 6 (4) (no pagination), 2016. Article Number: 56. Date of Publication: 01 Dec 2016.
PB  - MDPI AG (Postfach, Basel CH-4005, Switzerland)
TJ  - Brain Sciences
KW  - CDQ-24
KW  - Cerebellum
KW  - Cervical dystonia
KW  - Neuromodulation
KW  - TWSTRS
UR  - http://www.mdpi.com/2076-3425/6/4/56/pdf
MH  - adult
MH  - aged
MH  - article
MH  - cerebellum
MH  - *cervical dystonia
MH  - clinical article
MH  - daily life activity
MH  - dexterity test
MH  - disease severity
MH  - electromyography
MH  - exercise
MH  - female
MH  - human
MH  - implicit memory
MH  - *intermittent theta burst stimulation
MH  - learning
MH  - male
MH  - middle aged
MH  - *motor control
MH  - motor coordination
MH  - motor evoked potential
MH  - nerve cell plasticity
MH  - neuromodulation
MH  - neurophysiology
MH  - outcome assessment
MH  - pain
MH  - quality of life
MH  - questionnaire
MH  - *transcranial magnetic stimulation
MH  - trapezius muscle
MH  - botulinum toxin
AB  - Background: There is emerging evidence that cervical dystonia is a neural network disorder with the cerebellum as a key node. The cerebellum may provide a target for neuromodulation as a therapeutic intervention in cervical dystonia. Objective: This study aimed to assess effects of intermittent theta-burst stimulation of the cerebellum on dystonia symptoms, quality of life, hand motor dexterity and cortical neurophysiology using transcranial magnetic stimulation. Methods: Sixteen participants with cervical dystonia were randomised into real or sham stimulation groups. Cerebellar neuromodulation was combined with motor training for the neck and an implicit learning task. The intervention was delivered over 10 working days. Outcome measures included dystonia severity and pain, quality of life, hand dexterity, and motor-evoked potentials and cortical silent periods recorded from upper trapezius muscles. Assessments were taken at baseline and after 5 and 10 days, with quality of life also measured 4 and 12 weeks later. Results: Intermittent theta-burst stimulation improved dystonia severity (Day 5, -5.44 points; p = 0.012; Day 10, -4.6 points; p = 0.025), however, effect sizes were small. Quality of life also improved (Day 5, -10.6 points, p = 0.012; Day 10, -8.6 points, p = 0.036; Week 4, -12.5 points, p = 0.036; Week 12, -12.4 points, p = 0.025), with medium or large effect sizes. There was a reduction in time to complete the pegboard task pre to post intervention (both p < 0.008). Cortical neurophysiology was unchanged by cerebellar neuromodulation. Conclusion: Intermittent theta-burst stimulation of the cerebellum may improve cervical dystonia symptoms, upper limb motor control and quality of life. The mechanism likely involves promoting neuroplasticity in the cerebellum although the neurophysiology remains to be elucidated. Cerebellar neuromodulation may have potential as a novel treatment intervention for cervical dystonia, although larger confirmatory studies are required.
      Copyright © 2016 by the authors; licensee MDPI, Basel, Switzerland.
RF  - 78
EC  - Physiology [2], Neurology and Neurosurgery [8]
CN  - ACTRN12612001182886/ANZCTR
EN  - 2076-3425
DO  - http://dx.doi.org/10.3390/brainsci6040056
LG  - English
SL  - English
GI  - Organization: *Brain Foundation*
GA  - The authors would like to acknowledge Lynton Graetz for assistance with data collection and analysis. This study was funded by the Brain Foundation, Australia and the Faculty of Medicine, Nursing and Health, Flinders University, Australia.
SU  - Journal
PT  - Article
EM  - 201600
DD  - 20161205
DC  - 20161205
YR  - 2016
SI  - Enhancement type="8" status="002"
CR  - Copyright 2016 Elsevier B.V., All rights reserved.
XL  - http://ovidsp.ovid.com/ovidweb.cgi?T=JS&CSC=Y&NEWS=N&PAGE=fulltext&D=emed18&AN=613371413
XL  - http://sfxeu07.hosted.exlibrisgroup.com/bham?sid=OVID:embase&id=pmid:&id=doi:10.3390%2Fbrainsci6040056&issn=2076-3425&isbn=&volume=6&issue=4&spage=56&pages=&date=2016&title=Brain+Sciences&atitle=Cerebellar+intermittent+theta-burst+stimulation+and+motor+control+training+in+individuals+with+cervical+dystonia&aulast=Bradnam&pid=%3Cauthor%3EBradnam+L.V.%3C%2Fauthor%3E%3CAN%3E613371413%3C%2FAN%3E%3CDT%3EArticle%3C%2FDT%3E

<74. >
VN  - Ovid Technologies
DB  - Embase
UI  - 611275818
EU  - 20160532486
ST  - EMBASE
AU  - Michener L.A.
AU  - Sharma S.
AU  - Cools A.M.
AU  - Timmons M.K.
AO  - Timmons, Mark K.; ORCID: http://orcid.org/0000-0002-6387-9521
AE  - Michener L.A.; lmichene@usc.edu
IN  - (Michener, Sharma) Division of Biokinesiology and Physical Therapy, University of Southern California, Los Angeles, CA, United States
      (Cools) Department of Rehabilitation Sciences and Physiotherapy, Faculty of Medicine and Health Sciences, Ghent University, Ghent, Belgium
      (Timmons) School of Kinesiology, Marshall University, Huntington, WV, United States
AD  - L.A. Michener, Division of Biokinesiology and Physical Therapy, University of Southern California, 1540 E Alcazar Street, CHP, G-10G, Los Angeles, CA 90089, United States. E-mail: lmichene@usc.edu
CP  - United States
TI  - Relative scapular muscle activity ratios are altered in subacromial pain syndrome.
SO  - Journal of Shoulder and Elbow Surgery. 25 (11) (pp 1861-1867), 2016. Date of Publication: 01 Nov 2016.
PB  - Mosby Inc. (E-mail: customerservice@mosby.com)
TJ  - Journal of Shoulder and Elbow Surgery
KW  - EMG
KW  - muscle activity
KW  - Scapula
KW  - serratus anterior
KW  - shoulder impingement syndrome
KW  - shoulder pain
KW  - trapezius
UR  - http://www.sciencedirect.com/science/journal/10582746
MH  - adult
MH  - aged
MH  - article
MH  - clinical article
MH  - controlled study
MH  - cross sectional study
MH  - electromyography
MH  - female
MH  - human
MH  - lower trapezius
MH  - male
MH  - middle trapezius
MH  - *muscle contraction
MH  - muscle strength
MH  - priority journal
MH  - *serratus anterior muscle
MH  - *shoulder impingement syndrome
MH  - *shoulder pain
MH  - *trapezius muscle
MH  - upper trapezius
AB  - Background Coordinated muscle activity is needed for synchronized joint motion and stability. Characterizing relative scapular muscle activity deficits in participants with shoulder pain will provide foundational knowledge to develop rehabilitation programs. Methods Participants were recruited with subacromial pain syndrome and an asymptomatic control group matched for age, gender, and dominant arm (N=56). Surface electromyographic muscle activity was recorded from the upper, middle, and lower trapezius (UT, MT, LT) and serratus anterior (SA) during 5 repetitions of a weighted arm elevation task. Muscle activity was normalized to a reference contraction and then expressed as UT/MT, UT/LT, UT/SA, and LT/SA ratios. Ratios were compared between groups and across 3 arm angle intervals during ascending and descending elevation. Results A 2x3 mixed-model analysis of variance yielded a group main effect for the UT/LT ratio, with a higher ratio in the subacromial pain group during ascending (mean difference,0.92; P=.008) and descending (mean difference,0.70; P=.030). For the LT/SA ratio, there was a group effect: a lower ratio in the subacromial group during ascending (mean difference,-0.25; P=.026) and descending (mean difference,-0.51; P=.032). There were no differences for the UT/MT or UT/SA. Discussion There is a disruption in coordination between the LT and SA and the UT and LT during an arm elevation task in patients with subacromial pain syndrome. The LT was part of both altered ratios, indicating the relative importance of the LT. Future research should determine if exercises aimed at restoring the dysfunctional LT/SA and UT/LT force couples are beneficial to reduce shoulder pain and disability in patients with unilateral shoulder pain.
      Copyright © 2016 Journal of Shoulder and Elbow Surgery Board of Trustees
RF  - 26
EC  - Orthopedic Surgery [33]
IS  - 1058-2746
EN  - 1532-6500
DO  - http://dx.doi.org/10.1016/j.jse.2016.04.010
CD  - JSESB
LG  - English
SL  - English
SU  - Journal
PT  - Article
EM  - 201600
DD  - 20161107
DC  - 20160721
YR  - 2016
SI  - Enhancement type="8" status="002"
CR  - Copyright 2016 Elsevier B.V., All rights reserved.
XL  - http://ovidsp.ovid.com/ovidweb.cgi?T=JS&CSC=Y&NEWS=N&PAGE=fulltext&D=emed18&AN=611275818
XL  - http://sfxeu07.hosted.exlibrisgroup.com/bham?sid=OVID:embase&id=pmid:&id=doi:10.1016%2Fj.jse.2016.04.010&issn=1058-2746&isbn=&volume=25&issue=11&spage=1861&pages=1861-1867&date=2016&title=Journal+of+Shoulder+and+Elbow+Surgery&atitle=Relative+scapular+muscle+activity+ratios+are+altered+in+subacromial+pain+syndrome&aulast=Michener&pid=%3Cauthor%3EMichener+L.A.%3C%2Fauthor%3E%3CAN%3E611275818%3C%2FAN%3E%3CDT%3EArticle%3C%2FDT%3E

<75. >
VN  - Ovid Technologies
DB  - Embase
UI  - 612035557
EU  - 20160656209
ST  - EMBASE
AU  - Ovsyannikova A.K.
AU  - Rymar O.D.
AU  - Shakhtshneider E.V.
AU  - Klimontov V.V.
AU  - Koroleva E.A.
AU  - Myakina N.E.
AU  - Voevoda M.I.
AE  - Klimontov V.V.; klimontov@mail.ru
IN  - (Ovsyannikova, Rymar, Shakhtshneider, Voevoda) Institute of Internal and Preventive Medicine, Bogatkov Str., 175/1, Novosibirsk 630089, Russian Federation
      (Klimontov, Koroleva, Myakina) Institute of Clinical and Experimental Lymphology, Timakov Str., 2, Novosibirsk 630060, Russian Federation
AD  - V.V. Klimontov, Institute of Clinical and Experimental Lymphology, Timakov Str., 2, Novosibirsk 630060, Russian Federation. E-mail: klimontov@mail.ru
CP  - United Kingdom
TI  - ABCC8-Related Maturity-Onset Diabetes of the Young (MODY12): Clinical Features and Treatment Perspective.
SO  - Diabetes Therapy. 7 (3) (pp 591-600), 2016. Date of Publication: 01 Sep 2016.
PB  - Springer Healthcare (E-mail: kathleen.burke@springer.com)
TJ  - Diabetes Therapy
KW  - ABCC8
KW  - Dapagliflozin
KW  - Glucose variability
KW  - Maturity-onset diabetes of the young
KW  - SGLT2 inhibitor
KW  - Sulfonylurea receptor
UR  - http://www.springer.com/medicine/internal/journal/13300
MH  - adult
MH  - article
MH  - atherosclerosis
MH  - blurred vision
MH  - burning sensation
MH  - case report
MH  - diabetic macular edema
MH  - diabetic retinopathy
MH  - Doppler flowmetry
MH  - echocardiography
MH  - echography
MH  - electromyography
MH  - epilepsy/dt [Drug Therapy]
MH  - gene mutation
MH  - headache
MH  - heart left ventricle ejection fraction
MH  - human
MH  - hydrocephalus
MH  - hypertension
MH  - hypoglycemia
MH  - insulin dependent diabetes mellitus/dt [Drug Therapy]
MH  - laser coagulation
MH  - leg pain
MH  - male
MH  - microalbuminuria
MH  - *non insulin dependent diabetes mellitus/di [Diagnosis]
MH  - nuclear magnetic resonance imaging
MH  - ophthalmoscopy
MH  - paresthesia
MH  - polyuria
MH  - priority journal
MH  - sensory neuropathy
MH  - weight reduction
MH  - xerostomia
MH  - *ABC transporter G1/ec [Endogenous Compound]
MH  - alanine aminotransferase/ec [Endogenous Compound]
MH  - aspartate aminotransferase/ec [Endogenous Compound]
MH  - dapagliflozin/dt [Drug Therapy]
MH  - gliclazide/dt [Drug Therapy]
MH  - hemoglobin A1c/ec [Endogenous Compound]
MH  - insulin glargine/dt [Drug Therapy]
MH  - insulin lispro/dt [Drug Therapy]
MH  - low density lipoprotein cholesterol/ec [Endogenous Compound]
MH  - phenobarbital/dt [Drug Therapy]
MH  - uric acid/ec [Endogenous Compound]
MH  - vildagliptin/dt [Drug Therapy]
XT  - epilepsy / drug therapy / phenobarbital
XT  - insulin dependent diabetes mellitus / drug therapy / dapagliflozin
XT  - insulin dependent diabetes mellitus / drug therapy / gliclazide
XT  - insulin dependent diabetes mellitus / drug therapy / insulin glargine
XT  - insulin dependent diabetes mellitus / drug therapy / insulin lispro
XT  - insulin dependent diabetes mellitus / drug therapy / vildagliptin
XT  - dapagliflozin / drug therapy / insulin dependent diabetes mellitus
XT  - gliclazide / drug therapy / insulin dependent diabetes mellitus
XT  - insulin glargine / drug therapy / insulin dependent diabetes mellitus
XT  - insulin lispro / drug therapy / insulin dependent diabetes mellitus
XT  - phenobarbital / drug therapy / epilepsy
XT  - vildagliptin / drug therapy / insulin dependent diabetes mellitus
AB  - Maturity-onset diabetes of the young (MODY) is a heterogeneous group of diseases associated with gene mutations leading to dysfunction of pancreatic beta-cells. Thirteen identified MODY variants differ from each other by the clinical course and treatment requirement. Currently, MODY subtypes 1-5 are best-studied, descriptions of the other forms are sporadic. This article reports a MODY12 clinical case, caused by a mutation in the gene of the ATP-binding cassette transporter sub-family C member 8 (ABCC8), encoding sulfonylurea receptor 1. Diabetes manifested in a 27-year-old non-obese man with epilepsy in anamnesis. No evidence of ketosis was present, pancreatic antibodies were undetectable, and C-peptide remained within the reference range. During the initial investigation, non-proliferative diabetic retinopathy and elevated albumin excretion rate was revealed. After 4 months, diabetes was complicated by pre-proliferative retinopathy and diabetic macular edema. Recurrent hypoglycemia and an increase in body weight was observed on moderate and even small insulin doses. Taking into account the clinical features and the presence of diabetes in four generations on the maternal side, screening for all MODY subtypes was performed. A mutation in the ABCC8 gene was found in proband and in his mother. After the insulin discontinuation, gliclazide modified release combined with sodium/glucose cotransporter 2 (SGLT2) inhibitors was started. This treatment eliminated hypoglycemia and improved glycemic variability parameters. A decrease in the amplitude of glucose excursions was documented by continuous glucose monitoring. After 3 months of treatment, glycemic control was still optimal, and no hypoglycemic episodes were observed. The case report demonstrates the clinical features of ABCC8-associated MODY and the therapeutic potential of a combination of sulfonylurea with SGLT2 inhibitor in this disease.
      Copyright © 2016, The Author(s).
RF  - 28
EC  - Clinical and Experimental Biochemistry [29], Drug Literature Index [37], Internal Medicine [6]
RN  - 9000-86-6 (alanine aminotransferase); 9014-30-6 (alanine aminotransferase); 9000-97-9 (aspartate aminotransferase); 461432-26-8 (dapagliflozin); 21187-98-4 (gliclazide); 62572-11-6 (hemoglobin A1c); 160337-95-1 (insulin glargine); 133107-64-9 (insulin lispro); 50-06-6 (phenobarbital); 57-30-7 (phenobarbital); 8028-68-0 (phenobarbital); 69-93-2 (uric acid); 274901-16-5 (vildagliptin)
EZ  - EC 2.6.1.2 (alanine aminotransferase); EC 2.6.1.1 (aspartate aminotransferase).
IS  - 1869-6953
EN  - 1869-6961
DO  - http://dx.doi.org/10.1007/s13300-016-0192-9
LG  - English
SL  - English
SU  - Journal
PT  - Article
EM  - 201600
DD  - 20160919
DC  - 20160918
YR  - 2016
SI  - Enhancement type="8" status="002"
CR  - Copyright 2016 Elsevier B.V., All rights reserved.
XL  - http://ovidsp.ovid.com/ovidweb.cgi?T=JS&CSC=Y&NEWS=N&PAGE=fulltext&D=emed18&AN=612035557
XL  - http://sfxeu07.hosted.exlibrisgroup.com/bham?sid=OVID:embase&id=pmid:&id=doi:10.1007%2Fs13300-016-0192-9&issn=1869-6953&isbn=&volume=7&issue=3&spage=591&pages=591-600&date=2016&title=Diabetes+Therapy&atitle=ABCC8-Related+Maturity-Onset+Diabetes+of+the+Young+%28MODY12%29%3A+Clinical+Features+and+Treatment+Perspective&aulast=Ovsyannikova&pid=%3Cauthor%3EOvsyannikova+A.K.%3C%2Fauthor%3E%3CAN%3E612035557%3C%2FAN%3E%3CDT%3EArticle%3C%2FDT%3E

<76. >
VN  - Ovid Technologies
DB  - Embase
UI  - 612452045
ST  - CONFERENCE ABSTRACT
AU  - Joyce T.Z.
AU  - Arulanandam S.
AU  - Sandhu G.S.
AU  - Birchall M.
AD  - T.Z. Joyce
TI  - Ehlers-danlos syndrome and the laryngologist: A case series.
SO  - Otolaryngology - Head and Neck Surgery (United States). Conference: Annual Meeting of the American Academy of Otolaryngology-Head and Neck Surgery Foundation 2016. United States. 155 (pp P213), 2016. Date of Publication: September 2016.
CS  - 20160918
CE  - 20160921
PB  - SAGE Publications Inc.
MH  - airway
MH  - awareness
MH  - *case study
MH  - clinical article
MH  - coordination disorder
MH  - counseling
MH  - diagnosis
MH  - diagnostic value
MH  - doctor patient relation
MH  - dysphagia
MH  - dysphonia
MH  - *Ehlers Danlos syndrome
MH  - electromyography
MH  - gastrointestinal endoscopy
MH  - human
MH  - pH
MH  - radiology
MH  - sore throat
MH  - subglottic stenosis
MH  - surgery
MH  - upper gastrointestinal tract
MH  - vocal cord
AB  - Objectives: This is the first series to our knowledge of potential presentations of Ehlers-Danlos syndrome to the laryngologist. The 9 patients in this series presented to the tertiary referral airway and voice services of 2 hospitals in London, United Kingdom, from 2012 to 2015. Five patients presented with dysphagia, 1 patient with dysphonia, 1 patient with impaired vocal cord mobility, 1 patient with chronic throat pain, and the last patient with glottic and subglottic stenosis. Routine investigations such as nasal and upper gastrointestinal endoscopy, pH studies, laryngeal electromyography, and radiologic investigations were of limited diagnostic value in the evaluation of these patients' complaints. Clinical findings on examination of the upper aerodigestive tract were also subtle, such as that of generalized laxity of laryngeal and esophageal musculature and incoordination of vocal fold movement. Management of these patients was mainly conservative and included therapy and counseling. Surgical intervention was undertaken in 3 of these cases to improve the airway and swallowing. Laryngologic and upper digestive tract complaints are relatively common, although varied, in Ehlers- Danlos syndrome; hence, awareness of the other systemic manifestations of the syndrome would aid the laryngologist faced with a diagnostic dilemma in a yet-undiagnosed patient.
IS  - 1097-6817
DO  - http://dx.doi.org/10.1177/0194599816655337f
LG  - English
SL  - English
SU  - Journal
PT  - Conference Abstract
EM  - 201600
DD  - 20161005
DC  - 20161005
YR  - 2016
CR  - Copyright 2016 Elsevier B.V., All rights reserved.
XL  - http://ovidsp.ovid.com/ovidweb.cgi?T=JS&CSC=Y&NEWS=N&PAGE=fulltext&D=emed18&AN=612452045
XL  - http://sfxeu07.hosted.exlibrisgroup.com/bham?sid=OVID:embase&id=pmid:&id=doi:10.1177%2F0194599816655337f&issn=1097-6817&isbn=&volume=155&issue=1&spage=P213&pages=P213&date=2016&title=Otolaryngology+-+Head+and+Neck+Surgery+%28United+States%29&atitle=Ehlers-danlos+syndrome+and+the+laryngologist%3A+A+case+series&aulast=Joyce&pid=%3Cauthor%3EJoyce+T.Z.%3C%2Fauthor%3E%3CAN%3E612452045%3C%2FAN%3E%3CDT%3EConference+Abstract%3C%2FDT%3E

<77. >
VN  - Ovid Technologies
DB  - Embase
UI  - 612036778
ST  - CONFERENCE ABSTRACT
AU  - Austad S.
AU  - Hackworth J.
AU  - Gooding I.
AU  - Voogd E.
AU  - Sigmon C.
IN  - (Austad, Hackworth, Gooding, Voogd, Sigmon) Naval Medical Center San Diego, San Diego, CA, United States
AD  - S. Austad, Naval Medical Center San Diego, San Diego, CA, United States
TI  - Case report: Femoral nerve injury following cooled radiofrequency lesioning for the treatment of hip pain despite ultrasound guidance and motor testing.
SO  - Postgraduate Medicine. Conference: 2016 Pain Week Conference. United States. 128 (pp 8), 2016. Date of Publication: 2016.
CS  - 20160906
CE  - 20160910
PB  - Taylor and Francis Inc.
MH  - acupuncture
MH  - body mass
MH  - *burn
MH  - case report
MH  - chiropractic
MH  - female
MH  - *femoral nerve
MH  - femoral neuropathy
MH  - femoroacetabular impingement
MH  - femur
MH  - gait
MH  - hip arthroscopy
MH  - *hip pain
MH  - human
MH  - hypesthesia
MH  - imaging
MH  - knee
MH  - motor unit potential
MH  - muscle excitation
MH  - nerve injury
MH  - nerve transplantation
MH  - paralysis
MH  - physiotherapy
MH  - quadriceps femoris muscle
MH  - *radiofrequency ablation
MH  - reassurance
MH  - safety
MH  - saphenous nerve
MH  - symptom
MH  - *ultrasound
MH  - weakness
MH  - local anesthetic agent
MH  - nonsteroid antiinflammatory agent
AB  - Purpose Percutaneous radiofrequency ablation (RFA) of the articular branches of the obturator and femoral nerves can be an effective method for treating hip pain. No major neurovascular complications have been reported using this technique. In Cooled RFA, the temperature of the probe is reduced with circulating water, allowing for more energy use, and creation of a larger burn lesion. The larger burn area is purported to better account for the variability in the anatomic location of the target nerves and increase the efficacy of the procedure. We present a case where despite the use of recommended safety measures cooled radiofrequency lesioning at the hip resulted in severe femoral nerve injury and quadriceps paralysis. Method This is a 25 y/o female who presented with chronic right hip pain secondary to Femoroacetabular impingement syndrome She had no other significant PMH. She underwent hip arthroscopy one year previously which improved but did not eliminate her pain. Her pain continued despite extensive post op physical therapy, chiropractic treatment, and acupuncture. Her medications included only NSAID's prn. She was 5'8", 117lbs, and had a BMI of 19. She had no focal neuro deficits. Following effective diagnostic blocks of the intended nerves, Cooled RFA was performed. Safety measures employed included ultrasound imaging to locate neurovascular structures and marking 1cm wide margins on the skin, a lateral approach to pass under the neurovascular bundle, and motor testing to 2V at 2Hz without evidence of motor stimulation. Results Despite the safety measures employed, the patient developed quadriceps weakness immediately following the procedure with numbness along the femoral and saphenous nerve distribution. These symptoms persisted and physical exam 3 days later revealed 0/5 right knee extension. EMG performed at 6 weeks demonstrated no voluntary motor unit action potentials consistent with severe femoral neuropathy. There was no significant functional recovery over several months of physical therapy, gait training, and external muscle stimulation. Pt was ultimately referred to Neurosurgery, and a nerve transfer vs grafting is planned. Conclusions In this case multiple safety measures were used, but nerve injury still occurred bringing in to question the safety of cooled RF lesioning for hip pain. Exactly how the injury occurred is unclear, but with cooled RF it may be that the burn size extends beyond the area tested with motor stimulation providing a false reassurance of safety. Measures to minimize risk in the future when performing RFA for hip pain include verifying final needle position with ultrasound prior to treatment, limiting local anesthetic volume, and considering pulsed or traditional RFA in patients with low BMI's.
IS  - 1941-9260
DO  - http://dx.doi.org/10.1080/00325481.2016.1224633
LG  - English
SL  - English
SU  - Journal
PT  - Conference Abstract
EM  - 201600
DD  - 20160912
DC  - 20160910
YR  - 2016
CR  - Copyright 2016 Elsevier B.V., All rights reserved.
XL  - http://ovidsp.ovid.com/ovidweb.cgi?T=JS&CSC=Y&NEWS=N&PAGE=fulltext&D=emed18&AN=612036778
XL  - http://sfxeu07.hosted.exlibrisgroup.com/bham?sid=OVID:embase&id=pmid:&id=doi:10.1080%2F00325481.2016.1224633&issn=1941-9260&isbn=&volume=128&issue=2&spage=8&pages=8&date=2016&title=Postgraduate+Medicine&atitle=Case+report%3A+Femoral+nerve+injury+following+cooled+radiofrequency+lesioning+for+the+treatment+of+hip+pain+despite+ultrasound+guidance+and+motor+testing&aulast=Austad&pid=%3Cauthor%3EAustad+S.%3C%2Fauthor%3E%3CAN%3E612036778%3C%2FAN%3E%3CDT%3EConference+Abstract%3C%2FDT%3E

<78. >
VN  - Ovid Technologies
DB  - Embase
UI  - 72302640
ST  - CONFERENCE ABSTRACT
AU  - Goncharova Y.
AU  - Blindaruk S.
IN  - (Goncharova) KievUkraine
      (Blindaruk) Institute of Urgent and Recovery Surgery n.a. V.K.Gusak, National Academy of Medicine Science of Ukraine, Neurology, Kiev, Ukraine
AD  - Y. Goncharova, KievUkraine
TI  - Clinical case description of a patient suffering from diabetic polyneuropathy.
SO  - Pain Practice. Conference: 8th World Congress of the World Institute of Pain, WIP 2016. New York City, NY United States. Conference Publication: (var.pagings). 16 (pp 101), 2016. Date of Publication: May 2016.
CS  - 20160520
CE  - 20160523
PB  - Blackwell Publishing Inc.
MH  - *human
MH  - *diabetic neuropathy
MH  - *pain
MH  - *patient
MH  - temperature
MH  - toe
MH  - stimulation
MH  - nerve fiber
MH  - knee
MH  - sensor
MH  - therapy
MH  - velocity
MH  - hypesthesia
MH  - polyneuropathy
MH  - anesthesia
MH  - analgesic activity
MH  - hyperesthesia
MH  - ankle
MH  - vibration
MH  - dysesthesia
MH  - glucose blood level
MH  - achilles reflex
MH  - reflex
MH  - stimulus
MH  - arm
MH  - muscle strength
MH  - night
MH  - diagnosis
MH  - diabetes mellitus
MH  - tuning fork
MH  - dynamics
MH  - electromyogram
MH  - female
MH  - pregabalin
MH  - metformin
MH  - thioctic acid
MH  - glimepiride
MH  - hemoglobin
AB  - Objectives: Introduction: Multifactorial influence therapy in diabetic polyneuropathy that often lead to administration of incorrect agents and doses. Aims: Correct therapy and dose selection according to diagnosis. Methods: A 52-year old female with distal diabetic polyneuropathy and severe pain syndrome in feet and shins, burning and tingling at night; took Metformin-100 mg/BID. In 6 months symptoms worsened greatly. Hospitalized: glycemia: 6.0-10.0 mmol/l; hypertensia (II grade/II stage); diabetes mellitus (10 years). N.st.: Muscle strength is lowered; arm, knee reflexes D=S; plantar decreased; abdominal, Achilles reflexes absent. "High socks" tactile hypesthesia; temperature dysesthesia and pain hyperesthesia of low extremities distal sections of knee joint level; toes temperature anesthesia; bilateral vibratory perceptibility disturbance of low extremities (5 s tuning fork C125). Coordination insignificant intension. Romberg test: mild lurch. TSS result: 13.1 points; glycolized hemoglobin-8.0%; glycemic profile -7.0-7.6-8.0 mmol/l. EMG: Sensor-motor axon polyneuropathy. In distal stimulation point M-answer amplitude of n.peroneus: right-1.5 ?B, left-1.0mB (N: 3-5mB); n.tibialis: right -4.0mB, left-3.5mB (N: 3-10mB); with high stream strength and stimulus duration (pathologic). Speed and latence of M-answer decreased within 20%. Treatment: Metformin-100 mg/BID; Glimepiride-2 mg/BID; Pregabalin-150 mg/BID; Pentoxyphillini 2%-5.0 ml + NaCl 0.9%-200.0 ml/IV/bolus No5 alternate-day+thioctic acid; Bvitamins. Results: In 3 weeks pain syndrome disappeared; TSS scale - 1.0; toes temperature anesthesia changed to hypesthesia; vibration perceptibility improved from 5 to 7 s on medial ankles. Great improvement of general state. EMG: In 3 months left signs of sensor-motor axon polyneuropathy with positive dynamics. In distal stimulation point Manswer amplitude of n.peroneus: right -2.0?B, left -2.0mB; n.tibialis: right -5.0mB, left -4.5mB; speed and latence of Manswer left the same. Conclusion: Pregabalin helps to achieved analgesic effect earlier.
IS  - 1533-2500
DO  - http://dx.doi.org/10.1111/papr.12451
LG  - English
SL  - English
SU  - Journal
PT  - Conference Abstract
EM  - 201600
DD  - 20160607
DC  - 20160607
YR  - 2016
CR  - Copyright 2016 Elsevier B.V., All rights reserved.
XL  - http://ovidsp.ovid.com/ovidweb.cgi?T=JS&CSC=Y&NEWS=N&PAGE=fulltext&D=emed18&AN=72302640
XL  - http://sfxeu07.hosted.exlibrisgroup.com/bham?sid=OVID:embase&id=pmid:&id=doi:10.1111%2Fpapr.12451&issn=1533-2500&isbn=&volume=16&issue=&spage=101&pages=101&date=2016&title=Pain+Practice&atitle=Clinical+case+description+of+a+patient+suffering+from+diabetic+polyneuropathy&aulast=Goncharova&pid=%3Cauthor%3EGoncharova+Y.%3C%2Fauthor%3E%3CAN%3E72302640%3C%2FAN%3E%3CDT%3EConference+Abstract%3C%2FDT%3E

<79. >
VN  - Ovid Technologies
DB  - Embase
UI  - 72299572
ST  - CONFERENCE ABSTRACT
AU  - Begum R.
AU  - Suh. T.
IN  - (Begum, Suh.) Div. of Geriatrics and Palliative Medicine, University of Michigan, Ann Arbor, MI, United States
      (Begum, Suh.) Geriatrics, Ann Arbor VA Hospital, Ann Arbor, MI, United States
AD  - R. Begum, Div. of Geriatrics and Palliative Medicine, University of Michigan, Ann Arbor, MI, United States
TI  - Chronic inflammatory demyelinating polyneuropathy in older adults.
SO  - Journal of the American Geriatrics Society. Conference: American Geriatrics Society 2016 Annual Scientific Meeting. Long Beach, CA United States. Conference Publication: (var.pagings). 64 (pp S21-S22), 2016. Date of Publication: May 2016.
CS  - 20160519
CE  - 20160521
PB  - Blackwell Publishing Inc.
MH  - *chronic inflammatory demyelinating polyneuropathy
MH  - *adult
MH  - *American
MH  - *geriatrics
MH  - *society
MH  - human
MH  - infusion
MH  - patient
MH  - therapy
MH  - neuropathy
MH  - geriatrician
MH  - home care
MH  - inflammation
MH  - prevalence
MH  - myelin sheath
MH  - neurologic disease
MH  - climbing
MH  - sensation
MH  - arm
MH  - pain
MH  - female
MH  - tremor
MH  - bath
MH  - weakness
MH  - plasmapheresis
MH  - peripheral nerve
MH  - physician
MH  - prognosis
MH  - flu like syndrome
MH  - hospital
MH  - nerve biopsy
MH  - vasculitis
MH  - hospitalization
MH  - male
MH  - health care personnel
MH  - gait
MH  - independence
MH  - health
MH  - medicare
MH  - diagnosis
MH  - immune deficiency
MH  - electromyogram
MH  - methylprednisolone sodium succinate
MH  - corticosteroid
AB  - Introduction CIDP is a rare neurological disorder consisting of inflammation of peripheral nerves and destruction of myelin sheath. The prevalence is estimated from 1-7.7 per 100,000, is more common in males and rises with age. Usual symptoms are loss of strength and sensation, difficulty climbing stairs, raising arms, pain, and imbalance. Older patients usually have a slow progressive distal pattern, unlike younger patients where proximal weakness is more common. Usually a sensory or combination of sensory and motor involvement are present in older patients versus predominantly motor symptoms in younger patients. Treatment consists of IVIG, plasmapheresis, and/or corticosteroids. Long-term prognosis data is limited but two-thirds of patients respond to a single standard therapy. Case A 70 year old female with history of two episodes of AIDP who continued to have an inflammatory neuropathy consistent with CIDP. In 1993 she had an episode of sensory loss following a flu-like illness and established care with the neuromuscular clinic. A nerve biopsy revealed vasculitis. EMG in 2002 showed sensory greater than motor axonal neuropathy. She has had multiple hospitalizations for CIDP, treated with IVIG and Solumedrol. Her neuropathy limits her mobility and produces a disabling tremor; PACE is providing home care for chore services and bathing. IVIG infusion is currently being provided to her at home through PACE, but there have been several instances where it was difficult to get home infusions. Discussion Geriatricians should know that CIDP is more common with age and can cause gait abnormalities and motor/sensory deficits, limiting functional independence. Challenges in providing home IVIG infusion include ensuring safe administration, cost of therapy, home care agencies administering infusions, and coordination among patients, healthcare providers, and health plans. Medicare requires a diagnosis of primary immune deficiency and the physician must decide that it's medically appropriate for home IVIG therapy. Part B covers IVIG, but doesn't pay for the services and items related to the infusion. Any Infusions not covered by part B could be covered by part D. Most plans that cover IVIG at home require prior authorization. These challenges can delay treatment; thus, geriatricians need to be aware of them.
IS  - 1532-5415
DO  - http://dx.doi.org/10.1111/jgs.14231
LG  - English
SL  - English
SU  - Journal
PT  - Conference Abstract
EM  - 201600
DD  - 20160607
DC  - 20160604
YR  - 2016
CR  - Copyright 2016 Elsevier B.V., All rights reserved.
XL  - http://ovidsp.ovid.com/ovidweb.cgi?T=JS&CSC=Y&NEWS=N&PAGE=fulltext&D=emed18&AN=72299572
XL  - http://sfxeu07.hosted.exlibrisgroup.com/bham?sid=OVID:embase&id=pmid:&id=doi:10.1111%2Fjgs.14231&issn=1532-5415&isbn=&volume=64&issue=&spage=S21&pages=S21-S22&date=2016&title=Journal+of+the+American+Geriatrics+Society&atitle=Chronic+inflammatory+demyelinating+polyneuropathy+in+older+adults&aulast=Begum&pid=%3Cauthor%3EBegum+R.%3C%2Fauthor%3E%3CAN%3E72299572%3C%2FAN%3E%3CDT%3EConference+Abstract%3C%2FDT%3E

<80. >
VN  - Ovid Technologies
DB  - Embase
UI  - 72289239
ST  - CONFERENCE ABSTRACT
AU  - Iv C.
AU  - Kraslow M.L.
AU  - Nall R.
IN  - (Nall) University of Florida, Gainseville, FL, United States
      (Iv, Kraslow) University of Florida, College of Medicine, Gainesville, FL, United States
AD  - C. Iv, University of Florida, College of Medicine, Gainesville, FL, United States
TI  - Migrating bell's palsy: A case of neurosarcoidosis.
SO  - Journal of General Internal Medicine. Conference: 39th Annual Meeting of the Society of General Internal Medicine, SGIM 2016. Hollywood, FL United States. Conference Publication: (var.pagings). 31 (2 SUPPL. 1) (pp S676-S677), 2016. Date of Publication: May 2016.
CS  - 20160511
CE  - 20160514
PB  - Springer New York LLC
MH  - *society
MH  - *sarcoidosis
MH  - *internal medicine
MH  - *Bell palsy
MH  - human
MH  - diagnosis
MH  - patient
MH  - cranial nerve
MH  - facial nerve paralysis
MH  - headache
MH  - granuloma
MH  - eye
MH  - thorax
MH  - paralysis
MH  - wheezing
MH  - photosensitivity
MH  - neuropathy
MH  - dizziness
MH  - brain
MH  - seizure
MH  - neurologic disease
MH  - nuclear magnetic resonance imaging
MH  - hypophysis
MH  - lymphadenopathy
MH  - blurred vision
MH  - cerebrospinal fluid
MH  - central nervous system
MH  - facial expression
MH  - sensation
MH  - brain damage
MH  - cerebrovascular disease
MH  - peripheral neuropathy
MH  - cheek
MH  - brain disease
MH  - aseptic meningitis
MH  - examination
MH  - lagophthalmos
MH  - hearing impairment
MH  - hemoptysis
MH  - systemic disease
MH  - dyspnea
MH  - neurological complication
MH  - fatigue
MH  - fever
MH  - male
MH  - arthralgia
MH  - rash
MH  - lymphocyte
MH  - amnesia
MH  - immunosuppressive treatment
MH  - diseases
MH  - biopsy
MH  - parenchyma
MH  - inflammation
MH  - pelvis
MH  - leukocytosis
MH  - lymph node
MH  - mediastinum lymph node
MH  - cytology
MH  - meningitis
MH  - peripheral nervous system
MH  - myopathy
MH  - physician
MH  - electromyography
MH  - fine needle aspiration biopsy
MH  - alpha chain
MH  - lung nodule
MH  - coughing
MH  - mandibular nerve
MH  - leukocyte
MH  - cave
MH  - spinal cord lesion
MH  - corpus callosum
MH  - tinnitus
MH  - hydrocephalus
MH  - diagnostic imaging
MH  - flow cytometry
MH  - abdomen
MH  - cyst
MH  - infection
MH  - inflammatory disease
MH  - Babinski reflex
MH  - neoplasm
MH  - paresthesia
MH  - motor performance
MH  - dysarthria
MH  - medical history
MH  - African American
MH  - prednisone
MH  - glucose
MH  - protein
MH  - marker
MH  - methotrexate
MH  - receptor
MH  - immunoglobulin G
AB  - LEARNING OBJECTIVE #1: Recognize the neurological clinical manifestations of sarcoidosis. LEARNING OBJECTIVE #2: Describe the diagnostic approach to neurosarcoidosis. CASE: A 31 year old African American male with no significant past medical history presented with a 2 month history of constant headache and a migrating Bell's palsy. Two months prior to evaluation, patient experienced a facial palsy of his right lower face associated with dysarthria of complex words. One week later, he developed a persistent headache (8/10 in severity). Additional symptoms included a dry cough, swollen right preauricular lymph node, right eye blurred vision, and photosensitivity. Three weeks later, his left lower face became paralyzed, associated with left eye blurred vision, photosensitivity, and lagophthalmos. As he developed left-sided palsy, he regained motor function in the right lower face, but noted persistent tingling and numbness. Headache, tinnitus, dizziness, and left-sided facial palsy continued to presentation. Prior to admission, the patient took prednisone to reduce his facial palsy symptoms. He denied seizures, memory loss, coordination impairments, skin rashes, joint pain, fever, fatigue, shortness of breath, wheezing, or hemoptysis. On physical exam, patient was alert and oriented. Cranial nerve (CN) examination revealed normal bilateral sensation to light touch. Unable to smile on left, normal movement on right. Right cheek could puff air, but it seeped out of the left side of the mouth. Left eye could be pried open. All other cranial nerves intact. Babinski sign positive in left foot. Exam otherwise unremarkable except for minimal expiratory wheezing in the right lower lobe. Contrast MRI of the brain revealed a cyst in the corpus callosum and enhancement around right Meckel's cave and right CN VII extending into the proximal right mandibular nerve. Chest CT showed bilateral centrilobular pulmonary nodules with mediastinal and hilar lymphadenopathy. A fine needle biopsy of mediastinal lymph nodes indicated epithelioid granulomas consistent with sarcoidosis. CSF analysis revealed elevated protein and leukocytosis (95 % lymphocytes) with normal glucose. Infectious workup was negative. Patient was started on 60 mg oral prednisone once daily to be tapered every 2 weeks. Given no improvement at 6 weeks, methotrexate was added for long-term immunosuppression. DISCUSSION: Sarcoidosis is an idiopathic multisystemic non-infectious inflammatory disorder characterized by noncaseating granulomas. Only 5-10 % of patients with systemic sarcoidosis have neurological complications resulting in neurosarcoidosis (NS). However post-mortem studies indicate central nervous system (CNS) involvement in up to 25 %, suggesting the underdiagnosis of NS. Clinical diagnosis relies on the Zajicek criteria, which defines the likelihood of a NS diagnosis as definitive, probable, or possible, based on the amount of evidence. Noncaseating granulomas in the CNS are the histopathological hallmark of NS and are the only definitive diagnostic marker, however biopsy of brain parenchyma is highly invasive. Neurosarcoidosis is probable when neurological inflammation is concurrent with systemic disease and possible as a diagnosis of exclusion when patients present with typical neurological symptoms. Neurosarcoidosis most commonly manifests as cranial nerve abnormalities, especially optic (CN II) and facial (CN VII) neuropathies. Vestibulocochlear (CN VIII) and trigeminal (CN V) neuropathies may also present, resulting in facial sensory loss, hearing loss, and dizziness. Aseptic meningitis is the next most common neurological sign of sarcoidosis. Patients may less commonly display hypothalamic-pituitary dysfunction, encephalopathies, seizures, focal deficits due to mass effect of cerebral lesions, cerebral vasculopathy, and peripheral neuropathies or myopathies. Since no individual non-invasive test is specific for NS, practitioners should utilize a wide scope of diagnostic tools to confidently differentiate NS from neoplasms, inflammatory diseases, and infections. When NS is suspected, contrast enhanced T1-weighted MRI is the most sensitive and preferred diagnostic imaging technique. Basilar leptomeningeal enhancement is most often observed on MRI, but other common findings include focal lesions, diffuse dural thickening, hypothalamic-pituitary enhancement, and cranial nerve enhancement. Cerebrovascular findings, hydrocephalus, and spinal cord lesions are less common. CSF analysis may reveal elevated protein or white blood cells, decreased glucose, and increased IgG; however, increased sIL2-receptor alpha chain levels >150 pg/mL and elevated ACE are the most specific findings in the CSF for NS. Electromyography may be used to determine peripheral nervous system involvement. Malignancy and infectious meningitis can result in MRI and CSF findings similar to NS. Therefore, cytology, flow cytometry, and cultures are used to rule out these processes. Lymphadenopathy and nodules on chest, abdomen, and pelvis CT can be indicative of systemic sarcoidosis and add further evidence to the overall clinical and diagnostic picture for neurosarcoidosis.
IS  - 1525-1497
LG  - English
SL  - English
SU  - Journal
PT  - Conference Abstract
EM  - 201600
DD  - 20160526
DC  - 20160524
YR  - 2016
CR  - Copyright 2016 Elsevier B.V., All rights reserved.
XL  - http://ovidsp.ovid.com/ovidweb.cgi?T=JS&CSC=Y&NEWS=N&PAGE=fulltext&D=emed18&AN=72289239
XL  - http://sfxeu07.hosted.exlibrisgroup.com/bham?sid=OVID:embase&id=pmid:&id=doi:&issn=1525-1497&isbn=&volume=31&issue=2+SUPPL.+1&spage=S676&pages=S676-S677&date=2016&title=Journal+of+General+Internal+Medicine&atitle=Migrating+bell%27s+palsy%3A+A+case+of+neurosarcoidosis&aulast=Iv&pid=%3Cauthor%3EIv+C.%3C%2Fauthor%3E%3CAN%3E72289239%3C%2FAN%3E%3CDT%3EConference+Abstract%3C%2FDT%3E

<81. >
VN  - Ovid Technologies
DB  - Embase
UI  - 72289113
ST  - CONFERENCE ABSTRACT
AU  - Castillo A.M.
AU  - Klein R.
IN  - (Castillo, Klein) Emory University, Atlanta, GA, United States
AD  - A.M. Castillo, Emory University, Atlanta, GA, United States
TI  - Ehlers danlos syndrome, not simplya joint problem.
SO  - Journal of General Internal Medicine. Conference: 39th Annual Meeting of the Society of General Internal Medicine, SGIM 2016. Hollywood, FL United States. Conference Publication: (var.pagings). 31 (2 SUPPL. 1) (pp S612), 2016. Date of Publication: May 2016.
CS  - 20160511
CE  - 20160514
PB  - Springer New York LLC
MH  - *Ehlers Danlos syndrome
MH  - *society
MH  - *internal medicine
MH  - diagnosis
MH  - human
MH  - weight reduction
MH  - weakness
MH  - family history
MH  - female
MH  - diseases
MH  - joint dislocation
MH  - intestine
MH  - abdominal wall hernia
MH  - fatigue
MH  - patient
MH  - dysphagia
MH  - taste
MH  - skin
MH  - joint laxity
MH  - mild cognitive impairment
MH  - appetite
MH  - colonoscopy
MH  - clinical feature
MH  - lumbar puncture
MH  - mother
MH  - walking difficulty
MH  - scar
MH  - nutritional status
MH  - weight
MH  - stomach paresis
MH  - chronic constipation
MH  - myalgia
MH  - physical examination
MH  - genetic marker
MH  - tumor spheroid
MH  - dysautonomia
MH  - muscle hypotonia
MH  - infection
MH  - physician
MH  - medical history
MH  - anorexia nervosa
MH  - headache
MH  - gait
MH  - neuropathy
MH  - neurologic disease
MH  - wound healing
MH  - disability
MH  - diarrhea
MH  - chronic pain
MH  - recurrent dislocation
MH  - liquid
MH  - constipation
MH  - arthralgia
MH  - connective tissue disease
MH  - motor development
MH  - autosomal dominant inheritance
MH  - laboratory
MH  - nutrition
MH  - sensation
MH  - stomach tube
MH  - atrophy
MH  - tissues
MH  - leg
MH  - failure to thrive
MH  - malnutrition
MH  - pain
MH  - solid
MH  - hernia
MH  - mitral valve prolapse
MH  - psychosomatics
MH  - psychosomatic disorder
MH  - nuclear magnetic resonance imaging
MH  - electromyogram
MH  - lidofenin
[truncated: 1,553,137 more chars]
