# Supplementary material for: The influence of musculoskeletal pain disorders on muscle synergies—A systematic review
Source: PLoS One. 2018 Nov 5;13(11):e0206885. doi: 10.1371/journal.pone.0206885 (PMC6218076; doi:10.1371/journal.pone.0206885)
Supplement: S5 File — (OVD) [file pone.0206885.s005.ovd]

<1. >
VN  - Ovid Technologies
DB  - Ovid MEDLINE(R)
UI  - 27838731
VI  - 1
RO  - From MEDLINE, a database of the U.S. National Library of Medicine.
ST  - MEDLINE
AU  - Brochner Nielsen NP
AU  - Tucker K
AU  - Dorel S
AU  - Guevel A
AU  - Hug F
AI  - Hug, Francois; ORCID: http://orcid.org/0000-0002-6432-558X
FA  - Brochner Nielsen, Niels-Peter
FA  - Tucker, Kylie
FA  - Dorel, Sylvain
FA  - Guevel, Arnaud
FA  - Hug, Francois
IN  - Brochner Nielsen, Niels-Peter. Laboratory "Movement, Interactions, Performance" (EA4334), UFR STAPS, University of Nantes, 44000, Nantes, France.
IN  - Tucker, Kylie. School of Biomedical Sciences, The University of Queensland, Brisbane, Australia.
IN  - Dorel, Sylvain. Laboratory "Movement, Interactions, Performance" (EA4334), UFR STAPS, University of Nantes, 44000, Nantes, France.
IN  - Guevel, Arnaud. Laboratory "Movement, Interactions, Performance" (EA4334), UFR STAPS, University of Nantes, 44000, Nantes, France.
IN  - Hug, Francois. Laboratory "Movement, Interactions, Performance" (EA4334), UFR STAPS, University of Nantes, 44000, Nantes, France. francois.hug@univ-nantes.fr.
IN  - Hug, Francois. NHMRC Centre of Clinical Research Excellence in Spinal Pain, Injury and Health, School of Health and Rehabilitation Sciences, The University of Queensland, Brisbane, Australia. francois.hug@univ-nantes.fr.
TI  - Motor adaptations to local muscle pain during a bilateral cyclic task.
SO  - Experimental Brain Research. 235(2):607-614, 2017 Feb
AS  - Exp Brain Res. 235(2):607-614, 2017 Feb
NJ  - Experimental brain research
PI  - Journal available in: Print-Electronic
PI  - Citation processed from: Internet
JC  - ep2, 0043312
IO  - Exp Brain Res
SB  - Index Medicus
CP  - Germany
MH  - *Adaptation, Physiological/ph [Physiology]
MH  - Adolescent
MH  - Adult
MH  - Analysis of Variance
MH  - *Bicycling
MH  - Electromyography
MH  - Female
MH  - *Functional Laterality/ph [Physiology]
MH  - Humans
MH  - Male
MH  - *Motor Activity/ph [Physiology]
MH  - Muscle Contraction/ph [Physiology]
MH  - *Muscle, Skeletal/ph [Physiology]
MH  - *Myalgia/et [Etiology]
MH  - Pain Measurement
MH  - Young Adult
KW  - Electromyography;  Force;  Muscle coordination;  Pedaling
AB  - The aim of this study was to determine how unilateral pain, induced in two knee extensor muscles, affects muscle coordination during a bilateral pedaling task. Fifteen participants performed a 4-min pedaling task at 130 W in two conditions (Baseline and Pain). Pain was induced by injection of hypertonic saline into the vastus medialis (VM) and vastus lateralis (VL) muscles of one leg. Force applied throughout the pedaling cycle was measured using an instrumented pedal and used to calculate pedal power. Surface electromyography (EMG) was recorded bilaterally from eight muscles to assess changes in muscle activation strategies. Compared to Baseline, during the Pain condition, EMG amplitude of muscles of the painful leg (VL and VM-the painful muscles, and RF-another quadriceps muscle with no pain) was lower during the extension phase [(mean +/- SD): VL: -22.5 +/- 18.9%; P < 0.001; VM: -28.8 +/- 19.9%; P < 0.001, RF: -20.2 +/- 13.9%; P < 0.001]. Consistent with this, pedal power applied by the painful leg was also lower during the extension phase (-16.8 +/- 14.2 W, P = 0.001) during Pain compared to Baseline. This decrease was compensated for by an 11.3 +/- 8.1 W increase in pedal power applied by the non-painful leg during its extension phase (P = 0.04). These results support pain adaptation theories, which suggest that when there is a clear opportunity to compensate, motor adaptations to pain occur to decrease load within the painful tissue. Although the pedaling task offered numerous possibilities for compensation, only between-leg compensations were systematically observed. This finding is discussed in relation to the mechanical and neural constraints of the pedaling task.
ES  - 1432-1106
IL  - 0014-4819
DI  - 10.1007/s00221-016-4826-y
DO  - https://dx.doi.org/10.1007/s00221-016-4826-y
PT  - Journal Article
ID  - 10.1007/s00221-016-4826-y [doi]
ID  - 10.1007/s00221-016-4826-y [pii]
PP  - ppublish
PH  - 2016/08/23 [received]
PH  - 2016/11/05 [accepted]
LG  - English
EP  - 20161112
DP  - 2017 Feb
DC  - 20161113
EZ  - 2016/11/14 06:00
DA  - 2017/08/31 06:00
DT  - 2016/11/14 06:00
YR  - 2017
ED  - 20170830
RD  - 20171121
UP  - 20171122
XL  - http://ovidsp.ovid.com/ovidweb.cgi?T=JS&CSC=Y&NEWS=N&PAGE=fulltext&D=medl&AN=27838731
XL  - http://sfxeu07.hosted.exlibrisgroup.com/bham?sid=OVID:medline&id=pmid:27838731&id=doi:10.1007%2Fs00221-016-4826-y&issn=0014-4819&isbn=&volume=235&issue=2&spage=607&pages=607-614&date=2017&title=Experimental+Brain+Research&atitle=Motor+adaptations+to+local+muscle+pain+during+a+bilateral+cyclic+task.&aulast=Brochner+Nielsen&pid=%3Cauthor%3EBrochner+Nielsen+NP%3C%2Fauthor%3E%3CAN%3E27838731%3C%2FAN%3E%3CDT%3EJournal+Article%3C%2FDT%3E

<2. >
VN  - Ovid Technologies
DB  - Ovid MEDLINE(R)
UI  - 28411742
VI  - 1
RO  - From MEDLINE, a database of the U.S. National Library of Medicine.
ST  - MEDLINE
AU  - Weston E
AU  - Le P
AU  - Marras WS
FA  - Weston, Eric
FA  - Le, Peter
FA  - Marras, William S
IN  - Weston, Eric. Spine Research Institute - Biodynamics Laboratory, The Ohio State University, Columbus, OH 43210, USA; Department of Integrated Systems Engineering, The Ohio State University, Columbus, OH 43210, USA. Electronic address: weston.101@osu.edu.
IN  - Le, Peter. Spine Research Institute - Biodynamics Laboratory, The Ohio State University, Columbus, OH 43210, USA; Department of Integrated Systems Engineering, The Ohio State University, Columbus, OH 43210, USA.
IN  - Marras, William S. Spine Research Institute - Biodynamics Laboratory, The Ohio State University, Columbus, OH 43210, USA; Department of Integrated Systems Engineering, The Ohio State University, Columbus, OH 43210, USA.
TI  - A biomechanical and physiological study of office seat and tablet device interaction.
SO  - Applied Ergonomics. 62:83-93, 2017 Jul
AS  - Appl Ergon. 62:83-93, 2017 Jul
NJ  - Applied ergonomics
PI  - Journal available in: Print-Electronic
PI  - Citation processed from: Internet
JC  - cyz, 0261412
IO  - Appl Ergon
SB  - Index Medicus
CP  - England
MH  - Abdominal Oblique Muscles/ph [Physiology]
MH  - Biomechanical Phenomena
MH  - *Computers, Handheld
MH  - Electromyography
MH  - Female
MH  - Heart Rate
MH  - Hip/ph [Physiology]
MH  - Humans
MH  - *Interior Design and Furnishings
MH  - *Lumbar Vertebrae/ph [Physiology]
MH  - Male
MH  - *Muscle, Skeletal/ph [Physiology]
MH  - Musculoskeletal Pain/et [Etiology]
MH  - Neck/ph [Physiology]
MH  - Paraspinal Muscles/ph [Physiology]
MH  - *Posture/ph [Physiology]
MH  - Superficial Back Muscles/ph [Physiology]
MH  - Task Performance and Analysis
MH  - Torso/ph [Physiology]
MH  - Young Adult
KW  - Mobile device;  Seating discomfort;  Sitting
AB  - Twenty subjects performed typing tasks on a desktop computer and touch-screen tablet in two chairs for an hour each, and the effects of chair, device, and their interactions on each dependent measure were recorded. Biomechanical measures of muscle force, spinal load, and posture were examined, while discomfort was measured via heart rate variability (HRV) and subjective reports. HRV was sensitive enough to differentiate between chair and device interactions. Biomechanically, a lack of seat back mobility forced individuals to maintain an upright seating posture with increased extensor muscle forces and increased spinal compression. Effects were exacerbated by forward flexion upon interaction with a tablet device or by slouching. Office chairs should be designed with both the human and workplace task in mind and allow for reclined postures to off-load the spine. The degree of recline should be limited, however, to prevent decreased lumbar lordosis resulting from posterior hip rotation in highly reclined postures.

Copyright © 2017 Elsevier Ltd. All rights reserved.
ES  - 1872-9126
IL  - 0003-6870
DI  - S0003-6870(17)30047-9
DO  - https://dx.doi.org/10.1016/j.apergo.2017.02.013
PT  - Journal Article
ID  - S0003-6870(17)30047-9 [pii]
ID  - 10.1016/j.apergo.2017.02.013 [doi]
PP  - ppublish
PH  - 2016/03/23 [received]
PH  - 2017/02/14 [revised]
PH  - 2017/02/16 [accepted]
LG  - English
EP  - 20170227
DP  - 2017 Jul
DC  - 20170416
EZ  - 2017/04/17 06:00
DA  - 2017/10/25 06:00
DT  - 2017/04/17 06:00
YR  - 2017
ED  - 20171024
RD  - 20171024
UP  - 20171025
XL  - http://ovidsp.ovid.com/ovidweb.cgi?T=JS&CSC=Y&NEWS=N&PAGE=fulltext&D=medl&AN=28411742
XL  - http://sfxeu07.hosted.exlibrisgroup.com/bham?sid=OVID:medline&id=pmid:28411742&id=doi:10.1016%2Fj.apergo.2017.02.013&issn=0003-6870&isbn=&volume=62&issue=&spage=83&pages=83-93&date=2017&title=Applied+Ergonomics&atitle=A+biomechanical+and+physiological+study+of+office+seat+and+tablet+device+interaction.&aulast=Weston&pid=%3Cauthor%3EWeston+E%3C%2Fauthor%3E%3CAN%3E28411742%3C%2FAN%3E%3CDT%3EJournal+Article%3C%2FDT%3E

<3. >
VN  - Ovid Technologies
DB  - Ovid MEDLINE(R)
UI  - 27513847
VI  - 1
RO  - From MEDLINE, a database of the U.S. National Library of Medicine.
ST  - MEDLINE
AU  - Diamond LE
AU  - Van den Hoorn W
AU  - Bennell KL
AU  - Wrigley TV
AU  - Hinman RS
AU  - O'Donnell J
AU  - Hodges PW
FA  - Diamond, Laura E
FA  - Van den Hoorn, Wolbert
FA  - Bennell, Kim L
FA  - Wrigley, Tim V
FA  - Hinman, Rana S
FA  - O'Donnell, John
FA  - Hodges, Paul W
IN  - Diamond, Laura E. Department of Physiotherapy, Center for Health, Exercise and Sports Medicine, The University of Melbourne, School of Health Sciences, 161 Barry Street, Parkville, Victoria, 3010, Australia.
IN  - Van den Hoorn, Wolbert. Center of Clinical Research Excellence in Spinal Pain, Injury and Health, The University of Queensland, School of Health and Rehabilitation Sciences, Brisbane, Queensland, 4072, Australia.
IN  - Bennell, Kim L. Department of Physiotherapy, Center for Health, Exercise and Sports Medicine, The University of Melbourne, School of Health Sciences, 161 Barry Street, Parkville, Victoria, 3010, Australia.
IN  - Wrigley, Tim V. Department of Physiotherapy, Center for Health, Exercise and Sports Medicine, The University of Melbourne, School of Health Sciences, 161 Barry Street, Parkville, Victoria, 3010, Australia.
IN  - Hinman, Rana S. Department of Physiotherapy, Center for Health, Exercise and Sports Medicine, The University of Melbourne, School of Health Sciences, 161 Barry Street, Parkville, Victoria, 3010, Australia.
IN  - O'Donnell, John. St Vincent's Hospital, East Melbourne, Australia.
IN  - Hodges, Paul W. Center of Clinical Research Excellence in Spinal Pain, Injury and Health, The University of Queensland, School of Health and Rehabilitation Sciences, Brisbane, Queensland, 4072, Australia.
TI  - Coordination of deep hip muscle activity is altered in symptomatic femoroacetabular impingement.
SO  - Journal of Orthopaedic Research. 35(7):1494-1504, 2017 Jul
AS  - J Orthop Res. 35(7):1494-1504, 2017 Jul
NJ  - Journal of orthopaedic research : official publication of the Orthopaedic Research Society
PI  - Journal available in: Print-Electronic
PI  - Citation processed from: Internet
JC  - jiq, 8404726
IO  - J. Orthop. Res.
SB  - Index Medicus
CP  - United States
MH  - Adolescent
MH  - Adult
MH  - Case-Control Studies
MH  - Cross-Sectional Studies
MH  - Electromyography
MH  - Female
MH  - *Femoracetabular Impingement/pp [Physiopathology]
MH  - *Hip/pp [Physiopathology]
MH  - Humans
MH  - Male
MH  - *Muscle, Skeletal/pp [Physiopathology]
MH  - Young Adult
KW  - electromyography;  femoroacetabular impingement;  gait;  hip joint;  muscle coordination
AB  - Diagnosis of femoroacetabular impingement (FAI) is increasing, yet the associated physical impairments remain poorly defined. This morphological hip condition can cause joint pain, stiffness, impaired function, and eventually hip osteoarthritis. This exploratory study compared coordination of deep hip muscles between people with and without symptomatic FAI using analysis of muscle synergies (i.e., patterns of activity of groups of muscles activated in synchrony) during gait. Fifteen individuals (11 males) with symptomatic FAI (clinical examination and imaging) and 14 age- and sex-comparable controls without morphological FAI underwent testing. Intramuscular fine-wire and surface electrodes recorded electromyographic activity of selected deep and superficial hip muscles. A non-negative matrix factorization algorithm extracted three synergies which were compared between groups. Information regarding which muscles were activated together in the FAI group (FAI group synergy vector) was used to reconstruct individual electromyography patterns and compare groups. Variance accounted for (VAF) by three synergies was less for the control (94.8 [1.4]%) than FAI (96.0 [1.0]%) group (p=0.03). VAF of obturator internus was significantly higher in the FAI group (p=0.02). VAF of the reconstructed individual electromyography patterns with the FAI or control group vector were significantly higher for the FAI group (p<0.01). Following reconstruction, VAF of quadratus femoris was significantly more reduced in controls (p=0.04), indicating greater between-subject variability. Coordination of deep hip muscles in the synergy related to hip joint control during early swing differed between groups. This phase involves movement towards the impingement position, which has relevance for the interpretation of synergy differences and potential clinical importance. © 2016 Orthopaedic Research Society. Published by Wiley Periodicals, Inc. J Orthop Res 35:1494-1504, 2017.

Copyright © 2016 Orthopaedic Research Society. Published by Wiley Periodicals, Inc.
ES  - 1554-527X
IL  - 0736-0266
DO  - https://dx.doi.org/10.1002/jor.23391
PT  - Journal Article
ID  - 10.1002/jor.23391 [doi]
PP  - ppublish
PH  - 2016/02/17 [received]
PH  - 2016/08/05 [accepted]
LG  - English
EP  - 20160828
DP  - 2017 Jul
DC  - 20160829
EZ  - 2016/08/12 06:00
DA  - 2017/09/28 06:00
DT  - 2016/08/12 06:00
YR  - 2017
ED  - 20170927
RD  - 20170927
UP  - 20170928
XL  - http://ovidsp.ovid.com/ovidweb.cgi?T=JS&CSC=Y&NEWS=N&PAGE=fulltext&D=medl&AN=27513847
XL  - http://sfxeu07.hosted.exlibrisgroup.com/bham?sid=OVID:medline&id=pmid:27513847&id=doi:10.1002%2Fjor.23391&issn=0736-0266&isbn=&volume=35&issue=7&spage=1494&pages=1494-1504&date=2017&title=Journal+of+Orthopaedic+Research&atitle=Coordination+of+deep+hip+muscle+activity+is+altered+in+symptomatic+femoroacetabular+impingement.&aulast=Diamond&pid=%3Cauthor%3EDiamond+LE%3C%2Fauthor%3E%3CAN%3E27513847%3C%2FAN%3E%3CDT%3EJournal+Article%3C%2FDT%3E

<4. >
VN  - Ovid Technologies
DB  - Ovid MEDLINE(R)
UI  - 28319133
VI  - 1
RO  - From MEDLINE, a database of the U.S. National Library of Medicine.
ST  - MEDLINE
AU  - Mueller J
AU  - Engel T
AU  - Mueller S
AU  - Stoll J
AU  - Baur H
AU  - Mayer F
FA  - Mueller, Juliane
FA  - Engel, Tilman
FA  - Mueller, Steffen
FA  - Stoll, Josefine
FA  - Baur, Heiner
FA  - Mayer, Frank
IN  - Mueller, Juliane. University Outpatient Clinic, Sports Medicine & Sports Orthopaedics, University of Potsdam, Germany.
IN  - Engel, Tilman. University Outpatient Clinic, Sports Medicine & Sports Orthopaedics, University of Potsdam, Germany.
IN  - Mueller, Steffen. University Outpatient Clinic, Sports Medicine & Sports Orthopaedics, University of Potsdam, Germany.
IN  - Stoll, Josefine. University Outpatient Clinic, Sports Medicine & Sports Orthopaedics, University of Potsdam, Germany.
IN  - Baur, Heiner. Bern University of Applied Sciences, Health, Physiotherapy, Bern, Switzerland.
IN  - Mayer, Frank. University Outpatient Clinic, Sports Medicine & Sports Orthopaedics, University of Potsdam, Germany.
TI  - Effects of sudden walking perturbations on neuromuscular reflex activity and three-dimensional motion of the trunk in healthy controls and back pain symptomatic subjects.
SO  - PLoS ONE [Electronic Resource]. 12(3):e0174034, 2017
AS  - PLoS ONE. 12(3):e0174034, 2017
NJ  - PloS one
PI  - Journal available in: Electronic-eCollection
PI  - Citation processed from: Internet
JC  - 101285081
IO  - PLoS ONE
SB  - Index Medicus
CP  - United States
MH  - Adult
MH  - *Back Pain/pp [Physiopathology]
MH  - Biomechanical Phenomena
MH  - Electromyography
MH  - Female
MH  - Humans
MH  - Male
MH  - Models, Biological
MH  - Muscle, Skeletal/ph [Physiology]
MH  - *Muscle, Skeletal/pp [Physiopathology]
MH  - Posture/ph [Physiology]
MH  - *Reflex/ph [Physiology]
MH  - Torso/ph [Physiology]
MH  - *Torso/pp [Physiopathology]
MH  - *Walking/ph [Physiology]
AB  - BACKGROUND: Back pain patients (BPP) show delayed muscle onset, increased co-contractions, and variability as response to quasi-static sudden trunk loading in comparison to healthy controls (H). However, it is unclear whether these results can validly be transferred to suddenly applied walking perturbations, an automated but more functional and complex movement pattern. There is an evident need to develop research-based strategies for the rehabilitation of back pain. Therefore, the investigation of differences in trunk stability between H and BPP in functional movements is of primary interest in order to define suitable intervention regimes. The purpose of this study was to analyse neuromuscular reflex activity as well as three-dimensional trunk kinematics between H and BPP during walking perturbations.
AB  - METHODS: Eighty H (31m/49f;29+/-9yrs;174+/-10cm;71+/-13kg) and 14 BPP (6m/8f;30+/-8yrs;171+/-10cm;67+/-14kg) walked (1m/s) on a split-belt treadmill while 15 right-sided perturbations (belt decelerating, 40m/s2, 50ms duration; 200ms after heel contact) were randomly applied. Trunk muscle activity was assessed using a 12-lead EMG set-up. Trunk kinematics were measured using a 3-segment-model consisting of 12 markers (upper thoracic (UTA), lower thoracic (LTA), lumbar area (LA)). EMG-RMS ([%],0-200ms after perturbation) was calculated and normalized to the RMS of unperturbed gait. Latency (TON;ms) and time to maximum activity (TMAX;ms) were analysed. Total motion amplitude (ROM;[degree]) and mean angle (Amean;[degree]) for extension-flexion, lateral flexion and rotation were calculated (whole stride cycle; 0-200ms after perturbation) for each of the three segments during unperturbed and perturbed gait. For ROM only, perturbed was normalized to unperturbed step [%] for the whole stride as well as the 200ms after perturbation. Data were analysed descriptively followed by a student's t-test to account for group differences. Co-contraction was analyzed between ventral and dorsal muscles (V:R) as well as side right:side left ratio (Sright:Sleft). The coefficient of variation (CV;%) was calculated (EMG-RMS;ROM) to evaluate variability between the 15 perturbations for all groups. With respect to unequal distribution of participants to groups, an additional matched-group analysis was conducted. Fourteen healthy controls out of group H were sex-, age- and anthropometrically matched (group Hmatched) to the BPP.
AB  - RESULTS: No group differences were observed for EMG-RMS or CV analysis (EMG/ROM) (p>0.025). Co-contraction analysis revealed no differences for V:R and Srigth:Sleft between the groups (p>0.025). BPP showed an increased TON and TMAX, being significant for Mm. rectus abdominus (p = 0.019) and erector spinae T9/L3 (p = 0.005/p = 0.015). ROM analysis over the unperturbed stride cycle revealed no differences between groups (p>0.025). Normalization of perturbed to unperturbed step lead to significant differences for the lumbar segment (LA) in lateral flexion with BPP showing higher normalized ROM compared to Hmatched (p = 0.02). BPP showed a significant higher flexed posture (UTA (p = 0.02); LTA (p = 0.004)) during normal walking (Amean). Trunk posture (Amean) during perturbation showed higher trunk extension values in LTA segments for H/Hmatched compared to BPP (p = 0.003). Matched group (BPP vs. Hmatched) analysis did not show any systematic changes of all results between groups.
AB  - CONCLUSION: BPP present impaired muscle response times and trunk posture, especially in the sagittal and transversal planes, compared to H. This could indicate reduced trunk stability and higher loading during gait perturbations.
ES  - 1932-6203
IL  - 1932-6203
DI  - PONE-D-16-10195
DO  - https://dx.doi.org/10.1371/journal.pone.0174034
PT  - Journal Article
ID  - 10.1371/journal.pone.0174034 [doi]
ID  - PONE-D-16-10195 [pii]
ID  - PMC5358879 [pmc]
PP  - epublish
PH  - 2016/03/10 [received]
PH  - 2017/03/02 [accepted]
LG  - English
EP  - 20170320
DP  - 2017
DC  - 20170320
EZ  - 2017/03/21 06:00
DA  - 2017/08/30 06:00
DT  - 2017/03/21 06:00
YR  - 2017
ED  - 20170829
RD  - 20170829
UP  - 20170830
XL  - http://ovidsp.ovid.com/ovidweb.cgi?T=JS&CSC=Y&NEWS=N&PAGE=fulltext&D=medl&AN=28319133
XL  - http://sfxeu07.hosted.exlibrisgroup.com/bham?sid=OVID:medline&id=pmid:28319133&id=doi:10.1371%2Fjournal.pone.0174034&issn=1932-6203&isbn=&volume=12&issue=3&spage=e0174034&pages=e0174034&date=2017&title=PLoS+ONE+%5BElectronic+Resource%5D&atitle=Effects+of+sudden+walking+perturbations+on+neuromuscular+reflex+activity+and+three-dimensional+motion+of+the+trunk+in+healthy+controls+and+back+pain+symptomatic+subjects.&aulast=Mueller&pid=%3Cauthor%3EMueller+J%3C%2Fauthor%3E%3CAN%3E28319133%3C%2FAN%3E%3CDT%3EJournal+Article%3C%2FDT%3E

<5. >
VN  - Ovid Technologies
DB  - Ovid MEDLINE(R)
UI  - 28213205
VI  - 1
RO  - From MEDLINE, a database of the U.S. National Library of Medicine.
ST  - MEDLINE
AU  - Monaco A
AU  - Cattaneo R
AU  - Ortu E
AU  - Constantinescu MV
AU  - Pietropaoli D
FA  - Monaco, Annalisa
FA  - Cattaneo, Ruggero
FA  - Ortu, Eleonora
FA  - Constantinescu, Marian Vladimir
FA  - Pietropaoli, Davide
IN  - Monaco, Annalisa. University of L'Aquila, Department of Life, Health and Environmental Sciences, Division of Dentistry, Building Delta 6, St Salvatore Hospital, Via Vetoio, 67100 L'Aquila, Italy.
IN  - Cattaneo, Ruggero. University of L'Aquila, Department of Life, Health and Environmental Sciences, Division of Dentistry, Building Delta 6, St Salvatore Hospital, Via Vetoio, 67100 L'Aquila, Italy.
IN  - Ortu, Eleonora. University of L'Aquila, Department of Life, Health and Environmental Sciences, Division of Dentistry, Building Delta 6, St Salvatore Hospital, Via Vetoio, 67100 L'Aquila, Italy.
IN  - Constantinescu, Marian Vladimir. Faculty of Dental Medicine, "Titu Maiorescu" University of Bucharest, Bucharest, Romania.
IN  - Pietropaoli, Davide. University of L'Aquila, Department of Life, Health and Environmental Sciences, Division of Dentistry, Building Delta 6, St Salvatore Hospital, Via Vetoio, 67100 L'Aquila, Italy. Electronic address: davide.pietropaoli@univaq.it.
TI  - Sensory trigeminal ULF-TENS stimulation reduces HRV response to experimentally induced arithmetic stress: A randomized clinical trial.
SO  - Physiology & Behavior. 173:209-215, 2017 May 01
AS  - Physiol Behav. 173:209-215, 2017 May 01
NJ  - Physiology & behavior
PI  - Journal available in: Print-Electronic
PI  - Citation processed from: Internet
JC  - p72, 0151504
IO  - Physiol. Behav.
SB  - Index Medicus
CP  - United States
MH  - Adult
MH  - Electromyography
MH  - Female
MH  - Galvanic Skin Response/ph [Physiology]
MH  - Healthy Volunteers
MH  - Heart Rate/ph [Physiology]
MH  - Humans
MH  - *Mathematics
MH  - Respiration
MH  - *Stress, Psychological/et [Etiology]
MH  - *Stress, Psychological/th [Therapy]
MH  - *Transcutaneous Electric Nerve Stimulation/mt [Methods]
MH  - *Trigeminal Nerve/ph [Physiology]
MH  - Visual Analog Scale
KW  - Experimental stress;  Heart rate variability;  Randomized clinical trial;  Transcutaneous electric nervous stimulation;  Trigeminus
AB  - Ultra Low Frequency Transcutaneous Electric Nervous Stimulation (ULF-TENS) is extensively used for pain relief and for the diagnosis and treatment of temporomandibular disorders (TMD). In addition to its local effects, ULF-TENS acts on the autonomic nervous system (ANS), with particular reference to the periaqueductal gray (PAG), promoting the release of endogenous opioids and modulating descending pain systems. It has been suggested that the PAG participates in the coupling between the emotional stimulus and the appropriate behavioral autonomic response. This function is successfully investigated by HRV. Therefore, our goal is to investigate the effects of trigeminal ULF-TENS stimulation on autonomic behavior in terms of HRV and respiratory parameters during an experimentally-induced arithmetic stress test in healthy subjects. Thirty healthy women between 25 and 35years of age were enrolled and randomly assigned to either the control (TENS stimulation off) or test group (TENS stimulation on). Heart (HR, LF, HF, LF/HF ratio, DET, RMSSD, PNN50, RR) and respiratory (BR) rate were evaluated under basal, T1 (TENS off/on), and stress (mathematical task) conditions. Results showed that HRV parameters and BR significantly changed during the arithmetic stress paradigm (p<0.01). Independently of stress conditions, TENS and control group could be discriminated only by non-linear HRV data, namely RR and DET (p=0.038 and p=0.027, respectively). During the arithmetic task, LF/HF ratio was the most sensitive parameter to discriminate between groups (p=0.019). Our data suggest that trigeminal sensory ULF-TENS reduces the autonomic response in terms of HRV and BR during acute mental stress in healthy subjects. Future directions of our work aim at applying the HRV and BR analysis, with and without TENS stimulation, to individuals with dysfunctional ANS among those with TMD.

Copyright © 2017 Elsevier Inc. All rights reserved.
ES  - 1873-507X
IL  - 0031-9384
DI  - S0031-9384(16)30993-3
DO  - https://dx.doi.org/10.1016/j.physbeh.2017.02.014
PT  - Journal Article
PT  - Randomized Controlled Trial
ID  - S0031-9384(16)30993-3 [pii]
ID  - 10.1016/j.physbeh.2017.02.014 [doi]
PP  - ppublish
PH  - 2016/11/02 [received]
PH  - 2017/01/29 [revised]
PH  - 2017/02/13 [accepted]
LG  - English
EP  - 20170214
DP  - 2017 May 01
DC  - 20170218
EZ  - 2017/02/19 06:00
DA  - 2017/07/01 06:00
DT  - 2017/02/19 06:00
YR  - 2017
ED  - 20170630
RD  - 20170630
UP  - 20170703
XL  - http://ovidsp.ovid.com/ovidweb.cgi?T=JS&CSC=Y&NEWS=N&PAGE=fulltext&D=med8&AN=28213205
XL  - http://sfxeu07.hosted.exlibrisgroup.com/bham?sid=OVID:medline&id=pmid:28213205&id=doi:10.1016%2Fj.physbeh.2017.02.014&issn=0031-9384&isbn=&volume=173&issue=&spage=209&pages=209-215&date=2017&title=Physiology+%26+Behavior&atitle=Sensory+trigeminal+ULF-TENS+stimulation+reduces+HRV+response+to+experimentally+induced+arithmetic+stress%3A+A+randomized+clinical+trial.&aulast=Monaco&pid=%3Cauthor%3EMonaco+A%3C%2Fauthor%3E%3CAN%3E28213205%3C%2FAN%3E%3CDT%3EJournal+Article%3C%2FDT%3E

<6. >
VN  - Ovid Technologies
DB  - Ovid MEDLINE(R)
UI  - 26620314
VI  - 1
RO  - From MEDLINE, a database of the U.S. National Library of Medicine.
ST  - MEDLINE
AU  - Heales LJ
AU  - Vicenzino B
AU  - MacDonald DA
AU  - Hodges PW
FA  - Heales, L J
FA  - Vicenzino, B
FA  - MacDonald, D A
FA  - Hodges, P W
IN  - Heales, L J. NHMRC Centre of Clinical Research Excellence in Spinal Pain, Injury and Health, School of Health and Rehabilitation Science, The University of Queensland, Brisbane, Australia.
IN  - Vicenzino, B. NHMRC Centre of Clinical Research Excellence in Spinal Pain, Injury and Health, School of Health and Rehabilitation Science, The University of Queensland, Brisbane, Australia.
IN  - MacDonald, D A. NHMRC Centre of Clinical Research Excellence in Spinal Pain, Injury and Health, School of Health and Rehabilitation Science, The University of Queensland, Brisbane, Australia.
IN  - Hodges, P W. NHMRC Centre of Clinical Research Excellence in Spinal Pain, Injury and Health, School of Health and Rehabilitation Science, The University of Queensland, Brisbane, Australia.
TI  - Forearm muscle activity is modified bilaterally in unilateral lateral epicondylalgia: A case-control study.
SO  - Scandinavian Journal of Medicine & Science in Sports. 26(12):1382-1390, 2016 Dec
AS  - Scand J Med Sci Sports. 26(12):1382-1390, 2016 Dec
NJ  - Scandinavian journal of medicine & science in sports
PI  - Journal available in: Print-Electronic
PI  - Citation processed from: Internet
JC  - 9111504, cac
IO  - Scand J Med Sci Sports
SB  - Index Medicus
CP  - Denmark
MH  - Adult
MH  - Biomechanical Phenomena
MH  - Case-Control Studies
MH  - Electromyography
MH  - Female
MH  - *Forearm/pp [Physiopathology]
MH  - *Hand Strength/ph [Physiology]
MH  - Humans
MH  - Male
MH  - Middle Aged
MH  - *Muscle, Skeletal/pp [Physiopathology]
MH  - *Tennis Elbow/pp [Physiopathology]
KW  - *Tendinopathy;  *motor control;  *motor system;  *neuromuscular control;  *tennis elbow
AB  - Lateral epicondylalgia (LE) is associated with a reduced wrist extensor muscle activity and altered biomechanics. This study compared the coordination between forearm muscles during gripping in individuals with LE and pain-free controls. Intramuscular electrodes recorded myoelectric activity from extensor carpi radialis brevis/longus (ECRB/ECRL), extensor digitorum communis (EDC), flexor digitorum superficialis/profundus (FDS/FDP), and flexor carpi radialis (FCR), bilaterally, in 15 participants with unilateral LE and 15 pain-free controls. Participants performed a gripping task at 20% maximum force in four arm positions. The contribution of each muscle was expressed as a proportion of the summed electromyography of all muscles. In individuals with LE, ECRB contributed less to total electromyography in the symptomatic arm but not the asymptomatic arm than pain-free controls. The contribution of EDC and FDP to total electromyography was greater in both the symptomatic and asymptomatic arm of the LE group, than pain-free controls. No other differences were observed between groups. Subtle differences in muscle activation were present with differing arm positions. These findings indicate forearm muscle activity is modified in LE. It is unknown whether this is cause or effect. Changes in the asymptomatic side may imply involvement of central mechanisms.
AB  - Copyright © 2015 John Wiley & Sons A/S. Published by John Wiley & Sons Ltd.
ES  - 1600-0838
IL  - 0905-7188
DO  - https://dx.doi.org/10.1111/sms.12584
PT  - Journal Article
ID  - 10.1111/sms.12584 [doi]
PP  - ppublish
PH  - 2015/09/16 [accepted]
LG  - English
EP  - 20151201
DP  - 2016 Dec
DC  - 20151201
EZ  - 2015/12/02 06:00
DA  - 2017/06/07 06:00
DT  - 2015/12/02 06:00
YR  - 2016
ED  - 20170606
RD  - 20170606
UP  - 20170608
XL  - http://ovidsp.ovid.com/ovidweb.cgi?T=JS&CSC=Y&NEWS=N&PAGE=fulltext&D=med8&AN=26620314
XL  - http://sfxeu07.hosted.exlibrisgroup.com/bham?sid=OVID:medline&id=pmid:26620314&id=doi:10.1111%2Fsms.12584&issn=0905-7188&isbn=&volume=26&issue=12&spage=1382&pages=1382-1390&date=2016&title=Scandinavian+Journal+of+Medicine+%26+Science+in+Sports&atitle=Forearm+muscle+activity+is+modified+bilaterally+in+unilateral+lateral+epicondylalgia%3A+A+case-control+study.&aulast=Heales&pid=%3Cauthor%3EHeales+LJ%3C%2Fauthor%3E%3CAN%3E26620314%3C%2FAN%3E%3CDT%3EJournal+Article%3C%2FDT%3E

<7. >
VN  - Ovid Technologies
DB  - Ovid MEDLINE(R)
UI  - 27472547
RO  - From MEDLINE, a database of the U.S. National Library of Medicine.
ST  - MEDLINE
AU  - Madeleine P
AU  - Xie Y
AU  - Szeto GP
AU  - Samani A
FA  - Madeleine, Pascal
FA  - Xie, Yanfei
FA  - Szeto, Grace P Y
FA  - Samani, Afshin
IN  - Madeleine, Pascal. Physical Activity and Human Performance Research Group, SMI, Department of Health Science and Technology, Aalborg University, Fredrik Bajersvej 7, 9220 Aalborg East, Denmark. Electronic address: pm@hst.aau.dk.
IN  - Xie, Yanfei. Department of Rehabilitation Sciences, The Hong Kong Polytechnic University, Hung Hom, Kowloon, Hong Kong Special Administrative Region. Electronic address: yanfei.xie@connect.polyu.hk.
IN  - Szeto, Grace P Y. Department of Rehabilitation Sciences, The Hong Kong Polytechnic University, Hung Hom, Kowloon, Hong Kong Special Administrative Region. Electronic address: grace.szeto@polyu.edu.hk.
IN  - Samani, Afshin. Physical Activity and Human Performance Research Group, SMI, Department of Health Science and Technology, Aalborg University, Fredrik Bajersvej 7, 9220 Aalborg East, Denmark. Electronic address: afsamani@hst.aau.dk.
TI  - Effects of chronic neck-shoulder pain on normalized mutual information analysis of surface electromyography during functional tasks.
SO  - Clinical Neurophysiology. 127(9):3110-7, 2016 Sep
AS  - Clin Neurophysiol. 127(9):3110-7, 2016 Sep
NJ  - Clinical neurophysiology : official journal of the International Federation of Clinical Neurophysiology
PI  - Journal available in: Print-Electronic
PI  - Citation processed from: Internet
JC  - db4, 100883319
IO  - Clin Neurophysiol
SB  - Index Medicus
CP  - Netherlands
MH  - Adult
MH  - Chronic Pain/di [Diagnosis]
MH  - *Chronic Pain/pp [Physiopathology]
MH  - Chronic Pain/px [Psychology]
MH  - *Electromyography/mt [Methods]
MH  - Female
MH  - Humans
MH  - Male
MH  - Neck Pain/di [Diagnosis]
MH  - *Neck Pain/pp [Physiopathology]
MH  - Neck Pain/px [Psychology]
MH  - *Pain Measurement/mt [Methods]
MH  - Pain Measurement/px [Psychology]
MH  - Psychomotor Performance/ph [Physiology]
MH  - *Psychomotor Performance
MH  - Shoulder Pain/di [Diagnosis]
MH  - *Shoulder Pain/pp [Physiopathology]
MH  - Shoulder Pain/px [Psychology]
MH  - Young Adult
KW  - Coordination;  Muscle connectivity;  Muscle interplay;  Spatio-temporal organization
AB  - OBJECTIVE: To investigate the effects neck-shoulder pain on the connectivity of surface electromyography (SEMG) signals during functional tasks.
AB  - METHODS: Twenty adults suffering from chronic neck-shoulder pain and 20 healthy controls were recruited. The SEMG signals from the left and right proximal cervical erector spinae, upper trapezius, lower trapezius and distal extensor carpi radialis, extensor digitorum, flexor digitorum superficialis and, abductor pollicis brevis were recorded during three functional tasks: unilateral and bilateral texting on a smart-phone and computer typing. Normalized mutual information (NMI) values were computed between homonymous proximal and distal muscle pairs as an index of the functional connectivity between muscles pairs.
AB  - RESULTS: NMI among homonymous muscles pairs as well as among proximal and distal muscles pairs were lower among cases compared with controls. Moreover, NMI values in homonymous proximal muscles were higher during texting compared with computer typing with both hands.
AB  - CONCLUSIONS: Our results show for the first time that chronic neck-shoulder pain affects the functional connectivity of muscle pairs.
AB  - SIGNIFICANCE: The study furnishes novel information about the effects of chronic neck-shoulder pain on the interplay of muscle pairs during functional tasks.
AB  - Copyright © 2016 International Federation of Clinical Neurophysiology. Published by Elsevier Ireland Ltd. All rights reserved.
ES  - 1872-8952
IL  - 1388-2457
DI  - S1388-2457(16)30445-X
DO  - https://dx.doi.org/10.1016/j.clinph.2016.06.015
PT  - Journal Article
ID  - S1388-2457(16)30445-X [pii]
ID  - 10.1016/j.clinph.2016.06.015 [doi]
PP  - ppublish
PH  - 2016/02/15 [received]
PH  - 2016/05/14 [revised]
PH  - 2016/06/18 [accepted]
LG  - English
EP  - 20160625
DP  - 2016 Sep
DC  - 20160808
EZ  - 2016/07/30 06:00
DA  - 2017/06/01 06:00
DT  - 2016/07/30 06:00
YR  - 2016
ED  - 20170531
RD  - 20170531
UP  - 20170602
XL  - http://ovidsp.ovid.com/ovidweb.cgi?T=JS&CSC=Y&NEWS=N&PAGE=fulltext&D=med8&AN=27472547
XL  - http://sfxeu07.hosted.exlibrisgroup.com/bham?sid=OVID:medline&id=pmid:27472547&id=doi:10.1016%2Fj.clinph.2016.06.015&issn=1388-2457&isbn=&volume=127&issue=9&spage=3110&pages=3110-7&date=2016&title=Clinical+Neurophysiology&atitle=Effects+of+chronic+neck-shoulder+pain+on+normalized+mutual+information+analysis+of+surface+electromyography+during+functional+tasks.&aulast=Madeleine&pid=%3Cauthor%3EMadeleine+P%3C%2Fauthor%3E%3CAN%3E27472547%3C%2FAN%3E%3CDT%3EJournal+Article%3C%2FDT%3E

<8. >
VN  - Ovid Technologies
DB  - Ovid MEDLINE(R)
UI  - 28171786
RO  - From MEDLINE, a database of the U.S. National Library of Medicine.
ST  - MEDLINE
AU  - Ganderton C
AU  - Pizzari T
AU  - Harle T
AU  - Cook J
AU  - Semciw A
FA  - Ganderton, Charlotte
FA  - Pizzari, Tania
FA  - Harle, Tanya
FA  - Cook, Jill
FA  - Semciw, Adam
IN  - Ganderton, Charlotte. College of Science Health and Engineering, Department of Rehabilitation, Nutrition and Sport, School of Allied Health La Trobe University, La Trobe University, Australia. Electronic address: C.Ganderton@latrobe.edu.au.
IN  - Pizzari, Tania. College of Science Health and Engineering, Department of Rehabilitation, Nutrition and Sport, School of Allied Health La Trobe University, La Trobe University, Australia.
IN  - Harle, Tanya. College of Science Health and Engineering, Department of Rehabilitation, Nutrition and Sport, School of Allied Health La Trobe University, La Trobe University, Australia.
IN  - Cook, Jill. College of Science Health and Engineering, Department of Rehabilitation, Nutrition and Sport, School of Allied Health La Trobe University, La Trobe University, Australia.
IN  - Semciw, Adam. Department of Physiotherapy, The University of Queensland, Australia.
TI  - A comparison of gluteus medius, gluteus minimus and tensor facia latae muscle activation during gait in post-menopausal women with and without greater trochanteric pain syndrome.
SO  - Journal of Electromyography & Kinesiology. 33:39-47, 2017 Apr
AS  - J Electromyogr Kinesiol. 33:39-47, 2017 Apr
NJ  - Journal of electromyography and kinesiology : official journal of the International Society of Electrophysiological Kinesiology
PI  - Journal available in: Print-Electronic
PI  - Citation processed from: Internet
JC  - 9109125
IO  - J Electromyogr Kinesiol
SB  - Index Medicus
CP  - England
MH  - Female
MH  - Femur/ph [Physiology]
MH  - *Gait
MH  - *Hip Joint/ph [Physiology]
MH  - Hip Joint/pp [Physiopathology]
MH  - Humans
MH  - *Joint Diseases/pp [Physiopathology]
MH  - Middle Aged
MH  - *Muscle, Skeletal/ph [Physiology]
MH  - *Musculoskeletal Pain/pp [Physiopathology]
MH  - Postmenopause/ph [Physiology]
MH  - Syndrome
MH  - Walking/ph [Physiology]
KW  - Electromyography;  Gluteal;  Greater trochanteric pain syndrome;  Muscle activation;  Tendinopathy
AB  - The effect of greater trochanteric pain syndrome (GTPS) on gluteus medius (GMed) and minimus (GMin) activation in post-menopausal women is unknown. The aim of this study was to compare segmental muscle activation and variability of the GMed, GMin and tensor fascia latae (TFL) during gait in post-menopausal women with and without GTPS. Intramuscular electrodes were inserted into segments of GMin (x2) and GMed (x3) and a surface electrode placed on TFL. Ten control participants and 8 with GTPS completed six walking trials. Peak amplitude, average amplitude and time to peak from each phase of the gait cycle (0-30%, 30%- toe off (TO), total stance and swing) were compared between groups using independent t-tests and effect-size (ES) calculations. Variability of muscle activation was calculated using the mean coefficient of variation (CV). Reversal of anterior GMin electromyographic burst pattern and greater average muscle activity was found in the GTPS group compared to controls: 0-TO for anterior GMin (p<0.05), anterior and middle GMed (p<0.01); 0-30% for posterior GMin (p<0.01) and GMed (p<0.05). No significant differences were identified in TFL. Overall, this study found increased segmental gluteal muscle activation, decreased hip abduction strength, and reduced variability in muscle activation in post-menopausal women with GTPS, compared with controls.
AB  - Copyright © 2017 Elsevier Ltd. All rights reserved.
ES  - 1873-5711
IL  - 1050-6411
DI  - S1050-6411(17)30011-1
DO  - https://dx.doi.org/10.1016/j.jelekin.2017.01.004
PT  - Journal Article
ID  - S1050-6411(17)30011-1 [pii]
ID  - 10.1016/j.jelekin.2017.01.004 [doi]
PP  - ppublish
PH  - 2016/05/04 [received]
PH  - 2017/01/10 [revised]
PH  - 2017/01/13 [accepted]
LG  - English
EP  - 20170127
DP  - 2017 Apr
DC  - 20170207
EZ  - 2017/02/08 06:00
DA  - 2017/05/10 06:00
DT  - 2017/02/09 06:00
YR  - 2017
ED  - 20170509
RD  - 20170509
UP  - 20170511
XL  - http://ovidsp.ovid.com/ovidweb.cgi?T=JS&CSC=Y&NEWS=N&PAGE=fulltext&D=med8&AN=28171786
XL  - http://sfxeu07.hosted.exlibrisgroup.com/bham?sid=OVID:medline&id=pmid:28171786&id=doi:10.1016%2Fj.jelekin.2017.01.004&issn=1050-6411&isbn=&volume=33&issue=&spage=39&pages=39-47&date=2017&title=Journal+of+Electromyography+%26+Kinesiology&atitle=A+comparison+of+gluteus+medius%2C+gluteus+minimus+and+tensor+facia+latae+muscle+activation+during+gait+in+post-menopausal+women+with+and+without+greater+trochanteric+pain+syndrome.&aulast=Ganderton&pid=%3Cauthor%3EGanderton+C%3C%2Fauthor%3E%3CAN%3E28171786%3C%2FAN%3E%3CDT%3EJournal+Article%3C%2FDT%3E

<9. >
VN  - Ovid Technologies
DB  - Ovid MEDLINE(R)
UI  - 26623551
RO  - From MEDLINE, a database of the U.S. National Library of Medicine.
ST  - MEDLINE
AU  - Mehta R
AU  - Cannella M
AU  - Henry SM
AU  - Smith S
AU  - Giszter S
AU  - Silfies SP
FA  - Mehta, Rupal
FA  - Cannella, Marco
FA  - Henry, Sharon M
FA  - Smith, Susan
FA  - Giszter, Simon
FA  - Silfies, Sheri P
IN  - Mehta, Rupal. 1 Drexel University.
IN  - Cannella, Marco. 1 Drexel University.
IN  - Henry, Sharon M. 2 The University of Vermont.
IN  - Smith, Susan. 1 Drexel University.
IN  - Giszter, Simon. 3 Drexel University College of Medicine.
IN  - Silfies, Sheri P. 1 Drexel University.
TI  - Trunk Postural Muscle Timing Is Not Compromised In Low Back Pain Patients Clinically Diagnosed With Movement Coordination Impairments.
SO  - Motor Control. 21(2):133-157, 2017 Apr
AS  - Motor Control. 21(2):133-157, 2017 Apr
NJ  - Motor control
PI  - Journal available in: Print-Electronic
PI  - Citation processed from: Internet
JC  - c4h, 9706297
IO  - Motor Control
SB  - Index Medicus
CP  - United States
MH  - Adult
MH  - *Ataxia/co [Complications]
MH  - Female
MH  - Humans
MH  - *Low Back Pain/pa [Pathology]
MH  - Male
MH  - Muscle, Skeletal/ph [Physiology]
MH  - *Posture/ph [Physiology]
MH  - *Torso/pa [Pathology]
KW  - Low back pain;  feedforward postural adjustment;  motor control;  trunk muscle function
AB  - Trunk muscle timing impairment has been associated with nonspecific low back pain (NSLBP), but this finding has not been consistent. This study investigated trunk muscle timing in a subgroup of patients with NSLBP attributed to movement coordination impairment (MCI) and matched asymptomatic controls in response to a rapid arm-raising task. Twenty-one NSLBP subjects and 21 matched controls had arm motion and surface EMG data collected from seven bilateral trunk muscles. Muscle onset and offset relative to deltoid muscle activation and arm motion, duration of muscle burst and abdominal-extensor co-contraction time were derived. Trunk muscle onset and offset latencies, and burst and co-contraction durations were not different (p > .05) between groups. Patterns of trunk muscle activation and deactivation relative to arm motion were not different. Task performance was similar between groups. Trunk muscle timing does not appear to be an underlying impairment in the subgroup of NSLBP with MCI.
IS  - 1087-1640
IL  - 1087-1640
DI  - 2015-0049
DO  - https://dx.doi.org/10.1123/mc.2015-0049
PT  - Journal Article
ID  - 2015-0049 [pii]
ID  - 10.1123/mc.2015-0049 [doi]
ID  - PMC4887426 [pmc]
ID  - NIHMS746451 [mid]
PP  - ppublish
PH  - 2018/04/01 [pmc-release]
GI  - No: K01 HD053632
      Organization: (HD) *NICHD NIH HHS*
      Country: United States

      No: R01 HD040909
      Organization: (HD) *NICHD NIH HHS*
      Country: United States
LG  - English
EP  - 20160819
DP  - 2017 Apr
DC  - 20160916
EZ  - 2015/12/02 06:00
DA  - 2017/04/28 06:00
DT  - 2015/12/02 06:00
YR  - 2017
ED  - 20170427
RD  - 20170427
UP  - 20170501
XL  - http://ovidsp.ovid.com/ovidweb.cgi?T=JS&CSC=Y&NEWS=N&PAGE=fulltext&D=med8&AN=26623551
XL  - http://sfxeu07.hosted.exlibrisgroup.com/bham?sid=OVID:medline&id=pmid:26623551&id=doi:10.1123%2Fmc.2015-0049&issn=1087-1640&isbn=&volume=21&issue=2&spage=133&pages=133-157&date=2017&title=Motor+Control&atitle=Trunk+Postural+Muscle+Timing+Is+Not+Compromised+In+Low+Back+Pain+Patients+Clinically+Diagnosed+With+Movement+Coordination+Impairments.&aulast=Mehta&pid=%3Cauthor%3EMehta+R%3C%2Fauthor%3E%3CAN%3E26623551%3C%2FAN%3E%3CDT%3EJournal+Article%3C%2FDT%3E

<10. >
VN  - Ovid Technologies
DB  - Ovid MEDLINE(R)
UI  - 27374236
RO  - From MEDLINE, a database of the U.S. National Library of Medicine.
ST  - MEDLINE
AU  - Michener LA
AU  - Sharma S
AU  - Cools AM
AU  - Timmons MK
FA  - Michener, Lori A
FA  - Sharma, Sapna
FA  - Cools, Ann M
FA  - Timmons, Mark K
IN  - Michener, Lori A. Division of Biokinesiology and Physical Therapy, University of Southern California, Los Angeles, CA, USA. Electronic address: lmichene@usc.edu.
IN  - Sharma, Sapna. Division of Biokinesiology and Physical Therapy, University of Southern California, Los Angeles, CA, USA.
IN  - Cools, Ann M. Department of Rehabilitation Sciences and Physiotherapy, Faculty of Medicine and Health Sciences, Ghent University, Ghent, Belgium.
IN  - Timmons, Mark K. School of Kinesiology, Marshall University, Huntington, WV, USA.
TI  - Relative scapular muscle activity ratios are altered in subacromial pain syndrome.
SO  - Journal of Shoulder & Elbow Surgery. 25(11):1861-1867, 2016 Nov
AS  - J Shoulder Elbow Surg. 25(11):1861-1867, 2016 Nov
NJ  - Journal of shoulder and elbow surgery
PI  - Journal available in: Print-Electronic
PI  - Citation processed from: Internet
JC  - 9206499, B94
IO  - J Shoulder Elbow Surg
SB  - Index Medicus
CP  - United States
MH  - Adult
MH  - Aged
MH  - *Back Muscles/pp [Physiopathology]
MH  - Biomechanical Phenomena/ph [Physiology]
MH  - Case-Control Studies
MH  - Cross-Sectional Studies
MH  - Electromyography
MH  - Female
MH  - Humans
MH  - Male
MH  - Middle Aged
MH  - *Shoulder Impingement Syndrome/pp [Physiopathology]
MH  - Young Adult
KW  - *EMG;  *Scapula;  *muscle activity;  *serratus anterior;  *shoulder impingement syndrome;  *shoulder pain;  *trapezius
AB  - BACKGROUND: Coordinated muscle activity is needed for synchronized joint motion and stability. Characterizing relative scapular muscle activity deficits in participants with shoulder pain will provide foundational knowledge to develop rehabilitation programs.
AB  - METHODS: Participants were recruited with subacromial pain syndrome and an asymptomatic control group matched for age, gender, and dominant arm (N=56). Surface electromyographic muscle activity was recorded from the upper, middle, and lower trapezius (UT, MT, LT) and serratus anterior (SA) during 5 repetitions of a weighted arm elevation task. Muscle activity was normalized to a reference contraction and then expressed as UT/MT, UT/LT, UT/SA, and LT/SA ratios. Ratios were compared between groups and across 3 arm angle intervals during ascending and descending elevation.
AB  - RESULTS: A 2x3 mixed-model analysis of variance yielded a group main effect for the UT/LT ratio, with a higher ratio in the subacromial pain group during ascending (mean difference,0.92; P=.008) and descending (mean difference,0.70; P=.030). For the LT/SA ratio, there was a group effect: a lower ratio in the subacromial group during ascending (mean difference,-0.25; P=.026) and descending (mean difference,-0.51; P=.032). There were no differences for the UT/MT or UT/SA.
AB  - DISCUSSION: There is a disruption in coordination between the LT and SA and the UT and LT during an arm elevation task in patients with subacromial pain syndrome. The LT was part of both altered ratios, indicating the relative importance of the LT. Future research should determine if exercises aimed at restoring the dysfunctional LT/SA and UT/LT force couples are beneficial to reduce shoulder pain and disability in patients with unilateral shoulder pain.
AB  - Copyright © 2016 Journal of Shoulder and Elbow Surgery Board of Trustees. Published by Elsevier Inc. All rights reserved.
ES  - 1532-6500
IL  - 1058-2746
DI  - S1058-2746(16)30065-9
DO  - https://dx.doi.org/10.1016/j.jse.2016.04.010
PT  - Journal Article
ID  - S1058-2746(16)30065-9 [pii]
ID  - 10.1016/j.jse.2016.04.010 [doi]
PP  - ppublish
PH  - 2015/11/06 [received]
PH  - 2016/03/22 [revised]
PH  - 2016/04/05 [accepted]
LG  - English
EP  - 20160630
DP  - 2016 Nov
DC  - 20160704
EZ  - 2016/07/05 06:00
DA  - 2017/04/21 06:00
DT  - 2016/07/05 06:00
YR  - 2016
ED  - 20170420
RD  - 20170420
UP  - 20170424
XL  - http://ovidsp.ovid.com/ovidweb.cgi?T=JS&CSC=Y&NEWS=N&PAGE=fulltext&D=med8&AN=27374236
XL  - http://sfxeu07.hosted.exlibrisgroup.com/bham?sid=OVID:medline&id=pmid:27374236&id=doi:10.1016%2Fj.jse.2016.04.010&issn=1058-2746&isbn=&volume=25&issue=11&spage=1861&pages=1861-1867&date=2016&title=Journal+of+Shoulder+%26+Elbow+Surgery&atitle=Relative+scapular+muscle+activity+ratios+are+altered+in+subacromial+pain+syndrome.&aulast=Michener&pid=%3Cauthor%3EMichener+LA%3C%2Fauthor%3E%3CAN%3E27374236%3C%2FAN%3E%3CDT%3EJournal+Article%3C%2FDT%3E

<11. >
VN  - Ovid Technologies
DB  - Ovid MEDLINE(R)
UI  - 27597536
RO  - From MEDLINE, a database of the U.S. National Library of Medicine.
ST  - MEDLINE
AU  - Mapelli A
AU  - Zanandrea Machado BC
AU  - Giglio LD
AU  - Sforza C
AU  - De Felicio CM
FA  - Mapelli, Andrea
FA  - Zanandrea Machado, Barbara Cristina
FA  - Giglio, Lucia Dantas
FA  - Sforza, Chiarella
FA  - De Felicio, Claudia Maria
IN  - Mapelli, Andrea. Department of Otorhinolaryngology, Ophthalmology, and Head and Neck Surgery, School of Medicine, Ribeirao Preto, University of Sao Paulo, Brazil; Craniofacial Research Support Centre, University of Sao Paulo, Brazil.
IN  - Zanandrea Machado, Barbara Cristina. Department of Otorhinolaryngology, Ophthalmology, and Head and Neck Surgery, School of Medicine, Ribeirao Preto, University of Sao Paulo, Brazil; Craniofacial Research Support Centre, University of Sao Paulo, Brazil.
IN  - Giglio, Lucia Dantas. Department of Otorhinolaryngology, Ophthalmology, and Head and Neck Surgery, School of Medicine, Ribeirao Preto, University of Sao Paulo, Brazil; Craniofacial Research Support Centre, University of Sao Paulo, Brazil.
IN  - Sforza, Chiarella. Functional Anatomy Research Center (FARC), Laboratory of Functional Anatomy of the Stomatognathic Apparatus, Dipartimento di Scienze Biomediche per la Salute, Faculty of Medicine, Universita degli Studi di Milano, Italy.
IN  - De Felicio, Claudia Maria. Department of Otorhinolaryngology, Ophthalmology, and Head and Neck Surgery, School of Medicine, Ribeirao Preto, University of Sao Paulo, Brazil; Craniofacial Research Support Centre, University of Sao Paulo, Brazil. Electronic address: cfelicio@fmrp.usp.br.
TI  - Reorganization of muscle activity in patients with chronic temporomandibular disorders.
SO  - Archives of Oral Biology. 72:164-171, 2016 Dec
AS  - Arch Oral Biol. 72:164-171, 2016 Dec
NJ  - Archives of oral biology
PI  - Journal available in: Print-Electronic
PI  - Citation processed from: Internet
JC  - 83m, 0116711
IO  - Arch. Oral Biol.
SB  - Dental Journals
SB  - Index Medicus
CP  - England
MH  - Adult
MH  - Case-Control Studies
MH  - Chronic Disease
MH  - Electromyography
MH  - Female
MH  - Humans
MH  - Male
MH  - Mastication/ph [Physiology]
MH  - *Masticatory Muscles/pp [Physiopathology]
MH  - Muscle Contraction/ph [Physiology]
MH  - *Temporomandibular Joint Disorders/pp [Physiopathology]
KW  - *Electromyography;  *Jaw muscles;  *Mastication;  *Motor control;  *Pain;  *Temporomandibular disorders
AB  - OBJECTIVE: To investigate whether reorganization of muscle activity occurs in patients with chronic temporomandibular disorders (TMD) and, if so, how it is affected by symptomatology severity.
AB  - METHODS: Surface electromyography (sEMG) of masticatory muscles was made in 30 chronic TMD patients, diagnosed with disc displacement with reduction (DDR) and pain. Two 15-patient subgroups, with moderate (TMDmo) and severe (TMDse) signs and symptoms, were compared with a control group of 15 healthy subjects matched by age. The experimental tasks were: a 5s inter-arch maximum voluntary clench (MVC); right and left 15s unilateral gum chewing tests. Standardized sEMG indices characterizing masseter and temporalis muscles activity were calculated, and a comprehensive functional index (FI) was introduced to quantitatively summarize subjects' overall performance. Mastication was also clinically evaluated.
AB  - RESULTS: During MVC, TMDse patients had a significantly larger asymmetry of temporalis muscles contraction. Both TMD groups showed reduced coordination between masseter and temporalis muscles' maximal contraction, and their muscular activity distribution shifted significantly from masseter to temporalis muscles. During chewing, TMDse patients recruited the balancing side muscles proportionally more than controls, specifically the masseter muscle. When comparing right and left side chewing, the muscles' recruitment pattern resulted less symmetric in TMD patients, especially in TMDse. Overall, the functional index of both TMDmo and TMDse patients was significantly lower than that obtained by controls.
AB  - CONCLUSIONS: Chronic TMD patients, specifically those with severe symptomatology, showed a reorganized activity, mainly resulting in worse functional performances.
AB  - Copyright © 2016 Elsevier Ltd. All rights reserved.
ES  - 1879-1506
IL  - 0003-9969
DI  - S0003-9969(16)30219-9
DO  - https://dx.doi.org/10.1016/j.archoralbio.2016.08.022
PT  - Journal Article
ID  - S0003-9969(16)30219-9 [pii]
ID  - 10.1016/j.archoralbio.2016.08.022 [doi]
PP  - ppublish
PH  - 2015/07/21 [received]
PH  - 2016/06/02 [revised]
PH  - 2016/08/19 [accepted]
LG  - English
EP  - 20160824
DP  - 2016 Dec
DC  - 20160906
EZ  - 2016/09/07 06:00
DA  - 2017/04/04 06:00
DT  - 2016/10/30 06:00
YR  - 2016
ED  - 20170403
RD  - 20170403
UP  - 20170405
XL  - http://ovidsp.ovid.com/ovidweb.cgi?T=JS&CSC=Y&NEWS=N&PAGE=fulltext&D=med8&AN=27597536
XL  - http://sfxeu07.hosted.exlibrisgroup.com/bham?sid=OVID:medline&id=pmid:27597536&id=doi:10.1016%2Fj.archoralbio.2016.08.022&issn=0003-9969&isbn=&volume=72&issue=&spage=164&pages=164-171&date=2016&title=Archives+of+Oral+Biology&atitle=Reorganization+of+muscle+activity+in+patients+with+chronic+temporomandibular+disorders.&aulast=Mapelli&pid=%3Cauthor%3EMapelli+A%3C%2Fauthor%3E%3CAN%3E27597536%3C%2FAN%3E%3CDT%3EJournal+Article%3C%2FDT%3E

<12. >
VN  - Ovid Technologies
DB  - Ovid MEDLINE(R)
UI  - 27457342
RO  - From MEDLINE, a database of the U.S. National Library of Medicine.
ST  - MEDLINE
AU  - Kurz E
AU  - Herbsleb M
AU  - Grassme R
AU  - Anders C
AU  - Hilberg T
FA  - Kurz, E
FA  - Herbsleb, M
FA  - Grassme, R
FA  - Anders, C
FA  - Hilberg, T
IN  - Kurz, E. Clinic for Trauma, Hand and Reconstructive Surgery, Division of Motor Research, Pathophysiology and Biomechanics, Jena University Hospital, Jena, Germany.
IN  - Kurz, E. Department of Sports Medicine, University of Wuppertal, Wuppertal, Germany.
IN  - Herbsleb, M. Department of Sports Medicine and Health Promotion, University of Jena, Jena, Germany.
IN  - Grassme, R. Clinic for Trauma, Hand and Reconstructive Surgery, Division of Motor Research, Pathophysiology and Biomechanics, Jena University Hospital, Jena, Germany.
IN  - Grassme, R. Department of Prevention, Biomechanics, German Social Accident Insurance Institution for the Foodstuffs and Catering Industry, Erfurt, Germany.
IN  - Anders, C. Clinic for Trauma, Hand and Reconstructive Surgery, Division of Motor Research, Pathophysiology and Biomechanics, Jena University Hospital, Jena, Germany.
IN  - Hilberg, T. Department of Sports Medicine, University of Wuppertal, Wuppertal, Germany.
TI  - Trunk muscle activation characteristics in patients with severe haemophilia.
SO  - Haemophilia. 23(1):122-128, 2017 Jan
AS  - Haemophilia. 23(1):122-128, 2017 Jan
NJ  - Haemophilia : the official journal of the World Federation of Hemophilia
PI  - Journal available in: Print-Electronic
PI  - Citation processed from: Internet
JC  - c8f, 9442916
IO  - Haemophilia
SB  - Index Medicus
CP  - England
MH  - Adult
MH  - *Electromyography/mt [Methods]
MH  - Female
MH  - *Hemophilia A/co [Complications]
MH  - Humans
MH  - Male
MH  - Middle Aged
MH  - *Muscle, Skeletal/pa [Pathology]
MH  - Young Adult
KW  - *co-activation;  *haemophilia;  *muscle;  *surface electromyography;  *trunk;  *upright standing
AB  - INTRODUCTION: Recurrent bleeding episodes in patients with haemophilia (PWH) lead to joint alterations and therewith disturbed muscle coordination patterns. Major weight-bearing joints are affected most. However, possible effects on trunk muscle activity have not been examined so far. The objective of this work was to study consequences of haemarthropathy on characteristics of trunk muscles in PWH while standing on surfaces with different mechanical properties.
AB  - METHODS: Surface EMG of internal oblique (IO) and multifidus (MF) muscles were bilaterally recorded during a natural bilateral stance in 20 PWH with severe haemophilia A [age: 42 years (SD: 10)] and 25 non-haemophilic controls [NHC, 43 (12)]. Amplitude ratios, a symmetry index between sides and the co-activation ratio of IO over MF served as outcome measures and compared standing on three different surfaces (stable, soft, unsteady).
AB  - RESULTS: PWH revealed markedly restricted lower extremity joints (P < 0.001), but without any hint of back pain. Neither result revealed significant main or interaction effects of 'group' (P > 0.24). Group-independent analyses showed amplitude ratios (MF: P < 0.05) as well as symmetry indices (MF: P < 0.02) significantly altered by 'surface' in NHC only. Effects of utilizing soft vs. unsteady surfaces were not detectable (P > 0.77).
AB  - CONCLUSION: Utilizing unstable surfaces does not lead to altered trunk muscle activity in PWH. Differently than expected, a quite similar behaviour of lower trunk muscles in terms of applied indices can be found in PWH and NHC. Ascending alterations of muscle coordination in PWH could not be verified.
AB  - Copyright © 2016 John Wiley & Sons Ltd.
ES  - 1365-2516
IL  - 1351-8216
DO  - https://dx.doi.org/10.1111/hae.13037
PT  - Journal Article
ID  - 27457342 [pubmed]
ID  - 10.1111/hae.13037 [doi]
PP  - ppublish
PH  - 2016/06/07 [accepted]
LG  - English
EP  - 20160725
DP  - 2017 Jan
DC  - 20160726
EZ  - 2016/07/27 06:00
DA  - 2016/07/28 06:00
DT  - 2016/07/28 06:00
YR  - 2017
ED  - 20170301
RD  - 20170302
UP  - 20170303
XL  - http://ovidsp.ovid.com/ovidweb.cgi?T=JS&CSC=Y&NEWS=N&PAGE=fulltext&D=med8&AN=27457342
XL  - http://sfxeu07.hosted.exlibrisgroup.com/bham?sid=OVID:medline&id=pmid:27457342&id=doi:10.1111%2Fhae.13037&issn=1351-8216&isbn=&volume=23&issue=1&spage=122&pages=122-128&date=2017&title=Haemophilia&atitle=Trunk+muscle+activation+characteristics+in+patients+with+severe+haemophilia.&aulast=Kurz&pid=%3Cauthor%3EKurz+E%3C%2Fauthor%3E%3CAN%3E27457342%3C%2FAN%3E%3CDT%3EJournal+Article%3C%2FDT%3E

<13. >
VN  - Ovid Technologies
DB  - Ovid MEDLINE(R)
UI  - 27179317
RO  - From MEDLINE, a database of the U.S. National Library of Medicine.
ST  - MEDLINE
AU  - Heales LJ
AU  - Hug F
AU  - MacDonald DA
AU  - Vicenzino B
AU  - Hodges PW
FA  - Heales, Luke James
FA  - Hug, Francois
FA  - MacDonald, David Alan
FA  - Vicenzino, Bill
FA  - Hodges, Paul William
IN  - Heales, Luke James. University of Queensland, NHMRC Centre of Clinical Research Excellence in Spinal Pain, Injury and Health, School of Health and Rehabilitation Science, Brisbane, Australia; Central Queensland University, School of Human, Health and Social Sciences, Division of Physiotherapy, Rockhampton, Australia. Electronic address: l.heales@uq.edu.au.
IN  - Hug, Francois. University of Queensland, NHMRC Centre of Clinical Research Excellence in Spinal Pain, Injury and Health, School of Health and Rehabilitation Science, Brisbane, Australia; University of Nantes, Laboratory EA, 4334, Nantes, France. Electronic address: f.hug@uq.edu.au.
IN  - MacDonald, David Alan. University of Queensland, NHMRC Centre of Clinical Research Excellence in Spinal Pain, Injury and Health, School of Health and Rehabilitation Science, Brisbane, Australia. Electronic address: d.macdonald1@uq.edu.au.
IN  - Vicenzino, Bill. University of Queensland, NHMRC Centre of Clinical Research Excellence in Spinal Pain, Injury and Health, School of Health and Rehabilitation Science, Brisbane, Australia. Electronic address: b.vicenzino@uq.edu.au.
IN  - Hodges, Paul William. University of Queensland, NHMRC Centre of Clinical Research Excellence in Spinal Pain, Injury and Health, School of Health and Rehabilitation Science, Brisbane, Australia. Electronic address: p.hodges@uq.edu.au.
TI  - Is synergistic organisation of muscle coordination altered in people with lateral epicondylalgia? A case-control study.
SO  - Clinical Biomechanics. 35:124-31, 2016 06
AS  - Clin Biomech. 35:124-31, 2016 06
NJ  - Clinical biomechanics (Bristol, Avon)
PI  - Journal available in: Print-Electronic
PI  - Citation processed from: Internet
JC  - 8611877, dgl
IO  - Clin Biomech (Bristol, Avon)
SB  - Index Medicus
CP  - England
MH  - Adult
MH  - Analysis of Variance
MH  - Case-Control Studies
MH  - Elbow Joint/ph [Physiology]
MH  - Electromyography
MH  - Female
MH  - *Forearm/ph [Physiology]
MH  - Hand/ph [Physiology]
MH  - Hand Strength/ph [Physiology]
MH  - Humans
MH  - Male
MH  - Middle Aged
MH  - Muscle Strength/ph [Physiology]
MH  - *Muscle, Skeletal/ph [Physiology]
MH  - Pain Measurement
MH  - Pronation
MH  - Range of Motion, Articular/ph [Physiology]
MH  - *Tennis Elbow/pp [Physiopathology]
KW  - Electromyography;  Muscle synergies;  Non-negative matrix factorization;  Tennis elbow
AB  - BACKGROUND: Lateral epicondylalgia is a common musculoskeletal disorder and is associated with deficits in the motor system including painful grip. This study compared coordination of forearm muscles (muscle synergies) during repeated gripping between individuals with and without lateral epicondylalgia.
AB  - METHODS: Twelve participants with lateral epicondylalgia and 14 controls performed 15 cyclical repetitions of sub-maximal (20% maximum grip force of asymptomatic arm), pain free dynamic gripping in four arm positions: shoulder neutral with elbow flexed to 90degree and shoulder flexed to 90degree with elbow extended both with forearm pronated and neutral. Muscle activity was recorded from extensor carpi radialis brevis/longus, extensor digitorum, flexor digitorum superficialis/profundus, and flexor carpi radialis, with intramuscular electrodes. Muscle synergies were extracted using non-negative matrix factorisation.
AB  - FINDINGS: Analysis of each position and participant, demonstrated that two muscle synergies accounted for >97% of the variance for both groups. Between-group differences were identified after electromyography patterns of the control group were used to reconstruct the patterns of the lateral epicondylalgia group. A greater variance accounted for was identified for the controls than lateral epicondylalgia (p=0.009). This difference might be explained by an additional burst of flexor digitorum superficialis electromyography during grip release in many lateral epicondylalgia participants.
AB  - INTERPRETATION: These data provide evidence of some differences in synergistic organisation of activation of forearm muscles between individuals with and without lateral epicondylalgia. Due to study design it is not possible to elucidate whether changes in the coordination of muscle activity during gripping are associated with the cause or effect of lateral epicondylalgia.
AB  - Copyright © 2016 Elsevier Ltd. All rights reserved.
ES  - 1879-1271
IL  - 0268-0033
DI  - S0268-0033(16)30056-0
DO  - https://dx.doi.org/10.1016/j.clinbiomech.2016.04.017
PT  - Journal Article
PT  - Research Support, Non-U.S. Gov't
ID  - 27179317 [pubmed]
ID  - S0268-0033(16)30056-0 [pii]
ID  - 10.1016/j.clinbiomech.2016.04.017 [doi]
PP  - ppublish
PH  - 2015/10/14 [received]
PH  - 2016/04/26 [revised]
PH  - 2016/04/29 [accepted]
LG  - English
EP  - 20160502
DP  - 2016 06
DC  - 20160530
EZ  - 2016/05/15 06:00
DA  - 2017/02/22 06:00
DT  - 2016/05/15 06:00
YR  - 2016
ED  - 20170221
RD  - 20170221
UP  - 20170222
XL  - http://ovidsp.ovid.com/ovidweb.cgi?T=JS&CSC=Y&NEWS=N&PAGE=fulltext&D=med8&AN=27179317
XL  - http://sfxeu07.hosted.exlibrisgroup.com/bham?sid=OVID:medline&id=pmid:27179317&id=doi:10.1016%2Fj.clinbiomech.2016.04.017&issn=0268-0033&isbn=&volume=35&issue=&spage=124&pages=124-31&date=2016&title=Clinical+Biomechanics&atitle=Is+synergistic+organisation+of+muscle+coordination+altered+in+people+with+lateral+epicondylalgia%3F+A+case-control+study.&aulast=Heales&pid=%3Cauthor%3EHeales+LJ%3C%2Fauthor%3E%3CAN%3E27179317%3C%2FAN%3E%3CDT%3EJournal+Article%3C%2FDT%3E

<14. >
VN  - Ovid Technologies
DB  - Ovid MEDLINE(R)
UI  - 26324322
RO  - From MEDLINE, a database of the U.S. National Library of Medicine.
ST  - MEDLINE
AU  - Jacobs JV
AU  - Lomond KV
AU  - Hitt JR
AU  - DeSarno MJ
AU  - Bunn JY
AU  - Henry SM
FA  - Jacobs, Jesse V
FA  - Lomond, Karen V
FA  - Hitt, Juvena R
FA  - DeSarno, Michael J
FA  - Bunn, Janice Y
FA  - Henry, Sharon M
IN  - Jacobs, Jesse V. Department of Rehabilitation and Movement Science, University of Vermont, 305 Rowell Building, 106 Carrigan Drive, Burlington, VT 05405, USA. Electronic address: jjacobs@uvm.edu.
IN  - Lomond, Karen V. School of Health Sciences, Central Michigan University, 1179 Health Professions Building, Mount Pleasant, MI 48859, USA. Electronic address: lomon2k@cmich.edu.
IN  - Hitt, Juvena R. Department of Rehabilitation and Movement Science, University of Vermont, 305 Rowell Building, 106 Carrigan Drive, Burlington, VT 05405, USA. Electronic address: juvena.hitt@uvm.edu.
IN  - DeSarno, Michael J. Department of Medical Biostatistics, Hills 23C/25H, 105 Carrigan Drive, University of Vermont, Burlington, VT 05405, USA. Electronic address: Michael.DeSarno@uvm.edu.
IN  - Bunn, Janice Y. Department of Medical Biostatistics, Hills 23C/25H, 105 Carrigan Drive, University of Vermont, Burlington, VT 05405, USA. Electronic address: janice.bunn@uvm.edu.
IN  - Henry, Sharon M. Department of Rehabilitation and Movement Science, University of Vermont, 305 Rowell Building, 106 Carrigan Drive, Burlington, VT 05405, USA. Electronic address: sharon.henry@uvm.edu.
TI  - Effects of low back pain and of stabilization or movement-system-impairment treatments on induced postural responses: A planned secondary analysis of a randomised controlled trial.
SO  - Manual Therapy. 21:210-9, 2016 Feb
AS  - Manual Ther. 21:210-9, 2016 Feb
NJ  - Manual therapy
PI  - Journal available in: Print-Electronic
PI  - Citation processed from: Internet
JC  - 9610924, dh3
IO  - Man Ther
PM  - https://www.ncbi.nlm.nih.gov/pmc/articles/PMC4713345
OI  - Source: NLM. NIHMS719767 [Available on 02/01/17]
SB  - Index Medicus
CP  - Scotland
MH  - Adult
MH  - *Exercise Therapy/mt [Methods]
MH  - Female
MH  - Follow-Up Studies
MH  - Humans
MH  - *Low Back Pain/th [Therapy]
MH  - Male
MH  - Middle Aged
MH  - *Movement/ph [Physiology]
MH  - *Pain Measurement/mt [Methods]
MH  - *Postural Balance/ph [Physiology]
MH  - Prospective Studies
MH  - Surveys and Questionnaires
MH  - Treatment Outcome
MH  - Young Adult
KW  - Balance;  Low back pain;  Movement system impairment;  Posture;  Stabilization;  Treatment
AB  - BACKGROUND: Motor retraining for non-specific chronic low back pain (LBP) often focuses on voluntary postural tasks. This training, however, may not transfer to other known postural impairments, such as automatic postural responses to external perturbations.
AB  - OBJECTIVES: To evaluate the extent current treatments of motor retraining ameliorate impaired postural coordination when responding to a perturbation of standing balance.
AB  - DESIGN: Planned secondary analysis of a prospectively registered (NCT01362049), randomized controlled trial with a blinded assessor.
AB  - METHOD: Sixty-eight subjects with chronic, recurrent, non-specific LBP were allocated to perform a postural response task as a secondary assessment one week before and one week after receiving either stabilization or Movement System Impairment (MSI)-directed treatment over 6 weekly 1-h sessions plus home exercises. For assessment, subjects completed the Oswestry disability and numeric pain rating questionnaires and then performed a postural response task of maintaining standing balance in response to 3 trials in each of 4 randomly presented directions of linear surface translations of the platform under the subjects' feet. Integrated amplitudes of surface electromyography (EMG) were recorded bilaterally from the rectus abdominis (RA), internal oblique (IO), and external oblique (EO) muscles during the postural response task.
AB  - RESULTS: No significant effects of treatment on EMG responses were evident. Oswestry and numeric pain ratings decreased similarly following both treatments.
AB  - CONCLUSIONS: Stabilization and MSI-directed treatments do not affect trunk EMG responses to perturbations of standing balance in people with LBP, suggesting current methods of motor retraining do not sufficiently transfer to tasks of reactive postural control.
AB  - Copyright © 2015 Elsevier Ltd. All rights reserved.
ES  - 1532-2769
IL  - 1356-689X
DI  - S1356-689X(15)00168-X
DO  - https://dx.doi.org/10.1016/j.math.2015.08.006
PT  - Comparative Study
PT  - Journal Article
PT  - Randomized Controlled Trial
PT  - Research Support, N.I.H., Extramural
ID  - 26324322 [pubmed]
ID  - S1356-689X(15)00168-X [pii]
ID  - 10.1016/j.math.2015.08.006 [doi]
ID  - PMC4713345 [pmc]
ID  - NIHMS719767 [mid]
PP  - ppublish
PH  - 2015/03/17 [received]
PH  - 2015/07/23 [revised]
PH  - 2015/08/13 [accepted]
GI  - No: R01 HD040909
      Organization: (HD) *NICHD NIH HHS*
      Country: United States

      No: 2R01HD040909
      Organization: (HD) *NICHD NIH HHS*
      Country: United States
LG  - English
EP  - 20150821
DP  - 2016 Feb
DC  - 20160114
EZ  - 2015/09/02 06:00
DA  - 2017/02/22 06:00
DT  - 2015/09/02 06:00
YR  - 2016
ED  - 20170221
RD  - 20170221
UP  - 20170222
XL  - http://ovidsp.ovid.com/ovidweb.cgi?T=JS&CSC=Y&NEWS=N&PAGE=fulltext&D=med8&AN=26324322
XL  - http://sfxeu07.hosted.exlibrisgroup.com/bham?sid=OVID:medline&id=pmid:26324322&id=doi:10.1016%2Fj.math.2015.08.006&issn=1356-689X&isbn=&volume=21&issue=&spage=210&pages=210-9&date=2016&title=Manual+Therapy&atitle=Effects+of+low+back+pain+and+of+stabilization+or+movement-system-impairment+treatments+on+induced+postural+responses%3A+A+planned+secondary+analysis+of+a+randomised+controlled+trial.&aulast=Jacobs&pid=%3Cauthor%3EJacobs+JV%3C%2Fauthor%3E%3CAN%3E26324322%3C%2FAN%3E%3CDT%3EComparative+Study%3C%2FDT%3E

<15. >
VN  - Ovid Technologies
DB  - Ovid MEDLINE(R)
UI  - 26604102
RO  - From MEDLINE, a database of the U.S. National Library of Medicine.
ST  - MEDLINE
AU  - Cole MH
AU  - Grimshaw PN
AI  - Cole, Michael H; ORCID: http://orcid.org/0000-0003-1817-7528
FA  - Cole, Michael H
FA  - Grimshaw, Paul N
IN  - Cole, Michael H. School of Exercise Science, Australian Catholic University, Virginia, P.O. Box 456, Brisbane, QLD, 4014, Australia. michael.cole@acu.edu.au.
IN  - Grimshaw, Paul N. School of Mechanical Engineering, The University of Adelaide, Adelaide, SA, Australia.
TI  - The Biomechanics of the Modern Golf Swing: Implications for Lower Back Injuries. [Review]
SO  - Sports Medicine. 46(3):339-51, 2016 Mar
AS  - Sports Med. 46(3):339-51, 2016 Mar
NJ  - Sports medicine (Auckland, N.Z.)
PI  - Journal available in: Print
PI  - Citation processed from: Internet
JC  - 8412297, spo
IO  - Sports Med
SB  - Index Medicus
CP  - New Zealand
MH  - *Athletic Injuries/pp [Physiopathology]
MH  - *Back Injuries/pp [Physiopathology]
MH  - Biomechanical Phenomena
MH  - Electromyography
MH  - *Golf/ph [Physiology]
MH  - Humans
MH  - *Low Back Pain/pp [Physiopathology]
MH  - Movement
MH  - Pelvis/ph [Physiology]
MH  - Range of Motion, Articular
MH  - Rotation
MH  - Thorax/ph [Physiology]
AB  - The modern golf swing is a complex and asymmetrical movement that places an emphasis on restricting pelvic turn while increasing thorax rotation during the backswing to generate higher clubhead speeds at impact. Increasing thorax rotation relative to pelvic rotation preloads the trunk muscles by accentuating their length and allowing them to use the energy stored in their elastic elements to produce more power. As the thorax and pelvis turn back towards the ball during the downswing, more skilled golfers are known to laterally slide their pelvis toward the target, which further contributes to final clubhead speed. However, despite the apparent performance benefits associated with these sequences, it has been argued that the lumbar spine is incapable of safely accommodating the forces they produce. This notion supports a link between the repeated performance of the golf swing and the development of golf-related low back injuries. Of the complaints reported by golfers, low back injuries continue to be the most prevalent, but the mechanism of these injuries is still poorly understood. This review highlights that there is a paucity of research directly evaluating the apparent link between the modern golf swing and golf-related low back pain. Furthermore, there has been a general lack of consensus within the literature with respect to the methods used to objectively assess the golf swing and the methods used to derived common outcome measures. Future research would benefit from a clear set of guidelines to help reduce the variability between studies.
ES  - 1179-2035
IL  - 0112-1642
DI  - 10.1007/s40279-015-0429-1
DO  - https://dx.doi.org/10.1007/s40279-015-0429-1
PT  - Journal Article
PT  - Review
ID  - 26604102 [pubmed]
ID  - 10.1007/s40279-015-0429-1 [doi]
ID  - 10.1007/s40279-015-0429-1 [pii]
PP  - ppublish
LG  - English
DP  - 2016 Mar
DC  - 20160227
EZ  - 2015/11/26 06:00
DA  - 2016/12/15 06:00
DT  - 2015/11/26 06:00
YR  - 2016
ED  - 20161213
RD  - 20161230
UP  - 20161230
XL  - http://ovidsp.ovid.com/ovidweb.cgi?T=JS&CSC=Y&NEWS=N&PAGE=fulltext&D=med8&AN=26604102
XL  - http://sfxeu07.hosted.exlibrisgroup.com/bham?sid=OVID:medline&id=pmid:26604102&id=doi:10.1007%2Fs40279-015-0429-1&issn=0112-1642&isbn=&volume=46&issue=3&spage=339&pages=339-51&date=2016&title=Sports+Medicine&atitle=The+Biomechanics+of+the+Modern+Golf+Swing%3A+Implications+for+Lower+Back+Injuries.&aulast=Cole&pid=%3Cauthor%3ECole+MH%3C%2Fauthor%3E%3CAN%3E26604102%3C%2FAN%3E%3CDT%3EJournal+Article%3C%2FDT%3E

<16. >
VN  - Ovid Technologies
DB  - Ovid MEDLINE(R)
UI  - 25677418
RO  - From MEDLINE, a database of the U.S. National Library of Medicine.
ST  - MEDLINE
AU  - Hu B
AU  - Ning X
FA  - Hu, Boyi
FA  - Ning, Xiaopeng
IN  - Hu, Boyi. a Department of Industrial and Management Systems Engineering , West Virginia University , Morgantown , WV , USA.
TI  - The influence of lumbar extensor muscle fatigue on lumbar-pelvic coordination during weightlifting.
SO  - Ergonomics. 58(8):1424-32, 2015
AS  - Ergonomics. 58(8):1424-32, 2015
NJ  - Ergonomics
PI  - Journal available in: Print-Electronic
PI  - Citation processed from: Internet
JC  - 0373220, elz
IO  - Ergonomics
SB  - Index Medicus
SB  - National Aeronautics and Space Administration (NASA) Journals
CP  - England
MH  - Adult
MH  - Biomechanical Phenomena
MH  - Electromyography
MH  - Humans
MH  - Low Back Pain/et [Etiology]
MH  - Low Back Pain/pp [Physiopathology]
MH  - *Lumbosacral Region/ph [Physiology]
MH  - Male
MH  - *Muscle Fatigue/ph [Physiology]
MH  - *Muscle, Skeletal/ph [Physiology]
MH  - *Pelvis/ph [Physiology]
MH  - *Weight Lifting/ph [Physiology]
KW  - continuous relative phase;  low back pain;  lumbar extensor muscle fatigue;  lumbar-pelvic coordination
AB  - UNLABELLED: Lumbar muscle fatigue is a potential risk factor for the development of low back pain. In this study, we investigated the influence of lumbar extensor muscle fatigue on lumbar-pelvic coordination patterns during weightlifting. Each of the 15 male subjects performed five repetitions of weightlifting tasks both before and after a lumbar extensor muscle fatiguing protocol. Lumbar muscle electromyography was collected to assess fatigue. Trunk kinematics was recorded to calculate lumbar-pelvic continuous relative phase (CRP) and CRP variability. Results showed that fatigue significantly reduced the average lumbar-pelvic CRP value (from 0.33 to 0.29 rad) during weightlifting. The average CRP variability reduced from 0.17 to 0.15 rad, yet this change ws statistically not significant. Further analyses also discovered elevated spinal loading during weightlifting after the development of lumbar extensor muscle fatigue. Our results suggest that frequently experienced lumbar extensor muscle fatigue should be avoided in an occupational environment.
AB  - PRACTITIONER SUMMARY: Lumbar extensor muscle fatigue generates more in-phase lumbar-pelvic coordination patterns and elevated spinal loading during lifting. Such increase in spinal loading may indicate higher risk of back injury. Our results suggest that frequently experienced lumbar muscle fatigue should be avoided to reduce the risk of LBP.
ES  - 1366-5847
IL  - 0014-0139
DO  - https://dx.doi.org/10.1080/00140139.2015.1005173
PT  - Journal Article
ID  - 25677418 [pubmed]
ID  - 10.1080/00140139.2015.1005173 [doi]
PP  - ppublish
LG  - English
EP  - 20150309
DP  - 2015
DC  - 20150707
EZ  - 2015/02/14 06:00
DA  - 2016/12/15 06:00
DT  - 2015/02/14 06:00
YR  - 2015
ED  - 20161213
RD  - 20161230
UP  - 20161230
XL  - http://ovidsp.ovid.com/ovidweb.cgi?T=JS&CSC=Y&NEWS=N&PAGE=fulltext&D=med8&AN=25677418
XL  - http://sfxeu07.hosted.exlibrisgroup.com/bham?sid=OVID:medline&id=pmid:25677418&id=doi:10.1080%2F00140139.2015.1005173&issn=0014-0139&isbn=&volume=58&issue=8&spage=1424&pages=1424-32&date=2015&title=Ergonomics&atitle=The+influence+of+lumbar+extensor+muscle+fatigue+on+lumbar-pelvic+coordination+during+weightlifting.&aulast=Hu&pid=%3Cauthor%3EHu+B%3C%2Fauthor%3E%3CAN%3E25677418%3C%2FAN%3E%3CDT%3EJournal+Article%3C%2FDT%3E

<17. >
VN  - Ovid Technologies
DB  - Ovid MEDLINE(R)
UI  - 25424335
RO  - From MEDLINE, a database of the U.S. National Library of Medicine.
ST  - MEDLINE
AU  - Biondi M
AU  - Valentini M
FA  - Biondi, Massimo
FA  - Valentini, Martina
TI  - [Relaxation treatments and biofeedback for anxiety and somatic stress-related disorders]. [Review] [Italian]
OT  - Terapie di rilassamento e biofeedback per ansia e disturbi somatici stress-correlati.
SO  - Rivista di Psichiatria. 49(5):217-26, 2014 Sep-Oct
AS  - RIV. PSICHIATR.. 49(5):217-26, 2014 Sep-Oct
NJ  - Rivista di psichiatria
PI  - Journal available in: Print
PI  - Citation processed from: Internet
JC  - 0425672
IO  - Riv Psichiatr
SB  - Index Medicus
CP  - Italy
MH  - Adaptation, Psychological
MH  - Anxiety/pp [Physiopathology]
MH  - *Anxiety/th [Therapy]
MH  - Anxiety Disorders/pp [Physiopathology]
MH  - Anxiety Disorders/th [Therapy]
MH  - Autonomic Nervous System/pp [Physiopathology]
MH  - Biofeedback, Psychology/mt [Methods]
MH  - Biofeedback, Psychology/ph [Physiology]
MH  - *Biofeedback, Psychology
MH  - Brain/ph [Physiology]
MH  - Electromyography
MH  - Humans
MH  - Learning/ph [Physiology]
MH  - Meta-Analysis as Topic
MH  - Musculoskeletal System/pp [Physiopathology]
MH  - Neurotransmitter Agents/ph [Physiology]
MH  - Psychophysiologic Disorders/pp [Physiopathology]
MH  - *Psychophysiologic Disorders/th [Therapy]
MH  - Psychophysiology
MH  - *Psychosomatic Medicine/mt [Methods]
MH  - Psychosomatic Medicine/td [Trends]
MH  - Quality of Life
MH  - Relaxation Therapy/mt [Methods]
MH  - *Relaxation Therapy
MH  - Stress, Physiological
MH  - Stress, Psychological
AB  - INTRODUCTION: Relaxation techniques (TR) and biofeedback (BFB) are widely used in psychiatric and psychological practice for the treatment for anxiety and stress-related disorders.
AB  - METHODS: An examination of studies focusing on the correlates of psychophysiology of relaxation and biofeedback has been done, in addiction to controlled therapeutic studies that describes clinical aspects, efficacy and limits.
AB  - RESULTS: There are different TR and BFB procedures, but they have the same goal and same physiological modifications, resulting in stress and anxiety reduction. There is a proven action to musculoskeletal, neuroendocrine and autonomic nervous system, showing similar results. Very few data on immune changes are available. Meta-Analysis show superior efficacy to no treatment or placebo in anxiety disorders, tension headache, bruxism, temporomandibular pain syndrome, rehabilitation and prevention of ischemic heart disease. Moderate efficacy is shown for chronic low back pain, cancer-related pain, rheumatoid arthritis and gastrointestinal disorders; data for essential hypertension are controversial. Variability of techniques, procedures, sampling problems, non-systematic make definitive conclusions difficult. TR and BFB are often used in combination with cognitive-behavioral and educational techniques. The association of the active relaxation technique facilitates generalization and self-control during stress situation and outside the training session.
AB  - CONCLUSIONS: TR and BFB are effective for anxiety and somatic stress-related disorders, associated with coping and quality of life improvement and affordable costs; they are minimally invasive but needing an active participation in the treatment process. Some limits are responders' prediction, continuity of practice and limited effectiveness for depression disorders. Finally, it is shown that they are real psychosomatic therapies that are able to produce somatic peripheral changes (neuroendocrine, neurovegetative and muscular systems) generated by the mind and secondary to the involvement of central neurotransmitter circuits.
RN  - 0 (Neurotransmitter Agents)
ES  - 2038-2502
IL  - 0035-6484
DO  - https://dx.doi.org/10.1708/1668.18262
PT  - Journal Article
PT  - Review
ID  - 25424335 [pubmed]
ID  - 10.1708/1668.18262 [doi]
PP  - ppublish
LG  - Italian
DP  - 2014 Sep-Oct
DC  - 20141126
EZ  - 2014/11/27 06:00
DA  - 2016/12/15 06:00
DT  - 2014/11/27 06:00
YR  - 2014
ED  - 20161213
RD  - 20161230
UP  - 20161230
XL  - http://ovidsp.ovid.com/ovidweb.cgi?T=JS&CSC=Y&NEWS=N&PAGE=fulltext&D=med8&AN=25424335
XL  - http://sfxeu07.hosted.exlibrisgroup.com/bham?sid=OVID:medline&id=pmid:25424335&id=doi:10.1708%2F1668.18262&issn=0035-6484&isbn=&volume=49&issue=5&spage=217&pages=217-26&date=2014&title=Rivista+di+Psichiatria&atitle=Terapie+di+rilassamento+e+biofeedback+per+ansia+e+disturbi+somatici+stress-correlati.&aulast=Biondi&pid=%3Cauthor%3EBiondi+M%3C%2Fauthor%3E%3CAN%3E25424335%3C%2FAN%3E%3CDT%3EJournal+Article%3C%2FDT%3E

<18. >
VN  - Ovid Technologies
DB  - Ovid MEDLINE(R)
UI  - 25683668
RO  - From MEDLINE, a database of the U.S. National Library of Medicine.
ST  - MEDLINE
AU  - Srinivasan D
AU  - Mathiassen SE
AU  - Samani A
AU  - Madeleine P
FA  - Srinivasan, Divya
FA  - Mathiassen, Svend Erik
FA  - Samani, Afshin
FA  - Madeleine, Pascal
IN  - Srinivasan, Divya. a Department of Occupational and Public Health Sciences, Faculty of Health and Occupational Studies , Centre for Musculoskeletal Research, University of Gavle , Gavle , Sweden.
TI  - The combined influence of task accuracy and pace on motor variability in a standardised repetitive precision task.
SO  - Ergonomics. 58(8):1388-97, 2015
AS  - Ergonomics. 58(8):1388-97, 2015
NJ  - Ergonomics
PI  - Journal available in: Print-Electronic
PI  - Citation processed from: Internet
JC  - 0373220, elz
IO  - Ergonomics
SB  - Index Medicus
SB  - National Aeronautics and Space Administration (NASA) Journals
CP  - England
MH  - Adult
MH  - Biomechanical Phenomena
MH  - Elbow Joint/ph [Physiology]
MH  - Female
MH  - Human Engineering
MH  - Humans
MH  - *Motion
MH  - *Motor Activity/ph [Physiology]
MH  - *Motor Skills/ph [Physiology]
MH  - Movement/ph [Physiology]
MH  - Shoulder Joint/ph [Physiology]
MH  - *Task Performance and Analysis
KW  - Fitts' law;  cyclic movements;  kinematics;  linear and nonlinear variability;  motor control;  speed-accuracy trade-off
AB  - UNLABELLED: Thirty-five healthy women, experienced in pipetting, each performed four pipetting sessions at different pace and accuracy levels relevant to occupational tasks. The size and structure of motor variability of shoulder and elbow joint angles were quantified using cycle-to-cycle standard deviations of several kinematics properties, and indices based on sample entropy and recurrence quantification analysis. Decreasing accuracy demands increased both the size and structure of motor variability. However, when simultaneously lowering the accuracy demand and increasing pace, motor variability decreased to values comparable to those found when pace alone was increased without changing accuracy. Thus, motor variability showed some speed-accuracy trade-off, but the pace effect dominated the accuracy effect. Hence, this trade-off was different from that described for end-point performance by Fitts' law. The combined effect of accuracy and pace and the resultant decrease in motor variability are important to consider when designing sustainable work systems comprising repetitive precision tasks.
AB  - PRACTITIONER SUMMARY: Variability in movements and/or muscle activities between repeats of the same repetitive task is associated with important occupational outcomes, including fatigue, discomfort and pain. This study showed that simultaneously decreasing accuracy and increasing pace in short-cycle repetitive work led to decreased motor variability in arm movements, indicating less favourable ergonomics conditions.
ES  - 1366-5847
IL  - 0014-0139
DO  - https://dx.doi.org/10.1080/00140139.2015.1005174
PT  - Journal Article
PT  - Research Support, Non-U.S. Gov't
ID  - 25683668 [pubmed]
ID  - 10.1080/00140139.2015.1005174 [doi]
PP  - ppublish
LG  - English
EP  - 20150216
DP  - 2015
DC  - 20150707
EZ  - 2015/02/17 06:00
DA  - 2016/12/15 06:00
DT  - 2015/02/17 06:00
YR  - 2015
ED  - 20161213
RD  - 20161230
UP  - 20161230
XL  - http://ovidsp.ovid.com/ovidweb.cgi?T=JS&CSC=Y&NEWS=N&PAGE=fulltext&D=med8&AN=25683668
XL  - http://sfxeu07.hosted.exlibrisgroup.com/bham?sid=OVID:medline&id=pmid:25683668&id=doi:10.1080%2F00140139.2015.1005174&issn=0014-0139&isbn=&volume=58&issue=8&spage=1388&pages=1388-97&date=2015&title=Ergonomics&atitle=The+combined+influence+of+task+accuracy+and+pace+on+motor+variability+in+a+standardised+repetitive+precision+task.&aulast=Srinivasan&pid=%3Cauthor%3ESrinivasan+D%3C%2Fauthor%3E%3CAN%3E25683668%3C%2FAN%3E%3CDT%3EJournal+Article%3C%2FDT%3E

<19. >
VN  - Ovid Technologies
DB  - Ovid MEDLINE(R)
UI  - 26919829
RO  - From MEDLINE, a database of the U.S. National Library of Medicine.
ST  - MEDLINE
AU  - Sundstrup E
AU  - Jakobsen MD
AU  - Brandt M
AU  - Jay K
AU  - Aagaard P
AU  - Andersen LL
FA  - Sundstrup, Emil
FA  - Jakobsen, Markus D
FA  - Brandt, Mikkel
FA  - Jay, Kenneth
FA  - Aagaard, Per
FA  - Andersen, Lars L
IN  - Sundstrup, Emil. National Research Centre for the Working Environment, Lerso Parkalle 105, Copenhagen, Denmark. esu@nrcwe.dk.
IN  - Sundstrup, Emil. Institute for Sports Science and Clinical Biomechanics, SDU Muscle Research Cluster (SMRC), University of Southern Denmark, Odense, Denmark. esu@nrcwe.dk.
IN  - Jakobsen, Markus D. National Research Centre for the Working Environment, Lerso Parkalle 105, Copenhagen, Denmark.
IN  - Jakobsen, Markus D. Institute for Sports Science and Clinical Biomechanics, SDU Muscle Research Cluster (SMRC), University of Southern Denmark, Odense, Denmark.
IN  - Brandt, Mikkel. National Research Centre for the Working Environment, Lerso Parkalle 105, Copenhagen, Denmark.
IN  - Brandt, Mikkel. Physical Activity and Human Performance Group, Center for Sensory-Motor Interaction, Department of Health Science and Technology, Aalborg University, Aalborg, Denmark.
IN  - Jay, Kenneth. National Research Centre for the Working Environment, Lerso Parkalle 105, Copenhagen, Denmark.
IN  - Jay, Kenneth. Institute for Sport and Clinical Biomechanics, Department of physical activity and health, University of Southern Denmark, Odense, Denmark.
IN  - Aagaard, Per. Institute for Sports Science and Clinical Biomechanics, SDU Muscle Research Cluster (SMRC), University of Southern Denmark, Odense, Denmark.
IN  - Andersen, Lars L. National Research Centre for the Working Environment, Lerso Parkalle 105, Copenhagen, Denmark.
IN  - Andersen, Lars L. Physical Activity and Human Performance Group, Center for Sensory-Motor Interaction, Department of Health Science and Technology, Aalborg University, Aalborg, Denmark.
TI  - Associations between biopsychosocial factors and chronic upper limb pain among slaughterhouse workers: cross sectional study.
SO  - BMC Musculoskeletal Disorders. 17:104, 2016 Feb 27
AS  - BMC Musculoskelet Disord. 17:104, 2016 Feb 27
NJ  - BMC musculoskeletal disorders
PI  - Journal available in: Electronic
PI  - Citation processed from: Internet
JC  - 100968565
IO  - BMC Musculoskelet Disord
PM  - https://www.ncbi.nlm.nih.gov/pmc/articles/PMC4769589
SB  - Index Medicus
CP  - England
MH  - *Abattoirs
MH  - Adult
MH  - *Chronic Pain/di [Diagnosis]
MH  - Chronic Pain/et [Etiology]
MH  - *Chronic Pain/px [Psychology]
MH  - Cross-Sectional Studies
MH  - Denmark/ep [Epidemiology]
MH  - Humans
MH  - Male
MH  - Middle Aged
MH  - Muscle Strength/ph [Physiology]
MH  - *Occupational Exposure/ae [Adverse Effects]
MH  - Pain Measurement/mt [Methods]
MH  - *Pain Measurement/px [Psychology]
MH  - Psychology
MH  - *Upper Extremity/pa [Pathology]
AB  - BACKGROUND: Knowledge of factors associated with chronic pain is necessary for preventive strategies. The present study investigates biopsychosocial differences, with specific focus on rate of force development (RFD) and work ability, between workers with and without chronic upper limb pain.
AB  - METHODS: Eighty-two male slaughterhouse workers, 49 with chronic upper limb pain and 33 pain-free controls participated in the study. Maximal muscle strength, RFD, and muscle activity was determined from fast and forceful maximal voluntary contractions for the shoulder and hand. Participants filled out a questionnaire on work ability (work ability index), work disability (Work module of DASH questionnaire), fear avoidance, and self-rated health. Additionally, pressure pain threshold (PPT) was measured in muscles of the arm, shoulder and lower leg.
AB  - RESULTS: Muscle strength and RFD (determined within time intervals of 30, 50, 100, and 200 ms relative to onset of contraction) was 28 % and 58-78 % lower, respectively, in workers with chronic pain compared with pain-free controls, and paralleled by reduced muscle activity (all p < 0.001). Workers with chronic pain had lower PPT of the arm, shoulder and lower leg (p < 0.01), and reported impaired work ability index score and general health along with higher work disability and fear avoidance compared with controls (all p < 0.0001). No differences were observed between the groups in regard to age, BMI, physical activity level, job position and duration of slaughterhouse work (all p > 0.4).
AB  - CONCLUSIONS: Chronic upper limb pain was paralleled by reduced neuromuscular function of the shoulder and hand along with impaired work ability, work disability and general health. Future studies on chronic pain management at the workplace should carefully consider the biopsychosocial nature of pain when designing and implementing preventive strategies.
ES  - 1471-2474
IL  - 1471-2474
DI  - 10.1186/s12891-016-0953-7
DO  - https://dx.doi.org/10.1186/s12891-016-0953-7
PT  - Journal Article
PT  - Randomized Controlled Trial
PT  - Research Support, Non-U.S. Gov't
ID  - 26919829 [pubmed]
ID  - 10.1186/s12891-016-0953-7 [doi]
ID  - 10.1186/s12891-016-0953-7 [pii]
ID  - PMC4769589 [pmc]
PP  - epublish
PH  - 2015/08/26 [received]
PH  - 2016/02/17 [accepted]
SI  - ClinicalTrials.gov
SA  - ClinicalTrials.gov/NCT01716767
SL  - https://clinicaltrials.gov/search/term=NCT01716767
LG  - English
EP  - 20160227
DP  - 2016 Feb 27
DC  - 20160227
EZ  - 2016/02/28 06:00
DA  - 2016/10/27 06:00
DT  - 2016/02/28 06:00
YR  - 2016
ED  - 20161026
RD  - 20161206
UP  - 20161215
XL  - http://ovidsp.ovid.com/ovidweb.cgi?T=JS&CSC=Y&NEWS=N&PAGE=fulltext&D=med8&AN=26919829
XL  - http://sfxeu07.hosted.exlibrisgroup.com/bham?sid=OVID:medline&id=pmid:26919829&id=doi:10.1186%2Fs12891-016-0953-7&issn=1471-2474&isbn=&volume=17&issue=1&spage=104&pages=104&date=2016&title=BMC+Musculoskeletal+Disorders&atitle=Associations+between+biopsychosocial+factors+and+chronic+upper+limb+pain+among+slaughterhouse+workers%3A+cross+sectional+study.&aulast=Sundstrup&pid=%3Cauthor%3ESundstrup+E%3C%2Fauthor%3E%3CAN%3E26919829%3C%2FAN%3E%3CDT%3EJournal+Article%3C%2FDT%3E

<20. >
VN  - Ovid Technologies
DB  - Ovid MEDLINE(R)
UI  - 26070806
RO  - From MEDLINE, a database of the U.S. National Library of Medicine.
ST  - MEDLINE
AU  - Davies P
AU  - Grace FM
AU  - Lewis MP
AU  - Sculthorpe N
FA  - Davies, Paul
FA  - Grace, Fergal M
FA  - Lewis, Mark P
FA  - Sculthorpe, Nicholas
IN  - Davies, Paul. University of Wolverhampton, Institute of Sport, Gorway Road, Walsall, West Midlands WS1 3BD, United Kingdom(*). Electronic address: paul.davies@wlv.ac.uk.
IN  - Grace, Fergal M. Institute of Clinical Exercise and Health Science, University of the West of Scotland, Hamilton, Scotland(+).
IN  - Lewis, Mark P. National Centre for Sport and Exercise Medicine, School of Sport, Exercise and Health Science, Loughborough University, Loughborough, UK(++).
IN  - Sculthorpe, Nicholas. Institute of Clinical Exercise and Health Science, University of the West of Scotland, Hamilton, Scotland(P).
TI  - Observation of Age-Related Decline in the Performance of the Transverse Abdominis Muscle.
SO  - Pm & R. 8(1):45-50, 2016 Jan
AS  - PM R. 8(1):45-50, 2016 Jan
NJ  - PM & R : the journal of injury, function, and rehabilitation
PI  - Journal available in: Print-Electronic
PI  - Citation processed from: Internet
JC  - 101491319
IO  - PM R
SB  - Index Medicus
CP  - United States
MH  - *Abdominal Muscles/pp [Physiopathology]
MH  - Adult
MH  - Aged
MH  - *Aging/ph [Physiology]
MH  - Cross-Sectional Studies
MH  - Electromyography
MH  - Female
MH  - Follow-Up Studies
MH  - Humans
MH  - Male
MH  - Middle Aged
MH  - *Muscle Contraction/ph [Physiology]
MH  - *Posture/ph [Physiology]
MH  - *Sarcopenia/pp [Physiopathology]
AB  - BACKGROUND: Previous research has shown that the performance of skeletal muscle declines with advancing age. Coordination of the transverse abdominis (TrA), a deep postural muscle, has been shown to be reduced in persons with low back pain. No previous research has studied the effect of age on the activation on this muscle.
AB  - OBJECTIVE: To assess the effect of age on TrA activation in response to rapid arm abduction.
AB  - DESIGN: Cross-sectional cohort study.
AB  - SETTING: University exercise physiology laboratory.
AB  - PARTICIPANTS: A total of 18 adult men (aged 27 +/- 7.0 years) for the younger group and 11 older adults (5 men and 6 women, aged 59.6 +/- 4.0 years) were recruited for this study.
AB  - METHOD: Participants were positioned on a treatment table and performed a series of rapid arm abduction movements with their right arm while the activation of the TrA muscle was recorded using ultrasound imaging. Onset of arm abduction was measured using surface electromyography and synchronized with the ultrasound through the ultrasound unit's electrocardiogram channel. The mean time difference between the 2 events was calculated during post-hoc analysis.
AB  - MAIN OUTCOME MEASUREMENTS: A Mann-Whitney test was performed to test for differences in the onset performance of the TrA muscle between the 2 groups.
AB  - RESULTS: Results showed that the older group was significantly slower than the younger group in engaging their TrA in response to the rapid arm abduction (P = .036). A separate analysis of the older group data showed that no significant differences existed between the male and female participants that could potentially have acted as a confounding factor for the main finding (P = .126).
AB  - CONCLUSIONS: This study shows that older adults were slower than younger adults in activating their TrA muscle in response to rapid arm abduction. This delay has the potential to lead to increased occasions when the low back is unprotected, increasing the likelihood of injury or low back pain.
AB  - Copyright © 2016 American Academy of Physical Medicine and Rehabilitation. Published by Elsevier Inc. All rights reserved.
ES  - 1934-1563
IL  - 1934-1482
DI  - S1934-1482(15)00280-4
DO  - https://dx.doi.org/10.1016/j.pmrj.2015.05.023
PT  - Journal Article
PT  - Observational Study
ID  - 26070806 [pubmed]
ID  - S1934-1482(15)00280-4 [pii]
ID  - 10.1016/j.pmrj.2015.05.023 [doi]
PP  - ppublish
PH  - 2014/11/27 [received]
PH  - 2015/05/20 [revised]
PH  - 2015/05/29 [accepted]
LG  - English
EP  - 20150610
DP  - 2016 Jan
DC  - 20160117
EZ  - 2015/06/14 06:00
DA  - 2016/10/26 06:00
DT  - 2015/06/14 06:00
YR  - 2016
ED  - 20161025
RD  - 20161026
UP  - 20161215
XL  - http://ovidsp.ovid.com/ovidweb.cgi?T=JS&CSC=Y&NEWS=N&PAGE=fulltext&D=med8&AN=26070806
XL  - http://sfxeu07.hosted.exlibrisgroup.com/bham?sid=OVID:medline&id=pmid:26070806&id=doi:10.1016%2Fj.pmrj.2015.05.023&issn=1934-1482&isbn=&volume=8&issue=1&spage=45&pages=45-50&date=2016&title=Pm+%26+R&atitle=Observation+of+Age-Related+Decline+in+the+Performance+of+the+Transverse+Abdominis+Muscle.&aulast=Davies&pid=%3Cauthor%3EDavies+P%3C%2Fauthor%3E%3CAN%3E26070806%3C%2FAN%3E%3CDT%3EJournal+Article%3C%2FDT%3E

<21. >
VN  - Ovid Technologies
DB  - Ovid MEDLINE(R)
UI  - 26602375
RO  - From MEDLINE, a database of the U.S. National Library of Medicine.
ST  - MEDLINE
AU  - van den Hoorn W
AU  - Hug F
AU  - Hodges PW
AU  - Bruijn SM
AU  - van Dieen JH
FA  - van den Hoorn, Wolbert
FA  - Hug, Francois
FA  - Hodges, Paul W
FA  - Bruijn, Sjoerd M
FA  - van Dieen, Jaap H
IN  - van den Hoorn, Wolbert. The University of Queensland, Centre for Clinical Research Excellence in Spinal Pain, Injury and Health, School of Health & Rehabilitation Sciences, Brisbane, Queensland 4072, Australia. Electronic address: w.vandenhoorn@uq.edu.au.
IN  - Hug, Francois. The University of Queensland, Centre for Clinical Research Excellence in Spinal Pain, Injury and Health, School of Health & Rehabilitation Sciences, Brisbane, Queensland 4072, Australia; University of Nantes, Laboratory "Motricite, Interactions, Performance" (EA 4334), Nantes, France.
IN  - Hodges, Paul W. The University of Queensland, Centre for Clinical Research Excellence in Spinal Pain, Injury and Health, School of Health & Rehabilitation Sciences, Brisbane, Queensland 4072, Australia.
IN  - Bruijn, Sjoerd M. MOVE Research Institute Amsterdam, Department of Human Movement Sciences, VU University Amsterdam, Amsterdam, The Netherlands; Department of Orthopaedic Surgery, First Affiliated Hospital, Fujian Medical University, Fuzhou, Fujian, PR China.
IN  - van Dieen, Jaap H. MOVE Research Institute Amsterdam, Department of Human Movement Sciences, VU University Amsterdam, Amsterdam, The Netherlands.
TI  - Effects of noxious stimulation to the back or calf muscles on gait stability.
SO  - Journal of Biomechanics. 48(15):4109-15, 2015 Nov 26
AS  - J Biomech. 48(15):4109-15, 2015 Nov 26
NJ  - Journal of biomechanics
PI  - Journal available in: Print-Electronic
PI  - Citation processed from: Internet
JC  - 0157375, hjf
IO  - J Biomech
SB  - Index Medicus
CP  - United States
MH  - Back
MH  - Biomechanical Phenomena
MH  - Female
MH  - *Gait
MH  - Humans
MH  - Leg/pp [Physiopathology]
MH  - Low Back Pain/pp [Physiopathology]
MH  - Male
MH  - Movement
MH  - *Muscle, Skeletal/pp [Physiopathology]
MH  - Myalgia/pp [Physiopathology]
MH  - Postural Balance
MH  - Thorax/pp [Physiopathology]
MH  - Walking
MH  - Young Adult
KW  - Experimental pain;  Local divergence exponent;  Low back pain;  Lyapunov exponent;  Movement variability;  Walking
AB  - Gait stability is the ability to deal with small perturbations that naturally occur during walking. Changes in motor control caused by pain could affect this ability. This study investigated whether nociceptive stimulation (hypertonic saline injection) in a low back (LBP) or calf (CalfP) muscle affects gait stability. Sixteen participants walked on a treadmill at 0.94ms(-1) and 1.67ms(-1), while thorax kinematics were recorded using 3D-motion capture. From 110 strides, stability (local divergence exponent, LDE), stride-to-stride variability and root mean squares (RMS) of thorax linear velocities were calculated along the three movement axes. At 0.94ms(-1), independent of movement axes, gait stability was lower (higher LDE) and stride-to-stride variability was higher, during LBP and CalfP than no pain. This was more pronounced during CalfP, likely explained by the biomechanical function of calf muscles in gait, as supported by greater mediolateral RMS and stance time asymmetry than in LBP and no pain. At 1.67ms(-1), independent of movement axes, gait stability was greater and stride-to-stride variability was smaller with LBP than no pain and CalfP, whereas CalfP was not different from no pain. Opposite effects of LBP on gait stability between speeds suggests a more protective strategy at the faster speed. Although mediolateral RMS was greater and participants had more asymmetric stance times with CalfP than LBP and no pain, limited effect of CalfP at the faster speed could relate to greater kinematic constraints and smaller effects of calf muscle activity on propulsion at this speed. In conclusion, pain effects on gait stability depend on pain location and walking speed. 
AB  - Copyright © 2015 Elsevier Ltd. All rights reserved.
ES  - 1873-2380
IL  - 0021-9290
DI  - S0021-9290(15)00561-8
DO  - https://dx.doi.org/10.1016/j.jbiomech.2015.10.013
PT  - Journal Article
PT  - Research Support, Non-U.S. Gov't
ID  - 26602375 [pubmed]
ID  - S0021-9290(15)00561-8 [pii]
ID  - 10.1016/j.jbiomech.2015.10.013 [doi]
PP  - ppublish
PH  - 2015/08/17 [received]
PH  - 2015/09/17 [revised]
PH  - 2015/10/10 [accepted]
LG  - English
EP  - 20151017
DP  - 2015 Nov 26
DC  - 20151128
EZ  - 2015/11/26 06:00
DA  - 2016/07/13 06:00
DT  - 2015/11/26 06:00
YR  - 2015
ED  - 20160712
RD  - 20151128
UP  - 20161215
XL  - http://ovidsp.ovid.com/ovidweb.cgi?T=JS&CSC=Y&NEWS=N&PAGE=fulltext&D=med8&AN=26602375
XL  - http://sfxeu07.hosted.exlibrisgroup.com/bham?sid=OVID:medline&id=pmid:26602375&id=doi:10.1016%2Fj.jbiomech.2015.10.013&issn=0021-9290&isbn=&volume=48&issue=15&spage=4109&pages=4109-15&date=2015&title=Journal+of+Biomechanics&atitle=Effects+of+noxious+stimulation+to+the+back+or+calf+muscles+on+gait+stability.&aulast=van+den+Hoorn&pid=%3Cauthor%3Evan+den+Hoorn+W%3C%2Fauthor%3E%3CAN%3E26602375%3C%2FAN%3E%3CDT%3EJournal+Article%3C%2FDT%3E

<22. >
VN  - Ovid Technologies
DB  - Ovid MEDLINE(R)
UI  - 26474183
RO  - From MEDLINE, a database of the U.S. National Library of Medicine.
ST  - MEDLINE
AU  - Gruss S
AU  - Treister R
AU  - Werner P
AU  - Traue HC
AU  - Crawcour S
AU  - Andrade A
AU  - Walter S
FA  - Gruss, Sascha
FA  - Treister, Roi
FA  - Werner, Philipp
FA  - Traue, Harald C
FA  - Crawcour, Stephen
FA  - Andrade, Adriano
FA  - Walter, Steffen
IN  - Gruss, Sascha. University of Ulm, Medical Psychology, Department of Psychosomatic Medicine and Psychotherapy, Ulm, Germany.
IN  - Treister, Roi. Massachusetts General Hospital & Harvard Medical School, Department of Neurology, Nerve Injury Unit, Boston, Massachusetts, United States of America.
IN  - Werner, Philipp. Otto-von-Guericke-Universitat Magdeburg, Institute for Information Technology and Communications, Magdeburg, Germany.
IN  - Traue, Harald C. University of Ulm, Medical Psychology, Department of Psychosomatic Medicine and Psychotherapy, Ulm, Germany.
IN  - Crawcour, Stephen. University of Technology Dresden, Department of Clinical Psychology and Psychotherapy, Dresden, Germany.
IN  - Andrade, Adriano. Federal University of Uberlandia, Biomedical Engineering Laboratory (BioLab), Uberlandia, Brazil.
IN  - Walter, Steffen. University of Ulm, Medical Psychology, Department of Psychosomatic Medicine and Psychotherapy, Ulm, Germany.
TI  - Pain Intensity Recognition Rates via Biopotential Feature Patterns with Support Vector Machines.
SO  - PLoS ONE [Electronic Resource]. 10(10):e0140330, 2015
AS  - PLoS ONE. 10(10):e0140330, 2015
NJ  - PloS one
PI  - Journal available in: Electronic-eCollection
PI  - Citation processed from: Internet
JC  - 101285081
IO  - PLoS ONE
PM  - https://www.ncbi.nlm.nih.gov/pmc/articles/PMC4608770
SB  - Index Medicus
CP  - United States
MH  - Adolescent
MH  - Adult
MH  - Aged
MH  - *Electromyography/mt [Methods]
MH  - Female
MH  - Humans
MH  - Male
MH  - Middle Aged
MH  - Pain/di [Diagnosis]
MH  - Pain/pp [Physiopathology]
MH  - *Pain
MH  - *Pain Measurement/mt [Methods]
MH  - *Signal Processing, Computer-Assisted
MH  - *Support Vector Machine
AB  - BACKGROUND: The clinically used methods of pain diagnosis do not allow for objective and robust measurement, and physicians must rely on the patient's report on the pain sensation. Verbal scales, visual analog scales (VAS) or numeric rating scales (NRS) count among the most common tools, which are restricted to patients with normal mental abilities. There also exist instruments for pain assessment in people with verbal and / or cognitive impairments and instruments for pain assessment in people who are sedated and automated ventilated. However, all these diagnostic methods either have limited reliability and validity or are very time-consuming. In contrast, biopotentials can be automatically analyzed with machine learning algorithms to provide a surrogate measure of pain intensity.
AB  - METHODS: In this context, we created a database of biopotentials to advance an automated pain recognition system, determine its theoretical testing quality, and optimize its performance. Eighty-five participants were subjected to painful heat stimuli (baseline, pain threshold, two intermediate thresholds, and pain tolerance threshold) under controlled conditions and the signals of electromyography, skin conductance level, and electrocardiography were collected. A total of 159 features were extracted from the mathematical groupings of amplitude, frequency, stationarity, entropy, linearity, variability, and similarity.
AB  - RESULTS: We achieved classification rates of 90.94% for baseline vs. pain tolerance threshold and 79.29% for baseline vs. pain threshold. The most selected pain features stemmed from the amplitude and similarity group and were derived from facial electromyography.
AB  - CONCLUSION: The machine learning measurement of pain in patients could provide valuable information for a clinical team and thus support the treatment assessment.
ES  - 1932-6203
IL  - 1932-6203
DI  - PONE-D-15-19143
DO  - https://dx.doi.org/10.1371/journal.pone.0140330
PT  - Clinical Trial
PT  - Journal Article
PT  - Research Support, Non-U.S. Gov't
ID  - 26474183 [pubmed]
ID  - 10.1371/journal.pone.0140330 [doi]
ID  - PONE-D-15-19143 [pii]
ID  - PMC4608770 [pmc]
PP  - epublish
PH  - 2015/05/05 [received]
PH  - 2015/09/24 [accepted]
LG  - English
EP  - 20151016
DP  - 2015
DC  - 20151017
EZ  - 2015/10/17 06:00
DA  - 2016/06/03 06:00
DT  - 2015/10/17 06:00
YR  - 2015
ED  - 20160602
RD  - 20151030
UP  - 20161215
XL  - http://ovidsp.ovid.com/ovidweb.cgi?T=JS&CSC=Y&NEWS=N&PAGE=fulltext&D=med8&AN=26474183
XL  - http://sfxeu07.hosted.exlibrisgroup.com/bham?sid=OVID:medline&id=pmid:26474183&id=doi:10.1371%2Fjournal.pone.0140330&issn=1932-6203&isbn=&volume=10&issue=10&spage=e0140330&pages=e0140330&date=2015&title=PLoS+ONE+%5BElectronic+Resource%5D&atitle=Pain+Intensity+Recognition+Rates+via+Biopotential+Feature+Patterns+with+Support+Vector+Machines.&aulast=Gruss&pid=%3Cauthor%3EGruss+S%3C%2Fauthor%3E%3CAN%3E26474183%3C%2FAN%3E%3CDT%3EClinical+Trial%3C%2FDT%3E

<23. >
VN  - Ovid Technologies
DB  - Ovid MEDLINE(R)
UI  - 26450637
RO  - From MEDLINE, a database of the U.S. National Library of Medicine.
ST  - MEDLINE
AU  - Kampusch S
AU  - Kaniusas E
AU  - Szeles JC
FA  - Kampusch, Stefan
FA  - Kaniusas, Eugenijus
FA  - Szeles, Jozsef C
IN  - Kampusch, Stefan. Institute of Electrodynamics, Microwave and Circuit Engineering, Vienna University of Technology, Vienna, Austria.
IN  - Kaniusas, Eugenijus. Institute of Electrodynamics, Microwave and Circuit Engineering, Vienna University of Technology, Vienna, Austria.
IN  - Szeles, Jozsef C. University Clinic for Surgery, Medical University of Vienna, Vienna, Austria.
TI  - Modulation of Muscle Tone and Sympathovagal Balance in Cervical Dystonia Using Percutaneous Stimulation of the Auricular Vagus Nerve.
SO  - Artificial Organs. 39(10):E202-12, 2015 Oct
AS  - Artif Organs. 39(10):E202-12, 2015 Oct
NJ  - Artificial organs
PI  - Journal available in: Print-Electronic
PI  - Citation processed from: Internet
JC  - 8zk, 7802778
IO  - Artif Organs
SB  - Index Medicus
CP  - United States
MH  - Autonomic Nervous System/pp [Physiopathology]
MH  - *Ear Auricle/ir [Innervation]
MH  - Female
MH  - Humans
MH  - Middle Aged
MH  - Muscle Hypertonia/pp [Physiopathology]
MH  - *Muscle Hypertonia/th [Therapy]
MH  - Pain Perception/ph [Physiology]
MH  - Torticollis/pp [Physiopathology]
MH  - *Torticollis/th [Therapy]
MH  - *Transcutaneous Electric Nerve Stimulation/mt [Methods]
MH  - Vagus Nerve/pp [Physiopathology]
MH  - *Vagus Nerve
KW  - Auricular vagus nerve;  Cervical dystonia;  Electromyography;  Heart rate variability;  Neuromodulation;  Sympathovagal balance
AB  - Primary cervical dystonia is characterized by abnormal, involuntary, and sustained contractions of cervical muscles. Current ways of treatment focus on alleviating symptomatic muscle activity. Besides pharmacological treatment, in severe cases patients may receive neuromodulative intervention such as deep brain stimulation. However, these (highly invasive) methods have some major drawbacks. For the first time, percutaneous auricular vagus nerve stimulation (pVNS) was applied in a single case of primary cervical dystonia. Auricular vagus nerve stimulation was already shown to modulate the (autonomous) sympathovagal balance of the body and proved to be an effective treatment in acute and chronic pain, epilepsy, as well as major depression. pVNS effects on cervical dystonia may be hypothesized to rely upon: (i) the alteration of sensory input to the brain, which affects structures involved in the genesis of motoric and nonmotoric dystonic symptoms; and (ii) the alteration of the sympathovagal balance with a sustained impact on involuntary movement control, pain, quality of sleep, and general well-being. The presented data provide experimental evidence that pVNS may be a new alternative and minimally invasive treatment in primary cervical dystonia. One female patient (age 50 years) suffering from therapy refractory cervical dystonia was treated with pVNS over 20 months. Significant improvement in muscle pain, dystonic symptoms, and autonomic regulation as well as a subjective improvement in motility, sleep, and mood were achieved. A subjective improvement in pain recorded by visual analog scale ratings (0-10) was observed from 5.42 to 3.92 (medians). Muscle tone of the mainly affected left and right trapezius muscle in supine position was favorably reduced by about 96%. Significant reduction of muscle tone was also achieved in sitting and standing positions of the patient. Habituation to stimulation leading to reduced stimulation efficiency was observed and counteracted by varying stimulation patterns. Experimental evidence is provided for significantly varied sympathovagal modulation in response to pVNS during sleep, assessed via heart rate variability (HRV). Time domain measures like the root mean square of successive normal to normal heart beat intervals, representing parasympathetic (vagal) activity, increased from 37.8 to 67.6 ms (medians). Spectral domain measures of HRV also show a shift to a more pronounced parasympathetic activity.
AB  - Copyright © 2015 International Center for Artificial Organs and Transplantation and Wiley Periodicals, Inc.
ES  - 1525-1594
IL  - 0160-564X
DO  - https://dx.doi.org/10.1111/aor.12621
PT  - Journal Article
ID  - 26450637 [pubmed]
ID  - 10.1111/aor.12621 [doi]
PP  - ppublish
LG  - English
EP  - 20151009
DP  - 2015 Oct
DC  - 20151016
EZ  - 2015/10/10 06:00
DA  - 2016/08/04 06:00
DT  - 2015/10/10 06:00
YR  - 2015
ED  - 20160803
RD  - 20151016
UP  - 20161215
XL  - http://ovidsp.ovid.com/ovidweb.cgi?T=JS&CSC=Y&NEWS=N&PAGE=fulltext&D=med8&AN=26450637
XL  - http://sfxeu07.hosted.exlibrisgroup.com/bham?sid=OVID:medline&id=pmid:26450637&id=doi:10.1111%2Faor.12621&issn=0160-564X&isbn=&volume=39&issue=10&spage=E202&pages=E202-12&date=2015&title=Artificial+Organs&atitle=Modulation+of+Muscle+Tone+and+Sympathovagal+Balance+in+Cervical+Dystonia+Using+Percutaneous+Stimulation+of+the+Auricular+Vagus+Nerve.&aulast=Kampusch&pid=%3Cauthor%3EKampusch+S%3C%2Fauthor%3E%3CAN%3E26450637%3C%2FAN%3E%3CDT%3EJournal+Article%3C%2FDT%3E

<24. >
VN  - Ovid Technologies
DB  - Ovid MEDLINE(R)
UI  - 26404082
RO  - From MEDLINE, a database of the U.S. National Library of Medicine.
ST  - MEDLINE
AU  - Ringheim I
AU  - Austein H
AU  - Indahl A
AU  - Roeleveld K
FA  - Ringheim, Inge
FA  - Austein, Helene
FA  - Indahl, Aage
FA  - Roeleveld, Karin
IN  - Ringheim, Inge. Department of Neuroscience, Norwegian University of Science and Technology, Trondheim, Norway; Clinic Physical Medicine and Rehabilitation, Vestfold Hospital Trust, Stavern Norway. Electronic address: inge.ringheim@siv.no.
IN  - Austein, Helene. Department of Neuroscience, Norwegian University of Science and Technology, Trondheim, Norway; Clinic Physical Medicine and Rehabilitation, Vestfold Hospital Trust, Stavern Norway.
IN  - Indahl, Aage. Clinic Physical Medicine and Rehabilitation, Vestfold Hospital Trust, Stavern Norway.
IN  - Roeleveld, Karin. Department of Neuroscience, Norwegian University of Science and Technology, Trondheim, Norway.
TI  - Postural strategy and trunk muscle activation during prolonged standing in chronic low back pain patients.
SO  - Gait & Posture. 42(4):584-9, 2015 Oct
AS  - Gait Posture. 42(4):584-9, 2015 Oct
NJ  - Gait & posture
PI  - Journal available in: Print-Electronic
PI  - Citation processed from: Internet
JC  - 9416830, dcm
IO  - Gait Posture
SB  - Index Medicus
CP  - England
MH  - Abdominal Muscles/ph [Physiology]
MH  - Adult
MH  - Case-Control Studies
MH  - *Chronic Pain/pp [Physiopathology]
MH  - Female
MH  - Humans
MH  - *Low Back Pain/pp [Physiopathology]
MH  - Male
MH  - Middle Aged
MH  - Muscle Fatigue/ph [Physiology]
MH  - Muscle, Skeletal/pp [Physiopathology]
MH  - *Posture/ph [Physiology]
KW  - Chronic;  Low back pain;  Muscle fatigue;  Neuromuscular control;  Prolonged standing;  Strength
AB  - Prolonged standing has been associated with development and aggravation of low back pain (LBP). However, the underlying mechanisms are not well known. The aim of the present study was to investigate postural control and muscle activation during and as a result of prolonged standing in chronic LBP (cLBP) patients compared to healthy controls (HCs). Body weight shifts and trunk and hip muscle activity was measured during 15 min standing. Prior and after the standing trial, strength, postural sway, reposition error (RE), flexion relaxation ratio (FRR), and pain were assessed and after the prolonged standing, ratings of perceived exertion. During prolonged standing, the cLBP patients performed significantly more body weight shifts (p<.01) with more activated back and abdominal muscles (p=.01) and similar temporal variability in muscle activation compared to HCs, while the cLBP patients reported more pain and perceived exertion at the end of prolonged standing. Moreover, both groups had a similar change in strength, postural sway, RE and FRR from before to after prolonged standing, where changes in HC were towards pre-standing values of cLBP patients. Thus, despite a more variable postural strategy, the cLBP patients did not have higher muscle activation variability, but a general increased muscle activation level. This may indicate a reduced ability to individually deactivate trunk muscles. Plausibly, due to the increased variable postural strategy, the cLBP patients could compensate for the relatively high muscle activation level, resulting in normal variation in muscle activation and normal reduction in strength, RE and FRR after prolonged standing.
AB  - Copyright © 2015 Elsevier B.V. All rights reserved.
ES  - 1879-2219
IL  - 0966-6362
DI  - S0966-6362(15)00874-7
DO  - https://dx.doi.org/10.1016/j.gaitpost.2015.09.008
PT  - Clinical Study
PT  - Journal Article
PT  - Research Support, Non-U.S. Gov't
ID  - 26404082 [pubmed]
ID  - S0966-6362(15)00874-7 [pii]
ID  - 10.1016/j.gaitpost.2015.09.008 [doi]
PP  - ppublish
PH  - 2015/03/06 [received]
PH  - 2015/06/26 [revised]
PH  - 2015/09/01 [accepted]
LG  - English
EP  - 20150915
DP  - 2015 Oct
DC  - 20151120
EZ  - 2015/09/26 06:00
DA  - 2016/06/24 06:00
DT  - 2015/09/26 06:00
YR  - 2015
ED  - 20160623
RD  - 20151120
UP  - 20161215
XL  - http://ovidsp.ovid.com/ovidweb.cgi?T=JS&CSC=Y&NEWS=N&PAGE=fulltext&D=med8&AN=26404082
XL  - http://sfxeu07.hosted.exlibrisgroup.com/bham?sid=OVID:medline&id=pmid:26404082&id=doi:10.1016%2Fj.gaitpost.2015.09.008&issn=0966-6362&isbn=&volume=42&issue=4&spage=584&pages=584-9&date=2015&title=Gait+%26+Posture&atitle=Postural+strategy+and+trunk+muscle+activation+during+prolonged+standing+in+chronic+low+back+pain+patients.&aulast=Ringheim&pid=%3Cauthor%3ERingheim+I%3C%2Fauthor%3E%3CAN%3E26404082%3C%2FAN%3E%3CDT%3EClinical+Study%3C%2FDT%3E

<25. >
VN  - Ovid Technologies
DB  - Ovid MEDLINE(R)
UI  - 26382606
RO  - From MEDLINE, a database of the U.S. National Library of Medicine.
ST  - MEDLINE
AU  - Gizzi L
AU  - Muceli S
AU  - Petzke F
AU  - Falla D
FA  - Gizzi, Leonardo
FA  - Muceli, Silvia
FA  - Petzke, Frank
FA  - Falla, Deborah
IN  - Gizzi, Leonardo. Pain Clinic, Center for Anesthesiology, Emergency and Intensive Care Medicine, University Hospital Gottingen, Gottingen, Germany; Department of Neurorehabilitation Engineering, Bernstein Center for Computational Neuroscience, University Medical Center Gottingen, Georg-August University, Gottingen, Germany.
IN  - Muceli, Silvia. Department of Neurorehabilitation Engineering, Bernstein Center for Computational Neuroscience, University Medical Center Gottingen, Georg-August University, Gottingen, Germany.
IN  - Petzke, Frank. Pain Clinic, Center for Anesthesiology, Emergency and Intensive Care Medicine, University Hospital Gottingen, Gottingen, Germany.
IN  - Falla, Deborah. Pain Clinic, Center for Anesthesiology, Emergency and Intensive Care Medicine, University Hospital Gottingen, Gottingen, Germany; Department of Neurorehabilitation Engineering, Bernstein Center for Computational Neuroscience, University Medical Center Gottingen, Georg-August University, Gottingen, Germany.
TI  - Experimental Muscle Pain Impairs the Synergistic Modular Control of Neck Muscles.
SO  - PLoS ONE [Electronic Resource]. 10(9):e0137844, 2015
AS  - PLoS ONE. 10(9):e0137844, 2015
NJ  - PloS one
PI  - Journal available in: Electronic-eCollection
PI  - Citation processed from: Internet
JC  - 101285081
IO  - PLoS ONE
PM  - https://www.ncbi.nlm.nih.gov/pmc/articles/PMC4575045
SB  - Index Medicus
CP  - United States
MH  - Adult
MH  - Biomechanical Phenomena/ph [Physiology]
MH  - Electromyography
MH  - Humans
MH  - *Motor Activity/ph [Physiology]
MH  - *Muscle Contraction/ph [Physiology]
MH  - *Myalgia/pp [Physiopathology]
MH  - *Neck Muscles/pp [Physiopathology]
MH  - *Neck Pain/pp [Physiopathology]
MH  - Young Adult
AB  - A motor task can be performed via different patterns of muscle activation that show regularities that can be factorized in combinations of a reduced number of muscle groupings (also referred to as motor modules, or muscle synergies). In this study we evaluate whether an acute noxious stimulus induces a change in the way motor modules are combined to generate movement by neck muscles. The neck region was selected as it is a region with potentially high muscular redundancy. We used the motor modules framework to assess the redistribution of muscular activity of 12 muscles (6 per side) in the neck region of 8 healthy individuals engaged in a head and neck aiming task, in non-painful conditions (baseline, isotonic saline injection, post pain) and after the injection of hypertonic saline into the right splenius capitis muscle. The kinematics of the task was similar in the painful and control conditions. A general decrease of activity was noted for the injected muscle during the painful condition together with an increase or decrease of the activity of the other muscles. Subjects did not adopt shared control strategies (motor modules inter subject similarity at baseline 0.73+/-0.14); the motor modules recorded during the painful condition could not be used to reconstruct the activation patterns of the control conditions, and the painful stimulus triggered a subject-specific redistribution of muscular activation (i.e., in some subjects the activity of a given muscle increased, whereas in other subjects it decreased with pain). Alterations of afferent input (i.e., painful stimulus) influenced motor control at a multi muscular level, but not kinematic output. These findings provide new insights into the motor adaptation to pain.
ES  - 1932-6203
IL  - 1932-6203
DI  - PONE-D-14-51664
DO  - https://dx.doi.org/10.1371/journal.pone.0137844
PT  - Journal Article
PT  - Research Support, Non-U.S. Gov't
ID  - 26382606 [pubmed]
ID  - 10.1371/journal.pone.0137844 [doi]
ID  - PONE-D-14-51664 [pii]
ID  - PMC4575045 [pmc]
PP  - epublish
PH  - 2015/01/26 [received]
PH  - 2015/08/23 [accepted]
LG  - English
EP  - 20150918
DP  - 2015
DC  - 20150919
EZ  - 2015/09/19 06:00
DA  - 2016/05/27 06:00
DT  - 2015/09/19 06:00
YR  - 2015
ED  - 20160526
RD  - 20150926
UP  - 20161215
XL  - http://ovidsp.ovid.com/ovidweb.cgi?T=JS&CSC=Y&NEWS=N&PAGE=fulltext&D=med8&AN=26382606
XL  - http://sfxeu07.hosted.exlibrisgroup.com/bham?sid=OVID:medline&id=pmid:26382606&id=doi:10.1371%2Fjournal.pone.0137844&issn=1932-6203&isbn=&volume=10&issue=9&spage=e0137844&pages=e0137844&date=2015&title=PLoS+ONE+%5BElectronic+Resource%5D&atitle=Experimental+Muscle+Pain+Impairs+the+Synergistic+Modular+Control+of+Neck+Muscles.&aulast=Gizzi&pid=%3Cauthor%3EGizzi+L%3C%2Fauthor%3E%3CAN%3E26382606%3C%2FAN%3E%3CDT%3EJournal+Article%3C%2FDT%3E

<26. >
VN  - Ovid Technologies
DB  - Ovid MEDLINE(R)
UI  - 26305790
RO  - From MEDLINE, a database of the U.S. National Library of Medicine.
ST  - MEDLINE
AU  - Hammer N
AU  - Mobius R
AU  - Schleifenbaum S
AU  - Hammer KH
AU  - Klima S
AU  - Lange JS
AU  - Soisson O
AU  - Winkler D
AU  - Milani TL
FA  - Hammer, Niels
FA  - Mobius, Robert
FA  - Schleifenbaum, Stefan
FA  - Hammer, Karl-Heinz
FA  - Klima, Stefan
FA  - Lange, Justin S
FA  - Soisson, Odette
FA  - Winkler, Dirk
FA  - Milani, Thomas L
IN  - Hammer, Niels. Institute of Anatomy, University of Leipzig, Faculty of Medicine, Leipzig, Germany.
IN  - Mobius, Robert. Institute of Anatomy, University of Leipzig, Faculty of Medicine, Leipzig, Germany.
IN  - Schleifenbaum, Stefan. Department of Orthopedics, Trauma and Reconstructive Surgery, University Clinics of Leipzig, Leipzig, Germany.
IN  - Hammer, Karl-Heinz. Clinics for Orthopedics, Osteology and Pain Treatment, Kirchberg, Germany.
IN  - Klima, Stefan. Department of Orthopedics, Trauma and Reconstructive Surgery, University Clinics of Leipzig, Leipzig, Germany.
IN  - Lange, Justin S. Institute of Applied Kinesiology, Department Human Locomotion, Chemnitz University of Technology, Chemnitz, Germany.
IN  - Soisson, Odette. Department of Orthopedics, Trauma and Reconstructive Surgery, University Clinics of Leipzig, Leipzig, Germany; Institute of Applied Kinesiology, Department Human Locomotion, Chemnitz University of Technology, Chemnitz, Germany.
IN  - Winkler, Dirk. Department of Neurosurgery, University Clinics of Leipzig, Faculty of Medicine, Leipzig, Germany.
IN  - Milani, Thomas L. Clinics for Orthopedics, Osteology and Pain Treatment, Kirchberg, Germany.
TI  - Pelvic Belt Effects on Health Outcomes and Functional Parameters of Patients with Sacroiliac Joint Pain.[Erratum appears in PLoS One. 2015;10(10):e0140090; PMID: 26430760]
SO  - PLoS ONE [Electronic Resource]. 10(8):e0136375, 2015
AS  - PLoS ONE. 10(8):e0136375, 2015
NJ  - PloS one
PI  - Journal available in: Electronic-eCollection
PI  - Citation processed from: Internet
JC  - 101285081
IO  - PLoS ONE
PM  - https://www.ncbi.nlm.nih.gov/pmc/articles/PMC4549265
SB  - Index Medicus
CP  - United States
MH  - Adult
MH  - Case-Control Studies
MH  - Electromyography
MH  - Female
MH  - Humans
MH  - Magnetic Resonance Imaging
MH  - Male
MH  - Middle Aged
MH  - *Orthopedic Equipment
MH  - *Pain/pp [Physiopathology]
MH  - *Pelvis/pp [Physiopathology]
MH  - *Sacroiliac Joint/pp [Physiopathology]
MH  - Treatment Outcome
AB  - INTRODUCTION: The sacroiliac joint (SIJ) is a common source of low back pain. However, clinical and functional signs and symptoms correlating with SIJ pain are widely unknown. Pelvic belts are routinely applied to treat SIJ pain but without sound evidence of their pain-relieving effects. This case-control study compares clinical and functional data of SIJ patients and healthy control subjects and evaluates belt effects on SIJ pain.
AB  - METHODS: 17 SIJ patients and 17 healthy controls were included in this prospective study. The short-form 36 survey and the numerical rating scale were used to characterize health-related quality of life in patients in a six-week follow-up and the pain-reducing effects of pelvic belts. Electromyography data were obtained from the gluteus maximus, biceps femoris, rectus femoris and medial vastus. Alterations of muscle activity, variability and gait patterns were compared in patients and controls along with the belts' effects in a dynamic setting when walking.
AB  - RESULTS: Significant improvements were observed in the short-form 36 survey of the SIJ patients, especially in the physical health subscores. Minor declines were also observed in the numerical rating scale on pain. Belt-related changes of muscle activity and variability were similar in patients and controls with one exception: the rectus femoris activity decreased significantly in patients with belt application when walking. Further belt effects include improved cadence and gait velocity in patients and controls.
AB  - CONCLUSIONS: Pelvic belts improve health-related quality of life and are potentially attributed to decreased SIJ-related pain. Belt effects include decreased rectus femoris activity in patients and improved postural steadiness during locomotion. Pelvic belts may therefore be considered as a cost-effective and low-risk treatment of SIJ pain.
AB  - TRIAL REGISTRATION: ClinicalTrials.gov NCT02027038.
ES  - 1932-6203
IL  - 1932-6203
DI  - PONE-D-14-51706
DO  - https://dx.doi.org/10.1371/journal.pone.0136375
PT  - Clinical Trial
PT  - Journal Article
PT  - Research Support, Non-U.S. Gov't
ID  - 26305790 [pubmed]
ID  - 10.1371/journal.pone.0136375 [doi]
ID  - PONE-D-14-51706 [pii]
ID  - PMC4549265 [pmc]
PP  - epublish
PH  - 2014/11/29 [received]
PH  - 2015/07/31 [accepted]
SI  - ClinicalTrials.gov
SA  - ClinicalTrials.gov/NCT02027038
SA  - ClinicalTrials.gov/NCT02027038
SL  - https://clinicaltrials.gov/search/term=NCT02027038
SL  - https://clinicaltrials.gov/search/term=NCT02027038
LG  - English
EP  - 20150825
DP  - 2015
DC  - 20150826
EZ  - 2015/08/26 06:00
DA  - 2016/05/18 06:00
DT  - 2015/08/26 06:00
YR  - 2015
ED  - 20160516
RD  - 20161206
UP  - 20161215
XL  - http://ovidsp.ovid.com/ovidweb.cgi?T=JS&CSC=Y&NEWS=N&PAGE=fulltext&D=med8&AN=26305790
XL  - http://sfxeu07.hosted.exlibrisgroup.com/bham?sid=OVID:medline&id=pmid:26305790&id=doi:10.1371%2Fjournal.pone.0136375&issn=1932-6203&isbn=&volume=10&issue=8&spage=e0136375&pages=e0136375&date=2015&title=PLoS+ONE+%5BElectronic+Resource%5D&atitle=Pelvic+Belt+Effects+on+Health+Outcomes+and+Functional+Parameters+of+Patients+with+Sacroiliac+Joint+Pain.&aulast=Hammer&pid=%3Cauthor%3EHammer+N%3C%2Fauthor%3E%3CAN%3E26305790%3C%2FAN%3E%3CDT%3EClinical+Trial%3C%2FDT%3E

<27. >
VN  - Ovid Technologies
DB  - Ovid MEDLINE(R)
UI  - 26209971
RO  - From MEDLINE, a database of the U.S. National Library of Medicine.
ST  - MEDLINE
AU  - Schinkel-Ivy A
AU  - Drake JD
FA  - Schinkel-Ivy, Alison
FA  - Drake, Janessa D M
IN  - Schinkel-Ivy, Alison. School of Kinesiology & Health Science, York University, 4700 Keele Street, Toronto, ON M3J 1P3, Canada.
IN  - Drake, Janessa D M. School of Kinesiology & Health Science, York University, 4700 Keele Street, Toronto, ON M3J 1P3, Canada. Electronic address: jdrake@yorku.ca.
TI  - Sequencing of superficial trunk muscle activation during range-of-motion tasks.
SO  - Human Movement Science. 43:67-77, 2015 Oct
AS  - Hum Mov Sci. 43:67-77, 2015 Oct
NJ  - Human movement science
PI  - Journal available in: Print-Electronic
PI  - Citation processed from: Internet
JC  - d37, 8300127
IO  - Hum Mov Sci
SB  - Index Medicus
CP  - Netherlands
MH  - Adult
MH  - *Electromyography
MH  - Female
MH  - Humans
MH  - Low Back Pain/pp [Physiopathology]
MH  - Male
MH  - Motor Activity/ph [Physiology]
MH  - *Muscle Contraction/ph [Physiology]
MH  - *Muscle, Skeletal/ph [Physiology]
MH  - Posture/ph [Physiology]
MH  - *Range of Motion, Articular/ph [Physiology]
MH  - Statistics as Topic
MH  - Torso
MH  - Young Adult
KW  - Cross-correlation;  Electromyography;  Muscle activation sequences;  Trunk musculature
AB  - Altered lumbo-pelvic activation sequences have been identified in individuals with low back pain. However, an analysis of activation sequences within different levels of the trunk musculature has yet to be conducted. This study identified the activation sequences characteristic of the trunk musculature during upright standing and range-of-motion tasks. Surface electromyography was recorded for eight trunk muscles bilaterally during trunk range-of-motion movement tasks in 30 participants. Cross-correlation was performed on 48 pairings of muscles, consisting of one lower- and one mid-level muscle, or one mid-level and one upper muscle. Time lags of the maximum cross-correlation coefficient were extracted and defined as a top-down or bottom-up activation sequence, or similar activation timing. Pairings that demonstrated a specific activation sequence in 50% or more of participants were then identified. Similar activation timing was consistently identified between muscle pairings for upright standing. Top-down sequences and similar timing were identified for abdominal - mid-level pairings in maximum flexion and slumped standing, respectively, while both tasks were characterized by bottom-up sequences when considering the lumbar and lower-thoracic erector spinae. Sequences were more variable across muscle pairings for lateral bend and axial twist tasks. These results provide insight into the synergy of the trunk musculature for movements in the three planes of motion. These findings can be used for comparison to low back pain populations, as altered activation sequences in these individuals may contribute to maladaptive loading patterns and consequently the development or exacerbation of low back pain. 
AB  - Copyright © 2015 Elsevier B.V. All rights reserved.
ES  - 1872-7646
IL  - 0167-9457
DI  - S0167-9457(15)30006-3
DO  - https://dx.doi.org/10.1016/j.humov.2015.07.003
PT  - Journal Article
PT  - Research Support, Non-U.S. Gov't
ID  - 26209971 [pubmed]
ID  - S0167-9457(15)30006-3 [pii]
ID  - 10.1016/j.humov.2015.07.003 [doi]
PP  - ppublish
PH  - 2015/03/08 [received]
PH  - 2015/07/14 [revised]
PH  - 2015/07/14 [accepted]
LG  - English
EP  - 20150725
DP  - 2015 Oct
DC  - 20150914
EZ  - 2015/07/27 06:00
DA  - 2016/09/07 06:00
DT  - 2015/07/27 06:00
YR  - 2015
ED  - 20160906
RD  - 20150914
UP  - 20161215
XL  - http://ovidsp.ovid.com/ovidweb.cgi?T=JS&CSC=Y&NEWS=N&PAGE=fulltext&D=med8&AN=26209971
XL  - http://sfxeu07.hosted.exlibrisgroup.com/bham?sid=OVID:medline&id=pmid:26209971&id=doi:10.1016%2Fj.humov.2015.07.003&issn=0167-9457&isbn=&volume=43&issue=&spage=67&pages=67-77&date=2015&title=Human+Movement+Science&atitle=Sequencing+of+superficial+trunk+muscle+activation+during+range-of-motion+tasks.&aulast=Schinkel-Ivy&pid=%3Cauthor%3ESchinkel-Ivy+A%3C%2Fauthor%3E%3CAN%3E26209971%3C%2FAN%3E%3CDT%3EJournal+Article%3C%2FDT%3E

<28. >
VN  - Ovid Technologies
DB  - Ovid MEDLINE(R)
UI  - 26189578
RO  - From MEDLINE, a database of the U.S. National Library of Medicine.
ST  - MEDLINE
AU  - Sedaghat-Nejad E
AU  - Mousavi SJ
AU  - Hadizadeh M
AU  - Narimani R
AU  - Khalaf K
AU  - Campbell-Kyureghyan N
AU  - Parnianpour M
FA  - Sedaghat-Nejad, Ehsan
FA  - Mousavi, Seyed Javad
FA  - Hadizadeh, Maliheh
FA  - Narimani, Roya
FA  - Khalaf, Kinda
FA  - Campbell-Kyureghyan, Naira
FA  - Parnianpour, Mohamad
IN  - Sedaghat-Nejad, Ehsan. Department of Biomechanics, Faculty of Mechanical Engineering, Sharif University of Technology, Tehran, Iran; Department of Biomedical Engineering, Johns Hopkins School of Medicine, Baltimore, Maryland, USA.
IN  - Mousavi, Seyed Javad. Faculty of Health Sciences, University of Sydney, Sydney, Australia. Electronic address: seyed.mousavi@sydney.edu.au.
IN  - Hadizadeh, Maliheh. Department of Physical Therapy, Tehran University of Medical Sciences, Tehran, Iran.
IN  - Narimani, Roya. Department of Biomechanics, Faculty of Mechanical Engineering, Sharif University of Technology, Tehran, Iran.
IN  - Khalaf, Kinda. Department of Biomedical Engineering, Khalifa University, Abu Dhabi, United Arab Emirates.
IN  - Campbell-Kyureghyan, Naira. Department of Industrial and Manufacturing Engineering, University of Wisconsin-Milwaukee, Milwaukee, USA.
IN  - Parnianpour, Mohamad. Department of Biomechanics, Faculty of Mechanical Engineering, Sharif University of Technology, Tehran, Iran.
TI  - Is there a reliable and invariant set of muscle synergy during isometric biaxial trunk exertion in the sagittal and transverse planes by healthy subjects?.
SO  - Journal of Biomechanics. 48(12):3234-41, 2015 Sep 18
AS  - J Biomech. 48(12):3234-41, 2015 Sep 18
NJ  - Journal of biomechanics
PI  - Journal available in: Print-Electronic
PI  - Citation processed from: Internet
JC  - 0157375, hjf
IO  - J Biomech
SB  - Index Medicus
CP  - United States
MH  - *Abdominal Muscles/ph [Physiology]
MH  - Adult
MH  - Biomechanical Phenomena
MH  - Electromyography
MH  - Female
MH  - Healthy Volunteers
MH  - Humans
MH  - Isometric Contraction
MH  - Male
MH  - Young Adult
KW  - Biomechanics;  Motor control;  Muscle synergy;  Trunk
AB  - It has been suggested that the central nervous system simplifies muscle control through basic units, called synergies. In this study, we have developed a novel target-matching protocol and used non-negative matrix factorization (NMF) technique to extract trunk muscle synergies and corresponding torque synergies. Isometric torque data at the L5/S1 level and electromyographic patterns of twelve abdominal and back muscles from twelve healthy participants (five females) were simultaneously recorded. Each participant performed a total number of 24 isometric target-matching tasks using 12 different angular directions and 2 levels of uniaxial and biaxial exertions. Within- and between-subject similarities were assessed by considering both the data of different pairs of participants, where the activation coefficients of one participant were used in the NMF analysis of another participant, and the Pearson's correlation coefficients (R) between muscle synergy vectors. The results showed that, for a healthy person, a set of four muscles (overall variance accounted for (VAF) of 97.9 +/- 0.53%) and four corresponding torque synergies (overall VAF of 92.2 +/- 3.03%) could efficiently decompose the sagittal and transverse torque planes into their main directions. Furthermore, the correlation coefficients were 0.77 +/- 0.12, 0.86 +/- 0.08, 0.78 +/- 0.12, and 0.93 +/- 0.04, for all synergies, reflecting the consistency of muscle synergies across participants. Overall, our results suggest that by taking advantage of muscle synergies we could potentially overcome the redundancy inherent to control strategies of the trunk neuromuscular system. In future studies, the synergies identified in patients with low back pain could be compared with those extracted from healthy participants towards various clinical and rehabilitation applications.
AB  - Copyright © 2015 Elsevier Ltd. All rights reserved.
ES  - 1873-2380
IL  - 0021-9290
DI  - S0021-9290(15)00374-7
DO  - https://dx.doi.org/10.1016/j.jbiomech.2015.06.032
PT  - Journal Article
ID  - 26189578 [pubmed]
ID  - S0021-9290(15)00374-7 [pii]
ID  - 10.1016/j.jbiomech.2015.06.032 [doi]
PP  - ppublish
PH  - 2015/01/15 [received]
PH  - 2015/06/19 [revised]
PH  - 2015/06/27 [accepted]
LG  - English
EP  - 20150706
DP  - 2015 Sep 18
DC  - 20151003
EZ  - 2015/07/21 06:00
DA  - 2016/05/25 06:00
DT  - 2015/07/21 06:00
YR  - 2015
ED  - 20160524
RD  - 20151003
UP  - 20161215
XL  - http://ovidsp.ovid.com/ovidweb.cgi?T=JS&CSC=Y&NEWS=N&PAGE=fulltext&D=med8&AN=26189578
XL  - http://sfxeu07.hosted.exlibrisgroup.com/bham?sid=OVID:medline&id=pmid:26189578&id=doi:10.1016%2Fj.jbiomech.2015.06.032&issn=0021-9290&isbn=&volume=48&issue=12&spage=3234&pages=3234-41&date=2015&title=Journal+of+Biomechanics&atitle=Is+there+a+reliable+and+invariant+set+of+muscle+synergy+during+isometric+biaxial+trunk+exertion+in+the+sagittal+and+transverse+planes+by+healthy+subjects%3F.&aulast=Sedaghat-Nejad&pid=%3Cauthor%3ESedaghat-Nejad+E%3C%2Fauthor%3E%3CAN%3E26189578%3C%2FAN%3E%3CDT%3EJournal+Article%3C%2FDT%3E

<29. >
VN  - Ovid Technologies
DB  - Ovid MEDLINE(R)
UI  - 26027794
RO  - From MEDLINE, a database of the U.S. National Library of Medicine.
ST  - MEDLINE
AU  - Silva L
AU  - Vaz JR
AU  - Castro MA
AU  - Serranho P
AU  - Cabri J
AU  - Pezarat-Correia P
FA  - Silva, Luis
FA  - Vaz, Joao Rocha
FA  - Castro, Maria Antonio
FA  - Serranho, Pedro
FA  - Cabri, Jan
FA  - Pezarat-Correia, Pedro
IN  - Silva, Luis. Faculdade de Motricidade Humana, Universidade de Lisboa, Portugal. Electronic address: lsilva0a@gmail.com.
IN  - Vaz, Joao Rocha. Faculdade de Motricidade Humana, Universidade de Lisboa, Portugal.
IN  - Castro, Maria Antonio. Coimbra College of Health Technology, Polytechnic Institute of Coimbra, Portugal.
IN  - Serranho, Pedro. Departamento de Ciencias e Tecnologia, Universidade Aberta, Portugal.
IN  - Cabri, Jan. Norwegian School of Sport Sciences, Norway.
IN  - Pezarat-Correia, Pedro. Faculdade de Motricidade Humana, Universidade de Lisboa, Portugal.
TI  - Recurrence quantification analysis and support vector machines for golf handicap and low back pain EMG classification.
SO  - Journal of Electromyography & Kinesiology. 25(4):637-47, 2015 Aug
AS  - J Electromyogr Kinesiol. 25(4):637-47, 2015 Aug
NJ  - Journal of electromyography and kinesiology : official journal of the International Society of Electrophysiological Kinesiology
PI  - Journal available in: Print-Electronic
PI  - Citation processed from: Internet
JC  - 9109125
IO  - J Electromyogr Kinesiol
SB  - Index Medicus
CP  - England
MH  - Adult
MH  - Aged
MH  - *Electromyography/cl [Classification]
MH  - Electromyography/mt [Methods]
MH  - Evaluation Studies as Topic
MH  - Female
MH  - *Golf/ph [Physiology]
MH  - Humans
MH  - *Low Back Pain/cl [Classification]
MH  - *Low Back Pain/di [Diagnosis]
MH  - Low Back Pain/pp [Physiopathology]
MH  - Male
MH  - Middle Aged
MH  - Muscle, Skeletal/ph [Physiology]
MH  - *Support Vector Machine
KW  - Electromyography;  Golf;  Pattern recognition;  RQA;  SVM
AB  - The quantification of non-linear characteristics of electromyography (EMG) must contain information allowing to discriminate neuromuscular strategies during dynamic skills. There are a lack of studies about muscle coordination under motor constrains during dynamic contractions. In golf, both handicap (Hc) and low back pain (LBP) are the main factors associated with the occurrence of injuries. The aim of this study was to analyze the accuracy of support vector machines SVM on EMG-based classification to discriminate Hc (low and high handicap) and LBP (with and without LPB) in the main phases of golf swing. For this purpose recurrence quantification analysis (RQA) features of the trunk and the lower limb muscles were used to feed a SVM classifier. Recurrence rate (RR) and the ratio between determinism (DET) and RR showed a high discriminant power. The Hc accuracy for the swing, backswing, and downswing were 94.4+/-2.7%, 97.1+/-2.3%, and 95.3+/-2.6%, respectively. For LBP, the accuracy was 96.9+/-3.8% for the swing, and 99.7+/-0.4% in the backswing. External oblique (EO), biceps femoris (BF), semitendinosus (ST) and rectus femoris (RF) showed high accuracy depending on the laterality within the phase. RQA features and SVM showed a high muscle discriminant capacity within swing phases by Hc and by LBP. Low back pain golfers showed different neuromuscular coordination strategies when compared with asymptomatic. 
AB  - Copyright © 2015 Elsevier Ltd. All rights reserved.
ES  - 1873-5711
IL  - 1050-6411
DI  - S1050-6411(15)00076-0
DO  - https://dx.doi.org/10.1016/j.jelekin.2015.04.008
PT  - Journal Article
PT  - Research Support, Non-U.S. Gov't
ID  - 26027794 [pubmed]
ID  - S1050-6411(15)00076-0 [pii]
ID  - 10.1016/j.jelekin.2015.04.008 [doi]
PP  - ppublish
PH  - 2014/03/15 [received]
PH  - 2015/03/21 [revised]
LG  - English
EP  - 20150502
DP  - 2015 Aug
DC  - 20150622
EZ  - 2015/06/02 06:00
DA  - 2016/01/23 06:00
DT  - 2015/06/02 06:00
YR  - 2015
ED  - 20160122
RD  - 20150622
UP  - 20161215
XL  - http://ovidsp.ovid.com/ovidweb.cgi?T=JS&CSC=Y&NEWS=N&PAGE=fulltext&D=med8&AN=26027794
XL  - http://sfxeu07.hosted.exlibrisgroup.com/bham?sid=OVID:medline&id=pmid:26027794&id=doi:10.1016%2Fj.jelekin.2015.04.008&issn=1050-6411&isbn=&volume=25&issue=4&spage=637&pages=637-47&date=2015&title=Journal+of+Electromyography+%26+Kinesiology&atitle=Recurrence+quantification+analysis+and+support+vector+machines+for+golf+handicap+and+low+back+pain+EMG+classification.&aulast=Silva&pid=%3Cauthor%3ESilva+L%3C%2Fauthor%3E%3CAN%3E26027794%3C%2FAN%3E%3CDT%3EJournal+Article%3C%2FDT%3E

<30. >
VN  - Ovid Technologies
DB  - Ovid MEDLINE(R)
UI  - 26019314
RO  - From MEDLINE, a database of the U.S. National Library of Medicine.
ST  - MEDLINE
AU  - Yavuz US
AU  - Negro F
AU  - Falla D
AU  - Farina D
FA  - Yavuz, Utku S
FA  - Negro, Francesco
FA  - Falla, Deborah
FA  - Farina, Dario
IN  - Yavuz, Utku S. Department of Orthobionics, Georg August University, Gottingen, Germany; and Department of Neurorehabilitation Engineering, Bernstein Focus Neurotechnology, University Medical Center Gottingen, Georg August University, Gottingen, Germany.
IN  - Negro, Francesco. Department of Neurorehabilitation Engineering, Bernstein Focus Neurotechnology, University Medical Center Gottingen, Georg August University, Gottingen, Germany.
IN  - Falla, Deborah. Department of Neurorehabilitation Engineering, Bernstein Focus Neurotechnology, University Medical Center Gottingen, Georg August University, Gottingen, Germany.
IN  - Farina, Dario. Department of Neurorehabilitation Engineering, Bernstein Focus Neurotechnology, University Medical Center Gottingen, Georg August University, Gottingen, Germany dario.farina@bccn.uni-goettingen.de.
TI  - Experimental muscle pain increases variability of neural drive to muscle and decreases motor unit coherence in tremor frequency band.
SO  - Journal of Neurophysiology. 114(2):1041-7, 2015 Aug
AS  - J Neurophysiol. 114(2):1041-7, 2015 Aug
NJ  - Journal of neurophysiology
PI  - Journal available in: Print-Electronic
PI  - Citation processed from: Internet
JC  - jc7, 0375404
IO  - J. Neurophysiol.
PM  - https://www.ncbi.nlm.nih.gov/pmc/articles/PMC4725105
SB  - Index Medicus
CP  - United States
MH  - Alpha Rhythm
MH  - Beta Rhythm
MH  - Electromyography
MH  - Feedback, Physiological/ph [Physiology]
MH  - *Fingers/pp [Physiopathology]
MH  - Humans
MH  - *Isometric Contraction/ph [Physiology]
MH  - *Muscle, Skeletal/pp [Physiopathology]
MH  - *Myalgia/pp [Physiopathology]
MH  - Saline Solution, Hypertonic
MH  - Sodium Chloride
MH  - Tremor/pp [Physiopathology]
KW  - experimental muscle pain;  motor unit;  motor unit coherence;  tremor
AB  - It has been observed that muscle pain influences force variability and low-frequency (<3 Hz) oscillations in the neural drive to muscle. In this study, we aimed to investigate the effect of experimental muscle pain on the neural control of muscle force at higher frequency bands, associated with afferent feedback (alpha band, 5-13 Hz) and with descending cortical input (beta band, 15-30 Hz). Single-motor unit activity was recorded, in two separate experimental sessions, from the abductor digiti minimi (ADM) and tibialis anterior (TA) muscles with intramuscular wire electrodes, during isometric abductions of the fifth finger at 10% of maximal force [maximum voluntary contraction (MVC)] and ankle dorsiflexions at 25% MVC. The contractions were repeated under three conditions: no pain (baseline) and after intramuscular injection of isotonic (0.9%, control) and hypertonic (5.8%, painful) saline. The results showed an increase of the relative power of both the force signal and the neural drive at the tremor frequency band (alpha, 5-13 Hz) between the baseline and hypertonic (painful) conditions for both muscles (P < 0.05) but no effect on the beta band. Additionally, the strength of motor unit coherence was lower (P < 0.05) in the hypertonic condition in the alpha band for both muscles and in the beta band for the ADM. These results indicate that experimental muscle pain increases the amplitude of the tremor oscillations because of an increased variability of the neural control (common synaptic input) in the tremor band. Moreover, the concomitant decrease in coherence suggests an increase in independent input in the tremor band due to pain. 
AB  - Copyright © 2015 the American Physiological Society.
RN  - 0 (Saline Solution, Hypertonic)
RN  - 451W47IQ8X (Sodium Chloride)
ES  - 1522-1598
IL  - 0022-3077
DI  - jn.00391.2015
DO  - https://dx.doi.org/10.1152/jn.00391.2015
PT  - Journal Article
PT  - Research Support, Non-U.S. Gov't
ID  - 26019314 [pubmed]
ID  - jn.00391.2015 [pii]
ID  - 10.1152/jn.00391.2015 [doi]
ID  - PMC4725105 [pmc]
PP  - ppublish
PH  - 2015/04/22 [received]
PH  - 2015/05/22 [accepted]
LG  - English
EP  - 20150527
DP  - 2015 Aug
DC  - 20150812
EZ  - 2015/05/29 06:00
DA  - 2016/04/30 06:00
DT  - 2015/05/29 06:00
YR  - 2015
ED  - 20160429
RD  - 20160801
UP  - 20161215
XL  - http://ovidsp.ovid.com/ovidweb.cgi?T=JS&CSC=Y&NEWS=N&PAGE=fulltext&D=med8&AN=26019314
XL  - http://sfxeu07.hosted.exlibrisgroup.com/bham?sid=OVID:medline&id=pmid:26019314&id=doi:10.1152%2Fjn.00391.2015&issn=0022-3077&isbn=&volume=114&issue=2&spage=1041&pages=1041-7&date=2015&title=Journal+of+Neurophysiology&atitle=Experimental+muscle+pain+increases+variability+of+neural+drive+to+muscle+and+decreases+motor+unit+coherence+in+tremor+frequency+band.&aulast=Yavuz&pid=%3Cauthor%3EYavuz+US%3C%2Fauthor%3E%3CAN%3E26019314%3C%2FAN%3E%3CDT%3EJournal+Article%3C%2FDT%3E

<31. >
VN  - Ovid Technologies
DB  - Ovid MEDLINE(R)
UI  - 26005816
RO  - From MEDLINE, a database of the U.S. National Library of Medicine.
ST  - MEDLINE
AU  - Cea G
AU  - Jimenez D
FA  - Cea, Gabriel
FA  - Jimenez, Daniel
TI  - [Facioscapulohumeral muscular dystrophy: Report of seven patients]. [Spanish]
OT  - Distrofia muscular facioescapulohumeral en Chile: presentacion de serie en hospital de referencia terciario.
SO  - Revista Medica de Chile. 143(3):304-9, 2015 Mar
AS  - Rev Med Chil. 143(3):304-9, 2015 Mar
NJ  - Revista medica de Chile
PI  - Journal available in: Print
PI  - Citation processed from: Internet
JC  - shd, 0404312
IO  - Rev Med Chil
SB  - Index Medicus
CP  - Chile
MH  - Adolescent
MH  - Adult
MH  - Biopsy
MH  - *Chromosomes, Human, Pair 4/ge [Genetics]
MH  - Creatine Kinase/bl [Blood]
MH  - Diagnosis, Differential
MH  - Electromyography
MH  - Facial Asymmetry/et [Etiology]
MH  - Female
MH  - Follow-Up Studies
MH  - Genetic Predisposition to Disease
MH  - Humans
MH  - Male
MH  - Middle Aged
MH  - Muscle Weakness/et [Etiology]
MH  - Muscular Dystrophy, Facioscapulohumeral/co [Complications]
MH  - Muscular Dystrophy, Facioscapulohumeral/di [Diagnosis]
MH  - *Muscular Dystrophy, Facioscapulohumeral/ge [Genetics]
MH  - Muscular Dystrophy, Facioscapulohumeral/pa [Pathology]
MH  - Mutation/ge [Genetics]
MH  - *Phenotype
MH  - Shoulder Pain/et [Etiology]
MH  - Tertiary Care Centers
MH  - Young Adult
AB  - BACKGROUND: Facioscapulohumeral muscular dystrophy is the third most common muscular dystrophy with an estimated prevalence of 1 per 20.000 and a normal life expectancy in the majority of patients. However, approximately 15% of patients become wheelchair bound in the course of their life. It is a hereditary autosomal dominant disease with high (95%) penetrance by the age of 20, but with variable degree of phenotypic expression even in the same family group. Symptoms frequently start in the second decade of life, with facial and scapular weakness.
AB  - AIM: To report the clinical features of seven patients with the disease, seen at a public hospital.
AB  - MATERIAL AND METHODS: Analysis of seven patients with genetic study seen in a public Hospital in Santiago.
AB  - RESULTS: The age of patients fluctuated from 18 to 61 years and four were females. The mean age at onset of symptoms was 29 years and four had a family history of the disease. The usual presenting complaint was arm or shoulder asymmetric weakness. Four patients had bone pain. Facial involvement was present in four. A genetic study was done in five patients, the other two patients were relatives, confirming the contraction or lower number of repetitions in D4Z4 region. After 12 years of follow up only 2 patients older than 60 years cannot work and one female patients is in a semi dependent state at the age of 30.
AB  - CONCLUSIONS: The clinical workup in the diagnosis and the timely indication of genetic studies are highlighted, to avoid unnecessary and invasive procedures. The variability in the phenotypic expression in a similar genetic defect is discussed and the genetic or epigenetic mechanisms of this muscular dystrophy are described.
RN  - EC 2-7-3-2 (Creatine Kinase)
ES  - 0717-6163
IL  - 0034-9887
DI  - S0034-98872015000300004
DO  - https://dx.doi.org/10.4067/S0034-98872015000300004
PT  - Case Reports
PT  - English Abstract
PT  - Journal Article
ID  - 26005816 [pubmed]
ID  - S0034-98872015000300004 [pii]
ID  - 10.4067/S0034-98872015000300004 [doi]
PP  - ppublish
PH  - 2014/08/14 [received]
PH  - 2015/01/21 [accepted]
LG  - Spanish
DP  - 2015 Mar
DC  - 20150526
EZ  - 2015/05/26 06:00
DA  - 2016/04/22 06:00
DT  - 2015/05/26 06:00
YR  - 2015
ED  - 20160421
RD  - 20150526
UP  - 20161215
XL  - http://ovidsp.ovid.com/ovidweb.cgi?T=JS&CSC=Y&NEWS=N&PAGE=fulltext&D=med8&AN=26005816
XL  - http://sfxeu07.hosted.exlibrisgroup.com/bham?sid=OVID:medline&id=pmid:26005816&id=doi:10.4067%2FS0034-98872015000300004&issn=0034-9887&isbn=&volume=143&issue=3&spage=304&pages=304-9&date=2015&title=Revista+Medica+de+Chile&atitle=Distrofia+muscular+facioescapulohumeral+en+Chile%3A+presentacion+de+serie+en+hospital+de+referencia+terciario.&aulast=Cea&pid=%3Cauthor%3ECea+G%3C%2Fauthor%3E%3CAN%3E26005816%3C%2FAN%3E%3CDT%3ECase+Reports%3C%2FDT%3E

<32. >
VN  - Ovid Technologies
DB  - Ovid MEDLINE(R)
UI  - 25921552
RO  - From MEDLINE, a database of the U.S. National Library of Medicine.
ST  - MEDLINE
AU  - Toosizadeh N
AU  - Yen TC
AU  - Howe C
AU  - Dohm M
AU  - Mohler J
AU  - Najafi B
FA  - Toosizadeh, Nima
FA  - Yen, Tzu Chuan
FA  - Howe, Carol
FA  - Dohm, Michael
FA  - Mohler, Jane
FA  - Najafi, Bijan
IN  - Toosizadeh, Nima. interdisciplinary Consortium on Advanced Motion Performance (iCAMP) and Southern Arizona Limb Salvage Alliance (SALSA), Department of Surgery, College of Medicine, University of Arizona, Tucson, USA.
IN  - Yen, Tzu Chuan. Department of Physiology, College of Medicine, University of Arizona, Tucson, USA.
IN  - Howe, Carol. Arizona Health Sciences Library, University of Arizona, Tucson, USA.
IN  - Dohm, Michael. Department of Orthopaedic Surgery, College of Medicine, University of Arizona, Tucson, USA.
IN  - Mohler, Jane. interdisciplinary Consortium on Advanced Motion Performance (iCAMP) and Southern Arizona Limb Salvage Alliance (SALSA), Department of Surgery, College of Medicine, University of Arizona, Tucson, USA; Arizona Center on Aging, University of Arizona, Tucson, USA.
IN  - Najafi, Bijan. interdisciplinary Consortium on Advanced Motion Performance (iCAMP) and Southern Arizona Limb Salvage Alliance (SALSA), Department of Surgery, College of Medicine, University of Arizona, Tucson, USA; Arizona Center on Aging, University of Arizona, Tucson, USA. Electronic address: bnajafi@surgery.arizona.edu.
TI  - Gait behaviors as an objective surgical outcome in low back disorders: A systematic review. [Review]
SO  - Clinical Biomechanics. 30(6):528-36, 2015 Jul
AS  - Clin Biomech. 30(6):528-36, 2015 Jul
NJ  - Clinical biomechanics (Bristol, Avon)
PI  - Journal available in: Print-Electronic
PI  - Citation processed from: Internet
JC  - 8611877, dgl
IO  - Clin Biomech (Bristol, Avon)
PM  - https://www.ncbi.nlm.nih.gov/pmc/articles/PMC4714541
OI  - Source: NLM. NIHMS682348
SB  - Index Medicus
CP  - England
MH  - Decompression, Surgical
MH  - Electromyography
MH  - *Gait/ph [Physiology]
MH  - Hip/ph [Physiology]
MH  - Humans
MH  - Lower Extremity/ph [Physiology]
MH  - Movement
MH  - *Scoliosis/pp [Physiopathology]
MH  - *Scoliosis/su [Surgery]
MH  - Shoulder/ph [Physiology]
MH  - Spinal Fusion
MH  - *Spinal Stenosis/pp [Physiopathology]
MH  - *Spinal Stenosis/su [Surgery]
MH  - Treatment Outcome
MH  - Walking/ph [Physiology]
KW  - Back pain;  Evidence;  Functional disorder;  Operation;  Outcome;  Physical impairment
AB  - BACKGROUND: Objective motor performance measures, especially gait assessment, could improve evaluation of low back disorder surgeries. However, no study has compared the relative effectiveness of gait parameters for assessing motor performance in low back disorders after surgery. The purpose of the current review was to determine the sensitive gait parameters that address physical improvements in each specific spinal disorder after surgical intervention.
AB  - METHODS: Articles were searched with the following inclusion criteria: 1) population studied consisted of individuals with low back disorders requiring surgery; 2) low back disorder was measured objectively using gait assessment tests pre- and post-surgery. The quality of the selected studies was assessed using Delphi consensus, and meta-analysis was performed to compare pre- and post-surgical changes.
AB  - FINDINGS: Thirteen articles met inclusion criteria, which, almost exclusively, addressed two types of spinal disorders/interventions: 1) scoliosis/spinal fusion; and 2) stenosis/decompression. For patients with scoliosis, improvements in hip and shoulder motion (effect size=0.32-1.58), energy expenditure (effect size=0.59-1.18), and activity symmetry of upper-body muscles during gait were present after spinal fusion. For patients with spinal stenosis, increases in gait speed, stride length, cadence, symmetry, walking smoothness, and walking endurance (effect size=0.60-2.50), and decrease in gait variability (effect size=1.45) were observed after decompression surgery.
AB  - INTERPRETATION: For patients with scoliosis, gait improvements can be better assessed by measuring upper-body motion and EMG rather than the lower extremities. For patients with spinal stenosis, motor performance improvements can be captured by measuring walking spatio-temporal parameters, gait patterns, and walking endurance.
AB  - Copyright © 2015 Elsevier Ltd. All rights reserved.
ES  - 1879-1271
IL  - 0268-0033
DI  - S0268-0033(15)00112-6
DO  - https://dx.doi.org/10.1016/j.clinbiomech.2015.04.005
PT  - Journal Article
PT  - Research Support, N.I.H., Extramural
PT  - Research Support, Non-U.S. Gov't
PT  - Review
ID  - 25921552 [pubmed]
ID  - S0268-0033(15)00112-6 [pii]
ID  - 10.1016/j.clinbiomech.2015.04.005 [doi]
ID  - PMC4714541 [pmc]
ID  - NIHMS682348 [mid]
PP  - ppublish
PH  - 2015/02/25 [received]
PH  - 2015/04/10 [revised]
PH  - 2015/04/10 [accepted]
GI  - No: R42 AG032748
      Organization: (AG) *NIA NIH HHS*
      Country: United States

      No: 2R42AG032748
      Organization: (AG) *NIA NIH HHS*
      Country: United States
LG  - English
EP  - 20150417
DP  - 2015 Jul
DC  - 20150605
EZ  - 2015/04/30 06:00
DA  - 2016/01/12 06:00
DT  - 2015/04/30 06:00
YR  - 2015
ED  - 20160111
RD  - 20161019
UP  - 20161215
XL  - http://ovidsp.ovid.com/ovidweb.cgi?T=JS&CSC=Y&NEWS=N&PAGE=fulltext&D=med8&AN=25921552
XL  - http://sfxeu07.hosted.exlibrisgroup.com/bham?sid=OVID:medline&id=pmid:25921552&id=doi:10.1016%2Fj.clinbiomech.2015.04.005&issn=0268-0033&isbn=&volume=30&issue=6&spage=528&pages=528-36&date=2015&title=Clinical+Biomechanics&atitle=Gait+behaviors+as+an+objective+surgical+outcome+in+low+back+disorders%3A+A+systematic+review.&aulast=Toosizadeh&pid=%3Cauthor%3EToosizadeh+N%3C%2Fauthor%3E%3CAN%3E25921552%3C%2FAN%3E%3CDT%3EJournal+Article%3C%2FDT%3E

<33. >
VN  - Ovid Technologies
DB  - Ovid MEDLINE(R)
UI  - 25879794
RO  - From MEDLINE, a database of the U.S. National Library of Medicine.
ST  - MEDLINE
AU  - Hirata RP
AU  - Salomoni SE
AU  - Christensen SW
AU  - Graven-Nielsen T
FA  - Hirata, R P
FA  - Salomoni, S E
FA  - Christensen, S W
FA  - Graven-Nielsen, T
IN  - Hirata, R P. Center for Neuroplasticity and Pain (CNAP), SMI, Department of Health Science and Technology, Aalborg University, Aalborg, Denmark.
IN  - Salomoni, S E. Center for Neuroplasticity and Pain (CNAP), SMI, Department of Health Science and Technology, Aalborg University, Aalborg, Denmark.
IN  - Christensen, S W. Center for Neuroplasticity and Pain (CNAP), SMI, Department of Health Science and Technology, Aalborg University, Aalborg, Denmark.
IN  - Graven-Nielsen, T. Center for Neuroplasticity and Pain (CNAP), SMI, Department of Health Science and Technology, Aalborg University, Aalborg, Denmark. Electronic address: tgn@hst.aau.dk.
TI  - Reorganised motor control strategies of trunk muscles due to acute low back pain.
SO  - Human Movement Science. 41:282-94, 2015 Jun
AS  - Hum Mov Sci. 41:282-94, 2015 Jun
NJ  - Human movement science
PI  - Journal available in: Print-Electronic
PI  - Citation processed from: Internet
JC  - d37, 8300127
IO  - Hum Mov Sci
SB  - Index Medicus
CP  - Netherlands
MH  - Adult
MH  - Back/ph [Physiology]
MH  - Cross-Over Studies
MH  - *Electromyography/mt [Methods]
MH  - Female
MH  - Humans
MH  - Isometric Contraction/ph [Physiology]
MH  - *Low Back Pain/pp [Physiopathology]
MH  - Male
MH  - Motor Skills
MH  - Muscle Contraction
MH  - Muscle, Skeletal/ph [Physiology]
MH  - Pain Management
MH  - Pain Measurement
MH  - Rectus Abdominis/ph [Physiology]
MH  - Saline Solution, Hypertonic
MH  - Single-Blind Method
MH  - Young Adult
KW  - EMG;  Experimental muscle pain;  Isometric force;  Three-dimensional force variability
AB  - This study assessed how the low back motor control strategies were affected by experimental pain. In twelve volunteers the right m. longissimus was injected by hypertonic and isotonic (control) saline. The pain intensity was assessed on a visual analog scale (VAS). Subjects were seated on a custom-designed chair including a 3-dimensional force sensor adjusted to the segmental height of T1. Electromyography (EMG) was recorded bilaterally from longissimus, multifidus, rectus abdominis, and external oblique muscles. Isometric trunk extensions were performed before, during, and after the saline injections at 5%, 10%, and 20% of maximum voluntary contraction force. Visual feedback of the extension force was provided whereas the tangential force components were recorded. Compared with isotonic saline, VAS scores were higher following hypertonic saline injections (P<.01). Experimental low back pain reduced the EMG activity bilaterally of the rectus abdominis muscles during contractions at 10% and 20% MVC (P<.01) although force accuracy and tangential force variability was not affected. Increased variability in the tangential force composition was found during pain compared with the non-painful condition (P<.05). The immediate adaptation to pain was sufficient to maintain the quality of the task performance; however the long-term consequence of such adaptation is unknown and may overload other structures. 
AB  - Copyright © 2015 Elsevier B.V. All rights reserved.
RN  - 0 (Saline Solution, Hypertonic)
ES  - 1872-7646
IL  - 0167-9457
DI  - S0167-9457(15)00057-3
DO  - https://dx.doi.org/10.1016/j.humov.2015.04.001
PT  - Journal Article
PT  - Randomized Controlled Trial
PT  - Research Support, Non-U.S. Gov't
ID  - 25879794 [pubmed]
ID  - S0167-9457(15)00057-3 [pii]
ID  - 10.1016/j.humov.2015.04.001 [doi]
PP  - ppublish
PH  - 2014/07/12 [received]
PH  - 2015/02/05 [revised]
PH  - 2015/04/02 [accepted]
LG  - English
EP  - 20150413
DP  - 2015 Jun
DC  - 20150430
EZ  - 2015/04/17 06:00
DA  - 2016/03/26 06:00
DT  - 2015/04/17 06:00
YR  - 2015
ED  - 20160325
RD  - 20150430
UP  - 20161215
XL  - http://ovidsp.ovid.com/ovidweb.cgi?T=JS&CSC=Y&NEWS=N&PAGE=fulltext&D=med8&AN=25879794
XL  - http://sfxeu07.hosted.exlibrisgroup.com/bham?sid=OVID:medline&id=pmid:25879794&id=doi:10.1016%2Fj.humov.2015.04.001&issn=0167-9457&isbn=&volume=41&issue=&spage=282&pages=282-94&date=2015&title=Human+Movement+Science&atitle=Reorganised+motor+control+strategies+of+trunk+muscles+due+to+acute+low+back+pain.&aulast=Hirata&pid=%3Cauthor%3EHirata+RP%3C%2Fauthor%3E%3CAN%3E25879794%3C%2FAN%3E%3CDT%3EJournal+Article%3C%2FDT%3E

<34. >
VN  - Ovid Technologies
DB  - Ovid MEDLINE(R)
UI  - 25850152
RO  - From MEDLINE, a database of the U.S. National Library of Medicine.
ST  - MEDLINE
AU  - Seyed Hoseinpoor T
AU  - Kahrizi S
AU  - Mobini B
AU  - Naji M
FA  - Seyed Hoseinpoor, Tahere
FA  - Kahrizi, Sedighe
FA  - Mobini, Bahram
FA  - Naji, Mohsen
IN  - Seyed Hoseinpoor, Tahere. Tarbiat Modares University, Tehran, Iran.
IN  - Kahrizi, Sedighe. Tarbiat Modares University, Tehran, Iran kahrizis@modares.ac.ir.
IN  - Mobini, Bahram. Tehran University of Medical Sciences, Tehran, Iran.
IN  - Naji, Mohsen. Islamic Azad University, Dezful, Iran.
TI  - A comparison of abdominal muscle thickness changes after a lifting task in subjects with and without chronic low-back pain.
SO  - Human Factors. 57(2):208-17, 2015 Mar
AS  - Hum Factors. 57(2):208-17, 2015 Mar
NJ  - Human factors
PI  - Journal available in: Print-Electronic
PI  - Citation processed from: Print
JC  - ge5, 0374660
IO  - Hum Factors
SB  - Index Medicus
SB  - National Aeronautics and Space Administration (NASA) Journals
CP  - United States
MH  - Abdominal Muscles/dg [Diagnostic Imaging]
MH  - *Abdominal Muscles/ph [Physiology]
MH  - Adult
MH  - Case-Control Studies
MH  - Electromyography
MH  - Female
MH  - Humans
MH  - *Lifting
MH  - Low Back Pain/ep [Epidemiology]
MH  - *Low Back Pain/pp [Physiopathology]
MH  - Ultrasonography
MH  - Young Adult
KW  - abdominal muscles;  back pain;  fatigue;  thickness;  ultrasonography
AB  - OBJECTIVE: Using ultrasound imaging, the abdominal muscles' response to the back extensor muscle fatigue was assessed in subjects with chronic low-back pain (CLBP).
AB  - BACKGROUND: Lumbar muscle fatigue is a common occurrence among workers. Alteration in motor coordination is one consequence of muscular fatigue. According to previous studies, CLBP subjects use their back and abdominal muscles in different ways, but questions remain about abdominal muscle responses to back muscle fatigue in CLBP patients.
AB  - METHOD: Thirteen CLBP patients and 15 healthy subjects participated in this study. The thickness of abdominal muscles-including transverse abdominis (TrA), internal oblique abdominis (IO), and external oblique abdominis (EO) muscles-was measured in standing position with and without axial loads before and after a lifting fatigue task.
AB  - RESULTS: The results reveal a significant difference for the main effects of group on percentage of change in TrA thickness (F = 8.9, p = .004). Percentage of change in thickness of TrA was 10% greater in the CLBP group. Although IO thickness displayed greater percentage of change in the CLBP group, the difference between groups was not significant.
AB  - CONCLUSION: Abdominal muscle behavior changes with back-muscle fatigue in both healthy and CLBP subjects, but responses were more exaggerated in CLBP patients.
AB  - APPLICATION: Ultrasound imaging technique can provide critical information about the effect of fatigue on spinal muscle activation and consequently about the stability of the spine. As a more applicable and easy technique, ergonomists can use ultrasound imaging in musculoskeletal system assessment in worker populations in future studies.
AB  - Copyright © 2014, Human Factors and Ergonomics Society.
IS  - 0018-7208
IL  - 0018-7208
DI  - 0018720814544213
DO  - https://dx.doi.org/10.1177/0018720814544213
PT  - Comparative Study
PT  - Journal Article
PT  - Research Support, Non-U.S. Gov't
ID  - 25850152 [pubmed]
ID  - 0018720814544213 [pii]
ID  - 10.1177/0018720814544213 [doi]
PP  - ppublish
LG  - English
EP  - 20140807
DP  - 2015 Mar
DC  - 20150408
EZ  - 2015/04/08 06:00
DA  - 2015/09/09 06:00
DT  - 2015/04/08 06:00
YR  - 2015
ED  - 20150908
RD  - 20161125
UP  - 20161215
XL  - http://ovidsp.ovid.com/ovidweb.cgi?T=JS&CSC=Y&NEWS=N&PAGE=fulltext&D=med8&AN=25850152
XL  - http://sfxeu07.hosted.exlibrisgroup.com/bham?sid=OVID:medline&id=pmid:25850152&id=doi:10.1177%2F0018720814544213&issn=0018-7208&isbn=&volume=57&issue=2&spage=208&pages=208-17&date=2015&title=Human+Factors&atitle=A+comparison+of+abdominal+muscle+thickness+changes+after+a+lifting+task+in+subjects+with+and+without+chronic+low-back+pain.&aulast=Seyed+Hoseinpoor&pid=%3Cauthor%3ESeyed+Hoseinpoor+T%3C%2Fauthor%3E%3CAN%3E25850152%3C%2FAN%3E%3CDT%3EComparative+Study%3C%2FDT%3E

<35. >
VN  - Ovid Technologies
DB  - Ovid MEDLINE(R)
UI  - 25788006
RO  - From MEDLINE, a database of the U.S. National Library of Medicine.
ST  - MEDLINE
AU  - Kumar A
AU  - Castrillon E
AU  - Svensson KG
AU  - Baad-Hansen L
AU  - Trulsson M
AU  - Svensson P
FA  - Kumar, Abhishek
FA  - Castrillon, Eduardo
FA  - Svensson, Krister G
FA  - Baad-Hansen, Lene
FA  - Trulsson, Mats
FA  - Svensson, Peter
IN  - Kumar, Abhishek. Section of Orofacial Pain and Jaw Function, Department of Dentistry, Aarhus University, Vennelyst Boulevard 9, 8000, Aarhus, Denmark, a.kumar@odont.au.dk.
TI  - Effects of experimental craniofacial pain on fine jaw motor control: a placebo-controlled double-blinded study.
SO  - Experimental Brain Research. 233(6):1745-59, 2015 Jun
AS  - Exp Brain Res. 233(6):1745-59, 2015 Jun
NJ  - Experimental brain research
PI  - Journal available in: Print-Electronic
PI  - Citation processed from: Internet
JC  - ep2, 0043312
IO  - Exp Brain Res
SB  - Index Medicus
CP  - Germany
MH  - Adult
MH  - Analysis of Variance
MH  - Double-Blind Method
MH  - Electromyography
MH  - Facial Pain/ci [Chemically Induced]
MH  - *Facial Pain/pa [Pathology]
MH  - *Facial Pain/pp [Physiopathology]
MH  - Female
MH  - Glucuronic Acid/to [Toxicity]
MH  - Humans
MH  - *Jaw/pp [Physiopathology]
MH  - Male
MH  - *Movement/ph [Physiology]
MH  - Muscle, Skeletal/ir [Innervation]
MH  - Temporomandibular Joint/pp [Physiopathology]
MH  - Visual Analog Scale
MH  - Young Adult
AB  - The aim of the experiment was to test the hypothesis that experimental pain in the masseter muscle or temporomandibular joint (TMJ) would perturb the oral fine motor control, reflected in bigger variability of bite force values and jaw muscle activity, during repeated splitting of food morsels. Twenty healthy volunteers participated in four sessions. An intervention was made by injection of either 0.2 ml of monosodium glutamate/isotonic saline (MSG/IS) (randomized) in either the masseter or TMJ (randomized). The participants were asked to hold and split a flat-faced placebo tablet with their anterior teeth, thirty times each at baseline, during intervention and post-intervention. Pain was measured using a 0-10 visual analog scale. The force applied by the teeth to "hold" and "split" the tablet along with the corresponding electromyographic (EMG) activity of the jaw muscles and subject-based reports on perception of pain was recorded. The data analysis included a three-way analysis of variance model. The peak pain intensity was significantly higher during the painful MSG injections in the TMJ (6.1 +/- 0.4) than the injections in masseter muscle (5.5 +/- 0.5) (P = 0.037). Variability of hold force was significantly smaller during the MSG injection than IS injection in the masseter (P = 0.024). However, there was no significant effect of intervention on the variability of split force during the masseter injections (P = 0.769) and variability of hold and split force during the TMJ injections (P = 0.481, P = 0.545). The variability of the EMG activity of the jaw muscles did not show significant effects of intervention. Subject-based reports revealed that pain did not interfere in the ability to hold the tablet in 57.9 and 78.9 %, and the ability to split the tablet in 78.9 and 68.4 %, of the participants, respectively, during painful masseter and TMJ injections. Hence, experimental pain in the masseter muscle or TMJ did not have any robust effect in terms of bigger variability of bite force and jaw muscle activity, during repeated splitting of food morsels.
RN  - 8A5D83Q4RW (Glucuronic Acid)
ES  - 1432-1106
IL  - 0014-4819
DO  - https://dx.doi.org/10.1007/s00221-015-4245-5
PT  - Journal Article
PT  - Randomized Controlled Trial
PT  - Research Support, Non-U.S. Gov't
ID  - 25788006 [pubmed]
ID  - 10.1007/s00221-015-4245-5 [doi]
PP  - ppublish
PH  - 2014/09/22 [received]
PH  - 2015/03/02 [accepted]
LG  - English
EP  - 20150319
DP  - 2015 Jun
DC  - 20150520
EZ  - 2015/03/20 06:00
DA  - 2016/02/09 06:00
DT  - 2015/03/20 06:00
YR  - 2015
ED  - 20160208
RD  - 20150520
UP  - 20161215
XL  - http://ovidsp.ovid.com/ovidweb.cgi?T=JS&CSC=Y&NEWS=N&PAGE=fulltext&D=med8&AN=25788006
XL  - http://sfxeu07.hosted.exlibrisgroup.com/bham?sid=OVID:medline&id=pmid:25788006&id=doi:10.1007%2Fs00221-015-4245-5&issn=0014-4819&isbn=&volume=233&issue=6&spage=1745&pages=1745-59&date=2015&title=Experimental+Brain+Research&atitle=Effects+of+experimental+craniofacial+pain+on+fine+jaw+motor+control%3A+a+placebo-controlled+double-blinded+study.&aulast=Kumar&pid=%3Cauthor%3EKumar+A%3C%2Fauthor%3E%3CAN%3E25788006%3C%2FAN%3E%3CDT%3EJournal+Article%3C%2FDT%3E

<36. >
VN  - Ovid Technologies
DB  - Ovid MEDLINE(R)
UI  - 25786044
RO  - From MEDLINE, a database of the U.S. National Library of Medicine.
ST  - MEDLINE
AU  - Zamuner AR
AU  - Barbic F
AU  - Dipaola F
AU  - Bulgheroni M
AU  - Diana A
AU  - Atzeni F
AU  - Marchi A
AU  - Sarzi-Puttini P
AU  - Porta A
AU  - Furlan R
FA  - Zamuner, Antonio Roberto
FA  - Barbic, Franca
FA  - Dipaola, Franca
FA  - Bulgheroni, Mara
FA  - Diana, Alessandro
FA  - Atzeni, Fabiola
FA  - Marchi, Andrea
FA  - Sarzi-Puttini, Piercarlo
FA  - Porta, Alberto
FA  - Furlan, Raffaello
IN  - Zamuner, Antonio Roberto. Department of Physical Therapy, Federal University of Sao Carlos, Sao Carlos, Brazil.
IN  - Barbic, Franca. Internal Medicine, BIOMETRA Department, Humanitas Clinical and Research Centre, Rozzano, Italy.
IN  - Dipaola, Franca. Internal Medicine, BIOMETRA Department, Humanitas Clinical and Research Centre, Rozzano, Italy.
IN  - Bulgheroni, Mara. Internal Medicine, BIOMETRA Department, Humanitas Clinical and Research Centre, Rozzano, Italy.
IN  - Diana, Alessandro. Emergency Medicine, Legnano Hospital, Legnano, Italy.
IN  - Atzeni, Fabiola. IRCCS Galeazzi Orthopaedic Institute, Milan, Italy.
IN  - Marchi, Andrea. Department of Anesthesia and Intensive Care Unit, Humanitas Clinical and Research Centre, Rozzano; and Department of Electronics Information and Bioengineering, Politecnico di Milano, Milan, Italy.
IN  - Sarzi-Puttini, Piercarlo. Department of Rheumatology, L. Sacco Hospital, Milan, Italy.
IN  - Porta, Alberto. Department of Biomedical Sciences for Health, IRCCS Galeazzi Orthopaedic Institute, Milan; and University of Milan, Milan, Italy.
IN  - Furlan, Raffaello. Internal Medicine, BIOMETRA Department, Humanitas Clinical and Research Centre, Rozzano; and University of Milan, Milan, Italy.
TI  - Relationship between sympathetic activity and pain intensity in fibromyalgia.
SO  - Clinical & Experimental Rheumatology. 33(1 Suppl 88):S53-7, 2015 Jan-Feb
AS  - Clin Exp Rheumatol. 33(1 Suppl 88):S53-7, 2015 Jan-Feb
NJ  - Clinical and experimental rheumatology
PI  - Journal available in: Print-Electronic
PI  - Citation processed from: Print
JC  - 8308521, dfa
IO  - Clin. Exp. Rheumatol.
SB  - Index Medicus
CP  - Italy
MH  - Adult
MH  - Baroreflex
MH  - Blood Pressure
MH  - Blood Pressure Determination
MH  - *Cardiovascular System/ir [Innervation]
MH  - *Chronic Pain/di [Diagnosis]
MH  - Chronic Pain/et [Etiology]
MH  - Chronic Pain/pp [Physiopathology]
MH  - Chronic Pain/px [Psychology]
MH  - Electrocardiography
MH  - Electromyography
MH  - Female
MH  - Fibromyalgia/co [Complications]
MH  - *Fibromyalgia/di [Diagnosis]
MH  - Fibromyalgia/pp [Physiopathology]
MH  - Fibromyalgia/px [Psychology]
MH  - Heart Rate
MH  - Humans
MH  - Linear Models
MH  - *Lung/ir [Innervation]
MH  - Male
MH  - Middle Aged
MH  - *Muscle, Skeletal/ir [Innervation]
MH  - Pain Measurement
MH  - *Pain Perception
MH  - *Pain Threshold
MH  - Predictive Value of Tests
MH  - Respiratory Rate
MH  - Severity of Illness Index
MH  - Sympathetic Fibers, Postganglionic/pp [Physiopathology]
MH  - *Sympathetic Nervous System/pp [Physiopathology]
AB  - OBJECTIVES: Fibromyalgia (FM) is a syndrome characterised by chronic musculoskeletal pain, hyperalgesia on specific areas of tenderness (tender points) and by an autonomic nervous system dysfunction consistent with sympathetic overactivity. It is not known whether there is any relationship between the amount of cardiovascular sympathetic activity and the magnitude of pain. Our objective was to assess this potential relationship in patients with FM.
AB  - METHODS: Electrocardiogram, finger blood pressure, respiration and post-ganglionic sympathetic discharge activity (muscle sympathetic nerve activity, MSNA) were continuously recorded at rest in 25 patients with primary FMS. The autonomic profile was assessed by MSNA and spectral indices of cardiac sympathetic (LFRR) and vagal (HFRR) modulation and of sympathetic vasomotor control (LF-SAP) computed by spectrum analysis of RR and systolic arterial pressure (SAP) variability. Cardiac baroreflex function was evaluated by the index alpha (alphaLF). Baroreceptor modulation of the sympathetic vasomotor control (sBRS) was assessed by the MSNA/diastolic pressure relationship.
AB  - RESULTS: Pain intensity was linearly correlated with LFRR/HFRR (r2 = 0.21; p=0.03), LFSAP (r2 = 0.26; p=0.02) and MSNA (burst rate) (r2 = 0.45; p=0.003). Pain intensity was inversely correlated with the alphaLF index (r2 = 0.24; p=0.02) and the sBRS (r2 = 0.28; p=0.03). Thus, the higher the sympathetic drive to the heart and vessels, the higher the magnitude of chronic pain. Also, the gains of both the cardiac and MSNA baroreceptor control were inversely related to the pain intensity.
AB  - CONCLUSIONS: These findings raise the theoretical possibility that in FM patients the use of anti-adrenergic agents might lessen chronic pain intensity by reducing the underlying excessive sympathetic activity.
IS  - 0392-856X
IL  - 0392-856X
DI  - 9127
PT  - Journal Article
PT  - Research Support, Non-U.S. Gov't
ID  - 25786044 [pubmed]
ID  - 9127 [pii]
PP  - ppublish
PH  - 2015/01/25 [received]
PH  - 2015/02/03 [accepted]
LG  - English
EP  - 20150318
DP  - 2015 Jan-Feb
DC  - 20150319
EZ  - 2015/03/19 06:00
DA  - 2015/05/15 06:00
DT  - 2015/03/19 06:00
YR  - 2015
ED  - 20150513
RD  - 20150319
UP  - 20161215
XL  - http://ovidsp.ovid.com/ovidweb.cgi?T=JS&CSC=Y&NEWS=N&PAGE=fulltext&D=med8&AN=25786044
XL  - http://sfxeu07.hosted.exlibrisgroup.com/bham?sid=OVID:medline&id=pmid:25786044&id=doi:&issn=0392-856X&isbn=&volume=33&issue=1&spage=S53&pages=S53-7&date=2015&title=Clinical+%26+Experimental+Rheumatology&atitle=Relationship+between+sympathetic+activity+and+pain+intensity+in+fibromyalgia.&aulast=Zamuner&pid=%3Cauthor%3EZamuner+AR%3C%2Fauthor%3E%3CAN%3E25786044%3C%2FAN%3E%3CDT%3EJournal+Article%3C%2FDT%3E

<37. >
VN  - Ovid Technologies
DB  - Ovid MEDLINE(R)
UI  - 25769929
RO  - From MEDLINE, a database of the U.S. National Library of Medicine.
ST  - MEDLINE
AU  - Serrao M
AU  - Cortese F
AU  - Andersen OK
AU  - Conte C
AU  - Spaich EG
AU  - Fragiotta G
AU  - Ranavolo A
AU  - Coppola G
AU  - Perrotta A
AU  - Pierelli F
FA  - Serrao, Mariano
FA  - Cortese, Francesca
FA  - Andersen, Ole Kaeseler
FA  - Conte, Carmela
FA  - Spaich, Erika G
FA  - Fragiotta, Gaia
FA  - Ranavolo, Alberto
FA  - Coppola, Gianluca
FA  - Perrotta, Armando
FA  - Pierelli, Francesco
IN  - Serrao, Mariano. Department of Medical-Surgical Sciences and Biotechnologies, Sapienza University of Rome, Corso della Repubblica 79, 04100 Latina, Italy; Laboratory of Movement Analysis, Policlinico Italia, Piazza del Campidano 6, 00162 Rome, Italy. Electronic address: mariano.serrao@uniroma1.it.
IN  - Cortese, Francesca. Department of Medical-Surgical Sciences and Biotechnologies, Sapienza University of Rome, Corso della Repubblica 79, 04100 Latina, Italy. Electronic address: francesca.cortese05@libero.it.
IN  - Andersen, Ole Kaeseler. Center for Sensory-Motor Interaction (SMI), Department of Health Science and Technology, Aalborg University, Fredrik Bajers Vej 7-D3, DK-9220 Aalborg, Denmark. Electronic address: oka@hst.aau.dk.
IN  - Conte, Carmela. Laboratory of Movement Analysis, Policlinico Italia, Piazza del Campidano 6, 00162 Rome, Italy. Electronic address: conte_carmela@libero.it.
IN  - Spaich, Erika G. Center for Sensory-Motor Interaction (SMI), Department of Health Science and Technology, Aalborg University, Fredrik Bajers Vej 7-D3, DK-9220 Aalborg, Denmark. Electronic address: espaich@hst.aau.dk.
IN  - Fragiotta, Gaia. Department of Medical-Surgical Sciences and Biotechnologies, Sapienza University of Rome, Corso della Repubblica 79, 04100 Latina, Italy. Electronic address: gaia.fragiotta@hotmail.it.
IN  - Ranavolo, Alberto. INAIL, Department of Occupational and Environmental Medicine, Epidemiology and Hygiene, Via Fontana Candida 1, 00040 Monteporzio Catone, Rome, Italy. Electronic address: a.ranavolo@inail.it.
IN  - Coppola, Gianluca. G.B. Bietti Foundation IRCCS, Department of Neurophysiology of Vision and Neurophthalmology, Via Livenza 3, 00198 Rome, Italy. Electronic address: gianluca.coppola@gmail.com.
IN  - Perrotta, Armando. IRCCS Neuromed, Via Atinense 18, 86077 Pozzilli, Isernia, Italy. Electronic address: armando.perrotta@neuromed.it.
IN  - Pierelli, Francesco. Department of Medical-Surgical Sciences and Biotechnologies, Sapienza University of Rome, Corso della Repubblica 79, 04100 Latina, Italy. Electronic address: fpierelli@gmail.com.
TI  - Modular organization of the head retraction responses elicited by electrical painful stimulation of the facial skin in humans.
SO  - Clinical Neurophysiology. 126(12):2306-13, 2015 Dec
AS  - Clin Neurophysiol. 126(12):2306-13, 2015 Dec
NJ  - Clinical neurophysiology : official journal of the International Federation of Clinical Neurophysiology
PI  - Journal available in: Print-Electronic
PI  - Citation processed from: Internet
JC  - db4, 100883319
IO  - Clin Neurophysiol
SB  - Index Medicus
CP  - Netherlands
MH  - Adult
MH  - Electric Stimulation/ae [Adverse Effects]
MH  - Electromyography/mt [Methods]
MH  - *Face/ph [Physiology]
MH  - Female
MH  - *Head Movements/ph [Physiology]
MH  - Humans
MH  - Male
MH  - Neck Muscles/ph [Physiology]
MH  - *Pain Measurement/mt [Methods]
MH  - *Reflex/ph [Physiology]
MH  - *Skin Physiological Phenomena
MH  - Trigeminal Nerve/ph [Physiology]
MH  - Young Adult
KW  - Electromyography;  Head retraction reflexes;  Kinematics;  Modular organization;  Reflex receptive field;  Trigeminocervical reflexes;  Withdrawal reflex
AB  - OBJECTIVE: To explore whether the trigeminocervical reflexes (TCRs) show a reflex receptive field organization in the brainstem.
AB  - METHODS: The facial skin of 16 healthy subjects was electrically stimulated at nine sites reflecting the distribution of the three branches of the trigeminal nerve. The reflex-evoked EMG responses were measured bilaterally from the neck muscles and the head and neck kinematic reactions were detected.
AB  - RESULTS: TCRs are site dependent. There was a vertical gradient in the magnitude of the reflex responses. EMG and kinematic reflexes were larger when evoked from ophthalmic and maxillary sites than from mandibular ones. The reflex responses exhibited a crossed right-left behavior. Stimulation of the lateral sites evoked larger reflex responses in the contralateral trapezium muscle as well as head rotation and neck bending away from the stimulated side.
AB  - CONCLUSION: This modular arrangement of the TCRs seems to be related to withdrawal strategies aimed at protecting the face from injuries, in accordance with the functional role that each group of muscles plays in head and neck motion.
AB  - SIGNIFICANCE: It is likely that the CNS may exploit the neck muscle synergies revealed by the painful stimulation of the skin face in order to control the head and neck movements.
AB  - Copyright © 2015 International Federation of Clinical Neurophysiology. Published by Elsevier Ireland Ltd. All rights reserved.
ES  - 1872-8952
IL  - 1388-2457
DI  - S1388-2457(15)00087-5
DO  - https://dx.doi.org/10.1016/j.clinph.2015.01.029
PT  - Journal Article
PT  - Research Support, Non-U.S. Gov't
ID  - 25769929 [pubmed]
ID  - S1388-2457(15)00087-5 [pii]
ID  - 10.1016/j.clinph.2015.01.029 [doi]
PP  - ppublish
PH  - 2014/09/26 [received]
PH  - 2015/01/07 [revised]
PH  - 2015/01/28 [accepted]
LG  - English
EP  - 20150219
DP  - 2015 Dec
DC  - 20151121
EZ  - 2015/03/15 06:00
DA  - 2016/03/15 06:00
DT  - 2015/03/15 06:00
YR  - 2015
ED  - 20160314
RD  - 20151121
UP  - 20161215
XL  - http://ovidsp.ovid.com/ovidweb.cgi?T=JS&CSC=Y&NEWS=N&PAGE=fulltext&D=med8&AN=25769929
XL  - http://sfxeu07.hosted.exlibrisgroup.com/bham?sid=OVID:medline&id=pmid:25769929&id=doi:10.1016%2Fj.clinph.2015.01.029&issn=1388-2457&isbn=&volume=126&issue=12&spage=2306&pages=2306-13&date=2015&title=Clinical+Neurophysiology&atitle=Modular+organization+of+the+head+retraction+responses+elicited+by+electrical+painful+stimulation+of+the+facial+skin+in+humans.&aulast=Serrao&pid=%3Cauthor%3ESerrao+M%3C%2Fauthor%3E%3CAN%3E25769929%3C%2FAN%3E%3CDT%3EJournal+Article%3C%2FDT%3E

<38. >
VN  - Ovid Technologies
DB  - Ovid MEDLINE(R)
UI  - 25690558
RO  - From MEDLINE, a database of the U.S. National Library of Medicine.
ST  - MEDLINE
AU  - Bank PJ
AU  - Peper CE
AU  - Marinus J
AU  - van Hilten JJ
AU  - Beek PJ
FA  - Bank, P J M
FA  - Peper, C E
FA  - Marinus, J
FA  - van Hilten, J J
FA  - Beek, P J
IN  - Bank, P J M. Department of Neurology, Leiden University Medical Center, The Netherlands.
IN  - Bank, P J M. MOVE Research Institute, Faculty of Human Movement Sciences, VU University Amsterdam, The Netherlands.
IN  - Peper, C E. MOVE Research Institute, Faculty of Human Movement Sciences, VU University Amsterdam, The Netherlands.
IN  - Marinus, J. Department of Neurology, Leiden University Medical Center, The Netherlands.
IN  - van Hilten, J J. Department of Neurology, Leiden University Medical Center, The Netherlands.
IN  - Beek, P J. MOVE Research Institute, Faculty of Human Movement Sciences, VU University Amsterdam, The Netherlands.
TI  - Intended and unintended (sensory-)motor coupling between the affected and unaffected upper limb in complex regional pain syndrome.
CM  - Comment in: Eur J Pain. 2015 Aug;19(7):877-8; PMID: 26173567
SO  - European Journal of Pain. 19(7):1021-34, 2015 Aug
AS  - Eur J Pain. 19(7):1021-34, 2015 Aug
NJ  - European journal of pain (London, England)
PI  - Journal available in: Print-Electronic
PI  - Citation processed from: Internet
JC  - dk8, 9801774
IO  - Eur J Pain
SB  - Index Medicus
CP  - England
MH  - Complex Regional Pain Syndromes/co [Complications]
MH  - *Complex Regional Pain Syndromes/pp [Physiopathology]
MH  - Complex Regional Pain Syndromes/px [Psychology]
MH  - Electromyography
MH  - Female
MH  - Functional Laterality
MH  - Hand/pp [Physiopathology]
MH  - Humans
MH  - Kinesthesis
MH  - Male
MH  - Middle Aged
MH  - Movement Disorders/et [Etiology]
MH  - Movement Disorders/pp [Physiopathology]
MH  - Muscle, Skeletal/ir [Innervation]
MH  - Muscle, Skeletal/pp [Physiopathology]
MH  - Pain Measurement
MH  - Proprioception
MH  - Psychomotor Performance
MH  - Reflex
MH  - *Upper Extremity/pp [Physiopathology]
AB  - BACKGROUND: Motor dysfunction in complex regional pain syndrome (CRPS) has been associated with bilateral malfunction of sensory and motor circuits, which hints at abnormal coupling between the affected and the contralateral unaffected limb. In addition, clinical observations suggest that motor performance may depend on the (voluntary or automatic) context in which movements are executed. The present study aimed to examine the role of voluntary and automatic aspects of interlimb coupling in CRPS.
AB  - METHODS: Twenty patients with unilateral chronic CRPS and 40 healthy controls performed a set of unimanual and bimanual motor tasks that differed in the degree to which intended bilateral planning, intended afference-based error correction and unintended reflex-like entrainment were involved.
AB  - RESULTS: Stability of interlimb coordination was reduced in CRPS patients compared to controls, especially for tasks involving active control of the affected side. In CRPS patients, intended coupling between the hands (planning, error correction) was markedly impaired, whereas unintended coupling between the hands (entrainment) appeared normal.
AB  - CONCLUSIONS: Impaired motor control of the affected limb interfered with bimanual coordination, in particular for tasks involving voluntary (intended) as opposed to automatic (unintended) interlimb coupling. Our findings suggest inappropriate functioning of higher order centres involved in motor control of the affected limb, probably due to pain-related processes and impaired processing of proprioceptive information. Motor function of the affected limb may benefit from intended synchronization with movements of the unaffected contralateral limb, suggesting that bilateral training may be useful in patients with unilateral CRPS.
AB  - Copyright © 2015 European Pain Federation - EFIC
ES  - 1532-2149
IL  - 1090-3801
DO  - https://dx.doi.org/10.1002/ejp.668
PT  - Journal Article
PT  - Research Support, Non-U.S. Gov't
ID  - 25690558 [pubmed]
ID  - 10.1002/ejp.668 [doi]
PP  - ppublish
PH  - 2014/12/21 [accepted]
LG  - English
EP  - 20150217
DP  - 2015 Aug
DC  - 20150716
EZ  - 2015/02/19 06:00
DA  - 2016/08/16 06:00
DT  - 2015/02/19 06:00
YR  - 2015
ED  - 20160815
RD  - 20150716
UP  - 20161215
XL  - http://ovidsp.ovid.com/ovidweb.cgi?T=JS&CSC=Y&NEWS=N&PAGE=fulltext&D=med8&AN=25690558
XL  - http://sfxeu07.hosted.exlibrisgroup.com/bham?sid=OVID:medline&id=pmid:25690558&id=doi:10.1002%2Fejp.668&issn=1090-3801&isbn=&volume=19&issue=7&spage=1021&pages=1021-34&date=2015&title=European+Journal+of+Pain&atitle=Intended+and+unintended+%28sensory-%29motor+coupling+between+the+affected+and+unaffected+upper+limb+in+complex+regional+pain+syndrome.&aulast=Bank&pid=%3Cauthor%3EBank+PJ%3C%2Fauthor%3E%3CAN%3E25690558%3C%2FAN%3E%3CDT%3EJournal+Article%3C%2FDT%3E

<39. >
VN  - Ovid Technologies
DB  - Ovid MEDLINE(R)
UI  - 25640292
RO  - From MEDLINE, a database of the U.S. National Library of Medicine.
ST  - MEDLINE
AU  - Christensen SW
AU  - Hirata RP
AU  - Graven-Nielsen T
FA  - Christensen, Steffan W
FA  - Hirata, Rogerio P
FA  - Graven-Nielsen, Thomas
IN  - Christensen, Steffan W. Laboratory for Musculoskeletal Pain and Motor Control, Center for Sensory-Motor Interaction (SMI), Department of Health Science and Technology, Aalborg University, Aalborg, Denmark.
IN  - Hirata, Rogerio P. Laboratory for Musculoskeletal Pain and Motor Control, Center for Sensory-Motor Interaction (SMI), Department of Health Science and Technology, Aalborg University, Aalborg, Denmark.
IN  - Graven-Nielsen, Thomas. Laboratory for Musculoskeletal Pain and Motor Control, Center for Sensory-Motor Interaction (SMI), Department of Health Science and Technology, Aalborg University, Aalborg, Denmark. Electronic address: tgn@hst.aau.dk.
TI  - The effect of experimental neck pain on pressure pain sensitivity and axioscapular motor control.
SO  - Journal of Pain. 16(4):367-79, 2015 Apr
AS  - J PAIN. 16(4):367-79, 2015 Apr
NJ  - The journal of pain : official journal of the American Pain Society
PI  - Journal available in: Print-Electronic
PI  - Citation processed from: Internet
JC  - 100898657
IO  - J Pain
SB  - Index Medicus
CP  - United States
MH  - Adult
MH  - Arm
MH  - Cross-Over Studies
MH  - Electromyography
MH  - Female
MH  - Functional Laterality
MH  - Humans
MH  - Male
MH  - *Motor Activity/ph [Physiology]
MH  - *Muscle, Skeletal/pp [Physiopathology]
MH  - *Neck Pain/pp [Physiopathology]
MH  - Pain Measurement
MH  - *Pain Threshold/ph [Physiology]
MH  - Pressure
MH  - Random Allocation
MH  - Saline Solution, Hypertonic
MH  - Shoulder/pp [Physiopathology]
MH  - Single-Blind Method
MH  - Time Factors
KW  - Neck;  axioscapular;  experimental;  pain;  shoulder
AB  - UNLABELLED: Clinical neck pain affects pain sensitivity and coordination of neck muscles, but the impact on the shoulder muscles is unclear. This study investigated the effect of experimental neck pain on the activity of the axioscapular muscles during arm movements and changes in pain sensitivity. Experimental neck pain was induced in 24 healthy volunteers by injecting hypertonic saline into the splenius capitis. Isotonic saline was injected as control. Before, during, and after injections, electromyography was recorded bilaterally from 8 muscles during standardized arm movements (140degree scapular plane elevation), and the root mean square amplitude was extracted. Likewise, pressure pain thresholds were assessed bilaterally on 3 sites. The root mean square electromyography was decreased for the ipsilateral upper trapezius (P < .01) and increased for the ipsilateral middle deltoid (P < .03) during upward movements. The root mean square electromyography was reduced for the ipsilateral upper trapezius (P < .01) during downward movement, whereas an increase was recorded in the contralateral external oblique (P < .02). At the injection site, the pressure pain threshold increased during pain compared with the post condition (5 minutes after potential pain had subsided; P < .03). In this study, trunk and axioscapular muscle activities were reorganized in response to localized and referred pain evoked by hypertonic saline injection into an intrinsic neck muscle with no direct attachments to the trunk or shoulder girdle.
AB  - PERSPECTIVE: Reorganized activity of the axioscapular muscles has been shown previously in neck pain patients and is believed to happen during the transition from acute to chronic pain. The present study demonstrates for the first time that such reorganization may happen acutely, adding to our understanding of the effects of acute neck pain.
AB  - Copyright © 2015 American Pain Society. Published by Elsevier Inc. All rights reserved.
RN  - 0 (Saline Solution, Hypertonic)
ES  - 1528-8447
IL  - 1526-5900
DI  - S1526-5900(15)00046-2
DO  - https://dx.doi.org/10.1016/j.jpain.2015.01.008
PT  - Journal Article
PT  - Research Support, Non-U.S. Gov't
ID  - 25640292 [pubmed]
ID  - S1526-5900(15)00046-2 [pii]
ID  - 10.1016/j.jpain.2015.01.008 [doi]
PP  - ppublish
PH  - 2014/08/17 [received]
PH  - 2014/12/05 [revised]
PH  - 2015/01/19 [accepted]
LG  - English
EP  - 20150129
DP  - 2015 Apr
DC  - 20150404
EZ  - 2015/02/03 06:00
DA  - 2015/12/17 06:00
DT  - 2015/02/03 06:00
YR  - 2015
ED  - 20151215
RD  - 20150404
UP  - 20161215
XL  - http://ovidsp.ovid.com/ovidweb.cgi?T=JS&CSC=Y&NEWS=N&PAGE=fulltext&D=med8&AN=25640292
XL  - http://sfxeu07.hosted.exlibrisgroup.com/bham?sid=OVID:medline&id=pmid:25640292&id=doi:10.1016%2Fj.jpain.2015.01.008&issn=1526-5900&isbn=&volume=16&issue=4&spage=367&pages=367-79&date=2015&title=Journal+of+Pain&atitle=The+effect+of+experimental+neck+pain+on+pressure+pain+sensitivity+and+axioscapular+motor+control.&aulast=Christensen&pid=%3Cauthor%3EChristensen+SW%3C%2Fauthor%3E%3CAN%3E25640292%3C%2FAN%3E%3CDT%3EJournal+Article%3C%2FDT%3E

<40. >
VN  - Ovid Technologies
DB  - Ovid MEDLINE(R)
UI  - 25633636
RO  - From MEDLINE, a database of the U.S. National Library of Medicine.
ST  - MEDLINE
AU  - Ghamkhar L
AU  - Kahlaee AH
FA  - Ghamkhar, Leila
FA  - Kahlaee, Amir Hossein
IN  - Ghamkhar, Leila. Department of Physical Therapy, University of Social Welfare and Rehabilitation Sciences, Tehran, Iran(*).
IN  - Kahlaee, Amir Hossein. Department of Physical Therapy, University of Social Welfare and Rehabilitation Sciences, Koodakyar street, Daneshjoo Blvd., Evin., Postal Code: 1985713831, Tehran, Iran(+). Electronic address: amir_h_k@yahoo.com.
TI  - Trunk muscles activation pattern during walking in subjects with and without chronic low back pain: a systematic review. [Review]
SO  - Pm & R. 7(5):519-26, 2015 May
AS  - PM R. 7(5):519-26, 2015 May
NJ  - PM & R : the journal of injury, function, and rehabilitation
PI  - Journal available in: Print-Electronic
PI  - Citation processed from: Internet
JC  - 101491319
IO  - PM R
SB  - Index Medicus
CP  - United States
MH  - *Abdominal Muscles/pp [Physiopathology]
MH  - *Back Muscles/pp [Physiopathology]
MH  - *Chronic Pain/pp [Physiopathology]
MH  - Humans
MH  - *Low Back Pain/pp [Physiopathology]
MH  - *Walking/ph [Physiology]
AB  - OBJECTIVE: The purpose of this study was to identify how activity patterns of trunk muscles change in chronic LBP during walking. TYPE: This was a systematic review
AB  - LITERATURE SURVEY: ELSEVIER, Pro Quest, PubMed, Google scholar and MEDLINE electronic databases were explored for the period from the earliest researchable time to August 2014. Articles investigating patients with chronic LBP and analyzing trunk muscles with surface electromyography (EMG) during walking were included.
AB  - METHODOLOGY: All studies had a case-control design. Characteristics of the LBP patients, sample size, studied muscles and EMG parameters, and gait condition and velocity were investigated. Studies were rated as "A" to "E" (5 grades defined) based on study design and performance.
AB  - RESULTS: Multifidus (MF), erector spinae (ES), external oblique (EO), and rectus abdominus (RA) muscle activity level were found to be increased in LBP subjects in comparison with controls. ES activity in subjects with LBP was found not to be as adaptive to walking velocity alterations as in healthy controls.
AB  - CONCLUSIONS: Individuals with chronic LBP exhibit higher global trunk muscle activity. However, the activation pattern appears to vary depending on subphases of gait. It seems that increased walking velocity challenges the stability of the spine and the control system increases muscular activation and variability level to cope with this problem. Further standardized studies with subtyped LBP cases are needed to clarify the controversial findings.
AB  - Copyright © 2015 American Academy of Physical Medicine and Rehabilitation. Published by Elsevier Inc. All rights reserved.
ES  - 1934-1563
IL  - 1934-1482
DI  - S1934-1482(15)00045-3
DO  - https://dx.doi.org/10.1016/j.pmrj.2015.01.013
PT  - Journal Article
PT  - Review
ID  - 25633636 [pubmed]
ID  - S1934-1482(15)00045-3 [pii]
ID  - 10.1016/j.pmrj.2015.01.013 [doi]
PP  - ppublish
PH  - 2014/07/14 [received]
PH  - 2015/01/21 [revised]
PH  - 2015/01/22 [accepted]
LG  - English
EP  - 20150126
DP  - 2015 May
DC  - 20150518
EZ  - 2015/01/31 06:00
DA  - 2016/04/15 06:00
DT  - 2015/01/31 06:00
YR  - 2015
ED  - 20160414
RD  - 20150518
UP  - 20161215
XL  - http://ovidsp.ovid.com/ovidweb.cgi?T=JS&CSC=Y&NEWS=N&PAGE=fulltext&D=med8&AN=25633636
XL  - http://sfxeu07.hosted.exlibrisgroup.com/bham?sid=OVID:medline&id=pmid:25633636&id=doi:10.1016%2Fj.pmrj.2015.01.013&issn=1934-1482&isbn=&volume=7&issue=5&spage=519&pages=519-26&date=2015&title=Pm+%26+R&atitle=Trunk+muscles+activation+pattern+during+walking+in+subjects+with+and+without+chronic+low+back+pain%3A+a+systematic+review.&aulast=Ghamkhar&pid=%3Cauthor%3EGhamkhar+L%3C%2Fauthor%3E%3CAN%3E25633636%3C%2FAN%3E%3CDT%3EJournal+Article%3C%2FDT%3E

<41. >
VN  - Ovid Technologies
DB  - Ovid MEDLINE(R)
UI  - 25625813
RO  - From MEDLINE, a database of the U.S. National Library of Medicine.
ST  - MEDLINE
AU  - Wang TY
AU  - Pao JL
AU  - Yang RS
AU  - Jang JS
AU  - Hsu WL
FA  - Wang, Ting-Yun
FA  - Pao, Jwo-Luen
FA  - Yang, Rong-Sen
FA  - Jang, Jyh-Shing Roger
FA  - Hsu, Wei-Li
IN  - Wang, Ting-Yun. School and Graduate Institute of Physical Therapy, College of Medicine, National Taiwan University, Taipei, Taiwan.
IN  - Pao, Jwo-Luen. Institute of Biomedical Engineering, National Taiwan University, Taipei, Taiwan; Division of Minimally Invasive Spine Surgery & Orthopedic Surgery, Department of Surgery, Far Eastern Memorial Hospital, New Taipei, Taiwan.
IN  - Yang, Rong-Sen. Department of Orthopedics, National Taiwan University & Hospital, Taipei, Taiwan.
IN  - Jang, Jyh-Shing Roger. Department of Computer Science & Information Engineering, National Taiwan University, Taiwan.
IN  - Hsu, Wei-Li. School and Graduate Institute of Physical Therapy, College of Medicine, National Taiwan University, Taipei, Taiwan; Physical Therapy Center, National Taiwan University Hospital, Taipei, Taiwan. Electronic address: wlhsu@ntu.edu.tw.
TI  - The adaptive changes in muscle coordination following lumbar spinal fusion.
SO  - Human Movement Science. 40:284-97, 2015 Apr
AS  - Hum Mov Sci. 40:284-97, 2015 Apr
NJ  - Human movement science
PI  - Journal available in: Print-Electronic
PI  - Citation processed from: Internet
JC  - d37, 8300127
IO  - Hum Mov Sci
SB  - Index Medicus
CP  - Netherlands
MH  - *Adaptation, Physiological
MH  - Aged
MH  - Back
MH  - Case-Control Studies
MH  - *Electromyography
MH  - Female
MH  - Humans
MH  - Low Back Pain/pp [Physiopathology]
MH  - *Lumbar Vertebrae/pp [Physiopathology]
MH  - Male
MH  - Middle Aged
MH  - Motor Skills
MH  - Movement/ph [Physiology]
MH  - *Muscle, Skeletal/ph [Physiology]
MH  - Pain Measurement
MH  - Principal Component Analysis
MH  - Range of Motion, Articular/ph [Physiology]
MH  - *Spinal Fusion
KW  - Electromyography (EMG);  Low back pain (LBP);  Motor control;  Reaching
AB  - Limited back motion and damage of paraspinal muscles after spinal fusion surgery may lead to abnormal compensatory movements of the body. Whether neuromuscular control changes after surgery remains unclear. The purpose of the study was to identify the muscle activation patterns employed before and after lumbar spinal fusion. Nineteen patients having low back pain and undergoing minimally invasive lumbar spinal fusion were evaluated at 1 day before and 1 month after fusion surgery. Nineteen matched healthy participants were recruited as controls. Patients' pain severity and daily activity functioning were recorded. All participants were instructed to perform forward reaching, and the muscle activities were monitored using surface electromyography (EMG) with sensors placed on both sides of their trunk and lower limbs. The muscle activation patterns were identified using the principal component analysis (PCA). All patients had significant improvements in pain intensity and daily activity functioning after surgery, but exhibited an adaptive muscle activation pattern during forward reaching movement compared with the controls. Significant loading coefficients in the dominant movement pattern (reflected in the first principal component) were observed in back muscles for controls whereas in leg muscles for patients, both pre- and postoperatively. Despite substantial improvements in pain intensity and daily activity functioning after surgery, the patients exhibited decreased paraspinal muscle activities and adaptive muscle coordination patterns during forward reaching. They appeared to rely mainly on their leg muscles to compensate for their insufficient paraspinal muscle function. Early intervention focusing on training paraspinal muscles should be considered after spinal fusion surgery.
AB  - Copyright © 2015 Elsevier B.V. All rights reserved.
ES  - 1872-7646
IL  - 0167-9457
DI  - S0167-9457(15)00003-2
DO  - https://dx.doi.org/10.1016/j.humov.2015.01.002
PT  - Journal Article
PT  - Research Support, Non-U.S. Gov't
ID  - 25625813 [pubmed]
ID  - S0167-9457(15)00003-2 [pii]
ID  - 10.1016/j.humov.2015.01.002 [doi]
PP  - ppublish
PH  - 2014/05/13 [received]
PH  - 2014/12/03 [revised]
PH  - 2015/01/05 [accepted]
LG  - English
EP  - 20150124
DP  - 2015 Apr
DC  - 20150310
EZ  - 2015/01/28 06:00
DA  - 2015/12/15 06:00
DT  - 2015/01/28 06:00
YR  - 2015
ED  - 20151214
RD  - 20150310
UP  - 20161215
XL  - http://ovidsp.ovid.com/ovidweb.cgi?T=JS&CSC=Y&NEWS=N&PAGE=fulltext&D=med8&AN=25625813
XL  - http://sfxeu07.hosted.exlibrisgroup.com/bham?sid=OVID:medline&id=pmid:25625813&id=doi:10.1016%2Fj.humov.2015.01.002&issn=0167-9457&isbn=&volume=40&issue=&spage=284&pages=284-97&date=2015&title=Human+Movement+Science&atitle=The+adaptive+changes+in+muscle+coordination+following+lumbar+spinal+fusion.&aulast=Wang&pid=%3Cauthor%3EWang+TY%3C%2Fauthor%3E%3CAN%3E25625813%3C%2FAN%3E%3CDT%3EJournal+Article%3C%2FDT%3E

<42. >
VN  - Ovid Technologies
DB  - Ovid MEDLINE(R)
UI  - 25498290
RO  - From MEDLINE, a database of the U.S. National Library of Medicine.
ST  - MEDLINE
AU  - Mista CA
AU  - Christensen SW
AU  - Graven-Nielsen T
FA  - Mista, Christian A
FA  - Christensen, Steffan W
FA  - Graven-Nielsen, Thomas
IN  - Mista, Christian A. Laboratory for Musculoskeletal Pain and Motor Control, Center for Sensory-Motor Interaction (SMI), Department of Health Science and Technology, Faculty of Medicine, Aalborg University, Denmark.
IN  - Christensen, Steffan W. Laboratory for Musculoskeletal Pain and Motor Control, Center for Sensory-Motor Interaction (SMI), Department of Health Science and Technology, Faculty of Medicine, Aalborg University, Denmark.
IN  - Graven-Nielsen, Thomas. Laboratory for Musculoskeletal Pain and Motor Control, Center for Sensory-Motor Interaction (SMI), Department of Health Science and Technology, Faculty of Medicine, Aalborg University, Denmark. Electronic address: tgn@hst.aau.dk.
TI  - Modulation of motor variability related to experimental muscle pain during elbow-flexion contractions.
SO  - Human Movement Science. 39:222-35, 2015 Feb
AS  - Hum Mov Sci. 39:222-35, 2015 Feb
NJ  - Human movement science
PI  - Journal available in: Print-Electronic
PI  - Citation processed from: Internet
JC  - d37, 8300127
IO  - Hum Mov Sci
SB  - Index Medicus
CP  - Netherlands
MH  - Adult
MH  - Arm/ph [Physiology]
MH  - *Elbow/ph [Physiology]
MH  - Electrodes
MH  - *Electromyography
MH  - Female
MH  - Humans
MH  - Isometric Contraction/ph [Physiology]
MH  - Male
MH  - Middle Aged
MH  - Motor Skills
MH  - Muscle Contraction
MH  - Muscle, Skeletal/ph [Physiology]
MH  - Pain
MH  - Stress, Mechanical
KW  - Experimental muscle pain;  High-density EMG;  Isometric force;  Sample entropy;  Three-dimensional feedback
AB  - Experimental muscle pain typically reorganizes the motor control. The pain effects may decrease when the three-dimensional force components are voluntarily adjusted, but it is not known if this could have negative consequences on other structures of the motor system. The present study assessed the effects of acute pain on the force variability during sustained elbow flexion when controlling task-related (one-dimensional) and all (three-dimensional) contraction force components via visual feedback. Experimental muscle pain was induced by bolus injection of hypertonic saline into m. biceps brachii, and isotonic saline was used as control. Twelve subjects performed sustained elbow flexion at different levels of the maximal voluntary contraction (5-30% MVC) before, during, and after the injections. Three-dimensional force components were measured simultaneously with surface electromyography (EMG) from elbow flexors and auxiliary muscles. Results showed that force variability was increased during pain compared to baseline for contractions using one-dimensional feedback (P<.05), but no significant differences were found for three-dimensional feedback. During painful contractions (1) EMG activity from m. trapezius was increased during contractions using both one-dimensional and three-dimensional feedback (P<.05), and (2) the complexity of EMG from m. triceps brachii and m. deltoid was higher for the three-dimensional feedback (P<.05). In conclusion, the three-dimensional feedback reduced the pain-related functional distortion at the cost of a more complex control of synergistic muscles. 
AB  - Copyright © 2014 Elsevier B.V. All rights reserved.
ES  - 1872-7646
IL  - 0167-9457
DI  - S0167-9457(14)00165-1
DO  - https://dx.doi.org/10.1016/j.humov.2014.09.006
PT  - Journal Article
ID  - 25498290 [pubmed]
ID  - S0167-9457(14)00165-1 [pii]
ID  - 10.1016/j.humov.2014.09.006 [doi]
PP  - ppublish
PH  - 2014/03/18 [received]
PH  - 2014/07/30 [revised]
PH  - 2014/09/17 [accepted]
LG  - English
EP  - 20141212
DP  - 2015 Feb
DC  - 20141220
EZ  - 2014/12/16 06:00
DA  - 2015/10/08 06:00
DT  - 2014/12/17 06:00
YR  - 2015
ED  - 20151007
RD  - 20141220
UP  - 20161215
XL  - http://ovidsp.ovid.com/ovidweb.cgi?T=JS&CSC=Y&NEWS=N&PAGE=fulltext&D=med8&AN=25498290
XL  - http://sfxeu07.hosted.exlibrisgroup.com/bham?sid=OVID:medline&id=pmid:25498290&id=doi:10.1016%2Fj.humov.2014.09.006&issn=0167-9457&isbn=&volume=39&issue=&spage=222&pages=222-35&date=2015&title=Human+Movement+Science&atitle=Modulation+of+motor+variability+related+to+experimental+muscle+pain+during+elbow-flexion+contractions.&aulast=Mista&pid=%3Cauthor%3EMista+CA%3C%2Fauthor%3E%3CAN%3E25498290%3C%2FAN%3E%3CDT%3EJournal+Article%3C%2FDT%3E

<43. >
VN  - Ovid Technologies
DB  - Ovid MEDLINE(R)
UI  - 25452017
RO  - From MEDLINE, a database of the U.S. National Library of Medicine.
ST  - MEDLINE
AU  - Lomond KV
AU  - Jacobs JV
AU  - Hitt JR
AU  - DeSarno MJ
AU  - Bunn JY
AU  - Henry SM
FA  - Lomond, Karen V
FA  - Jacobs, Jesse V
FA  - Hitt, Juvena R
FA  - DeSarno, Michael J
FA  - Bunn, Janice Y
FA  - Henry, Sharon M
IN  - Lomond, Karen V. Division of Health and Exercise Sciences, School of Health Sciences, 1179 Health Professions Building, Central Michigan University, Mount Pleasant, MI 48859, USA. Electronic address: lomon2k@cmich.edu.
IN  - Jacobs, Jesse V. Department of Rehabilitation and Movement Science, College of Nursing and Health Science, 106 Carrigan Drive, University of Vermont, Burlington, VT 05405-0068, USA.
IN  - Hitt, Juvena R. Department of Rehabilitation and Movement Science, College of Nursing and Health Science, 106 Carrigan Drive, University of Vermont, Burlington, VT 05405-0068, USA.
IN  - DeSarno, Michael J. Department of Medical Biostatistics, 16 Colchester Ave, University of Vermont, Burlington, VT 05405-0068, USA.
IN  - Bunn, Janice Y. Department of Medical Biostatistics, 16 Colchester Ave, University of Vermont, Burlington, VT 05405-0068, USA.
IN  - Henry, Sharon M. Department of Rehabilitation and Movement Science, College of Nursing and Health Science, 106 Carrigan Drive, University of Vermont, Burlington, VT 05405-0068, USA.
TI  - Effects of low back pain stabilization or movement system impairment treatments on voluntary postural adjustments: a randomized controlled trial.
SO  - Spine Journal: Official Journal of the North American Spine Society. 15(4):596-606, 2015 Apr 01
AS  - Spine J. 15(4):596-606, 2015 Apr 01
NJ  - The spine journal : official journal of the North American Spine Society
PI  - Journal available in: Print-Electronic
PI  - Citation processed from: Internet
JC  - 101130732
IO  - Spine J
PM  - https://www.ncbi.nlm.nih.gov/pmc/articles/PMC4375040
OI  - Source: NLM. NIHMS643585
SB  - Index Medicus
CP  - United States
MH  - Adult
MH  - *Exercise Therapy/mt [Methods]
MH  - Female
MH  - Humans
MH  - *Low Back Pain/th [Therapy]
MH  - Male
MH  - Middle Aged
MH  - Movement
MH  - *Posture
KW  - Aberrant movement patterns;  Anticipatory postural adjustment (APA);  Force application.;  Low back pain (LBP);  Movement systems impairment (MSI) approach;  Stabilization approach
AB  - BACKGROUND: People with low back pain (LBP) exhibit impaired anticipatory postural adjustments (APAs).
AB  - OBJECTIVE: To evaluate whether current motor retraining treatments address LBP-associated changes in movement coordination during tasks that do and do not require APAs.
AB  - DESIGN: Prospectively registered randomized controlled trial with a blinded assessor.
AB  - SETTING: Outcome evaluations occurred in a university laboratory; treatments were carried out in outpatient physical therapy clinics.
AB  - PATIENTS: Fifteen subjects without LBP and 33 subjects with chronic, recurrent, and nonspecific LBP.
AB  - INTERVENTION: Twelve subjects with LBP received stabilization treatment, 21 received movement system impairment-based treatment, for more than 6 weekly 1-hour sessions plus home exercises.
AB  - MEASUREMENTS: Pre- and post-treatment, surface electromyography (EMG) was recorded bilaterally from trunk and leg muscles during unsupported and supported leg-lifting tasks, which did and did not require an APA, respectively. Vertical reaction forces under the contralateral leg were recorded to characterize the APA. Oswestry disability scores and numeric pain ratings were also recorded.
AB  - RESULTS: Persons with LBP demonstrated an impaired APA compared with persons without LBP, characterized by increased premovement contralateral force application and increased postmovement trunk EMG amplitude, regardless of the task. After treatments, both groups similarly improved in disability and function; however, APA characteristics did not change (ie, force application or EMG amplitude) in either task.
AB  - LIMITATIONS: Treating clinicians were not blinded to treatment allocation, only short-term outcomes were assessed, and main effects of treatment do not rule out nonspecific effects of time or repeated exposure.
AB  - CONCLUSIONS: Movement impairments in persons with LBP are not limited to tasks requiring an APA. Stabilization and movement system impairment-based treatments for LBP do not ameliorate and may exacerbate APA impairments (ie, excessive force application and increased post-movement trunk muscle activation).
AB  - Copyright © 2015 Elsevier Inc. All rights reserved.
ES  - 1878-1632
IL  - 1529-9430
DI  - S1529-9430(14)01613-1
DO  - https://dx.doi.org/10.1016/j.spinee.2014.10.020
PT  - Journal Article
PT  - Randomized Controlled Trial
PT  - Research Support, N.I.H., Extramural
ID  - 25452017 [pubmed]
ID  - S1529-9430(14)01613-1 [pii]
ID  - 10.1016/j.spinee.2014.10.020 [doi]
ID  - PMC4375040 [pmc]
ID  - NIHMS643585 [mid]
PP  - ppublish
PH  - 2014/03/14 [received]
PH  - 2014/09/18 [revised]
PH  - 2014/10/16 [accepted]
SI  - ClinicalTrials.gov
SA  - ClinicalTrials.gov/NCT01362049
SL  - https://clinicaltrials.gov/search/term=NCT01362049
GI  - No: R01 HD040909
      Organization: (HD) *NICHD NIH HHS*
      Country: United States

      No: 2R01HD040909
      Organization: (HD) *NICHD NIH HHS*
      Country: United States
LG  - English
EP  - 20141029
DP  - 2015 Apr 01
DC  - 20150325
EZ  - 2014/12/03 06:00
DA  - 2015/10/10 06:00
DT  - 2014/12/03 06:00
YR  - 2015
ED  - 20151009
RD  - 20161206
UP  - 20161215
XL  - http://ovidsp.ovid.com/ovidweb.cgi?T=JS&CSC=Y&NEWS=N&PAGE=fulltext&D=med8&AN=25452017
XL  - http://sfxeu07.hosted.exlibrisgroup.com/bham?sid=OVID:medline&id=pmid:25452017&id=doi:10.1016%2Fj.spinee.2014.10.020&issn=1529-9430&isbn=&volume=15&issue=4&spage=596&pages=596-606&date=2015&title=Spine+Journal%3A+Official+Journal+of+the+North+American+Spine+Society&atitle=Effects+of+low+back+pain+stabilization+or+movement+system+impairment+treatments+on+voluntary+postural+adjustments%3A+a+randomized+controlled+trial.&aulast=Lomond&pid=%3Cauthor%3ELomond+KV%3C%2Fauthor%3E%3CAN%3E25452017%3C%2FAN%3E%3CDT%3EJournal+Article%3C%2FDT%3E

<44. >
VN  - Ovid Technologies
DB  - Ovid MEDLINE(R)
UI  - 25298391
RO  - From MEDLINE, a database of the U.S. National Library of Medicine.
ST  - MEDLINE
AU  - van den Hoorn W
AU  - Hodges PW
AU  - van Dieen JH
AU  - Hug F
AI  - van den Hoorn, Wolbert; ORCID: http://orcid.org/0000-0002-9658-2388
AI  - Hug, Francois; ORCID: http://orcid.org/0000-0002-6432-558X
FA  - van den Hoorn, Wolbert
FA  - Hodges, Paul W
FA  - van Dieen, Jaap H
FA  - Hug, Francois
IN  - van den Hoorn, Wolbert. The University of Queensland, NHMRC Centre of Clinical Research Excellence in Spinal Pain, Injury and Health, School of Health and Rehabilitations Sciences, St. Lucia, Brisbane, Queensland, Australia; w.vandenhoorn@uq.edu.au.
IN  - Hodges, Paul W. The University of Queensland, NHMRC Centre of Clinical Research Excellence in Spinal Pain, Injury and Health, School of Health and Rehabilitations Sciences, St. Lucia, Brisbane, Queensland, Australia;
IN  - van Dieen, Jaap H. MOVE Research Institute Amsterdam, Faculty of Human Movement Sciences, VU University Amsterdam, Amsterdam, The Netherlands; King Abdulaziz University, Jeddah, Saudi Arabia;
IN  - Hug, Francois. The University of Queensland, NHMRC Centre of Clinical Research Excellence in Spinal Pain, Injury and Health, School of Health and Rehabilitations Sciences, St. Lucia, Brisbane, Queensland, Australia; University of Nantes, Laboratory "Motricite, Interactions, Performance" (EA 4334), Nantes, France.
TI  - Effect of acute noxious stimulation to the leg or back on muscle synergies during walking.
SO  - Journal of Neurophysiology. 113(1):244-54, 2015 Jan 01
AS  - J Neurophysiol. 113(1):244-54, 2015 Jan 01
NJ  - Journal of neurophysiology
PI  - Journal available in: Print-Electronic
PI  - Citation processed from: Internet
JC  - jc7, 0375404
IO  - J. Neurophysiol.
SB  - Index Medicus
CP  - United States
MH  - Biomechanical Phenomena
MH  - Electromyography
MH  - Female
MH  - Humans
MH  - *Leg/pp [Physiopathology]
MH  - *Low Back Pain/pp [Physiopathology]
MH  - Male
MH  - *Muscle, Skeletal/pp [Physiopathology]
MH  - *Myalgia/pp [Physiopathology]
MH  - Physical Stimulation
MH  - *Walking/ph [Physiology]
MH  - Young Adult
KW  - experimental pain;  gait;  motor modules;  muscle coordination;  nonnegative matrix factorization
AB  - This study aimed to examine how acute muscle pain affects muscle coordination during gait with consideration of muscle synergies (i.e., group of muscles activated in synchrony), amplitude of muscle activity and kinematics. A secondary aim was to determine whether any adaptation was specific to pain location. Sixteen participants walked on a treadmill during 5 conditions [control, low back pain (LBP), washout LBP, calf pain (CalfP), and washout CalfP]. Five muscle synergies were identified for all of the conditions. Cross-validation analysis showed that muscle synergy vectors extracted for the control condition accounted for >81% of variance accounted for from the other conditions. Muscle synergies were altered very little in some participants (n = 7 for LBP; n = 10 for CalfP), but were more affected in the others (n = 9 for LBP; n = 6 for CalfP). No systematic differences between pain locations were observed. Considering all participants, synergies related to propulsion and weight acceptance were largely unaffected by pain, whereas synergies related to other functions (trunk control and leg deceleration) were more affected. Gastrocnemii activity was less during both CalfP and LBP than control. Soleus activity was further reduced during CalfP, and this was associated with reduced plantar flexion. Some lower leg muscles exhibited adaptations depending on pain location (e.g., greater vastus lateralis and rectus femoris activity during CalfP than LBP). Overall, these changes in muscle coordination involve a participant-specific strategy that is important to further explore, as it may explain why some people are more likely to develop persistence of a painful condition. 
AB  - Copyright © 2015 the American Physiological Society.
ES  - 1522-1598
IL  - 0022-3077
DI  - jn.00557.2014
DO  - https://dx.doi.org/10.1152/jn.00557.2014
PT  - Journal Article
PT  - Research Support, Non-U.S. Gov't
ID  - 25298391 [pubmed]
ID  - jn.00557.2014 [pii]
ID  - 10.1152/jn.00557.2014 [doi]
PP  - ppublish
LG  - English
EP  - 20141008
DP  - 2015 Jan 01
DC  - 20150102
EZ  - 2014/10/10 06:00
DA  - 2015/09/08 06:00
DT  - 2014/10/10 06:00
YR  - 2015
ED  - 20150907
RD  - 20150102
UP  - 20161215
XL  - http://ovidsp.ovid.com/ovidweb.cgi?T=JS&CSC=Y&NEWS=N&PAGE=fulltext&D=med8&AN=25298391
XL  - http://sfxeu07.hosted.exlibrisgroup.com/bham?sid=OVID:medline&id=pmid:25298391&id=doi:10.1152%2Fjn.00557.2014&issn=0022-3077&isbn=&volume=113&issue=1&spage=244&pages=244-54&date=2015&title=Journal+of+Neurophysiology&atitle=Effect+of+acute+noxious+stimulation+to+the+leg+or+back+on+muscle+synergies+during+walking.&aulast=van+den+Hoorn&pid=%3Cauthor%3Evan+den+Hoorn+W%3C%2Fauthor%3E%3CAN%3E25298391%3C%2FAN%3E%3CDT%3EJournal+Article%3C%2FDT%3E

<45. >
VN  - Ovid Technologies
DB  - Ovid MEDLINE(R)
UI  - 25438979
RO  - From MEDLINE, a database of the U.S. National Library of Medicine.
ST  - MEDLINE
AU  - Dafkin C
AU  - Green A
AU  - Kerr S
AU  - Raymond A
AU  - Veliotes D
AU  - Elvin A
AU  - Olivier B
AU  - McKinon W
FA  - Dafkin, C
FA  - Green, A
FA  - Kerr, S
FA  - Raymond, A
FA  - Veliotes, D
FA  - Elvin, A
FA  - Olivier, B
FA  - McKinon, W
IN  - Dafkin, C. Biomechanics Laboratory, School of Physiology, Faculty of Health Sciences, University of the Witwatersrand Medical School, 7, York Road, Parktown, 2193 South Africa. Electronic address: chloe.dafkin@gmail.com.
IN  - Green, A. Biomechanics Laboratory, School of Physiology, Faculty of Health Sciences, University of the Witwatersrand Medical School, 7, York Road, Parktown, 2193 South Africa.
IN  - Kerr, S. Biomechanics Laboratory, School of Physiology, Faculty of Health Sciences, University of the Witwatersrand Medical School, 7, York Road, Parktown, 2193 South Africa.
IN  - Raymond, A. Cardiovascular Pathophysiology and Genomics Research Unit, School of Physiology, Faculty of Health Sciences, University of the Witwatersrand Medical School, 7, York Road, Parktown, 2193 South Africa.
IN  - Veliotes, D. Division of Neurosciences, School of Clinical Medicine, Faculty of Health Sciences, University of the Witwatersrand Medical School, Parktown, South Africa.
IN  - Elvin, A. School of Civil and Environmental Engineering, Faculty of Engineering and the Built Environment, University of the Witwatersrand, 1, Jan Smuts Avenue, Braamfontein, 2000 Johannesburg, South Africa.
IN  - Olivier, B. Physiotherapy Department, Faculty of Health Sciences, University of the Witwatersrand Medical School Faculty of Health Sciences, University of the Witwatersrand Medical School, Parktown, South Africa.
IN  - McKinon, W. Biomechanics Laboratory, School of Physiology, Faculty of Health Sciences, University of the Witwatersrand Medical School, 7, York Road, Parktown, 2193 South Africa.
TI  - Kinematic and kinetic analysis of the inter- and intra-applicator assessment of the Babinski reflex.
SO  - Neurophysiologie Clinique. 44(5):471-7, 2014 Nov
AS  - Neurophysiol Clin. 44(5):471-7, 2014 Nov
NJ  - Neurophysiologie clinique = Clinical neurophysiology
PI  - Journal available in: Print-Electronic
PI  - Citation processed from: Internet
JC  - nec, 8804532
IO  - Neurophysiol Clin
SB  - Index Medicus
CP  - France
MH  - Biomechanical Phenomena
MH  - Electromyography
MH  - Humans
MH  - Kinetics
MH  - Neurologic Examination/is [Instrumentation]
MH  - *Neurologic Examination/mt [Methods]
MH  - Neurology
MH  - Observer Variation
MH  - Reflex, Abnormal
MH  - *Reflex, Babinski/ph [Physiology]
MH  - Reproducibility of Results
MH  - Statistics, Nonparametric
MH  - Stress, Mechanical
KW  - Applicateur;  Applicator;  Babinski reflex;  Babinski reflexe;  Hallux;  Tibialis anterior
AB  - AIMS OF THE STUDY: The first aim was to quantify variability in the mechanical technique used by neurologists to elicit the Babinski reflex. The second aim of the study was to assess if the mechanical technique is an important determinant of the subsequent reflex response.
AB  - MATERIALS AND METHODS: In this study, twelve neurologists elicited the Babinski reflex five times on the same foot of the same participant using a special reflex hammer which recorded the force and duration of the stroke. Hallux movement, tibialis anterior maximum EMG amplitude and pain felt by the participant for each stroke were recorded.
AB  - RESULTS: A large inter- and intra-applicator variability was shown amongst the neurologists. The change in hallux angle was significantly correlated with the duration of the stroke (R(2)=0.18, P<0.01), maximum (R(2)=0.14, P=0.01) and average (R(2)=0.17, P<0.01) force used to elicit the reflex. No correlations were shown between the hammer forces and duration and the maximum amplitude of the tibialis anterior. Significant correlations were shown between the pain score and the maximum (R(2)=0.15, P<0.01) and average (R(2)=0.17, P=0.001) force used to elicit the Babinski reflex.
AB  - CONCLUSION: These results indicate that there was substantial variation when performing the Babinski reflex test within and between neurologists which could lead to differences in the resultant reflex and therefore may affect subsequent diagnoses.
AB  - Copyright © 2014. Published by Elsevier SAS.
ES  - 1769-7131
IL  - 0987-7053
DI  - S0987-7053(14)00058-6
DO  - https://dx.doi.org/10.1016/j.neucli.2014.07.002
PT  - Comparative Study
PT  - Journal Article
PT  - Research Support, Non-U.S. Gov't
ID  - 25438979 [pubmed]
ID  - S0987-7053(14)00058-6 [pii]
ID  - 10.1016/j.neucli.2014.07.002 [doi]
PP  - ppublish
PH  - 2013/12/20 [received]
PH  - 2014/07/29 [revised]
PH  - 2014/07/31 [accepted]
LG  - English
EP  - 20140823
DP  - 2014 Nov
DC  - 20141202
EZ  - 2014/12/03 06:00
DA  - 2015/07/15 06:00
DT  - 2014/12/03 06:00
YR  - 2014
ED  - 20150714
RD  - 20141202
UP  - 20161215
XL  - http://ovidsp.ovid.com/ovidweb.cgi?T=JS&CSC=Y&NEWS=N&PAGE=fulltext&D=med8&AN=25438979
XL  - http://sfxeu07.hosted.exlibrisgroup.com/bham?sid=OVID:medline&id=pmid:25438979&id=doi:10.1016%2Fj.neucli.2014.07.002&issn=0987-7053&isbn=&volume=44&issue=5&spage=471&pages=471-7&date=2014&title=Neurophysiologie+Clinique&atitle=Kinematic+and+kinetic+analysis+of+the+inter-+and+intra-applicator+assessment+of+the+Babinski+reflex.&aulast=Dafkin&pid=%3Cauthor%3EDafkin+C%3C%2Fauthor%3E%3CAN%3E25438979%3C%2FAN%3E%3CDT%3EComparative+Study%3C%2FDT%3E

<46. >
VN  - Ovid Technologies
DB  - Ovid MEDLINE(R)
UI  - 25375644
RO  - From MEDLINE, a database of the U.S. National Library of Medicine.
ST  - MEDLINE
AU  - Mathiassen SE
AU  - Hallman DM
AU  - Lyskov E
AU  - Hygge S
FA  - Mathiassen, Svend Erik
FA  - Hallman, David M
FA  - Lyskov, Eugene
FA  - Hygge, Staffan
IN  - Mathiassen, Svend Erik. Centre for Musculoskeletal Research, Department of Occupational and Public Health Sciences, University of Gavle, Gavle, Sweden.
IN  - Hallman, David M. Centre for Musculoskeletal Research, Department of Occupational and Public Health Sciences, University of Gavle, Gavle, Sweden.
IN  - Lyskov, Eugene. Centre for Musculoskeletal Research, Department of Occupational and Public Health Sciences, University of Gavle, Gavle, Sweden.
IN  - Hygge, Staffan. Department of Building, Energy and Environmental Engineering, University of Gavle, Gavle, Sweden.
TI  - Can cognitive activities during breaks in repetitive manual work accelerate recovery from fatigue? A controlled experiment.
SO  - PLoS ONE [Electronic Resource]. 9(11):e112090, 2014
AS  - PLoS ONE. 9(11):e112090, 2014
NJ  - PloS one
PI  - Journal available in: Electronic-eCollection
PI  - Citation processed from: Internet
JC  - 101285081
IO  - PLoS ONE
PM  - https://www.ncbi.nlm.nih.gov/pmc/articles/PMC4222971
SB  - Index Medicus
CP  - United States
MH  - Adult
MH  - *Cognition
MH  - Electrocardiography
MH  - Electromyography
MH  - Fatigue/pp [Physiopathology]
MH  - *Fatigue/th [Therapy]
MH  - Heart Rate
MH  - Humans
MH  - Male
MH  - Motor Activity
MH  - Muscle Contraction/ph [Physiology]
MH  - Muscle, Skeletal/ph [Physiology]
MH  - Neurophysiology/mt [Methods]
MH  - Neuropsychology/mt [Methods]
MH  - Pain Threshold
MH  - Shoulder/ph [Physiology]
MH  - Work
MH  - Young Adult
AB  - Neurophysiologic theory and some empirical evidence suggest that fatigue caused by physical work may be more effectively recovered during "diverting" periods of cognitive activity than during passive rest; a phenomenon of great interest in working life. We investigated the extent to which development and recovery of fatigue during repeated bouts of an occupationally relevant reaching task was influenced by the difficulty of a cognitive activity between these bouts. Eighteen male volunteers performed three experimental sessions, consisting of six 7-min bouts of reaching alternating with 3 minutes of a memory test differing in difficulty between sessions. Throughout each session, recordings were made of upper trapezius muscle activity using electromyography (EMG), heart rate and heart rate variability (HRV) using electrocardiography, arterial blood pressure, and perceived fatigue (Borg CR10 scale and SOFI). A test battery before, immediately after and 1 hour after the work period included measurements of maximal shoulder elevation strength (MVC), pressure pain threshold (PPT) over the trapezius muscles, and a submaximal isometric contraction. As expected, perceived fatigue and EMG amplitude increased during the physical work bouts. Recovery did occur between the bouts, but fatigue accumulated throughout the work period. Neither EMG changes nor recovery of perceived fatigue during breaks were influenced by cognitive task difficulty, while heart rate and HRV recovered the most during breaks with the most difficult task. Recovery of perceived fatigue after the 1 hour work period was also most pronounced for the most difficult cognitive condition, while MVC and PPT showed ambiguous patterns, and EMG recovered similarly after all three cognitive protocols. Thus, we could confirm that cognitive tasks between bouts of fatiguing physical work can, indeed, accelerate recovery of some factors associated with fatigue, even if benefits may be moderate and some responses may be equivocal. Our results encourage further research into combinations of physical and mental tasks in an occupational context.
ES  - 1932-6203
IL  - 1932-6203
DI  - PONE-D-14-28892
DO  - https://dx.doi.org/10.1371/journal.pone.0112090
PT  - Journal Article
PT  - Research Support, Non-U.S. Gov't
ID  - 25375644 [pubmed]
ID  - 10.1371/journal.pone.0112090 [doi]
ID  - PONE-D-14-28892 [pii]
ID  - PMC4222971 [pmc]
PP  - epublish
PH  - 2014/07/02 [received]
PH  - 2014/10/13 [accepted]
LG  - English
EP  - 20141106
DP  - 2014
DC  - 20141107
EZ  - 2014/11/07 06:00
DA  - 2016/04/26 06:00
DT  - 2014/11/07 06:00
YR  - 2014
ED  - 20160425
RD  - 20141107
UP  - 20161215
XL  - http://ovidsp.ovid.com/ovidweb.cgi?T=JS&CSC=Y&NEWS=N&PAGE=fulltext&D=med8&AN=25375644
XL  - http://sfxeu07.hosted.exlibrisgroup.com/bham?sid=OVID:medline&id=pmid:25375644&id=doi:10.1371%2Fjournal.pone.0112090&issn=1932-6203&isbn=&volume=9&issue=11&spage=e112090&pages=e112090&date=2014&title=PLoS+ONE+%5BElectronic+Resource%5D&atitle=Can+cognitive+activities+during+breaks+in+repetitive+manual+work+accelerate+recovery+from+fatigue%3F+A+controlled+experiment.&aulast=Mathiassen&pid=%3Cauthor%3EMathiassen+SE%3C%2Fauthor%3E%3CAN%3E25375644%3C%2FAN%3E%3CDT%3EJournal+Article%3C%2FDT%3E

<47. >
VN  - Ovid Technologies
DB  - Ovid MEDLINE(R)
UI  - 25326013
RO  - From MEDLINE, a database of the U.S. National Library of Medicine.
ST  - MEDLINE
AU  - Chalmers PN
AU  - Trombley R
AU  - Cip J
AU  - Monson B
AU  - Forsythe B
AU  - Nicholson GP
AU  - Bush-Joseph CA
AU  - Cole BJ
AU  - Wimmer MA
AU  - Romeo AA
AU  - Verma NN
FA  - Chalmers, Peter N
FA  - Trombley, Robert
FA  - Cip, Johannes
FA  - Monson, Brett
FA  - Forsythe, Brian
FA  - Nicholson, Gregory P
FA  - Bush-Joseph, Charles A
FA  - Cole, Brian J
FA  - Wimmer, Markus A
FA  - Romeo, Anthony A
FA  - Verma, Nikhil N
IN  - Chalmers, Peter N. Department of Orthopaedic Surgery, Rush University Medical Center, Chicago, Illinois, USA p.n.chalmers@gmail.com.
IN  - Trombley, Robert. Department of Orthopaedic Surgery, Rush University Medical Center, Chicago, Illinois, USA.
IN  - Cip, Johannes. Department of Orthopaedic Surgery, Academic Teaching Hospital Landeskrankenhaus, Feldkirch, Austria.
IN  - Monson, Brett. Department of Orthopaedic Surgery, Rush University Medical Center, Chicago, Illinois, USA.
IN  - Forsythe, Brian. Department of Orthopaedic Surgery, Rush University Medical Center, Chicago, Illinois, USA.
IN  - Nicholson, Gregory P. Department of Orthopaedic Surgery, Rush University Medical Center, Chicago, Illinois, USA.
IN  - Bush-Joseph, Charles A. Department of Orthopaedic Surgery, Rush University Medical Center, Chicago, Illinois, USA.
IN  - Cole, Brian J. Department of Orthopaedic Surgery, Rush University Medical Center, Chicago, Illinois, USA.
IN  - Wimmer, Markus A. Department of Orthopaedic Surgery, Rush University Medical Center, Chicago, Illinois, USA.
IN  - Romeo, Anthony A. Department of Orthopaedic Surgery, Rush University Medical Center, Chicago, Illinois, USA.
IN  - Verma, Nikhil N. Department of Orthopaedic Surgery, Rush University Medical Center, Chicago, Illinois, USA.
TI  - Postoperative restoration of upper extremity motion and neuromuscular control during the overhand pitch: evaluation of tenodesis and repair for superior labral anterior-posterior tears.
SO  - American Journal of Sports Medicine. 42(12):2825-36, 2014 Dec
AS  - Am J Sports Med. 42(12):2825-36, 2014 Dec
NJ  - The American journal of sports medicine
PI  - Journal available in: Print-Electronic
PI  - Citation processed from: Internet
JC  - 7609541, 3yr
IO  - Am J Sports Med
SB  - Index Medicus
CP  - United States
MH  - Adult
MH  - Baseball/in [Injuries]
MH  - *Baseball/ph [Physiology]
MH  - Biomechanical Phenomena
MH  - Cartilage, Articular/in [Injuries]
MH  - *Cartilage, Articular/su [Surgery]
MH  - Case-Control Studies
MH  - Electromyography
MH  - Humans
MH  - Male
MH  - *Movement/ph [Physiology]
MH  - Muscle, Skeletal/ph [Physiology]
MH  - Muscle, Skeletal/su [Surgery]
MH  - Recovery of Function/ph [Physiology]
MH  - Rotation
MH  - Shoulder Joint/in [Injuries]
MH  - *Shoulder Joint/ph [Physiology]
MH  - Shoulder Joint/su [Surgery]
MH  - *Tenodesis
MH  - Thorax
MH  - Young Adult
KW  - baseball/softball;  biceps tendon;  biomechanics;  general;  glenoid labral;  motion analysis/kinesiology;  shoulder;  superior labral anterior-posterior (SLAP) tear
AB  - BACKGROUND: Superior labral anterior-posterior (SLAP) tears are a common cause of shoulder pain and dysfunction in overhand throwers. Treatment outcomes remain unpredictable, with a large percentage of athletes unable to return to sport. There is considerable debate about the optimal treatment between debridement, repair, and tenodesis.
AB  - HYPOTHESIS: Labral repair more closely restores neuromuscular control and motion during the overhand pitch than tenodesis of the long head of the biceps.
AB  - STUDY DESIGN: Controlled laboratory study.
AB  - METHODS: Eighteen pitchers, including 7 uninjured controls, 6 players pitching after SLAP repair, and 5 players pitching after subpectoral biceps tenodesis (BT), underwent simultaneous surface electromyographic measurement at 1500 Hz and motion analysis at 120 Hz with a 14-camera markerless motion analysis system and high-speed video (120 Hz) to confirm accurate motion tracking. Patients had undergone surgery at least 1 year previously and had returned to pitching with a painless shoulder.
AB  - RESULTS: No significant differences were observed in the long head of the biceps muscle, short head of the biceps muscle, deltoid, infraspinatus, or latissimus activity between controls, patients after SLAP repair, and patients after BT. The variability from pitch to pitch for each study participant was similar between groups. Based on visual inspection of the activity time plots, BT appeared to more closely restore the normal pattern of muscular activation within the long head of the biceps muscle than did SLAP repair. There were no significant differences between controls and postoperative patients in the majority of pitching kinematics; however, pitchers after SLAP repair showed significantly altered patterns of thoracic rotation (P = .034) compared with controls and were significantly less likely to fall into previously published normal values for lead knee flexion at front foot contact (P = .019).
AB  - CONCLUSION: While both BT and SLAP repair can restore physiologic neuromuscular control, pitchers who undergo SLAP repair may exhibit altered patterns of thoracic rotation when compared with controls and pitchers who undergo BT.
AB  - CLINICAL RELEVANCE: While both tenodesis and SLAP repair can restore physiologic neuromuscular control, SLAP repair may alter pitching biomechanics.
AB  - Copyright © 2014 The Author(s).
ES  - 1552-3365
IL  - 0363-5465
DI  - 0363546514551924
DO  - https://dx.doi.org/10.1177/0363546514551924
PT  - Journal Article
ID  - 25326013 [pubmed]
ID  - 0363546514551924 [pii]
ID  - 10.1177/0363546514551924 [doi]
PP  - ppublish
LG  - English
EP  - 20141017
DP  - 2014 Dec
DC  - 20141127
EZ  - 2014/10/19 06:00
DA  - 2015/04/29 06:00
DT  - 2014/10/19 06:00
YR  - 2014
ED  - 20150427
RD  - 20141127
UP  - 20161215
XL  - http://ovidsp.ovid.com/ovidweb.cgi?T=JS&CSC=Y&NEWS=N&PAGE=fulltext&D=med8&AN=25326013
XL  - http://sfxeu07.hosted.exlibrisgroup.com/bham?sid=OVID:medline&id=pmid:25326013&id=doi:10.1177%2F0363546514551924&issn=0363-5465&isbn=&volume=42&issue=12&spage=2825&pages=2825-36&date=2014&title=American+Journal+of+Sports+Medicine&atitle=Postoperative+restoration+of+upper+extremity+motion+and+neuromuscular+control+during+the+overhand+pitch%3A+evaluation+of+tenodesis+and+repair+for+superior+labral+anterior-posterior+tears.&aulast=Chalmers&pid=%3Cauthor%3EChalmers+PN%3C%2Fauthor%3E%3CAN%3E25326013%3C%2FAN%3E%3CDT%3EJournal+Article%3C%2FDT%3E

<48. >
VN  - Ovid Technologies
DB  - Ovid MEDLINE(R)
UI  - 25173095
RO  - From MEDLINE, a database of the U.S. National Library of Medicine.
ST  - MEDLINE
AU  - Abboud J
AU  - Nougarou F
AU  - Page I
AU  - Cantin V
AU  - Massicotte D
AU  - Descarreaux M
FA  - Abboud, Jacques
FA  - Nougarou, Francois
FA  - Page, Isabelle
FA  - Cantin, Vincent
FA  - Massicotte, Daniel
FA  - Descarreaux, Martin
IN  - Abboud, Jacques. Departement d'Anatomie, Universite du Quebec a Trois-Rivieres, Trois-Rivieres, QC, Canada.
TI  - Trunk motor variability in patients with non-specific chronic low back pain.
SO  - European Journal of Applied Physiology. 114(12):2645-54, 2014 Dec
AS  - Eur J Appl Physiol. 114(12):2645-54, 2014 Dec
NJ  - European journal of applied physiology
PI  - Journal available in: Print-Electronic
PI  - Citation processed from: Internet
JC  - 100954790, dos
IO  - Eur. J. Appl. Physiol.
SB  - Index Medicus
CP  - Germany
MH  - Adult
MH  - *Chronic Pain/pp [Physiopathology]
MH  - Electromyography
MH  - Female
MH  - Humans
MH  - *Isometric Contraction/ph [Physiology]
MH  - *Low Back Pain/pp [Physiopathology]
MH  - Male
MH  - Middle Aged
MH  - *Muscle, Skeletal/pp [Physiopathology]
MH  - Torso/pp [Physiopathology]
AB  - PURPOSE: To identify and characterize trunk neuromuscular adaptations during muscle fatigue in patients with chronic low back pain (LBP) and healthy participants.
AB  - METHODS: Forty-six patients with non-specific chronic LBP and 23 healthy controls were asked to perform a trunk muscles fatigue protocol. Surface electromyography was recorded using two adhesive matrix of 64 electrodes applied bilaterally over the erector spinae. Pain score, kinesiophobia and physical disability were analyzed through different questionnaires. To characterize motor variability, dispersion of muscular activity center of gravity was computed. Motor variability between groups was compared using repeated-measures analyses of variance.
AB  - RESULTS: Score of disability and kinesiophobia were significantly higher in patients with LBP. Results indicated a significant group effect characterized by an increased motor variability in the healthy group through the entire fatigue task on the left (p = 0.003) and right side (p = 0.048). Interestingly, increasing muscle fatigue led to increased motor variability in both groups (on both sides (p < 0.001) but with a greater increase in the healthy group.
AB  - CONCLUSION: Muscle recruitment is altered in patients with chronic LBP in the presence of muscle fatigue. Consequently, these patients exhibit changes in muscle recruitment pattern and intensity (lower levels of motor variability) during sustained isometric contraction that may be attributed to variation in the control of motor units within and between muscles. However, patients with LBP are able to increase their motor variability over time but with a lower increase compared to healthy participants.
ES  - 1439-6327
IL  - 1439-6319
DO  - https://dx.doi.org/10.1007/s00421-014-2985-8
PT  - Journal Article
PT  - Research Support, Non-U.S. Gov't
ID  - 25173095 [pubmed]
ID  - 10.1007/s00421-014-2985-8 [doi]
PP  - ppublish
PH  - 2014/04/23 [received]
PH  - 2014/08/19 [accepted]
LG  - English
EP  - 20140831
DP  - 2014 Dec
DC  - 20141112
EZ  - 2014/09/01 06:00
DA  - 2015/07/03 06:00
DT  - 2014/09/01 06:00
YR  - 2014
ED  - 20150702
RD  - 20141112
UP  - 20161215
XL  - http://ovidsp.ovid.com/ovidweb.cgi?T=JS&CSC=Y&NEWS=N&PAGE=fulltext&D=med8&AN=25173095
XL  - http://sfxeu07.hosted.exlibrisgroup.com/bham?sid=OVID:medline&id=pmid:25173095&id=doi:10.1007%2Fs00421-014-2985-8&issn=1439-6319&isbn=&volume=114&issue=12&spage=2645&pages=2645-54&date=2014&title=European+Journal+of+Applied+Physiology&atitle=Trunk+motor+variability+in+patients+with+non-specific+chronic+low+back+pain.&aulast=Abboud&pid=%3Cauthor%3EAbboud+J%3C%2Fauthor%3E%3CAN%3E25173095%3C%2FAN%3E%3CDT%3EJournal+Article%3C%2FDT%3E

<49. >
VN  - Ovid Technologies
DB  - Ovid MEDLINE(R)
UI  - 25109838
RO  - From MEDLINE, a database of the U.S. National Library of Medicine.
ST  - MEDLINE
AU  - Schinkel-Ivy A
AU  - Nairn BC
AU  - Drake JD
FA  - Schinkel-Ivy, Alison
FA  - Nairn, Brian C
FA  - Drake, Janessa D M
IN  - Schinkel-Ivy, Alison. PhD Candidate, School of Kinesiology & Health Science, York University, Toronto, Ontario, Canada.
IN  - Nairn, Brian C. PhD Candidate, School of Kinesiology & Health Science, York University, Toronto, Ontario, Canada.
IN  - Drake, Janessa D M. Assistant Professor, School of Kinesiology & Health Science, York University, Toronto, Ontario, Canada. Electronic address: jdrake@yorku.ca.
TI  - Quantification of the lumbar flexion-relaxation phenomenon: comparing outcomes of lumbar erector spinae and superficial lumbar multifidus in standing full trunk flexion and slumped sitting postures.
SO  - Journal of Manipulative & Physiological Therapeutics. 37(7):494-501, 2014 Sep
AS  - J Manipulative Physiol Ther. 37(7):494-501, 2014 Sep
NJ  - Journal of manipulative and physiological therapeutics
PI  - Journal available in: Print-Electronic
PI  - Citation processed from: Internet
JC  - iy5, 7807107
IO  - J Manipulative Physiol Ther
SB  - Index Medicus
CP  - United States
MH  - Cross-Sectional Studies
MH  - Electromyography
MH  - Female
MH  - Humans
MH  - *Lumbosacral Region
MH  - Male
MH  - Muscle Relaxation
MH  - *Paraspinal Muscles/ph [Physiology]
MH  - *Posture/ph [Physiology]
MH  - Range of Motion, Articular
MH  - Torso
MH  - Young Adult
KW  - Electromyography;  Low Back Pain;  Methods;  Muscles
AB  - OBJECTIVE: The purpose of this study was to identify differences in flexion-relaxation outcomes in asymptomatic participants, with respect to both flexion-relaxation phenomenon (FRP) occurrence and spinal onset angles, as a function of posture and choice of muscle being examined.
AB  - METHODS: This was a cross-sectional study in a laboratory setting. Thirty asymptomatic participants performed standing full trunk flexion and slumped sitting postures while activation levels of the lumbar erector spinae and superficial lumbar multifidus were monitored. Two thresholds were used to define whether FRP was present in each muscle and, if present, at what trunk flexion angle it occurred. These outcomes were compared descriptively between muscles and between postures.
AB  - RESULTS: Most participants displayed FRP in both muscles during standing full flexion; occurrences were more variable in slumped sitting. On average, FRP during standing full flexion and slumped sitting occurred at approximately 80% and 52% of participants' maximum flexion value, respectively. Variability in the slumped sitting onset angles was greater than that in standing full flexion.
AB  - CONCLUSION: Outcomes for FRP during standing full flexion in asymptomatic participants appeared to be more robust and were not affected by the choice of either lumbar erector spinae or superficial lumbar multifidus. Conversely, during slumped sitting, FRP occurrence varied substantially depending on choice of muscle, although onset angles were relatively consistent between muscles. Although the choice of one muscle over the other may be warranted, it may be prudent to examine both muscles during FRP investigations in sitting postures, in order to fully characterize the behavior and activation patterns of the lumbar musculature.
AB  - Copyright © 2014 National University of Health Sciences. Published by Elsevier Inc. All rights reserved.
ES  - 1532-6586
IL  - 0161-4754
DI  - S0161-4754(14)00118-3
DO  - https://dx.doi.org/10.1016/j.jmpt.2014.07.003
PT  - Comparative Study
PT  - Journal Article
PT  - Research Support, Non-U.S. Gov't
ID  - 25109838 [pubmed]
ID  - S0161-4754(14)00118-3 [pii]
ID  - 10.1016/j.jmpt.2014.07.003 [doi]
PP  - ppublish
PH  - 2013/01/25 [received]
PH  - 2014/01/15 [revised]
PH  - 2014/01/17 [accepted]
LG  - English
EP  - 20140807
DP  - 2014 Sep
DC  - 20140910
EZ  - 2014/08/12 06:00
DA  - 2015/06/09 06:00
DT  - 2014/08/12 06:00
YR  - 2014
ED  - 20150608
RD  - 20140910
UP  - 20161215
XL  - http://ovidsp.ovid.com/ovidweb.cgi?T=JS&CSC=Y&NEWS=N&PAGE=fulltext&D=med8&AN=25109838
XL  - http://sfxeu07.hosted.exlibrisgroup.com/bham?sid=OVID:medline&id=pmid:25109838&id=doi:10.1016%2Fj.jmpt.2014.07.003&issn=0161-4754&isbn=&volume=37&issue=7&spage=494&pages=494-501&date=2014&title=Journal+of+Manipulative+%26+Physiological+Therapeutics&atitle=Quantification+of+the+lumbar+flexion-relaxation+phenomenon%3A+comparing+outcomes+of+lumbar+erector+spinae+and+superficial+lumbar+multifidus+in+standing+full+trunk+flexion+and+slumped+sitting+postures.&aulast=Schinkel-Ivy&pid=%3Cauthor%3ESchinkel-Ivy+A%3C%2Fauthor%3E%3CAN%3E25109838%3C%2FAN%3E%3CDT%3EComparative+Study%3C%2FDT%3E

<50. >
VN  - Ovid Technologies
DB  - Ovid MEDLINE(R)
UI  - 25106673
RO  - From MEDLINE, a database of the U.S. National Library of Medicine.
ST  - MEDLINE
AU  - Xia T
AU  - Wilder DG
AU  - Gudavalli MR
AU  - DeVocht JW
AU  - Vining RD
AU  - Pohlman KA
AU  - Kawchuk GN
AU  - Long CR
AU  - Goertz CM
FA  - Xia, Ting
FA  - Wilder, David G
FA  - Gudavalli, Maruti R
FA  - DeVocht, James W
FA  - Vining, Robert D
FA  - Pohlman, Katherine A
FA  - Kawchuk, Gregory N
FA  - Long, Cynthia R
FA  - Goertz, Christine M
IN  - Xia, Ting. Palmer Center for Chiropractic Research, Palmer College of Chiropractic, 741 Brady Street, Davenport, Lowa IA 52803, USA. ting.xia@palmer.edu.
TI  - Study protocol for patient response to spinal manipulation - a prospective observational clinical trial on physiological and patient-centered outcomes in patients with chronic low back pain.
SO  - BMC Complementary & Alternative Medicine. 14:292, 2014 Aug 08
AS  - BMC Altern Med. 14:292, 2014 Aug 08
NJ  - BMC complementary and alternative medicine
PI  - Journal available in: Electronic
PI  - Citation processed from: Internet
JC  - 101088661
IO  - BMC Complement Altern Med
PM  - https://www.ncbi.nlm.nih.gov/pmc/articles/PMC4139615
SB  - Index Medicus
CP  - England
MH  - Adult
MH  - Aged
MH  - Clinical Protocols
MH  - Female
MH  - Humans
MH  - Low Back Pain/pp [Physiopathology]
MH  - *Low Back Pain/th [Therapy]
MH  - Lumbosacral Region/pp [Physiopathology]
MH  - Male
MH  - *Manipulation, Spinal
MH  - Middle Aged
MH  - Patient-Centered Care
MH  - Prospective Studies
MH  - Range of Motion, Articular
MH  - Young Adult
AB  - BACKGROUND: Low back pain (LBP) is a major health issue due to its high prevalence rate and socioeconomic cost. While spinal manipulation (SM) is recommended for LBP treatment by recently published clinical guidelines, the underlying therapeutic mechanisms remain unclear. Spinal stiffness is routinely examined and used in clinical decisions for SM delivery. It has also been explored as a predictor for clinical improvement. Flexion-relaxation phenomenon has been demonstrated to distinguish between LBP and healthy populations. The primary objective of the current study is to collect preliminary estimates of variability and effect size for the associations of these two physiological measures with patient-centered outcomes in chronic LBP patients. Additionally biomechanical characteristics of SM delivery are collected with the intention to explore the potential dose-response relationship between SM and LBP improvement.
AB  - METHODS/DESIGN: This is a prospective, observational study applying side-lying, high velocity, low amplitude SM as treatment for patients with LBP over a course of 6 weeks. Approximately 80 participants will be enrolled if they present with chronic LBP of 1, 2 or 3 in Quebec Task Force Classification for spinal disorders, a Roland-Morris Disability Questionnaire (RMDQ) score>=6, and persistent LBP>=2 with a maximum>=4 using numerical rating scale. Patient-centered outcomes include LBP using visual analog scale, RMDQ, and PROMIS-29. Lumbar spine stiffness is assessed using palpation, a hand-held instrumented device, and an automated device. Flexion-relaxation is assessed using surface electromyography at the third level of the lumbar spine. Biomechanical characteristics of SM are assessed using a self-reported, itemized description system, as well as advanced kinetic measures that will be applied to estimate forces and moments at the lumbar segment level targeted by SM.
AB  - DISCUSSION: Beside alterations in material properties of the passive components of the spine, increased neuromuscular activity may also contribute to a stiffened spine. Examining changes in both spinal stiffness and flexion-relaxation along the course of the treatment provides an opportunity to understand if the therapeutic effect of SM is associated with its action on active and/or passive components of the spine.
AB  - TRIAL REGISTRATION: NCT01670292 on clinicaltrials.gov.
ES  - 1472-6882
IL  - 1472-6882
DI  - 1472-6882-14-292
DO  - https://dx.doi.org/10.1186/1472-6882-14-292
PT  - Journal Article
PT  - Observational Study
PT  - Research Support, N.I.H., Extramural
ID  - 25106673 [pubmed]
ID  - 1472-6882-14-292 [pii]
ID  - 10.1186/1472-6882-14-292 [doi]
ID  - PMC4139615 [pmc]
PP  - epublish
PH  - 2014/06/12 [received]
PH  - 2014/07/31 [accepted]
SI  - ClinicalTrials.gov
SA  - ClinicalTrials.gov/NCT01670292
SA  - ClinicalTrials.gov/NCT01670292
SL  - https://clinicaltrials.gov/search/term=NCT01670292
SL  - https://clinicaltrials.gov/search/term=NCT01670292
GI  - No: C06 RR015433
      Organization: (RR) *NCRR NIH HHS*
      Country: United States

      No: U19 AT004663
      Organization: (AT) *NCCIH NIH HHS*
      Country: United States

      No: 5U19AT004663
      Organization: (AT) *NCCIH NIH HHS*
      Country: United States

      No: C06 RR15433
      Organization: (RR) *NCRR NIH HHS*
      Country: United States
LG  - English
EP  - 20140808
DP  - 2014 Aug 08
DC  - 20140820
EZ  - 2014/08/10 06:00
DA  - 2014/10/24 06:00
DT  - 2014/08/12 06:00
YR  - 2014
ED  - 20141023
RD  - 20161206
UP  - 20161215
XL  - http://ovidsp.ovid.com/ovidweb.cgi?T=JS&CSC=Y&NEWS=N&PAGE=fulltext&D=med8&AN=25106673
XL  - http://sfxeu07.hosted.exlibrisgroup.com/bham?sid=OVID:medline&id=pmid:25106673&id=doi:10.1186%2F1472-6882-14-292&issn=1472-6882&isbn=&volume=14&issue=1&spage=292&pages=292&date=2014&title=BMC+Complementary+%26+Alternative+Medicine&atitle=Study+protocol+for+patient+response+to+spinal+manipulation+-+a+prospective+observational+clinical+trial+on+physiological+and+patient-centered+outcomes+in+patients+with+chronic+low+back+pain.&aulast=Xia&pid=%3Cauthor%3EXia+T%3C%2Fauthor%3E%3CAN%3E25106673%3C%2FAN%3E%3CDT%3EJournal+Article%3C%2FDT%3E

<51. >
VN  - Ovid Technologies
DB  - Ovid MEDLINE(R)
UI  - 25105686
RO  - From MEDLINE, a database of the U.S. National Library of Medicine.
ST  - MEDLINE
AU  - Thorud HM
AU  - Helland M
AU  - Aaras A
AU  - Kvikstad TM
AU  - Lindberg LG
AU  - Horgen G
FA  - Thorud, Hanne-Mari Schiotz
FA  - Helland, Magne
FA  - Aaras, Arne
FA  - Kvikstad, Tor Martin
FA  - Lindberg, Lars Goran
FA  - Horgen, Gunnar
IN  - Thorud, Hanne-Mari Schiotz. *PhD +MSc ++PhD, MD Department of Optometry and Visual Science, Buskerud and Vestfold University College, Kongsberg, Norway (H-MST, MH, AA, TMK, GH); and Department of Biomedical Engineering, Linkoping University, Linkoping, Sweden (LGL).
TI  - Reliability of muscle blood flow measurements in orbicularis oculi.
CM  - Comment in: Optom Vis Sci. 2015 Jan;92(1):e27; PMID: 25437909
CM  - Comment in: Optom Vis Sci. 2015 Jan;92(1):e27; PMID: 25437908
SO  - Optometry and Vision Science. 91(9):e215-21, 2014 Sep
AS  - Optom Vis Sci. 91(9):e215-21, 2014 Sep
NJ  - Optometry and vision science : official publication of the American Academy of Optometry
PI  - Journal available in: Print
PI  - Citation processed from: Internet
JC  - oiz, 8904931
IO  - Optom Vis Sci
SB  - Index Medicus
CP  - United States
MH  - Adult
MH  - Asthenopia/pp [Physiopathology]
MH  - Blood Flow Velocity/ph [Physiology]
MH  - Computer Terminals
MH  - *Facial Muscles/bs [Blood Supply]
MH  - Female
MH  - Humans
MH  - Male
MH  - Middle Aged
MH  - *Oculomotor Muscles/bs [Blood Supply]
MH  - *Photoplethysmography/mt [Methods]
MH  - Regional Blood Flow/ph [Physiology]
MH  - Reproducibility of Results
AB  - PURPOSE: Orbicularis oculi muscle tension and muscle blood flow have been shown to be objective measures of eyestrain during visually demanding activities, such as computer work. In line with this, positive associations between eye-related pain and muscle blood flow in orbicularis oculi have been observed. A hypothesis regarding work situations with cognitive tasks and low-level muscle activity, such as computer work, proposes that muscle pain originates from the blood vessel-nociceptor interactions of the connective tissue of the muscle. Noninvasive muscle blood flow measurements in the orbicularis oculi muscle are preferable to using an invasive technique. The aim of this study was to test reproducibility and stability of muscle blood recordings in orbicularis oculi using photoplethysmography.
AB  - METHODS: In the reproducibility tests, 12 subjects were tested twice within 1 to 5 weeks. To study the stability of the method, six of the subjects were randomly selected and tested four more times within 2 to 6 weeks. Test subjects were doing identical visually demanding computer work for 10 minutes in each test.
AB  - RESULTS: The short-term repeatability of muscle blood flow measurements was considered good, but the stability of blood flow recordings over time in orbicularis oculi was low because of a greater within-subject maximum variability compared with between-subject average variability.
AB  - CONCLUSIONS: Investigators should be aware of the effect of time, possibly attributed to confounding factors such as environmental changes and mental stress, when comparing photoplethysmography muscle blood flow recordings.
ES  - 1538-9235
IL  - 1040-5488
DO  - https://dx.doi.org/10.1097/OPX.0000000000000346
PT  - Journal Article
PT  - Research Support, Non-U.S. Gov't
ID  - 25105686 [pubmed]
ID  - 10.1097/OPX.0000000000000346 [doi]
PP  - ppublish
LG  - English
DP  - 2014 Sep
DC  - 20140823
EZ  - 2014/08/09 06:00
DA  - 2014/12/15 06:00
DT  - 2014/08/12 06:00
YR  - 2014
ED  - 20141203
RD  - 20150224
UP  - 20161215
XL  - http://ovidsp.ovid.com/ovidweb.cgi?T=JS&CSC=Y&NEWS=N&PAGE=fulltext&D=med8&AN=25105686
XL  - http://sfxeu07.hosted.exlibrisgroup.com/bham?sid=OVID:medline&id=pmid:25105686&id=doi:10.1097%2FOPX.0000000000000346&issn=1040-5488&isbn=&volume=91&issue=9&spage=e215&pages=e215-21&date=2014&title=Optometry+and+Vision+Science&atitle=Reliability+of+muscle+blood+flow+measurements+in+orbicularis+oculi.&aulast=Thorud&pid=%3Cauthor%3EThorud+HM%3C%2Fauthor%3E%3CAN%3E25105686%3C%2FAN%3E%3CDT%3EJournal+Article%3C%2FDT%3E

<52. >
VN  - Ovid Technologies
DB  - Ovid MEDLINE(R)
UI  - 24934426
RO  - From MEDLINE, a database of the U.S. National Library of Medicine.
ST  - MEDLINE
AU  - Blanc D
AU  - Farre P
AU  - Hamel O
FA  - Blanc, David
FA  - Farre, Pierre
FA  - Hamel, Olivier
IN  - Blanc, David. Department of Public Health, Universite Paul Sabatier, Toulouse, France. d.blanc3@gmail.com.
IN  - Farre, Pierre. Department of Public Health, Universite Paul Sabatier, Toulouse, France.
IN  - Hamel, Olivier. Department of Public Health, Universite Paul Sabatier, Toulouse, France.
TI  - Variability of musculoskeletal strain on dentists: an electromyographic and goniometric study.
SO  - International Journal of Occupational Safety & Ergonomics. 20(2):295-307, 2014
AS  - Int J Occup Saf Ergon. 20(2):295-307, 2014
NJ  - International journal of occupational safety and ergonomics : JOSE
PI  - Journal available in: Print
PI  - Citation processed from: Print
JC  - 9507598, dir
IO  - Int J Occup Saf Ergon
SB  - Index Medicus
CP  - England
MH  - Adult
MH  - Aged
MH  - Dental Equipment
MH  - *Dentists
MH  - Electromyography
MH  - Equipment Design
MH  - Female
MH  - Human Engineering
MH  - Humans
MH  - Interior Design and Furnishings
MH  - Joints/pp [Physiopathology]
MH  - Male
MH  - Middle Aged
MH  - Muscle, Skeletal/pp [Physiopathology]
MH  - Musculoskeletal Pain/et [Etiology]
MH  - Musculoskeletal Pain/pp [Physiopathology]
MH  - *Musculoskeletal Pain/pc [Prevention & Control]
MH  - *Occupational Diseases/pc [Prevention & Control]
MH  - *Occupational Health
MH  - *Posture/ph [Physiology]
MH  - Sprains and Strains/et [Etiology]
MH  - Sprains and Strains/pp [Physiopathology]
MH  - *Sprains and Strains/pc [Prevention & Control]
MH  - Workplace
MH  - Young Adult
AB  - INTRODUCTION: Dentists and hygienists are strongly affected by musculoskeletal disorders (MSDs). As workstation concepts are supported by subjective arguments only, the aim of this study was to use objective measurements to compare the variability of strain in various concepts: a dental chair equipped with a cart or an over-the-patient delivery system without an assistant, and Dr Daryl Beach's concept with an assistant.
AB  - METHODS: Goniometric and electromyographic recordings were made on 8 subjects, during a scaling operation. The electrical activity of their trapezius and lumbar muscles was compared, as were their cervical and lumbar ranges of motion.
AB  - RESULTS: The results showed that there was a wide variability depending on the workstation. However, the Beach concept tended to reduce physical strain on most parameters: duration of left lumbar muscle activity (2% compared to 15% of time spent in > 10% maximal voluntary contraction, MVC), time spent in cervical side bending (4% compared to 30%), cervical flexion of > 20degree (9% compared to 40%), and left trapezius activity (9% of time spent > 10% MVC compared to 28%).
AB  - CONCLUSION: Practitioners and students should adjust their workstations to reduce the prevalence of MSDs.
IS  - 1080-3548
IL  - 1080-3548
DO  - https://dx.doi.org/10.1080/10803548.2014.11077044
PT  - Journal Article
ID  - 24934426 [pubmed]
ID  - 10.1080/10803548.2014.11077044 [doi]
PP  - ppublish
LG  - English
DP  - 2014
DC  - 20140617
EZ  - 2014/06/18 06:00
DA  - 2014/08/13 06:00
DT  - 2014/06/18 06:00
YR  - 2014
ED  - 20140812
RD  - 20140617
UP  - 20161215
XL  - http://ovidsp.ovid.com/ovidweb.cgi?T=JS&CSC=Y&NEWS=N&PAGE=fulltext&D=med8&AN=24934426
XL  - http://sfxeu07.hosted.exlibrisgroup.com/bham?sid=OVID:medline&id=pmid:24934426&id=doi:10.1080%2F10803548.2014.11077044&issn=1080-3548&isbn=&volume=20&issue=2&spage=295&pages=295-307&date=2014&title=International+Journal+of+Occupational+Safety+%26+Ergonomics&atitle=Variability+of+musculoskeletal+strain+on+dentists%3A+an+electromyographic+and+goniometric+study.&aulast=Blanc&pid=%3Cauthor%3EBlanc+D%3C%2Fauthor%3E%3CAN%3E24934426%3C%2FAN%3E%3CDT%3EJournal+Article%3C%2FDT%3E

<53. >
VN  - Ovid Technologies
DB  - Ovid MEDLINE(R)
UI  - 24927401
RO  - From MEDLINE, a database of the U.S. National Library of Medicine.
ST  - MEDLINE
AU  - Tat J
AU  - Holmes MW
AU  - Keir PJ
FA  - Tat, Jimmy
FA  - Holmes, Michael W R
FA  - Keir, Peter J
IN  - Tat, Jimmy. a Department of Kinesiology, Occupational Biomechanics Laboratory , McMaster University , Hamilton , Canada.
TI  - Cycle to cycle variability in a repetitive upper extremity task.
SO  - Ergonomics. 57(9):1405-15, 2014
AS  - Ergonomics. 57(9):1405-15, 2014
NJ  - Ergonomics
PI  - Journal available in: Print-Electronic
PI  - Citation processed from: Internet
JC  - 0373220, elz
IO  - Ergonomics
SB  - Index Medicus
SB  - National Aeronautics and Space Administration (NASA) Journals
CP  - England
MH  - Adult
MH  - Electromyography
MH  - Female
MH  - Hand Strength/ph [Physiology]
MH  - Humans
MH  - Male
MH  - *Movement/ph [Physiology]
MH  - *Muscle, Skeletal/ph [Physiology]
MH  - *Rest/ph [Physiology]
MH  - Task Performance and Analysis
MH  - Upper Extremity
MH  - *Work/ph [Physiology]
MH  - Workload
MH  - Young Adult
KW  - electromyography;  motor variability;  rest;  upper extremity;  work-rest ratio
AB  - UNLABELLED: The purpose of this study was to examine the variability in muscle activity at rest and work during a repetitive task. A total of 20 participants performed a bimanual push task using three frequencies (4, 8, 16 pushes/min), three loads (1 kg, 2 kg, 4 kg) and two grip conditions (no grip, 30% maximum). The coefficient of variation (CoV) of muscle activity was determined for the anterior deltoid, biceps brachii, extensor digitorum and flexor digitorum superficialis. Faster push frequencies and heavier loads had lower work-rest ratio CoV and higher mean muscle activity (p < 0.01). Sixteen pushes per minute produced the lowest CoV for the anterior deltoid (p < 0.01), while the 1- kg load produced the lowest CoV for the extensor digitorum and flexor digitorum superficialis (p < 0.01). Changes were driven by the rest phase rather than by the work phase, except for grip decreasing forearm muscle CoV. These findings underscore the importance of variability at rest and indicate that low variability of muscle activity is associated with ergonomic risk factors.
AB  - PRACTITIONER SUMMARY: Decreased motor variability has been associated with pain and injury. A cyclical push task, evaluated in terms of work and rest phases, found that greater workloads increased variability primarily due to changes in the rest phase. Muscle variability, especially for the rest phase, may provide insight into injury risk.
ES  - 1366-5847
IL  - 0014-0139
DO  - https://dx.doi.org/10.1080/00140139.2014.926396
PT  - Journal Article
PT  - Research Support, Non-U.S. Gov't
ID  - 24927401 [pubmed]
ID  - 10.1080/00140139.2014.926396 [doi]
PP  - ppublish
LG  - English
EP  - 20140613
DP  - 2014
DC  - 20140819
EZ  - 2014/06/14 06:00
DA  - 2016/05/26 06:00
DT  - 2014/06/14 06:00
YR  - 2014
ED  - 20160525
RD  - 20140819
UP  - 20161215
XL  - http://ovidsp.ovid.com/ovidweb.cgi?T=JS&CSC=Y&NEWS=N&PAGE=fulltext&D=med8&AN=24927401
XL  - http://sfxeu07.hosted.exlibrisgroup.com/bham?sid=OVID:medline&id=pmid:24927401&id=doi:10.1080%2F00140139.2014.926396&issn=0014-0139&isbn=&volume=57&issue=9&spage=1405&pages=1405-15&date=2014&title=Ergonomics&atitle=Cycle+to+cycle+variability+in+a+repetitive+upper+extremity+task.&aulast=Tat&pid=%3Cauthor%3ETat+J%3C%2Fauthor%3E%3CAN%3E24927401%3C%2FAN%3E%3CDT%3EJournal+Article%3C%2FDT%3E

<54. >
VN  - Ovid Technologies
DB  - Ovid MEDLINE(R)
UI  - 24853255
RO  - From MEDLINE, a database of the U.S. National Library of Medicine.
ST  - MEDLINE
AU  - Lomond KV
AU  - Henry SM
AU  - Hitt JR
AU  - DeSarno MJ
AU  - Bunn JY
FA  - Lomond, Karen V
FA  - Henry, Sharon M
FA  - Hitt, Juvena R
FA  - DeSarno, Michael J
FA  - Bunn, Janice Y
IN  - Lomond, Karen V. Health and Exercise Sciences Divison, Central Michigan University, Mt. Pleasant, MI, USA. Electronic address: lomon2k@cmich.edu.
IN  - Henry, Sharon M. Department of Rehabilitation and Movement Science, University of Vermont, Burlington, VT, USA.
IN  - Hitt, Juvena R. Department of Rehabilitation and Movement Science, University of Vermont, Burlington, VT, USA.
IN  - DeSarno, Michael J. Department of Medical Biostatistics, University of Vermont, Burlington, VT, USA.
IN  - Bunn, Janice Y. Department of Medical Biostatistics, University of Vermont, Burlington, VT, USA.
TI  - Altered postural responses persist following physical therapy of general versus specific trunk exercises in people with low back pain.
SO  - Manual Therapy. 19(5):425-32, 2014 Oct
AS  - Manual Ther. 19(5):425-32, 2014 Oct
NJ  - Manual therapy
PI  - Journal available in: Print-Electronic
PI  - Citation processed from: Internet
JC  - 9610924, dh3
IO  - Man Ther
PM  - https://www.ncbi.nlm.nih.gov/pmc/articles/PMC4288452
OI  - Source: NLM. NIHMS588856
SB  - Index Medicus
CP  - Scotland
MH  - Adult
MH  - Chronic Disease
MH  - Disability Evaluation
MH  - Electromyography
MH  - *Exercise Therapy/mt [Methods]
MH  - Female
MH  - Humans
MH  - *Low Back Pain/pp [Physiopathology]
MH  - *Low Back Pain/rh [Rehabilitation]
MH  - Male
MH  - Muscle Strength/ph [Physiology]
MH  - Pain Measurement
MH  - *Physical Therapy Modalities
MH  - *Posture/ph [Physiology]
MH  - Treatment Outcome
KW  - Electromyography;  Low back pain (LBP);  Physical therapy;  Posture
AB  - UNLABELLED: Interventions that target trunk muscle impairments in people with LBP have been promoted; however, the treatment effects on muscle activation impairments during postural tasks remain unclear. Thus, our objective was to evaluate the effects trunk stabilization vs. general strength and conditioning exercises on the automatic postural response in persons with chronic low back pain (LBP). Fifty-eight subjects with chronic, recurrent LBP (n = 58) (i.e., longer than six months) were recruited and randomly assigned to one of two, 10-week physical therapy programs: stabilization (n = 29) or strength and conditioning (n = 29). Pain and function were measured at 11 weeks and 6 months post-treatment initiation. To quantify postural following support surface perturbations, surface electrodes recorded electromyography (EMG) of trunk and leg muscles and force plates recorded forces under the feet, to calculate the center of pressure. Both groups demonstrated significant improvements in pain and function out to 6 months. There were also changes in muscle activation patterns immediately post-treatment, but not at 6 months. However, changes in center of pressure (COP) responses were treatment specific. Following treatment, the stabilization group demonstrated later onset of COP displacement, while the onset of COP displacement in the strengthening group was significantly earlier following treatment. Despite two different treatments, clinical improvements and muscle activation patterns were similar for both groups, indicating that the stabilization treatment protocol does not preferentially improve treatment outcomes or inter-muscle postural coordination patterns for persons with LBP.
AB  - CLINICAL TRIAL REGISTRATION NUMBER: NCT01611792.
AB  - Copyright © 2014 Elsevier Ltd. All rights reserved.
ES  - 1532-2769
IL  - 1356-689X
DI  - S1356-689X(14)00068-X
DO  - https://dx.doi.org/10.1016/j.math.2014.04.007
PT  - Journal Article
PT  - Randomized Controlled Trial
PT  - Research Support, N.I.H., Extramural
ID  - 24853255 [pubmed]
ID  - S1356-689X(14)00068-X [pii]
ID  - 10.1016/j.math.2014.04.007 [doi]
ID  - PMC4288452 [pmc]
ID  - NIHMS588856 [mid]
PP  - ppublish
PH  - 2013/07/29 [received]
PH  - 2014/01/22 [revised]
PH  - 2014/04/06 [accepted]
GI  - No: R01 HD040909
      Organization: (HD) *NICHD NIH HHS*
      Country: United States

      No: R01HD040909
      Organization: (HD) *NICHD NIH HHS*
      Country: United States
LG  - English
EP  - 20140424
DP  - 2014 Oct
DC  - 20140830
EZ  - 2014/05/24 06:00
DA  - 2016/10/07 06:00
DT  - 2014/05/24 06:00
YR  - 2014
ED  - 20161005
RD  - 20161110
UP  - 20161215
XL  - http://ovidsp.ovid.com/ovidweb.cgi?T=JS&CSC=Y&NEWS=N&PAGE=fulltext&D=med8&AN=24853255
XL  - http://sfxeu07.hosted.exlibrisgroup.com/bham?sid=OVID:medline&id=pmid:24853255&id=doi:10.1016%2Fj.math.2014.04.007&issn=1356-689X&isbn=&volume=19&issue=5&spage=425&pages=425-32&date=2014&title=Manual+Therapy&atitle=Altered+postural+responses+persist+following+physical+therapy+of+general+versus+specific+trunk+exercises+in+people+with+low+back+pain.&aulast=Lomond&pid=%3Cauthor%3ELomond+KV%3C%2Fauthor%3E%3CAN%3E24853255%3C%2FAN%3E%3CDT%3EJournal+Article%3C%2FDT%3E

<55. >
VN  - Ovid Technologies
DB  - Ovid MEDLINE(R)
UI  - 24647431
RO  - From MEDLINE, a database of the U.S. National Library of Medicine.
ST  - MEDLINE
AU  - Hug F
AU  - Hodges PW
AU  - Tucker K
FA  - Hug, Francois
FA  - Hodges, Paul W
FA  - Tucker, Kylie
IN  - Hug, Francois. University of Queensland, National Health and Medical Research Council, Centre of Clinical Research Excellence in Spinal Pain, Injury and Health, School of Health and Rehabilitation Sciences, Brisbane, Australia; University of Nantes, Laboratory "Motricite, Interactions, Performance" (EA 4334), Nantes, France; and f.hug@uq.edu.au.
IN  - Hodges, Paul W. University of Queensland, National Health and Medical Research Council, Centre of Clinical Research Excellence in Spinal Pain, Injury and Health, School of Health and Rehabilitation Sciences, Brisbane, Australia;
IN  - Tucker, Kylie. University of Queensland, National Health and Medical Research Council, Centre of Clinical Research Excellence in Spinal Pain, Injury and Health, School of Health and Rehabilitation Sciences, Brisbane, Australia; University of Queensland, School of Biomedical Sciences, Brisbane, Australia.
TI  - Task dependency of motor adaptations to an acute noxious stimulation.
SO  - Journal of Neurophysiology. 111(11):2298-306, 2014 Jun 01
AS  - J Neurophysiol. 111(11):2298-306, 2014 Jun 01
NJ  - Journal of neurophysiology
PI  - Journal available in: Print-Electronic
PI  - Citation processed from: Internet
JC  - jc7, 0375404
IO  - J. Neurophysiol.
SB  - Index Medicus
CP  - United States
MH  - *Adaptation, Physiological
MH  - Elastic Modulus
MH  - Female
MH  - Humans
MH  - Isometric Contraction
MH  - Leg/pp [Physiopathology]
MH  - Male
MH  - *Movement
MH  - *Muscle Contraction
MH  - Muscle, Skeletal/dg [Diagnostic Imaging]
MH  - *Muscle, Skeletal/pp [Physiopathology]
MH  - Pain/ci [Chemically Induced]
MH  - Pain/dg [Diagnostic Imaging]
MH  - *Pain/pp [Physiopathology]
MH  - Saline Solution, Hypertonic
MH  - *Task Performance and Analysis
MH  - Ultrasonography
MH  - Young Adult
KW  - muscle coordination;  pain;  shear elastic modulus;  supersonic shear imaging
AB  - This study explored motor adaptations in response to an acute noxious stimulation during three tasks that differed in the number of available degrees of freedom. Fifteen participants performed three isometric force-matched tasks (single leg knee extension, single leg squat, and bilateral leg squat) in three conditions (Control, Pain, and Washout). Pain was induced by injection of hypertonic saline into the vastus medialis muscle (VM; left leg). Supersonic shear imaging was used to measure muscle shear elastic modulus as this is considered to be an index of muscle stress. Surface electromyography (EMG) was recorded bilaterally from six muscles to assess changes in neural strategies. During tasks with fewer degrees of freedom (knee extension and single leg squat task), there was no change in VM EMG amplitude or VM shear elastic modulus. In contrast, during the bilateral leg squat, VM (-32.9 +/- 15.8%; P < 0.001) and vastus lateralis (-28.7 +/- 14.8%; P < 0.001) EMG amplitude decreased during Pain. This decrease in activation was associated with reduced VM shear elastic modulus (-17.6 +/- 23.3%; P = 0.029) and reduced force produced by the painful leg (-10.0 +/- 10.2%; P = 0.046). This work provides evidence that when an obvious solution is available to decrease stress on painful tissue, this option is selected. It confirms the fundamental assumption that motor adaptations to pain aim to alter load on painful tissue to protect for further pain and/or injury. The lack of adaptation observed during force-matched tasks with fewer degrees of freedom might be explained by the limited potential to redistribute stress or a high cost induced by such a compensation. 
AB  - Copyright © 2014 the American Physiological Society.
RN  - 0 (Saline Solution, Hypertonic)
ES  - 1522-1598
IL  - 0022-3077
DI  - jn.00911.2013
DO  - https://dx.doi.org/10.1152/jn.00911.2013
PT  - Journal Article
PT  - Randomized Controlled Trial
PT  - Research Support, Non-U.S. Gov't
ID  - 24647431 [pubmed]
ID  - jn.00911.2013 [pii]
ID  - 10.1152/jn.00911.2013 [doi]
PP  - ppublish
LG  - English
EP  - 20140319
DP  - 2014 Jun 01
DC  - 20140602
EZ  - 2014/03/21 06:00
DA  - 2015/01/27 06:00
DT  - 2014/03/22 06:00
YR  - 2014
ED  - 20150124
RD  - 20161125
UP  - 20161215
XL  - http://ovidsp.ovid.com/ovidweb.cgi?T=JS&CSC=Y&NEWS=N&PAGE=fulltext&D=med8&AN=24647431
XL  - http://sfxeu07.hosted.exlibrisgroup.com/bham?sid=OVID:medline&id=pmid:24647431&id=doi:10.1152%2Fjn.00911.2013&issn=0022-3077&isbn=&volume=111&issue=11&spage=2298&pages=2298-306&date=2014&title=Journal+of+Neurophysiology&atitle=Task+dependency+of+motor+adaptations+to+an+acute+noxious+stimulation.&aulast=Hug&pid=%3Cauthor%3EHug+F%3C%2Fauthor%3E%3CAN%3E24647431%3C%2FAN%3E%3CDT%3EJournal+Article%3C%2FDT%3E

<56. >
VN  - Ovid Technologies
DB  - Ovid MEDLINE(R)
UI  - 24502841
RO  - From MEDLINE, a database of the U.S. National Library of Medicine.
ST  - MEDLINE
AU  - Falla D
AU  - Gizzi L
AU  - Tschapek M
AU  - Erlenwein J
AU  - Petzke F
FA  - Falla, Deborah
FA  - Gizzi, Leonardo
FA  - Tschapek, Marika
FA  - Erlenwein, Joachim
FA  - Petzke, Frank
IN  - Falla, Deborah. Pain Clinic, Center for Anesthesiology, Emergency and Intensive Care Medicine, University Hospital Gottingen, Gottingen, Germany; Department of Neurorehabilitation Engineering, Bernstein Focus Neurotechnology (BFNT) Gottingen, Bernstein Center for Computational Neuroscience, University Medical Center Gottingen, Georg-August University, Gottingen, Germany. Electronic address: deborah.falla@bccn.uni-goettingen.de.
IN  - Gizzi, Leonardo. Pain Clinic, Center for Anesthesiology, Emergency and Intensive Care Medicine, University Hospital Gottingen, Gottingen, Germany.
IN  - Tschapek, Marika. Pain Clinic, Center for Anesthesiology, Emergency and Intensive Care Medicine, University Hospital Gottingen, Gottingen, Germany.
IN  - Erlenwein, Joachim. Pain Clinic, Center for Anesthesiology, Emergency and Intensive Care Medicine, University Hospital Gottingen, Gottingen, Germany.
IN  - Petzke, Frank. Pain Clinic, Center for Anesthesiology, Emergency and Intensive Care Medicine, University Hospital Gottingen, Gottingen, Germany.
TI  - Reduced task-induced variations in the distribution of activity across back muscle regions in individuals with low back pain.
CM  - Comment in: Pain. 2014 May;155(5):849-50; PMID: 24582819
SO  - Pain. 155(5):944-53, 2014 May
AS  - Pain. 155(5):944-53, 2014 May
NJ  - Pain
PI  - Journal available in: Print-Electronic
PI  - Citation processed from: Internet
JC  - opf, 7508686
IO  - Pain
SB  - Index Medicus
CP  - United States
MH  - Adult
MH  - *Back Muscles/pp [Physiopathology]
MH  - Electromyography
MH  - *Exercise/ph [Physiology]
MH  - Female
MH  - Humans
MH  - *Low Back Pain/pp [Physiopathology]
MH  - *Lumbosacral Region/pp [Physiopathology]
MH  - Male
MH  - *Pain Threshold/ph [Physiology]
MH  - Pressure
MH  - Weight-Bearing/ph [Physiology]
MH  - Young Adult
KW  - Exercise;  Low back pain;  Multichannel EMG;  Pressure pain threshold
AB  - This study investigated change in the distribution of lumbar erector spinae muscle activity and pressure pain sensitivity across the low back in individuals with low back pain (LBP) and healthy controls. Surface electromyographic (EMG) signals were recorded from multiple locations over the lumbar erector spinae muscle with a 13x5 grid of electrodes from 19 people with chronic nonspecific LBP and 17 control subjects as they performed a repetitive lifting task. The EMG root mean square (RMS) was computed for each location of the grid to form a map of the EMG amplitude distribution. Pressure pain thresholds (PPT) were recorded before and after the lifting task over a similar area of the back. For the control subjects, the EMG RMS progressively increased more in the caudal region of the lumbar erector spinae during the repetitive task, resulting in a shift in the distribution of muscle activity. In contrast, the distribution of muscle activity remained unaltered in the LBP group despite an overall increase in EMG amplitude. PPT was lower in the LBP group after completion of the repetitive task compared to baseline (average across all locations: pre: 268.0+/-165.9 kPa; post: 242.0+/-166.7 kPa), whereas no change in PPT over time was observed for the control group (320.1+/-162.1 kPa; post: 322.0+/-179.5 kPa). The results demonstrate that LBP alters the normal adaptation of lumbar erector spinae muscle activity to exercise, which occurs in the presence of exercise-induced hyperalgesia. Reduced variability of muscle activity may have important implications for the provocation and recurrence of LBP due to repetitive tasks.
AB  - Copyright © 2014 International Association for the Study of Pain. Published by Elsevier B.V. All rights reserved.
ES  - 1872-6623
IL  - 0304-3959
DI  - S0304-3959(14)00048-7
DO  - https://dx.doi.org/10.1016/j.pain.2014.01.027
PT  - Journal Article
ID  - 24502841 [pubmed]
ID  - S0304-3959(14)00048-7 [pii]
ID  - 10.1016/j.pain.2014.01.027 [doi]
PP  - ppublish
PH  - 2013/09/12 [received]
PH  - 2014/01/23 [revised]
PH  - 2014/01/28 [accepted]
LG  - English
EP  - 20140203
DP  - 2014 May
DC  - 20140415
EZ  - 2014/02/08 06:00
DA  - 2014/12/19 06:00
DT  - 2014/02/08 06:00
YR  - 2014
ED  - 20141218
RD  - 20140415
UP  - 20161215
XL  - http://ovidsp.ovid.com/ovidweb.cgi?T=JS&CSC=Y&NEWS=N&PAGE=fulltext&D=med8&AN=24502841
XL  - http://sfxeu07.hosted.exlibrisgroup.com/bham?sid=OVID:medline&id=pmid:24502841&id=doi:10.1016%2Fj.pain.2014.01.027&issn=0304-3959&isbn=&volume=155&issue=5&spage=944&pages=944-53&date=2014&title=Pain&atitle=Reduced+task-induced+variations+in+the+distribution+of+activity+across+back+muscle+regions+in+individuals+with+low+back+pain.&aulast=Falla&pid=%3Cauthor%3EFalla+D%3C%2Fauthor%3E%3CAN%3E24502841%3C%2FAN%3E%3CDT%3EJournal+Article%3C%2FDT%3E

<57. >
VN  - Ovid Technologies
DB  - Ovid MEDLINE(R)
UI  - 24477560
RO  - From MEDLINE, a database of the U.S. National Library of Medicine.
ST  - MEDLINE
AU  - Ahamed NU
AU  - Sundaraj K
AU  - Ahmad B
AU  - Rahman M
AU  - Ali MA
AU  - Islam MA
FA  - Ahamed, Nizam Uddin
FA  - Sundaraj, Kenneth
FA  - Ahmad, Badlishah
FA  - Rahman, Matiur
FA  - Ali, Md Asraf
FA  - Islam, Md Anamul
IN  - Ahamed, Nizam Uddin. AI-Rehab Research Group, Universiti Malaysia Perlis (UniMAP), Kampus Pauh Putra, 02600, Arau, Perlis, Malaysia, ahamed1557@hotmail.com.
TI  - Surface electromyographic analysis of the biceps brachii muscle of cricket bowlers during bowling.
SO  - Australasian Physical & Engineering Sciences in Medicine. 37(1):83-95, 2014 Mar
AS  - Australas Phys Eng Sci Med. 37(1):83-95, 2014 Mar
NJ  - Australasian physical & engineering sciences in medicine
PI  - Journal available in: Print-Electronic
PI  - Citation processed from: Internet
JC  - 9gh, 8208130
IO  - Australas Phys Eng Sci Med
SB  - Index Medicus
CP  - Netherlands
MH  - Adult
MH  - Analysis of Variance
MH  - Biomechanical Phenomena/ph [Physiology]
MH  - *Electromyography/mt [Methods]
MH  - Humans
MH  - *Muscle, Skeletal/ph [Physiology]
MH  - *Sports/ph [Physiology]
MH  - Young Adult
AB  - Cricket bowling generates forces with torques on the upper limb muscles and makes the biceps brachii (BB) muscle vulnerable to overuse injury. The aim of this study was to investigate whether there are differences in the amplitude of the EMG signal of the BB muscle during fast and spin delivery, during the seven phases of both types of bowling and the kinesiological interpretation of the bowling arm for muscle contraction mechanisms during bowling. A group of 16 male amateur bowlers participated in this study, among them 8 fast bowlers (FB) and 8 spin bowlers (SB). The root mean square (EMGRMS), the average sEMG (EMGAVG), the maximum peak amplitude (EMGpeak), and the variability of the signal were calculated using the coefficient of variance (EMGCV) from the BB muscle of each bowler (FB and SB) during each bowling phase. The results demonstrate that, (i) the BB muscle is more active during FB than during SB, (ii) the point of ball release and follow-through generated higher signals than the other five movements during both bowling categories, (iii) the BB muscle variability is higher during SB compared with FB, (iv) four statistically significant differences (p<0.05) found between the bowling phases in fast bowling and three in spin bowling, and (v) several arm mechanics occurred for muscle contraction. There are possible clinical significances from the outcomes; like, recurring dynamic contractions on BB muscle can facilitate to clarify the maximum occurrence of shoulder pain as well as biceps tendonitis those are medically observed in professional cricket bowlers, and treatment methods with specific injury prevention programmes should focus on the different bowling phases with the maximum muscle effect. Finally, these considerations will be of particular importance in assessing different physical therapy on bowler's muscle which can improve the ball delivery performance and stability of cricket bowlers.
ES  - 1879-5447
IL  - 0158-9938
DO  - https://dx.doi.org/10.1007/s13246-014-0245-1
PT  - Journal Article
ID  - 24477560 [pubmed]
ID  - 10.1007/s13246-014-0245-1 [doi]
PP  - ppublish
PH  - 2013/04/24 [received]
PH  - 2014/01/18 [accepted]
LG  - English
EP  - 20140130
DP  - 2014 Mar
DC  - 20140424
EZ  - 2014/01/31 06:00
DA  - 2015/04/04 06:00
DT  - 2014/01/31 06:00
YR  - 2014
ED  - 20150402
RD  - 20161021
UP  - 20161215
XL  - http://ovidsp.ovid.com/ovidweb.cgi?T=JS&CSC=Y&NEWS=N&PAGE=fulltext&D=med8&AN=24477560
XL  - http://sfxeu07.hosted.exlibrisgroup.com/bham?sid=OVID:medline&id=pmid:24477560&id=doi:10.1007%2Fs13246-014-0245-1&issn=0158-9938&isbn=&volume=37&issue=1&spage=83&pages=83-95&date=2014&title=Australasian+Physical+%26+Engineering+Sciences+in+Medicine&atitle=Surface+electromyographic+analysis+of+the+biceps+brachii+muscle+of+cricket+bowlers+during+bowling.&aulast=Ahamed&pid=%3Cauthor%3EAhamed+NU%3C%2Fauthor%3E%3CAN%3E24477560%3C%2FAN%3E%3CDT%3EJournal+Article%3C%2FDT%3E

<58. >
VN  - Ovid Technologies
DB  - Ovid MEDLINE(R)
UI  - 24453279
RO  - From MEDLINE, a database of the U.S. National Library of Medicine.
ST  - MEDLINE
AU  - Muceli S
AU  - Falla D
AU  - Farina D
FA  - Muceli, Silvia
FA  - Falla, Deborah
FA  - Farina, Dario
IN  - Muceli, Silvia. Department of Neurorehabilitation Engineering, Bernstein Focus Neurotechnology Gottingen, Bernstein Center for Computational Neuroscience, University Medical Center Gottingen, Georg-August University, Gottingen, Germany;
TI  - Reorganization of muscle synergies during multidirectional reaching in the horizontal plane with experimental muscle pain.
SO  - Journal of Neurophysiology. 111(8):1615-30, 2014 Apr
AS  - J Neurophysiol. 111(8):1615-30, 2014 Apr
NJ  - Journal of neurophysiology
PI  - Journal available in: Print-Electronic
PI  - Citation processed from: Internet
JC  - jc7, 0375404
IO  - J. Neurophysiol.
PM  - https://www.ncbi.nlm.nih.gov/pmc/articles/PMC4035779
SB  - Index Medicus
CP  - United States
MH  - Adult
MH  - Biomechanical Phenomena
MH  - Electromyography
MH  - Humans
MH  - Male
MH  - *Movement/ph [Physiology]
MH  - *Muscle, Skeletal/pp [Physiopathology]
MH  - Pain/ci [Chemically Induced]
MH  - *Pain/pp [Physiopathology]
MH  - *Upper Extremity/pp [Physiopathology]
KW  - experimental muscle pain;  muscle synergies;  reaching
AB  - Muscle pain induces a complex reorganization of the motor strategy which cannot be fully explained by current theories. We tested the hypothesis that the neural control of muscles during reaching in the presence of nociceptive input is determined by a reorganization of muscle synergies with respect to control conditions. Muscle pain was induced by injection of hypertonic saline into the anterior deltoid muscle of eight men. Electromyographic (EMG) signals were recorded from 12 upper limb muscles as subjects performed a reaching task before (baseline) and after the injection of hypertonic (pain) saline, and after the pain sensation vanished. The EMG envelopes were factorized in muscle synergies, and activation signals extracted for each condition. Nociceptive stimulation resulted in a complex muscle reorganization without changes in the kinematic output. The anterior deltoid muscle activity decreased in all subjects while the changes in other muscles were subject specific. Three synergies sufficed to describe the EMG patterns in each condition, suggesting that reaching movements remain modular in the presence of experimental pain. Muscle reorganization in all subjects was accompanied by a change in the activation signals compatible with a change in the central drive to muscles. One, two or three synergies were shared between the baseline and painful conditions, depending on the subject. These results indicate that nociceptive stimulation may induce a reorganization of modular control in reaching. We speculate that such reorganization may be due to the recruitment of synergies specific to the painful condition.
ES  - 1522-1598
IL  - 0022-3077
DI  - jn.00147.2013
DO  - https://dx.doi.org/10.1152/jn.00147.2013
PT  - Journal Article
PT  - Research Support, Non-U.S. Gov't
ID  - 24453279 [pubmed]
ID  - jn.00147.2013 [pii]
ID  - 10.1152/jn.00147.2013 [doi]
ID  - PMC4035779 [pmc]
PP  - ppublish
LG  - English
EP  - 20140122
DP  - 2014 Apr
DC  - 20140416
EZ  - 2014/01/24 06:00
DA  - 2014/12/15 06:00
DT  - 2014/01/24 06:00
YR  - 2014
ED  - 20141205
RD  - 20150515
UP  - 20161215
XL  - http://ovidsp.ovid.com/ovidweb.cgi?T=JS&CSC=Y&NEWS=N&PAGE=fulltext&D=med8&AN=24453279
XL  - http://sfxeu07.hosted.exlibrisgroup.com/bham?sid=OVID:medline&id=pmid:24453279&id=doi:10.1152%2Fjn.00147.2013&issn=0022-3077&isbn=&volume=111&issue=8&spage=1615&pages=1615-30&date=2014&title=Journal+of+Neurophysiology&atitle=Reorganization+of+muscle+synergies+during+multidirectional+reaching+in+the+horizontal+plane+with+experimental+muscle+pain.&aulast=Muceli&pid=%3Cauthor%3EMuceli+S%3C%2Fauthor%3E%3CAN%3E24453279%3C%2FAN%3E%3CDT%3EJournal+Article%3C%2FDT%3E

<59. >
VN  - Ovid Technologies
DB  - Ovid MEDLINE(R)
UI  - 24411694
RO  - From MEDLINE, a database of the U.S. National Library of Medicine.
ST  - MEDLINE
AU  - Hu B
AU  - Shan X
AU  - Zhou J
AU  - Ning X
FA  - Hu, Boyi
FA  - Shan, Xinhai
FA  - Zhou, Jie
FA  - Ning, Xiaopeng
IN  - Hu, Boyi. Department of Industrial and Management Systems Engineering, West Virginia University, Morgantown, WV 26506, USA. Electronic address: bohu@mix.wvu.edu.
IN  - Shan, Xinhai. College of Physical Education, Shandong Normal University, Jinan, Shandong 250014, China. Electronic address: xhshan_jn@aliyun.com.
IN  - Zhou, Jie. Department of Industrial and Management Systems Engineering, West Virginia University, Morgantown, WV 26506, USA. Electronic address: jizhou@mix.wvu.edu.
IN  - Ning, Xiaopeng. Department of Industrial and Management Systems Engineering, West Virginia University, Morgantown, WV 26506, USA. Electronic address: xiaopeng.ning@mail.wvu.edu.
TI  - The effects of stance width and foot posture on lumbar muscle flexion-relaxation phenomenon.
SO  - Clinical Biomechanics. 29(3):311-6, 2014 Mar
AS  - Clin Biomech. 29(3):311-6, 2014 Mar
NJ  - Clinical biomechanics (Bristol, Avon)
PI  - Journal available in: Print-Electronic
PI  - Citation processed from: Internet
JC  - 8611877, dgl
IO  - Clin Biomech (Bristol, Avon)
SB  - Index Medicus
CP  - England
MH  - Adult
MH  - Biomechanical Phenomena
MH  - Electromyography
MH  - *Foot/ph [Physiology]
MH  - Humans
MH  - *Low Back Pain/pp [Physiopathology]
MH  - Lumbar Vertebrae/ph [Physiology]
MH  - Lumbosacral Region
MH  - Male
MH  - *Muscle Contraction/ph [Physiology]
MH  - *Muscle Relaxation/ph [Physiology]
MH  - Muscle, Skeletal/ph [Physiology]
MH  - *Paraspinal Muscles/ph [Physiology]
MH  - *Posture/ph [Physiology]
MH  - Range of Motion, Articular/ph [Physiology]
KW  - Flexion-relaxation phenomenon;  Foot posture;  Low back pain;  Stance width
AB  - BACKGROUND: Characterizing the lumbar muscle flexion-relaxation phenomenon is a clinically relevant approach in understanding the neuromuscular alternations of low back pain patients. Previous studies have indicated that changes in stance posture could directly influence trunk kinematics and potentially change the lumbar tissue synergy. In this study, the effects of stance width and foot posture on the lumbar muscle relaxation responses during trunk flexion were investigated.
AB  - METHODS: Thirteen volunteers performed trunk flexion using three different stance widths and 'toe-forward' or 'toe-out' foot postures (six conditions in total). Lumbar muscle electromyography was collected from the L3 and L4 level paraspinals; meanwhile three magnetic motion sensors were placed over the S1, T12, and C7 vertebrae to track lumbar and trunk kinematics. The lumbar angle at which muscle activity diminished to a near resting level was recorded. At the systemic level, the boundary where the internal moment started to shift from active to passive tissues was identified.
AB  - FINDINGS: For the L3 paraspinals, the flexion relaxation lumbar angle reduced 1.3degree with the increase of stance width. When changed from 'toe-forward' to 'toe-out' foot posture, the flexion relaxation lumbar angle reduced 1.4degree and 1.1degree for the L3 and L4 paraspinals respectively. However, the active and passive lumbar tissue load shifting boundary was not affected.
AB  - INTERPRETATION: Findings of this study suggest that changes in stance width and foot posture altered the lumbar tissue load sharing mechanism. Therefore, in a clinical setting, it is critical to maintain consistent stance postures when examining the characteristics of lumbar tissue synergy.
AB  - Copyright © 2013 Elsevier Ltd. All rights reserved.
ES  - 1879-1271
IL  - 0268-0033
DI  - S0268-0033(13)00322-7
DO  - https://dx.doi.org/10.1016/j.clinbiomech.2013.12.009
PT  - Journal Article
ID  - 24411694 [pubmed]
ID  - S0268-0033(13)00322-7 [pii]
ID  - 10.1016/j.clinbiomech.2013.12.009 [doi]
PP  - ppublish
PH  - 2013/09/09 [received]
PH  - 2013/12/06 [revised]
PH  - 2013/12/09 [accepted]
LG  - English
EP  - 20131217
DP  - 2014 Mar
DC  - 20140317
EZ  - 2014/01/14 06:00
DA  - 2014/06/17 06:00
DT  - 2014/01/15 06:00
YR  - 2014
ED  - 20140616
RD  - 20140317
UP  - 20161215
XL  - http://ovidsp.ovid.com/ovidweb.cgi?T=JS&CSC=Y&NEWS=N&PAGE=fulltext&D=med8&AN=24411694
XL  - http://sfxeu07.hosted.exlibrisgroup.com/bham?sid=OVID:medline&id=pmid:24411694&id=doi:10.1016%2Fj.clinbiomech.2013.12.009&issn=0268-0033&isbn=&volume=29&issue=3&spage=311&pages=311-6&date=2014&title=Clinical+Biomechanics&atitle=The+effects+of+stance+width+and+foot+posture+on+lumbar+muscle+flexion-relaxation+phenomenon.&aulast=Hu&pid=%3Cauthor%3EHu+B%3C%2Fauthor%3E%3CAN%3E24411694%3C%2FAN%3E%3CDT%3EJournal+Article%3C%2FDT%3E

<60. >
VN  - Ovid Technologies
DB  - Ovid MEDLINE(R)
UI  - 24404882
RO  - From MEDLINE, a database of the U.S. National Library of Medicine.
ST  - MEDLINE
AU  - Huang MT
AU  - Lee HH
AU  - Lin CF
AU  - Tsai YJ
AU  - Liao JC
FA  - Huang, Ming-Tung
FA  - Lee, Hsing-Hsan
FA  - Lin, Cheng-Feng
FA  - Tsai, Yi-Ju
FA  - Liao, Jen-Chieh
IN  - Huang, Ming-Tung. a Department of Orthopedic , National Cheng Kung University Hospital , Tainan City , Taiwan.
TI  - How does knee pain affect trunk and knee motion during badminton forehand lunges?.
SO  - Journal of Sports Sciences. 32(7):690-700, 2014
AS  - J Sports Sci. 32(7):690-700, 2014
NJ  - Journal of sports sciences
PI  - Journal available in: Print-Electronic
PI  - Citation processed from: Internet
JC  - 8405364, kbt
IO  - J Sports Sci
SB  - Index Medicus
CP  - England
MH  - Adolescent
MH  - Adult
MH  - Biomechanical Phenomena
MH  - Case-Control Studies
MH  - Electromyography
MH  - Humans
MH  - *Knee/ph [Physiology]
MH  - *Knee Injuries/co [Complications]
MH  - *Knee Joint
MH  - Lower Extremity
MH  - *Movement/ph [Physiology]
MH  - Muscle Contraction
MH  - Muscle Strength
MH  - *Muscle, Skeletal/ph [Physiology]
MH  - Musculoskeletal Pain/et [Etiology]
MH  - *Musculoskeletal Pain
MH  - Paraspinal Muscles/ph [Physiology]
MH  - Posture
MH  - *Racquet Sports/ph [Physiology]
MH  - Task Performance and Analysis
MH  - Torso/ph [Physiology]
MH  - Weight-Bearing
MH  - Young Adult
AB  - Badminton requires extensive lower extremity movement and a precise coordination of the upper extremity and trunk movements. Accordingly, this study investigated motions of the trunk and the knee, control of dynamic stability and muscle activation patterns of individuals with and without knee pain. Seventeen participants with chronic knee pain and 17 healthy participants participated in the study and performed forehand forward and backward diagonal lunges. This study showed that those with knee pain exhibited smaller knee motions in frontal and horizontal planes during forward lunge but greater knee motions in sagittal plane during backward lunge. By contrast, in both tasks, the injured group showed a smaller value on the activation level of the paraspinal muscles in pre-impact phase, hip-shoulder separation angle, trunk forward inclination range and peak centre of mass (COM) velocity. Badminton players with knee pain adopt a more conservative movement pattern of the knee to minimise recurrence of knee pain. The healthy group exhibit better weight-shifting ability due to a greater control of the trunk and knee muscles. Training programmes for badminton players with knee pain should be designed to improve both the neuromuscular control and muscle strength of the core muscles and the knee extensor with focus on the backward lunge motion.
ES  - 1466-447X
IL  - 0264-0414
DO  - https://dx.doi.org/10.1080/02640414.2013.848998
PT  - Journal Article
ID  - 24404882 [pubmed]
ID  - 10.1080/02640414.2013.848998 [doi]
PP  - ppublish
LG  - English
EP  - 20140110
DP  - 2014
DC  - 20140227
EZ  - 2014/01/11 06:00
DA  - 2014/10/17 06:00
DT  - 2014/01/11 06:00
YR  - 2014
ED  - 20141016
RD  - 20140227
UP  - 20161215
XL  - http://ovidsp.ovid.com/ovidweb.cgi?T=JS&CSC=Y&NEWS=N&PAGE=fulltext&D=med8&AN=24404882
XL  - http://sfxeu07.hosted.exlibrisgroup.com/bham?sid=OVID:medline&id=pmid:24404882&id=doi:10.1080%2F02640414.2013.848998&issn=0264-0414&isbn=&volume=32&issue=7&spage=690&pages=690-700&date=2014&title=Journal+of+Sports+Sciences&atitle=How+does+knee+pain+affect+trunk+and+knee+motion+during+badminton+forehand+lunges%3F.&aulast=Huang&pid=%3Cauthor%3EHuang+MT%3C%2Fauthor%3E%3CAN%3E24404882%3C%2FAN%3E%3CDT%3EJournal+Article%3C%2FDT%3E

<61. >
VN  - Ovid Technologies
DB  - Ovid MEDLINE(R)
UI  - 24393147
RO  - From MEDLINE, a database of the U.S. National Library of Medicine.
ST  - MEDLINE
AU  - Iida T
AU  - Overgaard A
AU  - Komiyama O
AU  - Weibull A
AU  - Baad-Hansen L
AU  - Kawara M
AU  - Sundgren PC
AU  - List T
AU  - Svensson P
FA  - Iida, T
FA  - Overgaard, A
FA  - Komiyama, O
FA  - Weibull, A
FA  - Baad-Hansen, L
FA  - Kawara, M
FA  - Sundgren, P C
FA  - List, T
FA  - Svensson, P
IN  - Iida, T. Department of Oral Function and Rehabilitation, Nihon University School of Dentistry at Matsudo, Matsudo, Japan; Section of Clinical Oral Physiology, Department of Dentistry, Aarhus University, Aarhus, Denmark.
TI  - Analysis of brain and muscle activity during low-level tooth clenching--a feasibility study with a novel biting device.
SO  - Journal of Oral Rehabilitation. 41(2):93-100, 2014 Feb
AS  - J Oral Rehabil. 41(2):93-100, 2014 Feb
NJ  - Journal of oral rehabilitation
PI  - Journal available in: Print-Electronic
PI  - Citation processed from: Internet
JC  - 0433604, jie
IO  - J Oral Rehabil
SB  - Dental Journals
SB  - Index Medicus
CP  - England
MH  - Adult
MH  - Basal Ganglia/ph [Physiology]
MH  - *Bite Force
MH  - *Brain/ph [Physiology]
MH  - Cerebellum/ph [Physiology]
MH  - Electromyography/mt [Methods]
MH  - Feasibility Studies
MH  - Female
MH  - Humans
MH  - Magnetic Resonance Imaging/mt [Methods]
MH  - Male
MH  - *Masticatory Muscles/ph [Physiology]
MH  - Middle Aged
MH  - Motor Cortex/ph [Physiology]
MH  - Muscle Contraction/ph [Physiology]
KW  - brain activity;  bruxism;  functional magnetic resonance imaging;  tooth clenching
AB  - In electromyographic (EMG) and functional magnetic resonance imaging (fMRI) studies, muscle and brain activity was compared during low levels of tooth clenching using a novel biting device to control bite force. A total of 21 healthy subjects performed motor tasks, comprising tooth clenching at 5, 10 and 20 N. During all measurements, subjects kept the novel bite device between the anterior teeth during tooth clenching. The EMG study (n = 15) characterised jaw muscle activity for the three motor tasks and demonstrated significant differences in root mean square (RMS) EMG amplitude between 5-, 10- and 20-N tooth clenching (F = 46.21, P < 0.001). There were no differences in variability of muscle activity between the three tooth-clenching levels. In an fMRI pilot study (n = 6), statistical comparisons were used to identify brain regions with significant activation in the subtraction of baseline from 5- or 20-N tooth-clenching activity. 5- and 20-N tooth clenching significantly and bilaterally activated the sensorimotor cortex, supplementary motor area, cerebellum and basal ganglia (P < 0.05, corrected for multiple comparisons). However, activation of each brain region did not differ significantly between two tooth-clenching tasks. Based on these preliminary findings, we propose that the novel biting device may be useful in further fMRI studies on controlled jaw muscle activation patterns in different craniofacial pain conditions. In addition, our fMRI result suggests that there are no significant differences in brain activity within low levels of tooth clenching with controlled force.
AB  - Copyright © 2014 John Wiley & Sons Ltd.
ES  - 1365-2842
IL  - 0305-182X
DO  - https://dx.doi.org/10.1111/joor.12128
PT  - Journal Article
PT  - Research Support, Non-U.S. Gov't
ID  - 24393147 [pubmed]
ID  - 10.1111/joor.12128 [doi]
PP  - ppublish
PH  - 2013/12/05 [accepted]
LG  - English
EP  - 20140107
DP  - 2014 Feb
DC  - 20140515
EZ  - 2014/01/08 06:00
DA  - 2014/12/30 06:00
DT  - 2014/01/08 06:00
YR  - 2014
ED  - 20141229
RD  - 20140515
UP  - 20161215
XL  - http://ovidsp.ovid.com/ovidweb.cgi?T=JS&CSC=Y&NEWS=N&PAGE=fulltext&D=med8&AN=24393147
XL  - http://sfxeu07.hosted.exlibrisgroup.com/bham?sid=OVID:medline&id=pmid:24393147&id=doi:10.1111%2Fjoor.12128&issn=0305-182X&isbn=&volume=41&issue=2&spage=93&pages=93-100&date=2014&title=Journal+of+Oral+Rehabilitation&atitle=Analysis+of+brain+and+muscle+activity+during+low-level+tooth+clenching--a+feasibility+study+with+a+novel+biting+device.&aulast=Iida&pid=%3Cauthor%3EIida+T%3C%2Fauthor%3E%3CAN%3E24393147%3C%2FAN%3E%3CDT%3EJournal+Article%3C%2FDT%3E

<62. >
VN  - Ovid Technologies
DB  - Ovid MEDLINE(R)
UI  - 24189107
RO  - From MEDLINE, a database of the U.S. National Library of Medicine.
ST  - MEDLINE
AU  - Ge HY
AU  - Monterde S
AU  - Graven-Nielsen T
AU  - Arendt-Nielsen L
FA  - Ge, Hong-You
FA  - Monterde, Sonia
FA  - Graven-Nielsen, Thomas
FA  - Arendt-Nielsen, Lars
IN  - Ge, Hong-You. Laboratory for Musculoskeletal Pain and Motor Control, Center for Sensory-Motor Interaction, Department of Health Science and Technology, Aalborg University, Aalborg, Denmark. Electronic address: ghy@hst.aau.dk.
IN  - Monterde, Sonia. Rovira i Virgili University, Medicine and Surgery Department, REUS, Tarragona, Spain.
IN  - Graven-Nielsen, Thomas. Laboratory for Musculoskeletal Pain and Motor Control, Center for Sensory-Motor Interaction, Department of Health Science and Technology, Aalborg University, Aalborg, Denmark.
IN  - Arendt-Nielsen, Lars. Laboratory for Musculoskeletal Pain and Motor Control, Center for Sensory-Motor Interaction, Department of Health Science and Technology, Aalborg University, Aalborg, Denmark.
TI  - Latent myofascial trigger points are associated with an increased intramuscular electromyographic activity during synergistic muscle activation.
SO  - Journal of Pain. 15(2):181-7, 2014 Feb
AS  - J PAIN. 15(2):181-7, 2014 Feb
NJ  - The journal of pain : official journal of the American Pain Society
PI  - Journal available in: Print-Electronic
PI  - Citation processed from: Internet
JC  - 100898657
IO  - J Pain
SB  - Index Medicus
CP  - United States
MH  - Adult
MH  - Deltoid Muscle/pp [Physiopathology]
MH  - *Electromyography/mt [Methods]
MH  - Female
MH  - Humans
MH  - *Isometric Contraction/ph [Physiology]
MH  - Male
MH  - Movement/ph [Physiology]
MH  - *Myofascial Pain Syndromes/pp [Physiopathology]
MH  - Pain/pp [Physiopathology]
MH  - Pain Measurement
MH  - Pain, Referred/pp [Physiopathology]
MH  - Rest/ph [Physiology]
MH  - Shoulder/pp [Physiopathology]
MH  - Shoulder Pain/pp [Physiopathology]
MH  - *Superficial Back Muscles/pp [Physiopathology]
MH  - *Trigger Points/pp [Physiopathology]
KW  - Intramuscular electromyography;  isometric contraction;  motor control;  muscle synergy;  myofascial trigger points
AB  - UNLABELLED: The aim of this study was to evaluate intramuscular muscle activity from a latent myofascial trigger point (MTP) in a synergistic muscle during isometric muscle contraction. Intramuscular activity was recorded with an intramuscular electromyographic (EMG) needle inserted into a latent MTP or a non-MTP in the upper trapezius at rest and during isometric shoulder abduction at 90degree performed at 25% of maximum voluntary contraction in 15 healthy subjects. Surface EMG activities were recorded from the middle deltoid muscle and the upper, middle, and lower parts of the trapezius muscle. Maximal pain intensity and referred pain induced by EMG needle insertion and maximal pain intensity during contraction were recorded on a visual analog scale. The results showed that higher visual analog scale scores were observed following needle insertion and during muscle contraction for latent MTPs than non-MTPs (P < .01). The intramuscular EMG activity in the upper trapezius muscle was significantly higher at rest and during shoulder abduction at latent MTPs compared with non-MTPs (P < .001). This study provides evidence that latent MTPs are associated with increased intramuscular, but not surface, EMG amplitude of synergist activation. The increased amplitude of synergistic muscle activation may result in incoherent muscle activation pattern of synergists inducing spatial development of new MTPs and the progress to active MTPs.
AB  - PERSPECTIVE: This article presents evidence of increased intramuscular, but not surface, muscle activity of latent MTPs during synergistic muscle activation. This incoherent muscle activation pattern may overload muscle fibers in synergists during muscle contraction and may contribute to spatial pain propagation.
AB  - Copyright © 2014 American Pain Society. Published by Elsevier Inc. All rights reserved.
ES  - 1528-8447
IL  - 1526-5900
DI  - S1526-5900(13)01318-7
DO  - https://dx.doi.org/10.1016/j.jpain.2013.10.009
PT  - Journal Article
PT  - Randomized Controlled Trial
PT  - Research Support, Non-U.S. Gov't
ID  - 24189107 [pubmed]
ID  - S1526-5900(13)01318-7 [pii]
ID  - 10.1016/j.jpain.2013.10.009 [doi]
PP  - ppublish
PH  - 2013/09/12 [received]
PH  - 2013/10/15 [revised]
PH  - 2013/10/24 [accepted]
LG  - English
EP  - 20131102
DP  - 2014 Feb
DC  - 20140203
EZ  - 2013/11/06 06:00
DA  - 2014/10/16 06:00
DT  - 2013/11/06 06:00
YR  - 2014
ED  - 20141015
RD  - 20140203
UP  - 20161215
XL  - http://ovidsp.ovid.com/ovidweb.cgi?T=JS&CSC=Y&NEWS=N&PAGE=fulltext&D=med8&AN=24189107
XL  - http://sfxeu07.hosted.exlibrisgroup.com/bham?sid=OVID:medline&id=pmid:24189107&id=doi:10.1016%2Fj.jpain.2013.10.009&issn=1526-5900&isbn=&volume=15&issue=2&spage=181&pages=181-7&date=2014&title=Journal+of+Pain&atitle=Latent+myofascial+trigger+points+are+associated+with+an+increased+intramuscular+electromyographic+activity+during+synergistic+muscle+activation.&aulast=Ge&pid=%3Cauthor%3EGe+HY%3C%2Fauthor%3E%3CAN%3E24189107%3C%2FAN%3E%3CDT%3EJournal+Article%3C%2FDT%3E

<63. >
VN  - Ovid Technologies
DB  - Ovid MEDLINE(R)
UI  - 24132622
RO  - From MEDLINE, a database of the U.S. National Library of Medicine.
ST  - MEDLINE
AU  - Halvorsen M
AU  - Abbott A
AU  - Peolsson A
AU  - Dedering A
FA  - Halvorsen, Marie
FA  - Abbott, Allan
FA  - Peolsson, Anneli
FA  - Dedering, Asa
IN  - Halvorsen, Marie. Department of Physical Therapy, R1:07, Karolinska University Hospital, 17176, Stockholm, Sweden, marie.halvorsen@karolinska.se.
TI  - Endurance and fatigue characteristics in the neck muscles during sub-maximal isometric test in patients with cervical radiculopathy.
SO  - European Spine Journal. 23(3):590-8, 2014 Mar
AS  - Eur Spine J. 23(3):590-8, 2014 Mar
NJ  - European spine journal : official publication of the European Spine Society, the European Spinal Deformity Society, and the European Section of the Cervical Spine Research Society
PI  - Journal available in: Print-Electronic
PI  - Citation processed from: Internet
JC  - 9301980, b9y
IO  - Eur Spine J
PM  - https://www.ncbi.nlm.nih.gov/pmc/articles/PMC3940789
SB  - Index Medicus
CP  - Germany
MH  - Adult
MH  - Cervical Vertebrae
MH  - Electromyography
MH  - Female
MH  - Humans
MH  - Isometric Contraction/ph [Physiology]
MH  - Male
MH  - Middle Aged
MH  - *Muscle Fatigue/ph [Physiology]
MH  - *Neck Muscles/pp [Physiopathology]
MH  - Neck Pain/et [Etiology]
MH  - *Neck Pain/pp [Physiopathology]
MH  - Paraspinal Muscles/ph [Physiology]
MH  - Physical Endurance/ph [Physiology]
MH  - *Radiculopathy/pp [Physiopathology]
MH  - Self Report
AB  - PURPOSE: The aim of the study was to compare myoelectric manifestation in neck muscle endurance and fatigue characteristics during sub-maximal isometric endurance test in patients with cervical radiculopathy and asymptomatic subjects. An additional aim was to explore associations between primary neck muscle endurance, myoelectric fatigability, and self-rated levels of fatigue, pain and subjective health measurements in patients with cervical radiculopathy.
AB  - METHODS: Muscle fatigue in the ventral and dorsal neck muscles was assessed in patients with cervical radiculopathy and in an asymptomatic group during an isometric neck muscle endurance test in prone and supine. 46 patients and 34 asymptomatic subjects participated. Surface electromyography signals were recorded from the sternocleidomastoid, cervical paraspinal muscles and upper and middle trapezius bilaterally during the endurance test. Subjective health measurements were assessed with questionnaires.
AB  - RESULTS: The results showed altered neck muscle endurance in several of the muscles investigated with greater negative median frequency slope, greater variability, side imbalance, lower endurance time and higher experience of fatigue among the cervical radiculopathy patients compared with healthy subjects. Endurance times were significantly lower in both prone and in supine positions between the patients compared to asymptomatic subjects. During the neck muscle endurance test, fatigues in the upper trapezius muscles during the prone test and in the sternocleidomastoid muscles during the supine test were of more importance than self-perceived pain, fatigue, disability and kinesiophobia in predicting neck muscle endurance (NME).
AB  - CONCLUSION: NME testing in the primary neck muscles seems to be an important factor to take into consideration in rehabilitation.
ES  - 1432-0932
IL  - 0940-6719
DO  - https://dx.doi.org/10.1007/s00586-013-3060-6
PT  - Journal Article
PT  - Research Support, Non-U.S. Gov't
ID  - 24132622 [pubmed]
ID  - 10.1007/s00586-013-3060-6 [doi]
ID  - PMC3940789 [pmc]
PP  - ppublish
PH  - 2013/03/27 [received]
PH  - 2013/09/29 [accepted]
PH  - 2013/09/10 [revised]
LG  - English
EP  - 20131017
DP  - 2014 Mar
DC  - 20140304
EZ  - 2013/10/18 06:00
DA  - 2014/12/15 06:00
DT  - 2013/10/18 06:00
YR  - 2014
ED  - 20141124
RD  - 20150422
UP  - 20161215
XL  - http://ovidsp.ovid.com/ovidweb.cgi?T=JS&CSC=Y&NEWS=N&PAGE=fulltext&D=med8&AN=24132622
XL  - http://sfxeu07.hosted.exlibrisgroup.com/bham?sid=OVID:medline&id=pmid:24132622&id=doi:10.1007%2Fs00586-013-3060-6&issn=0940-6719&isbn=&volume=23&issue=3&spage=590&pages=590-8&date=2014&title=European+Spine+Journal&atitle=Endurance+and+fatigue+characteristics+in+the+neck+muscles+during+sub-maximal+isometric+test+in+patients+with+cervical+radiculopathy.&aulast=Halvorsen&pid=%3Cauthor%3EHalvorsen+M%3C%2Fauthor%3E%3CAN%3E24132622%3C%2FAN%3E%3CDT%3EJournal+Article%3C%2FDT%3E

<64. >
VN  - Ovid Technologies
DB  - Ovid MEDLINE(R)
UI  - 23948849
RO  - From MEDLINE, a database of the U.S. National Library of Medicine.
ST  - MEDLINE
AU  - Hedayati R
AU  - Kahrizi S
AU  - Parnianpour M
AU  - Bahrami F
AU  - Kazemnejad A
AU  - Mobini B
FA  - Hedayati, Rozita
FA  - Kahrizi, Sedighe
FA  - Parnianpour, Mohammad
FA  - Bahrami, Fariba
FA  - Kazemnejad, Anushiravan
FA  - Mobini, Bahram
IN  - Hedayati, Rozita. Physical Therapy Department ofTarbiat Modares University, Neuromuscular Rehabilitation Research Center, Semnan University of Medical Science, Semnan, Iran.
IN  - Kahrizi, Sedighe. Physical Therapy Department, Tarbiat Modares University, Tehran, Iran.
IN  - Parnianpour, Mohammad. Sharif University of Technology, Formation and Industrial Engineering of Hanyang University, Hanyang, Korea.
IN  - Bahrami, Fariba. School of Electrical and Computer Engineer, Tehran University, Tehran, Iran.
IN  - Kazemnejad, Anushiravan. Biostatistics Department, Tarbiat Modares University, Tehran, Iran.
IN  - Mobini, Bahram. Orthopedics Department, Tehran University, Tehran, Iran.
TI  - The study of the variability of anticipatory postural adjustments in patients with recurrent non-specific low back pain.
SO  - Journal of Back & Musculoskeletal Rehabilitation. 27(1):33-40, 2014
AS  - J Back Musculoskeletal Rehabil. 27(1):33-40, 2014
NJ  - Journal of back and musculoskeletal rehabilitation
PI  - Journal available in: Print
PI  - Citation processed from: Internet
JC  - 9201340
IO  - J Back Musculoskelet Rehabil
SB  - Index Medicus
CP  - Netherlands
MH  - *Abdominal Muscles/pp [Physiopathology]
MH  - Adult
MH  - Avoidance Learning/ph [Physiology]
MH  - Electromyography
MH  - Fear/ph [Physiology]
MH  - Female
MH  - Humans
MH  - *Low Back Pain/pp [Physiopathology]
MH  - Male
MH  - *Postural Balance
MH  - *Posture/ph [Physiology]
MH  - Young Adult
KW  - Variability;  disability;  fear-avoidance belief;  low back pain;  posture
AB  - BACKGROUND AND OBJECTIVES: Intrinsic variability is present in all actions, including repetitive tasks. The aim of this study was to evaluate the variability of anticipatory postural adjustments (APAs) of trunk muscles in participants with low back pain (LBP).
AB  - MATERIAL AND METHOD: The study included 21 participants with recurrent non-specific LBP (15 men, 6 women) and 21 healthy volunteers. Standard deviation of electromyographic activity of the external oblique (EO), transverse abdominis/internal oblique (TrA/IO), and erector spinae (ES) muscles onset relative to deltoid muscle onset was recorded in 75 rapid arm flexions, and the correlation with the participants' avoidance belief (the FABQ score) and disability (the Roland-Morris Questionnaire score) was statistically analyzed.
AB  - RESULTS: participants with LBP exhibited less variability in timing of APAs of the TrA/IO muscle compared with the control group (P=0.047). The timing of APAs of the TrA/IO muscle was significantly correlated with the FABQ score (P=0.006). There was no significant correlation between this variable and disability (P=0.09). Decrease in variability of the timing of APA of the EO (P=0.45) and ES (P=0.6) muscles was not significant.
AB  - CONCLUSION: The variability of the postural responses of participants with LBP decreased. Restoring variability in postural control responses might be a goal in rehabilitating these patients.
ES  - 1878-6324
IL  - 1053-8127
DI  - 02856783N5Q48065
DO  - https://dx.doi.org/10.3233/BMR-130416
PT  - Journal Article
PT  - Research Support, Non-U.S. Gov't
ID  - 23948849 [pubmed]
ID  - 02856783N5Q48065 [pii]
ID  - 10.3233/BMR-130416 [doi]
PP  - ppublish
LG  - English
DP  - 2014
DC  - 20140129
EZ  - 2013/08/17 06:00
DA  - 2014/09/25 06:00
DT  - 2013/08/21 06:00
YR  - 2014
ED  - 20140924
RD  - 20140129
UP  - 20161215
XL  - http://ovidsp.ovid.com/ovidweb.cgi?T=JS&CSC=Y&NEWS=N&PAGE=fulltext&D=med8&AN=23948849
XL  - http://sfxeu07.hosted.exlibrisgroup.com/bham?sid=OVID:medline&id=pmid:23948849&id=doi:10.3233%2FBMR-130416&issn=1053-8127&isbn=&volume=27&issue=1&spage=33&pages=33-40&date=2014&title=Journal+of+Back+%26+Musculoskeletal+Rehabilitation&atitle=The+study+of+the+variability+of+anticipatory+postural+adjustments+in+patients+with+recurrent+non-specific+low+back+pain.&aulast=Hedayati&pid=%3Cauthor%3EHedayati+R%3C%2Fauthor%3E%3CAN%3E23948849%3C%2FAN%3E%3CDT%3EJournal+Article%3C%2FDT%3E

<65. >
VN  - Ovid Technologies
DB  - Ovid MEDLINE(R)
UI  - 24399864
RO  - From MEDLINE, a database of the U.S. National Library of Medicine.
ST  - MEDLINE
AU  - Maggi L
AU  - Salerno F
AU  - Bragato C
AU  - Saredi S
AU  - Blasevich F
AU  - Maccagnano E
AU  - Pasanisi B
AU  - Danesino C
AU  - Mora M
AU  - Morandi L
FA  - Maggi, Lorenzo
FA  - Salerno, Franco
FA  - Bragato, Cinzia
FA  - Saredi, Simona
FA  - Blasevich, Flavia
FA  - Maccagnano, Elio
FA  - Pasanisi, Barbara
FA  - Danesino, Cesare
FA  - Mora, Marina
FA  - Morandi, Lucia
IN  - Maggi, Lorenzo. Muscle Pathology and Neuroimmunology Unit, Foundation IRCCS Neurological Institute "C. Besta", Milan, Italy;
IN  - Salerno, Franco. Muscle Pathology and Neuroimmunology Unit, Foundation IRCCS Neurological Institute "C. Besta", Milan, Italy;
IN  - Bragato, Cinzia. Muscle Pathology and Neuroimmunology Unit, Foundation IRCCS Neurological Institute "C. Besta", Milan, Italy;
IN  - Saredi, Simona. Muscle Pathology and Neuroimmunology Unit, Foundation IRCCS Neurological Institute "C. Besta", Milan, Italy;
IN  - Blasevich, Flavia. Muscle Pathology and Neuroimmunology Unit, Foundation IRCCS Neurological Institute "C. Besta", Milan, Italy;
IN  - Maccagnano, Elio. Neuroradiology Unit, Foundation IRCCS Neurological Institute "C. Besta", Milan, Italy;
IN  - Pasanisi, Barbara. Muscle Pathology and Neuroimmunology Unit, Foundation IRCCS Neurological Institute "C. Besta", Milan, Italy;
IN  - Danesino, Cesare. Institute of Medical Genetics, University of Pavia, Italy.
IN  - Mora, Marina. Muscle Pathology and Neuroimmunology Unit, Foundation IRCCS Neurological Institute "C. Besta", Milan, Italy;
IN  - Morandi, Lucia. Muscle Pathology and Neuroimmunology Unit, Foundation IRCCS Neurological Institute "C. Besta", Milan, Italy;
TI  - Familial adult-onset Pompe disease associated with unusual clinical and histological features.
SO  - Acta Myologica. 32(2):85-90, 2013 Oct
AS  - Acta Myol. 32(2):85-90, 2013 Oct
NJ  - Acta myologica : myopathies and cardiomyopathies : official journal of the Mediterranean Society of Myology
PI  - Journal available in: Print
PI  - Citation processed from: Print
JC  - 9811169
IO  - Acta Myol
PM  - https://www.ncbi.nlm.nih.gov/pmc/articles/PMC3866895
SB  - Index Medicus
CP  - Italy
MH  - Age of Onset
MH  - Biopsy
MH  - Deglutition Disorders/di [Diagnosis]
MH  - Deglutition Disorders/et [Etiology]
MH  - *Deglutition Disorders
MH  - Diagnosis, Differential
MH  - Electromyography/mt [Methods]
MH  - *Enzyme Replacement Therapy/mt [Methods]
MH  - Female
MH  - Glycogen Storage Disease Type II/co [Complications]
MH  - Glycogen Storage Disease Type II/di [Diagnosis]
MH  - Glycogen Storage Disease Type II/ep [Epidemiology]
MH  - Glycogen Storage Disease Type II/pp [Physiopathology]
MH  - *Glycogen Storage Disease Type II
MH  - Humans
MH  - Magnetic Resonance Imaging/mt [Methods]
MH  - Male
MH  - Microscopy, Electron/mt [Methods]
MH  - Middle Aged
MH  - Muscle Weakness/et [Etiology]
MH  - Muscle Weakness/pa [Pathology]
MH  - Muscle Weakness/pp [Physiopathology]
MH  - *Muscle Weakness
MH  - Neurologic Examination/mt [Methods]
MH  - Severity of Illness Index
MH  - Siblings
MH  - Tongue Diseases/di [Diagnosis]
MH  - Tongue Diseases/et [Etiology]
MH  - Tongue Diseases/pp [Physiopathology]
MH  - *Tongue Diseases
MH  - Treatment Outcome
KW  - Pompe disease;  bulbar symptoms;  globular inclusions
AB  - The adult-onset form of Pompe disease had a wide clinical spectrum, ranging from asymptomatic patients with increased CK to muscle cramps and pain syndrome or rigid-spine syndrome. In addition clinical severity and disease progression are greatly variable. We report on a family with 3 siblings characterized by an unusual adult-onset Pompe disease including dysphagia and weakness of tongue, axial and limb-girdle muscles, in association with atypical globular inclusions in muscle fibres. Our study confirms the great clinical and histological variability of adult-onset Pompe disease and further supports the need of careful evaluation of bulbar function in patients affected by this pathology.
IS  - 1128-2460
IL  - 1128-2460
PT  - Case Reports
PT  - Journal Article
ID  - 24399864 [pubmed]
ID  - PMC3866895 [pmc]
PP  - ppublish
LG  - English
DP  - 2013 Oct
DC  - 20140108
EZ  - 2014/01/09 06:00
DA  - 2014/02/22 06:00
DT  - 2014/01/09 06:00
YR  - 2013
ED  - 20140221
RD  - 20161021
UP  - 20161215
XL  - http://ovidsp.ovid.com/ovidweb.cgi?T=JS&CSC=Y&NEWS=N&PAGE=fulltext&D=med8&AN=24399864
XL  - http://sfxeu07.hosted.exlibrisgroup.com/bham?sid=OVID:medline&id=pmid:24399864&id=doi:&issn=1128-2460&isbn=&volume=32&issue=2&spage=85&pages=85-90&date=2013&title=Acta+Myologica&atitle=Familial+adult-onset+Pompe+disease+associated+with+unusual+clinical+and+histological+features.&aulast=Maggi&pid=%3Cauthor%3EMaggi+L%3C%2Fauthor%3E%3CAN%3E24399864%3C%2FAN%3E%3CDT%3ECase+Reports%3C%2FDT%3E

<66. >
VN  - Ovid Technologies
DB  - Ovid MEDLINE(R)
UI  - 24175611
RO  - From MEDLINE, a database of the U.S. National Library of Medicine.
ST  - MEDLINE
AU  - Willy RW
AU  - Davis IS
FA  - Willy, Richard W
FA  - Davis, Irene S
IN  - Willy, Richard W. Department of Physical Therapy, East Carolina University, Greenville, NC.
TI  - Varied response to mirror gait retraining of gluteus medius control, hip kinematics, pain, and function in 2 female runners with patellofemoral pain.
SO  - Journal of Orthopaedic & Sports Physical Therapy. 43(12):864-74, 2013 Dec
AS  - J Orthop Sports Phys Ther. 43(12):864-74, 2013 Dec
NJ  - The Journal of orthopaedic and sports physical therapy
PI  - Journal available in: Print-Electronic
PI  - Citation processed from: Internet
JC  - 7908150, brm
IO  - J Orthop Sports Phys Ther
SB  - Index Medicus
CP  - United States
MH  - Biomechanical Phenomena
MH  - *Exercise Therapy
MH  - Female
MH  - *Gait
MH  - Hip Joint/ph [Physiology]
MH  - Humans
MH  - Muscle, Skeletal/ph [Physiology]
MH  - *Patellofemoral Pain Syndrome/th [Therapy]
MH  - Recovery of Function
MH  - *Running/ph [Physiology]
MH  - Young Adult
AB  - STUDY DESIGN: Case report.
AB  - BACKGROUND: The underlying mechanism of the changes in running mechanics after gait retraining is presently unknown. This case report assesses changes in muscle coordination and kinematics during treadmill running and step ascent in 2 female runners with patellofemoral pain after mirror gait retraining.
AB  - CASE DESCRIPTION: Two female runners with chronic patellofemoral pain underwent 8 sessions of mirror gait retraining during treadmill running. Subjective measures and hip abductor strength were recorded at baseline and after the retraining phase. Changes in hip mechanics and electromyography data of the gluteus medius during treadmill running and step ascent were also assessed.
AB  - OUTCOMES: Both runners reported improvements in pain and function that were maintained for at least 3 months. During running, peak contralateral pelvic drop (baseline-postretraining difference: runner 1, 2.6degree less; runner 2, 1.7degree less) and peak hip adduction (baseline-postretraining difference: runner 1, 5.2degree less; runner 2, 6.3degree less) were reduced after retraining. Kinematic reductions accompanied earlier activation of the gluteus medius relative to foot strike (baseline-postretraining difference: runner 1, 12.6 milliseconds earlier; runner 2, 37.3 milliseconds earlier) and longer duration of gluteus medius activity (runner 1, 55.8 milliseconds longer; runner 2, 44.4 milliseconds longer). Runner 1 transferred reduced contralateral pelvic drop to step ascent, whereas runner 2 did not (contralateral pelvic drop baseline-postretraining difference: runner 1, 3.6degree less; runner 2, 1.5degree more; hip adduction baseline-postretraining difference: runner 1, 3.0degree less; runner 2, 0.5degree more). Both runners demonstrated earlier onset of gluteus medius activity during step ascent (baseline-postretraining difference: runner 1, 48.0 milliseconds earlier; runner 2, 28.3 milliseconds earlier), but only runner 1 demonstrated longer activation duration (runner 1, 25.0 milliseconds longer; runner 2, 69.4 milliseconds shorter).
AB  - DISCUSSION: While changes in hip mechanics and gluteus medius activity during running were consistent with those noted during step ascent for runner 1, runner 2 failed to demonstrate similar consistency between the tasks. Earlier onset and longer duration of gluteus medius activity may have been necessary to alter step mechanics for runner 2.
AB  - LEVEL OF EVIDENCE: Therapy, level 4.
ES  - 1938-1344
IL  - 0190-6011
DO  - https://dx.doi.org/10.2519/jospt.2013.4516
PT  - Case Reports
PT  - Journal Article
PT  - Research Support, N.I.H., Extramural
PT  - Research Support, U.S. Gov't, Non-P.H.S.
ID  - 24175611 [pubmed]
ID  - 10.2519/jospt.2013.4516 [doi]
PP  - ppublish
GI  - No: 1 S10 RR022396
      Organization: (RR) *NCRR NIH HHS*
      Country: United States
LG  - English
EP  - 20131030
DP  - 2013 Dec
DC  - 20131202
EZ  - 2013/11/02 06:00
DA  - 2014/08/26 06:00
DT  - 2013/11/02 06:00
YR  - 2013
ED  - 20140822
RD  - 20131202
UP  - 20161215
XL  - http://ovidsp.ovid.com/ovidweb.cgi?T=JS&CSC=Y&NEWS=N&PAGE=fulltext&D=med8&AN=24175611
XL  - http://sfxeu07.hosted.exlibrisgroup.com/bham?sid=OVID:medline&id=pmid:24175611&id=doi:10.2519%2Fjospt.2013.4516&issn=0190-6011&isbn=&volume=43&issue=12&spage=864&pages=864-74&date=2013&title=Journal+of+Orthopaedic+%26+Sports+Physical+Therapy&atitle=Varied+response+to+mirror+gait+retraining+of+gluteus+medius+control%2C+hip+kinematics%2C+pain%2C+and+function+in+2+female+runners+with+patellofemoral+pain.&aulast=Willy&pid=%3Cauthor%3EWilly+RW%3C%2Fauthor%3E%3CAN%3E24175611%3C%2FAN%3E%3CDT%3ECase+Reports%3C%2FDT%3E

<67. >
VN  - Ovid Technologies
DB  - Ovid MEDLINE(R)
UI  - 24080287
RO  - From MEDLINE, a database of the U.S. National Library of Medicine.
ST  - MEDLINE
AU  - Nelson-Wong E
AU  - Poupore K
AU  - Ingvalson S
AU  - Dehmer K
AU  - Piatte A
AU  - Alexander S
AU  - Gallant P
AU  - McClenahan B
AU  - Davis AM
FA  - Nelson-Wong, E
FA  - Poupore, K
FA  - Ingvalson, S
FA  - Dehmer, K
FA  - Piatte, A
FA  - Alexander, S
FA  - Gallant, P
FA  - McClenahan, B
FA  - Davis, A M
IN  - Nelson-Wong, E. Regis University School of Physical Therapy, Denver, CO, United States. Electronic address: enelsonw@regis.edu.
TI  - Neuromuscular strategies for lumbopelvic control during frontal and sagittal plane movement challenges differ between people with and without low back pain.
SO  - Journal of Electromyography & Kinesiology. 23(6):1317-24, 2013 Dec
AS  - J Electromyogr Kinesiol. 23(6):1317-24, 2013 Dec
NJ  - Journal of electromyography and kinesiology : official journal of the International Society of Electrophysiological Kinesiology
PI  - Journal available in: Print-Electronic
PI  - Citation processed from: Internet
JC  - 9109125
IO  - J Electromyogr Kinesiol
SB  - Index Medicus
CP  - England
MH  - Adolescent
MH  - Adult
MH  - Aged
MH  - *Ataxia/pp [Physiopathology]
MH  - Electromyography
MH  - Female
MH  - Hip/pp [Physiopathology]
MH  - Humans
MH  - Leg/ph [Physiology]
MH  - *Low Back Pain/pp [Physiopathology]
MH  - Male
MH  - Middle Aged
MH  - Motion
MH  - *Movement/ph [Physiology]
MH  - *Muscle, Skeletal/ph [Physiology]
MH  - Torso/pp [Physiopathology]
MH  - Young Adult
KW  - Active hip abduction test;  Active straight leg raise test;  Low back pain;  Lumbopelvic control;  Muscle activation
AB  - Observation-based assessments of movement are a standard component in clinical assessment of patients with non-specific low back pain. While aberrant motion patterns can be detected visually, clinicians are unable to assess underlying neuromuscular strategies during these tests. The purpose of this study was to compare coordination of the trunk and hip muscles during 2 commonly used assessments for lumbopelvic control in people with low back pain (LBP) and matched control subjects. Electromyography was recorded from hip and trunk muscles of 34 participants (17 with LBP) during performance of the Active Hip Abduction (AHAbd) and Active Straight Leg Raise (ASLR) tests. Relative muscle timing was calculated using cross-correlation. Participants with LBP demonstrated a variable strategy, while control subjects used a consistent proximal to distal activation strategy during both frontal and sagittal plane movements. Findings from this study provide insight into underlying neuromuscular control during commonly used assessment tests for patients with LBP that may help to guide targeted intervention approaches. 
AB  - Copyright © 2013 Elsevier Ltd. All rights reserved.
ES  - 1873-5711
IL  - 1050-6411
DI  - S1050-6411(13)00218-6
DO  - https://dx.doi.org/10.1016/j.jelekin.2013.08.011
PT  - Comparative Study
PT  - Controlled Clinical Trial
PT  - Journal Article
PT  - Research Support, Non-U.S. Gov't
ID  - 24080287 [pubmed]
ID  - S1050-6411(13)00218-6 [pii]
ID  - 10.1016/j.jelekin.2013.08.011 [doi]
PP  - ppublish
PH  - 2013/07/02 [received]
PH  - 2013/08/12 [revised]
PH  - 2013/08/28 [accepted]
LG  - English
EP  - 20130914
DP  - 2013 Dec
DC  - 20131113
EZ  - 2013/10/02 06:00
DA  - 2014/07/06 06:00
DT  - 2013/10/02 06:00
YR  - 2013
ED  - 20140702
RD  - 20131113
UP  - 20161215
XL  - http://ovidsp.ovid.com/ovidweb.cgi?T=JS&CSC=Y&NEWS=N&PAGE=fulltext&D=med8&AN=24080287
XL  - http://sfxeu07.hosted.exlibrisgroup.com/bham?sid=OVID:medline&id=pmid:24080287&id=doi:10.1016%2Fj.jelekin.2013.08.011&issn=1050-6411&isbn=&volume=23&issue=6&spage=1317&pages=1317-24&date=2013&title=Journal+of+Electromyography+%26+Kinesiology&atitle=Neuromuscular+strategies+for+lumbopelvic+control+during+frontal+and+sagittal+plane+movement+challenges+differ+between+people+with+and+without+low+back+pain.&aulast=Nelson-Wong&pid=%3Cauthor%3ENelson-Wong+E%3C%2Fauthor%3E%3CAN%3E24080287%3C%2FAN%3E%3CDT%3EComparative+Study%3C%2FDT%3E

<68. >
VN  - Ovid Technologies
DB  - Ovid MEDLINE(R)
UI  - 23935984
RO  - From MEDLINE, a database of the U.S. National Library of Medicine.
ST  - MEDLINE
AU  - Kawashima N
AU  - Mita T
AU  - Yoshikawa M
FA  - Kawashima, Noritaka
FA  - Mita, Tomoki
FA  - Yoshikawa, Masahiro
IN  - Kawashima, Noritaka. Department of Rehabilitation for the Movement Functions, Research Institute, National Rehabilitation Center for Persons with Disability, Tokorozawa, Saitama, Japan. kawashima-noritaka@rehab.go.jp
TI  - Inter-individual difference in the effect of mirror reflection-induced visual feedback on phantom limb awareness in forearm amputees.
SO  - PLoS ONE [Electronic Resource]. 8(7):e69324, 2013
AS  - PLoS ONE. 8(7):e69324, 2013
NJ  - PloS one
PI  - Journal available in: Electronic-Print
PI  - Citation processed from: Internet
JC  - 101285081
IO  - PLoS ONE
PM  - https://www.ncbi.nlm.nih.gov/pmc/articles/PMC3723857
SB  - Index Medicus
CP  - United States
MH  - Adult
MH  - Aged
MH  - *Amputees/px [Psychology]
MH  - Amputees/rh [Rehabilitation]
MH  - *Awareness
MH  - Electromyography
MH  - *Forearm/pp [Physiopathology]
MH  - Forearm/su [Surgery]
MH  - Functional Laterality
MH  - Humans
MH  - *Kinesthesis
MH  - Middle Aged
MH  - Muscle, Skeletal/ph [Physiology]
MH  - Pain
MH  - *Pattern Recognition, Visual
MH  - Phantom Limb/pp [Physiopathology]
MH  - *Phantom Limb/px [Psychology]
MH  - Phantom Limb/rh [Rehabilitation]
MH  - Range of Motion, Articular
MH  - Wrist Joint/ph [Physiology]
AB  - OBJECTIVE: To test whether the phantom limb awareness could be altered by observing mirror reflection-induced visual feedback (MVF) in unilateral forearm amputees.
AB  - METHODS: Ten unilateral forearm amputees were asked to perform bilateral (intact and phantom) synchronous wrist motions with and without MVF. During wrist motion, electromyographic activities in the extensor digitorum longus (EDL) and flexor carpi radialis muscles (FCR) were recorded with bipolar electrodes. Degree of wrist range of motion (ROM) was also recorded by electrogoniometry attached to the wrist joint of intact side. Subjects were asked to answer the degree of attainment of phantom limb motion using a visual analog scale (VAS: ranging from 0 (hard) to 10 (easy)).
AB  - RESULTS: VAS and ROM were significantly increased by utilizing MVF, and the extent of an enhancement of the VAS and wrist ROM was positively correlated (r = 0.72, p<0.05). Although FCR EMG activity also showed significant enhancement by MVF, this was not correlated with the changes of VAS and ROM. Interestingly, while we found negative correlation between EDL EMG activity and wrist ROM, MVF generally affected to be increasing both EDL EMG and ROM.
AB  - CONCLUSIONS: Although there was larger extent of variability in the effect of MVF on phantom limb awareness, MVF has a potential to enhance phantom limb awareness, in case those who has a difficulty for the phantom limb motion. The present result suggests that the motor command to the missing limb can be re-activated by an appropriate therapeutic strategy such as mirror therapy.
ES  - 1932-6203
IL  - 1932-6203
DI  - PONE-D-13-08432
DO  - https://dx.doi.org/10.1371/journal.pone.0069324
PT  - Journal Article
PT  - Research Support, Non-U.S. Gov't
ID  - 23935984 [pubmed]
ID  - 10.1371/journal.pone.0069324 [doi]
ID  - PONE-D-13-08432 [pii]
ID  - PMC3723857 [pmc]
PP  - epublish
PH  - 2013/02/26 [received]
PH  - 2013/06/09 [accepted]
LG  - English
EP  - 20130725
DP  - 2013
DC  - 20130812
EZ  - 2013/08/13 06:00
DA  - 2014/03/07 06:00
DT  - 2013/08/13 06:00
YR  - 2013
ED  - 20140305
RD  - 20150423
UP  - 20161215
XL  - http://ovidsp.ovid.com/ovidweb.cgi?T=JS&CSC=Y&NEWS=N&PAGE=fulltext&D=med8&AN=23935984
XL  - http://sfxeu07.hosted.exlibrisgroup.com/bham?sid=OVID:medline&id=pmid:23935984&id=doi:10.1371%2Fjournal.pone.0069324&issn=1932-6203&isbn=&volume=8&issue=7&spage=e69324&pages=e69324&date=2013&title=PLoS+ONE+%5BElectronic+Resource%5D&atitle=Inter-individual+difference+in+the+effect+of+mirror+reflection-induced+visual+feedback+on+phantom+limb+awareness+in+forearm+amputees.&aulast=Kawashima&pid=%3Cauthor%3EKawashima+N%3C%2Fauthor%3E%3CAN%3E23935984%3C%2FAN%3E%3CDT%3EJournal+Article%3C%2FDT%3E

<69. >
VN  - Ovid Technologies
DB  - Ovid MEDLINE(R)
UI  - 23633621
RO  - From MEDLINE, a database of the U.S. National Library of Medicine.
ST  - MEDLINE
AU  - Whittaker JL
AU  - McLean L
AU  - Hodder J
AU  - Warner MB
AU  - Stokes MJ
FA  - Whittaker, Jackie L
FA  - McLean, Linda
FA  - Hodder, Joanne
FA  - Warner, Martin B
FA  - Stokes, Maria J
IN  - Whittaker, Jackie L. University of Calgary, Calgary, Alberta, Canada. j.whittaker@ucalgary.ca
TI  - Association between changes in electromyographic signal amplitude and abdominal muscle thickness in individuals with and without lumbopelvic pain.
SO  - Journal of Orthopaedic & Sports Physical Therapy. 43(7):466-77, 2013
AS  - J Orthop Sports Phys Ther. 43(7):466-77, 2013
NJ  - The Journal of orthopaedic and sports physical therapy
PI  - Journal available in: Print-Electronic
PI  - Citation processed from: Internet
JC  - 7908150, brm
IO  - J Orthop Sports Phys Ther
SB  - Index Medicus
CP  - United States
MH  - Abdominal Muscles/dg [Diagnostic Imaging]
MH  - *Abdominal Muscles/ph [Physiology]
MH  - Adolescent
MH  - Adult
MH  - Case-Control Studies
MH  - *Electromyography
MH  - Female
MH  - Humans
MH  - Linear Models
MH  - Low Back Pain/pp [Physiopathology]
MH  - Male
MH  - Middle Aged
MH  - Pelvic Pain/pp [Physiopathology]
MH  - Ultrasonography
MH  - Young Adult
AB  - STUDY DESIGN: Validation study.
AB  - OBJECTIVES: To investigate the association between changes in electromyographic (EMG) signal amplitude and sonographic measures of muscle thickness of 4 abdominal muscles, during 2 clinical tests, in adults with and without lumbopelvic pain.
AB  - BACKGROUND: There is a trend in rehabilitation to use ultrasound imaging (USI) to determine the extent of abdominal muscle contraction. However, the literature investigating the relationship between abdominal muscle thickness change and level of activation is inconclusive and has not included clinically relevant tasks.
AB  - METHODS: Simultaneous recording from fine-wire EMG and USI was performed for 4 abdominal muscles, in 7 adults with lumbopelvic pain (mean +/- SD age, 29.7 +/- 12.0 years) and 7 adults without lumbopelvic pain (32.0 +/- 10.6 years), during an active straight leg raise (ASLR) test and an abdominal drawing-in maneuver (ADIM). Cross-correlation functions and linear regression analyses were used to describe the relationship between the 2 measures. Analyses of variance were used to compare individuals with and without lumbopelvic pain, with an alpha set at .05.
AB  - RESULTS: Across all muscles, peak cross-correlation values were low (ASLR, r = 0.28 +/- 0.09; ADIM, r = 0.35 +/- 0.11), and there was large variability in associated time lags (ASLR, tau = 0.69 +/- 2.56 seconds; ADIM, tau = 0.53 +/- 3.75 seconds). Regression analyses did not detect a systematic pattern of association between EMG signal amplitude and USI measurements, and analyses of variance revealed no differences between cohorts.
AB  - CONCLUSION: These results suggest a weak relationship between EMG amplitude and abdominal muscle thickness change measured with USI during the ADIM and ASLR, and raise questions about thickness change derived from USI as a measure of muscular activity for the abdominal musculature.
ES  - 1938-1344
IL  - 0190-6011
DI  - 2887
DO  - https://dx.doi.org/10.2519/jospt.2013.4440
PT  - Clinical Trial
PT  - Journal Article
PT  - Research Support, Non-U.S. Gov't
PT  - Validation Studies
ID  - 23633621 [pubmed]
ID  - 2887 [pii]
ID  - 10.2519/jospt.2013.4440 [doi]
PP  - ppublish
LG  - English
EP  - 20130430
DP  - 2013
DC  - 20130701
EZ  - 2013/05/02 06:00
DA  - 2014/03/07 06:00
DT  - 2013/05/02 06:00
YR  - 2013
ED  - 20140305
RD  - 20161125
UP  - 20161215
XL  - http://ovidsp.ovid.com/ovidweb.cgi?T=JS&CSC=Y&NEWS=N&PAGE=fulltext&D=med8&AN=23633621
XL  - http://sfxeu07.hosted.exlibrisgroup.com/bham?sid=OVID:medline&id=pmid:23633621&id=doi:10.2519%2Fjospt.2013.4440&issn=0190-6011&isbn=&volume=43&issue=7&spage=466&pages=466-77&date=2013&title=Journal+of+Orthopaedic+%26+Sports+Physical+Therapy&atitle=Association+between+changes+in+electromyographic+signal+amplitude+and+abdominal+muscle+thickness+in+individuals+with+and+without+lumbopelvic+pain.&aulast=Whittaker&pid=%3Cauthor%3EWhittaker+JL%3C%2Fauthor%3E%3CAN%3E23633621%3C%2FAN%3E%3CDT%3EClinical+Trial%3C%2FDT%3E

<70. >
VN  - Ovid Technologies
DB  - Ovid MEDLINE(R)
UI  - 23632370
RO  - From MEDLINE, a database of the U.S. National Library of Medicine.
ST  - MEDLINE
AU  - Mika A
AU  - Clark BC
AU  - Oleksy L
FA  - Mika, Anna
FA  - Clark, Brian C
FA  - Oleksy, Lukasz
IN  - Mika, Anna. Department of Clinical Rehabilitation, University School of Physical Education in Krakow, Al. Jana Pawla II 78, 31-571 Krakow, Poland. Electronic address: anna.mika@awf.krakow.pl.
TI  - The influence of high and low heeled shoes on EMG timing characteristics of the lumbar and hip extensor complex during trunk forward flexion and return task.
SO  - Manual Therapy. 18(6):506-11, 2013 Dec
AS  - Manual Ther. 18(6):506-11, 2013 Dec
NJ  - Manual therapy
PI  - Journal available in: Print-Electronic
PI  - Citation processed from: Internet
JC  - 9610924, dh3
IO  - Man Ther
SB  - Index Medicus
CP  - Scotland
MH  - Adult
MH  - Back Muscles/ph [Physiology]
MH  - Biomechanical Phenomena/ph [Physiology]
MH  - *Body Height/ph [Physiology]
MH  - Electromyography
MH  - Female
MH  - *Hip Joint/ph [Physiology]
MH  - Humans
MH  - *Lumbosacral Region/ph [Physiology]
MH  - *Muscle, Skeletal/ph [Physiology]
MH  - *Posture/ph [Physiology]
MH  - Range of Motion, Articular/ph [Physiology]
MH  - *Shoes
KW  - Heel shoes;  Lumbar spine;  Pelvic crossed syndromes;  Surface electromyography
AB  - BACKGROUND: Recent studies suggest that wearing high-heel shoes increases the risk of developing certain musculoskeletal pain conditions. In this study we sought to examine whether heel height alters lumbar and hip extensor muscle timing characteristics during a standardized trunk flexion task.
AB  - METHODS: Thirty-one young, healthy women (22-27 years; 168.6 +/- 5.1 cm; 57.1 +/- 11.8 kg) participated in this study. Lumbar erector spinae (ES), gluteus maximus (GM), and biceps femoris (BF) electromyographic (EMG) signals were recorded during a trunk flexion task where subjects were instructed to flex their trunk in the sagittal plane and then return to a neutral posture. The task was repeated under three footwear conditions: while wearing no footwear, while wearing shoes with 4-cm heels, and while wearing shoes with 10-cm heels. EMG onset and offset times, as well as EMG duration, were calculated for each muscle and compared across conditions.
AB  - RESULTS: We observed a significantly earlier onset of the ES EMG activity (1.36 +/- 0.61 vs. 1.56 +/- 0.67 s), and significantly delayed onset of the GM EMG activity (1.72 +/- 0.66 vs. 1.28 +/- 0.58 s) during the flexion phase of movement in the 10-cm heeled compared to the no footwear condition. The GM muscle also exhibited an earlier offset time in the 10-cm heel condition compared to the no footwear condition during the flexion movement (2.57 +/- 0.67 vs. 3.30 +/- 0.61 s) as well as during the return from flexion movement phase (10.87 +/- 0.58 vs. 11.69 +/- 0.65 s). These alterations in timing characteristic resulted in an overall decrease in the EMG duration for the GM muscle during the flexion movement.
AB  - CONCLUSION: The results of this study suggest that high-heels alter trunk and hip extensor muscle coordination patterns. These findings, when considered in combination with other recent findings on the biomechanical effects of wearing high-heels, raise concern about whether wearing high heels results in abnormal spine loading patterns and increases the risk for developing musculoskeletal injuries.
AB  - Copyright © 2013 Elsevier Ltd. All rights reserved.
ES  - 1532-2769
IL  - 1356-689X
DI  - S1356-689X(13)00042-8
DO  - https://dx.doi.org/10.1016/j.math.2013.03.004
PT  - Journal Article
ID  - 23632370 [pubmed]
ID  - S1356-689X(13)00042-8 [pii]
ID  - 10.1016/j.math.2013.03.004 [doi]
PP  - ppublish
PH  - 2012/08/22 [received]
PH  - 2013/03/15 [revised]
PH  - 2013/03/19 [accepted]
LG  - English
EP  - 20130428
DP  - 2013 Dec
DC  - 20131105
EZ  - 2013/05/02 06:00
DA  - 2014/08/27 06:00
DT  - 2013/05/02 06:00
YR  - 2013
ED  - 20140826
RD  - 20131105
UP  - 20161215
XL  - http://ovidsp.ovid.com/ovidweb.cgi?T=JS&CSC=Y&NEWS=N&PAGE=fulltext&D=med8&AN=23632370
XL  - http://sfxeu07.hosted.exlibrisgroup.com/bham?sid=OVID:medline&id=pmid:23632370&id=doi:10.1016%2Fj.math.2013.03.004&issn=1356-689X&isbn=&volume=18&issue=6&spage=506&pages=506-11&date=2013&title=Manual+Therapy&atitle=The+influence+of+high+and+low+heeled+shoes+on+EMG+timing+characteristics+of+the+lumbar+and+hip+extensor+complex+during+trunk+forward+flexion+and+return+task.&aulast=Mika&pid=%3Cauthor%3EMika+A%3C%2Fauthor%3E%3CAN%3E23632370%3C%2FAN%3E%3CDT%3EJournal+Article%3C%2FDT%3E

<71. >
VN  - Ovid Technologies
DB  - Ovid MEDLINE(R)
UI  - 23609207
RO  - From MEDLINE, a database of the U.S. National Library of Medicine.
ST  - MEDLINE
AU  - Rittig-Rasmussen B
AU  - Kasch H
AU  - Fuglsang-Frederiksen A
AU  - Jensen TS
AU  - Svensson P
FA  - Rittig-Rasmussen, Bjarne
FA  - Kasch, Helge
FA  - Fuglsang-Frederiksen, Anders
FA  - Jensen, Troels S
FA  - Svensson, Peter
IN  - Rittig-Rasmussen, Bjarne. Danish Pain Research Center, Aarhus University Hospital, Aarhus, Denmark. brr@ki.au.dk
TI  - Specific neck training induces sustained corticomotor hyperexcitability as assessed by motor evoked potentials.
SO  - Spine. 38(16):E979-84, 2013 Jul 15
AS  - Spine. 38(16):E979-84, 2013 Jul 15
NJ  - Spine
PI  - Journal available in: Print
PI  - Citation processed from: Internet
JC  - 7610646, uxk, 7610649
IO  - Spine
SB  - Index Medicus
CP  - United States
MH  - Adult
MH  - Analysis of Variance
MH  - Electromyography/mt [Methods]
MH  - *Evoked Potentials, Motor/ph [Physiology]
MH  - Humans
MH  - *Motor Cortex/ph [Physiology]
MH  - Muscle Fatigue/ph [Physiology]
MH  - *Muscle Strength/ph [Physiology]
MH  - *Neck Muscles/ph [Physiology]
MH  - Time Factors
MH  - *Transcranial Magnetic Stimulation/mt [Methods]
MH  - Treatment Outcome
MH  - Young Adult
AB  - STUDY DESIGN: Experimental investigation of short-term and long-term corticomotor effects of specific neck training, coordination training, and no training.
AB  - OBJECTIVE: To determine the effects of different training programs on the motor neurons controlling the neck muscles as well as the effects of training on muscle strength and muscle fatigue, and the correlations between corticomotor control and motor learning.
AB  - SUMMARY OF BACKGROUND DATA: Training is usually recommended for unspecific neck pain and consists of neck and upper body coordination, strengthening, and endurance exercises. However, it is unclear which type of training is the most effective. No studies have previously investigated the neural effect of neck training and the possible differential effect of specific versus coordination training on corticomotor control.
AB  - METHODS: Transcranial magnetic stimulation and electromyography were used to elicit and monitor motor evoked potentials (MEPs) from the trapezius and thumb muscles before and 30 minutes, 1 hour, and 7 days after training. Parameters measured were MEP amplitude, MEP latency, strength, learning effects, and muscle fatigue.
AB  - RESULTS: Only specific neck training yielded a 67% increase in MEP amplitudes for up to 7 days after training compared with baseline (P < 0.001). No significant changes were seen after coordination training, no training, and in the within-subject control muscle. The mean muscle strength increased immediately after specific neck training from 56.6 to 61 kg (P < 0.001). No subjective or objective measures of fatigue were observed.
AB  - CONCLUSION: Specific neck training induced a sustained hyperexcitability of motor neurons controlling the neck muscles compared with coordination training and controls. These findings may prove valuable in the process of developing more effective clinical training programs for unspecific neck pain.
ES  - 1528-1159
IL  - 0362-2436
DO  - https://dx.doi.org/10.1097/BRS.0b013e3182975310
PT  - Clinical Trial
PT  - Journal Article
PT  - Research Support, Non-U.S. Gov't
ID  - 23609207 [pubmed]
ID  - 10.1097/BRS.0b013e3182975310 [doi]
PP  - ppublish
LG  - English
DP  - 2013 Jul 15
DC  - 20130715
EZ  - 2013/04/24 06:00
DA  - 2014/02/11 06:00
DT  - 2013/04/24 06:00
YR  - 2013
ED  - 20140210
RD  - 20130715
UP  - 20161215
XL  - http://ovidsp.ovid.com/ovidweb.cgi?T=JS&CSC=Y&NEWS=N&PAGE=fulltext&D=med8&AN=23609207
XL  - http://sfxeu07.hosted.exlibrisgroup.com/bham?sid=OVID:medline&id=pmid:23609207&id=doi:10.1097%2FBRS.0b013e3182975310&issn=0362-2436&isbn=&volume=38&issue=16&spage=E979&pages=E979-84&date=2013&title=Spine&atitle=Specific+neck+training+induces+sustained+corticomotor+hyperexcitability+as+assessed+by+motor+evoked+potentials.&aulast=Rittig-Rasmussen&pid=%3Cauthor%3ERittig-Rasmussen+B%3C%2Fauthor%3E%3CAN%3E23609207%3C%2FAN%3E%3CDT%3EClinical+Trial%3C%2FDT%3E

<72. >
VN  - Ovid Technologies
DB  - Ovid MEDLINE(R)
UI  - 23482302
RO  - From MEDLINE, a database of the U.S. National Library of Medicine.
ST  - MEDLINE
AU  - Morris SL
AU  - Lay B
AU  - Allison GT
FA  - Morris, S L
FA  - Lay, B
FA  - Allison, G T
IN  - Morris, S L. School of Sport Science, Exercise and Health, The University of Western Australia, 35 Stirling Highway, Crawley WA 6009, Australia; School of Physiotherapy, Curtin University, Australia. Electronic address: s.morris@curtin.edu.au.
TI  - Transversus abdominis is part of a global not local muscle synergy during arm movement.
SO  - Human Movement Science. 32(5):1176-85, 2013 Oct
AS  - Hum Mov Sci. 32(5):1176-85, 2013 Oct
NJ  - Human movement science
PI  - Journal available in: Print-Electronic
PI  - Citation processed from: Internet
JC  - d37, 8300127
IO  - Hum Mov Sci
SB  - Index Medicus
CP  - Netherlands
MH  - *Abdominal Muscles/pp [Physiopathology]
MH  - Adult
MH  - Anticipation, Psychological/ph [Physiology]
MH  - *Arm/pp [Physiopathology]
MH  - Back Pain/pp [Physiopathology]
MH  - *Electromyography
MH  - Female
MH  - *Functional Laterality/ph [Physiology]
MH  - Humans
MH  - Male
MH  - *Motor Activity/ph [Physiology]
MH  - *Muscle Contraction/ph [Physiology]
MH  - Orientation/ph [Physiology]
MH  - *Posture/ph [Physiology]
MH  - Principal Component Analysis
MH  - Psychomotor Performance
MH  - Reaction Time/ph [Physiology]
MH  - Reference Values
KW  - 2330;  Abdominal muscles;  Anticipatory postural adjustments;  Low back pain;  Postural control;  Trunk stability
AB  - The trunk muscle transversus abdominis (TrA) is thought to be controlled independently of the global trunk muscles. Methodological issues in the 1990s research such as unilateral electromyography and a limited range of arm movements justify a re-examination of this theory. The hypothesis tested is that TrA bilateral co-contraction is a typical muscle synergy during arm movement. The activity of 6 pairs of trunk and lower limb muscles was recorded using bilateral electromyography during anticipatory postural adjustments (APAs) associated with the arm movements. The integrated APA electromyographical signals were analyzed for muscle synergy using Principle Component Analysis. TrA does not typically bilaterally co-contract during arm movements (1 out of 6 participants did). APA muscle activity of all muscles during asymmetrical arm movements typically reflected a direction specific diagonal pattern incorporating a twisting motion to transfer energy from the ground up. This finding is not consistent with the hypothesis that TrA plays a unique role providing bilateral, feedforward, multidirectional stiffening of the spine. This has significant implications to the theories underlying the role of TrA in back pain and in the training of isolated bilateral co-contraction of TrA in the prophylaxis of back pain. 
AB  - Crown Copyright © 2013. Published by Elsevier B.V. All rights reserved.
ES  - 1872-7646
IL  - 0167-9457
DI  - S0167-9457(13)00004-3
DO  - https://dx.doi.org/10.1016/j.humov.2012.12.011
PT  - Journal Article
PT  - Research Support, Non-U.S. Gov't
ID  - 23482302 [pubmed]
ID  - S0167-9457(13)00004-3 [pii]
ID  - 10.1016/j.humov.2012.12.011 [doi]
PP  - ppublish
PH  - 2012/03/01 [received]
PH  - 2012/12/17 [revised]
PH  - 2012/12/19 [accepted]
LG  - English
EP  - 20130305
DP  - 2013 Oct
DC  - 20131209
EZ  - 2013/03/14 06:00
DA  - 2015/02/06 06:00
DT  - 2013/03/14 06:00
YR  - 2013
ED  - 20150205
RD  - 20131209
UP  - 20161215
XL  - http://ovidsp.ovid.com/ovidweb.cgi?T=JS&CSC=Y&NEWS=N&PAGE=fulltext&D=med8&AN=23482302
XL  - http://sfxeu07.hosted.exlibrisgroup.com/bham?sid=OVID:medline&id=pmid:23482302&id=doi:10.1016%2Fj.humov.2012.12.011&issn=0167-9457&isbn=&volume=32&issue=5&spage=1176&pages=1176-85&date=2013&title=Human+Movement+Science&atitle=Transversus+abdominis+is+part+of+a+global+not+local+muscle+synergy+during+arm+movement.&aulast=Morris&pid=%3Cauthor%3EMorris+SL%3C%2Fauthor%3E%3CAN%3E23482302%3C%2FAN%3E%3CDT%3EJournal+Article%3C%2FDT%3E

<73. >
VN  - Ovid Technologies
DB  - Ovid MEDLINE(R)
UI  - 23447607
RO  - From MEDLINE, a database of the U.S. National Library of Medicine.
ST  - MEDLINE
AU  - Galea JM
AU  - Ruge D
AU  - Buijink A
AU  - Bestmann S
AU  - Rothwell JC
FA  - Galea, Joseph M
FA  - Ruge, Diane
FA  - Buijink, Arthur
FA  - Bestmann, Sven
FA  - Rothwell, John C
IN  - Galea, Joseph M. Behavioural Brain Sciences, School of Psychology, University of Birmingham, B15 2TT United Kingdom. joe.galea.01@gmail.com
TI  - Punishment-induced behavioral and neurophysiological variability reveals dopamine-dependent selection of kinematic movement parameters.
SO  - Journal of Neuroscience. 33(9):3981-8, 2013 Feb 27
AS  - J Neurosci. 33(9):3981-8, 2013 Feb 27
NJ  - The Journal of neuroscience : the official journal of the Society for Neuroscience
PI  - Journal available in: Print
PI  - Citation processed from: Internet
JC  - jdf, 8102140
IO  - J. Neurosci.
PM  - https://www.ncbi.nlm.nih.gov/pmc/articles/PMC3672959
OI  - Source: NLM. EMS51344
SB  - Index Medicus
CP  - United States
MH  - Adult
MH  - Analysis of Variance
MH  - Biomechanical Phenomena
MH  - Cross-Over Studies
MH  - *Dopamine/me [Metabolism]
MH  - Dopamine Antagonists/pd [Pharmacology]
MH  - Double-Blind Method
MH  - Electromyography
MH  - Evoked Potentials, Motor/de [Drug Effects]
MH  - *Evoked Potentials, Motor/ph [Physiology]
MH  - Feedback, Psychological/de [Drug Effects]
MH  - *Feedback, Psychological/ph [Physiology]
MH  - Female
MH  - Humans
MH  - Male
MH  - Movement/de [Drug Effects]
MH  - *Movement/ph [Physiology]
MH  - Pain Measurement
MH  - *Punishment/px [Psychology]
MH  - Reaction Time/de [Drug Effects]
MH  - Reaction Time/ph [Physiology]
MH  - Sulpiride/pd [Pharmacology]
MH  - Transcranial Magnetic Stimulation
MH  - Young Adult
AB  - Action selection describes the high-level process that selects between competing movements. In animals, behavioral variability is critical for the motor exploration required to select the action that optimizes reward and minimizes cost/punishment and is guided by dopamine (DA). The aim of this study was to test in humans whether low-level movement parameters are affected by punishment and reward in ways similar to high-level action selection. Moreover, we addressed the proposed dependence of behavioral and neurophysiological variability on DA and whether this may underpin the exploration of kinematic parameters. Participants performed an out-and-back index finger movement and were instructed that monetary reward and punishment were based on its maximal acceleration (MA). In fact, the feedback was not contingent on the participant's behavior but predetermined. Blocks highly biased toward punishment were associated with increased MA variability relative to blocks either with reward or without feedback. This increase in behavioral variability was positively correlated with neurophysiological variability, as measured by changes in corticospinal excitability with transcranial magnetic stimulation over the primary motor cortex. Following the administration of a DA antagonist, the variability associated with punishment diminished and the correlation between behavioral and neurophysiological variability no longer existed. Similar changes in variability were not observed when participants executed a predetermined MA, nor did DA influence resting neurophysiological variability. Thus, under conditions of punishment, DA-dependent processes influence the selection of low-level movement parameters. We propose that the enhanced behavioral variability reflects the exploration of kinematic parameters for less punishing, or conversely more rewarding, outcomes.
RN  - 0 (Dopamine Antagonists)
RN  - 7MNE9M8287 (Sulpiride)
RN  - VTD58H1Z2X (Dopamine)
ES  - 1529-2401
IL  - 0270-6474
DI  - 33/9/3981
DO  - https://dx.doi.org/10.1523/JNEUROSCI.1294-12.2013
PT  - Journal Article
PT  - Randomized Controlled Trial
PT  - Research Support, Non-U.S. Gov't
ID  - 23447607 [pubmed]
ID  - 33/9/3981 [pii]
ID  - 10.1523/JNEUROSCI.1294-12.2013 [doi]
ID  - PMC3672959 [pmc]
ID  - EMS51344 [mid]
PP  - ppublish
GI  - No: 260424
      Organization: *European Research Council*
      Country: International

      No: BB/F02424X/1
      Organization: *Biotechnology and Biological Sciences Research Council*
      Country: United Kingdom

      No: MR/K00414X/1
      Organization: *Medical Research Council*
      Country: United Kingdom

      Organization: *Biotechnology and Biological Sciences Research Council*
      Country: United Kingdom
LG  - English
DP  - 2013 Feb 27
DC  - 20130228
EZ  - 2013/03/01 06:00
DA  - 2013/04/23 06:00
DT  - 2013/03/01 06:00
YR  - 2013
ED  - 20130422
RD  - 20161122
UP  - 20161215
XL  - http://ovidsp.ovid.com/ovidweb.cgi?T=JS&CSC=Y&NEWS=N&PAGE=fulltext&D=med8&AN=23447607
XL  - http://sfxeu07.hosted.exlibrisgroup.com/bham?sid=OVID:medline&id=pmid:23447607&id=doi:10.1523%2FJNEUROSCI.1294-12.2013&issn=0270-6474&isbn=&volume=33&issue=9&spage=3981&pages=3981-8&date=2013&title=Journal+of+Neuroscience&atitle=Punishment-induced+behavioral+and+neurophysiological+variability+reveals+dopamine-dependent+selection+of+kinematic+movement+parameters.&aulast=Galea&pid=%3Cauthor%3EGalea+JM%3C%2Fauthor%3E%3CAN%3E23447607%3C%2FAN%3E%3CDT%3EJournal+Article%3C%2FDT%3E

<74. >
VN  - Ovid Technologies
DB  - Ovid MEDLINE(R)
UI  - 23415699
RO  - From MEDLINE, a database of the U.S. National Library of Medicine.
ST  - MEDLINE
AU  - Dufour JS
AU  - Marras WS
AU  - Knapik GG
FA  - Dufour, Jonathan S
FA  - Marras, William S
FA  - Knapik, Gregory G
IN  - Dufour, Jonathan S. The Biodynamics Laboratory, The Ohio State University, 210 Baker Systems, 1971 Neil Avenue, Columbus, OH 43210, USA.
TI  - An EMG-assisted model calibration technique that does not require MVCs.
SO  - Journal of Electromyography & Kinesiology. 23(3):608-13, 2013 Jun
AS  - J Electromyogr Kinesiol. 23(3):608-13, 2013 Jun
NJ  - Journal of electromyography and kinesiology : official journal of the International Society of Electrophysiological Kinesiology
PI  - Journal available in: Print-Electronic
PI  - Citation processed from: Internet
JC  - 9109125
IO  - J Electromyogr Kinesiol
SB  - Index Medicus
CP  - England
MH  - Adult
MH  - Analysis of Variance
MH  - Biomechanical Phenomena
MH  - Calibration
MH  - *Electromyography/mt [Methods]
MH  - Female
MH  - Humans
MH  - Low Back Pain/pp [Physiopathology]
MH  - *Lumbar Vertebrae/ph [Physiology]
MH  - Male
MH  - *Models, Biological
MH  - Muscle Contraction/ph [Physiology]
MH  - Muscle, Skeletal/ph [Physiology]
MH  - Signal Processing, Computer-Assisted
MH  - Software
MH  - *Weight Lifting/ph [Physiology]
AB  - As personalized biologically-assisted models of the spine have evolved, the normalization of raw electromyographic (EMG) signals has become increasingly important. The traditional method of normalizing myoelectric signals, relative to measured maximum voluntary contractions (MVCs), is susceptible to error and is problematic for evaluating symptomatic low back pain (LBP) patients. Additionally, efforts to circumvent MVCs have not been validated during complex free-dynamic exertions. Therefore, the objective of this study was to develop an MVC-independent biologically-assisted model calibration technique that overcomes the limitations of previous normalization efforts, and to validate this technique over a variety of complex free-dynamic conditions including symmetrical and asymmetrical lifting. The newly developed technique (non-MVC) eliminates the need to collect MVCs by combining gain (maximum strength per unit area) and MVC into a single muscle property (gain ratio) that can be determined during model calibration. Ten subjects (five male, five female) were evaluated to compare gain ratio prediction variability, spinal load predictions, and model fidelity between the new non-MVC and established MVC-based model calibration techniques. The new non-MVC model calibration technique demonstrated at least as low gain ratio prediction variability, similar spinal loads, and similar model fidelity when compared to the MVC-based technique, indicating that it is a valid alternative to traditional MVC-based EMG normalization. Spinal loading for individuals who are unwilling or unable to produce reliable MVCs can now be evaluated. In particular, this technique will be valuable for evaluating symptomatic LBP patients, which may provide significant insight into the underlying nature of the LBP disorder.
AB  - Copyright © 2013 Elsevier Ltd. All rights reserved.
ES  - 1873-5711
IL  - 1050-6411
DI  - S1050-6411(13)00031-X
DO  - https://dx.doi.org/10.1016/j.jelekin.2013.01.013
PT  - Journal Article
PT  - Research Support, Non-U.S. Gov't
PT  - Validation Studies
ID  - 23415699 [pubmed]
ID  - S1050-6411(13)00031-X [pii]
ID  - 10.1016/j.jelekin.2013.01.013 [doi]
PP  - ppublish
PH  - 2012/11/15 [received]
PH  - 2013/01/17 [revised]
PH  - 2013/01/17 [accepted]
LG  - English
EP  - 20130214
DP  - 2013 Jun
DC  - 20130503
EZ  - 2013/02/19 06:00
DA  - 2013/11/06 06:00
DT  - 2013/02/19 06:00
YR  - 2013
ED  - 20131105
RD  - 20131121
UP  - 20161215
XL  - http://ovidsp.ovid.com/ovidweb.cgi?T=JS&CSC=Y&NEWS=N&PAGE=fulltext&D=med8&AN=23415699
XL  - http://sfxeu07.hosted.exlibrisgroup.com/bham?sid=OVID:medline&id=pmid:23415699&id=doi:10.1016%2Fj.jelekin.2013.01.013&issn=1050-6411&isbn=&volume=23&issue=3&spage=608&pages=608-13&date=2013&title=Journal+of+Electromyography+%26+Kinesiology&atitle=An+EMG-assisted+model+calibration+technique+that+does+not+require+MVCs.&aulast=Dufour&pid=%3Cauthor%3EDufour+JS%3C%2Fauthor%3E%3CAN%3E23415699%3C%2FAN%3E%3CDT%3EJournal+Article%3C%2FDT%3E

<75. >
VN  - Ovid Technologies
DB  - Ovid MEDLINE(R)
UI  - 23406616
RO  - From MEDLINE, a database of the U.S. National Library of Medicine.
ST  - MEDLINE
AU  - McNearney TA
AU  - Sallam HS
AU  - Hunnicutt SE
AU  - Doshi D
AU  - Chen JD
FA  - McNearney, Terry A
FA  - Sallam, Hanaa S
FA  - Hunnicutt, Sonya E
FA  - Doshi, Dipti
FA  - Chen, Jiande D Z
IN  - McNearney, Terry A. Department of Internal Medicine, University of Texas Medical Branch, Galveston, TX, USA. tmcnearn@utmb.edu
TI  - Prolonged treatment with transcutaneous electrical nerve stimulation (TENS) modulates neuro-gastric motility and plasma levels of vasoactive intestinal peptide (VIP), motilin and interleukin-6 (IL-6) in systemic sclerosis.
SO  - Clinical & Experimental Rheumatology. 31(2 Suppl 76):140-50, 2013 Mar-Apr
AS  - Clin Exp Rheumatol. 31(2 Suppl 76):140-50, 2013 Mar-Apr
NJ  - Clinical and experimental rheumatology
PI  - Journal available in: Print-Electronic
PI  - Citation processed from: Print
JC  - 8308521, dfa
IO  - Clin. Exp. Rheumatol.
SB  - Index Medicus
CP  - Italy
MH  - Electrocardiography
MH  - Electromyography
MH  - Female
MH  - *Gastrointestinal Motility/ph [Physiology]
MH  - Gastroparesis/bl [Blood]
MH  - Gastroparesis/pp [Physiopathology]
MH  - *Gastroparesis/th [Therapy]
MH  - Health Status
MH  - Heart Rate/ph [Physiology]
MH  - Humans
MH  - Interleukin-6/bl [Blood]
MH  - Male
MH  - Middle Aged
MH  - Motilin/bl [Blood]
MH  - Patient Satisfaction
MH  - Scleroderma, Systemic/bl [Blood]
MH  - *Scleroderma, Systemic/co [Complications]
MH  - Scleroderma, Systemic/pp [Physiopathology]
MH  - *Stomach/ir [Innervation]
MH  - *Stomach/ph [Physiology]
MH  - *Transcutaneous Electric Nerve Stimulation/mt [Methods]
MH  - Treatment Outcome
MH  - Vasoactive Intestinal Peptide/bl [Blood]
AB  - PURPOSE: We assessed the effects of transcutaneous electrical nerve stimulation (TENS) on neurogastric functioning in scleroderma patients.
AB  - METHODS: Seventeen SSc patients underwent 30 min TENS treatment >10Hz at GI acupuncture points PC6 and ST36, once (acute TENS) and then after two weeks of TENS sessions for 30 min twice daily (prolonged TENS). Data collected at Visits 1 and 2 included gastric myoelectrical activity (GMA) by surface electrogastrography (EGG), heart rate variability (HRV) by surface electrocardiography (EKG), GI specific symptoms and health related SF-36 questionnaires. Plasma VIP, motilin and IL-6 levels were determined. Statistical analyses were performed by Student's t-test, Spearman Rank and p-values <0.05 were considered significant.
AB  - RESULTS: 1. Only after prolonged TENS, the percentages of normal slow waves and average slow wave coupling (especially channels 1, 2 reflecting gastric pacemaker and corpus regions) were significantly increased; 2. the percentage of normal slow waves was significantly correlated to sympathovagal balance; 3. Mean plasma VIP and motilin levels were significantly decreased after acute TENS, (vs. baseline), generally maintained in the prolonged TENS intervals. Compared to baseline, mean plasma IL-6 levels were significantly increased after acute TENS, but significantly decreased after prolonged TENS. 4. After prolonged TENS, the frequency of awakening due to abdominal pain and abdominal bloating were significantly and modestly decreased, respectively.
AB  - CONCLUSIONS: In SSc patients, two weeks of daily TENS improved patient GMA scores, lowered plasma VIP, motilin and IL-6 levels and improved association between GMA and sympathovagal balance. This supports the therapeutic potential of prolonged TENS to enhance gastric myoelectrical functioning in SSc.
RN  - 0 (IL6 protein, human)
RN  - 0 (Interleukin-6)
RN  - 37221-79-7 (Vasoactive Intestinal Peptide)
RN  - 52906-92-0 (Motilin)
IS  - 0392-856X
IL  - 0392-856X
DI  - 4933
PT  - Clinical Trial
PT  - Journal Article
PT  - Research Support, N.I.H., Extramural
ID  - 23406616 [pubmed]
ID  - 4933 [pii]
PP  - ppublish
PH  - 2011/04/12 [received]
PH  - 2012/09/05 [accepted]
GI  - No: R21 AG023951
      Organization: (AG) *NIA NIH HHS*
      Country: United States

      No: UL1 TR000071
      Organization: (TR) *NCATS NIH HHS*
      Country: United States

      No: P50AR44888
      Organization: (AR) *NIAMS NIH HHS*
      Country: United States

      No: M01-RR00073
      Organization: (RR) *NCRR NIH HHS*
      Country: United States

      No: P50AR054144
      Organization: (AR) *NIAMS NIH HHS*
      Country: United States
LG  - English
EP  - 20130207
DP  - 2013 Mar-Apr
DC  - 20130805
EZ  - 2013/02/15 06:00
DA  - 2013/09/11 06:00
DT  - 2013/02/15 06:00
YR  - 2013
ED  - 20130910
RD  - 20161019
UP  - 20161215
XL  - http://ovidsp.ovid.com/ovidweb.cgi?T=JS&CSC=Y&NEWS=N&PAGE=fulltext&D=med8&AN=23406616
XL  - http://sfxeu07.hosted.exlibrisgroup.com/bham?sid=OVID:medline&id=pmid:23406616&id=doi:&issn=0392-856X&isbn=&volume=31&issue=2&spage=140&pages=140-50&date=2013&title=Clinical+%26+Experimental+Rheumatology&atitle=Prolonged+treatment+with+transcutaneous+electrical+nerve+stimulation+%28TENS%29+modulates+neuro-gastric+motility+and+plasma+levels+of+vasoactive+intestinal+peptide+%28VIP%29%2C+motilin+and+interleukin-6+%28IL-6%29+in+systemic+sclerosis.&aulast=McNearney&pid=%3Cauthor%3EMcNearney+TA%3C%2Fauthor%3E%3CAN%3E23406616%3C%2FAN%3E%3CDT%3EClinical+Trial%3C%2FDT%3E

<76. >
VN  - Ovid Technologies
DB  - Ovid MEDLINE(R)
UI  - 23357802
RO  - From MEDLINE, a database of the U.S. National Library of Medicine.
ST  - MEDLINE
AU  - Bogle JM
AU  - Zapala DA
AU  - Criter R
AU  - Burkard R
FA  - Bogle, Jamie M
FA  - Zapala, David A
FA  - Criter, Robin
FA  - Burkard, Robert
IN  - Bogle, Jamie M. Department of Otolaryngology/Audiology, Mayo Clinic Florida, FL, USA. bogle.jamie@mayo.edu
TI  - The effect of muscle contraction level on the cervical vestibular evoked myogenic potential (cVEMP): usefulness of amplitude normalization.
CM  - Comment in: J Am Acad Audiol. 2013 Feb;24(2):76; PMID: 23357801
SO  - Journal of the American Academy of Audiology. 24(2):77-88, 2013 Feb
AS  - J Am Acad Audiol. 24(2):77-88, 2013 Feb
NJ  - Journal of the American Academy of Audiology
PI  - Journal available in: Print
PI  - Citation processed from: Print
JC  - 9114646, a9k
IO  - J Am Acad Audiol
SB  - Index Medicus
CP  - Canada
MH  - Adult
MH  - Cervical Vertebrae
MH  - Data Interpretation, Statistical
MH  - Electromyography/mt [Methods]
MH  - Electromyography/st [Standards]
MH  - Female
MH  - Humans
MH  - Male
MH  - Middle Aged
MH  - *Muscle Contraction/ph [Physiology]
MH  - *Neck Muscles/ph [Physiology]
MH  - Neck Pain/pp [Physiopathology]
MH  - Prospective Studies
MH  - Reference Values
MH  - Signal Processing, Computer-Assisted
MH  - *Vestibular Evoked Myogenic Potentials/ph [Physiology]
MH  - *Vestibular Function Tests/mt [Methods]
MH  - *Vestibular Function Tests/st [Standards]
AB  - BACKGROUND: The cervical vestibular evoked myogenic potential (cVEMP) is a reflexive change in sternocleidomastoid (SCM) muscle contraction activity thought to be mediated by a saccular vestibulo-collic reflex. CVEMP amplitude varies with the state of the afferent (vestibular) limb of the vestibulo-collic reflex pathway, as well as with the level of SCM muscle contraction. It follows that in order for cVEMP amplitude to reflect the status of the afferent portion of the reflex pathway, muscle contraction level must be controlled. Historically, this has been accomplished by volitionally controlling muscle contraction level either with the aid of a biofeedback method, or by an a posteriori method that normalizes cVEMP amplitude by the level of muscle contraction. A posteriori normalization methods make the implicit assumption that mathematical normalization precisely removes the influence of the efferent limb of the vestibulo-collic pathway. With the cVEMP, however, we are violating basic assumptions of signal averaging: specifically, the background noise and the response are not independent. The influence of this signal-averaging violation on our ability to normalize cVEMP amplitude using a posteriori methods is not well understood.
AB  - PURPOSE: The aims of this investigation were to describe the effect of muscle contraction, as measured by a prestimulus electromyogenic estimate, on cVEMP amplitude and interaural amplitude asymmetry ratio, and to evaluate the benefit of using a commonly advocated a posteriori normalization method on cVEMP amplitude and asymmetry ratio variability.
AB  - RESEARCH DESIGN: Prospective, repeated-measures design using a convenience sample.
AB  - STUDY SAMPLE: Ten healthy adult participants between 25 and 61 yr of age.
AB  - INTERVENTION: cVEMP responses to 500 Hz tone bursts (120 dB pSPL) for three conditions describing maximum, moderate, and minimal muscle contraction.
AB  - DATA COLLECTION AND ANALYSIS: Mean (standard deviation) cVEMP amplitude and asymmetry ratios were calculated for each muscle-contraction condition. Repeated measures analysis of variance and t-tests compared the variability in cVEMP amplitude between sides and conditions. Linear regression analyses compared asymmetry ratios. Polynomial regression analyses described the corrected and uncorrected cVEMP amplitude growth functions.
AB  - RESULTS: While cVEMP amplitude increased with increased muscle contraction, the relationship was not linear or even proportionate. In the majority of cases, once muscle contraction reached a certain "threshold" level, cVEMP amplitude increased rapidly and then saturated. Normalizing cVEMP amplitudes did not remove the relationship between cVEMP amplitude and muscle contraction level. As muscle contraction increased, the normalized amplitude increased, and then decreased, corresponding with the observed amplitude saturation. Abnormal asymmetry ratios (based on values reported in the literature) were noted for four instances of uncorrected amplitude asymmetry at less than maximum muscle contraction levels. Amplitude normalization did not substantially change the number of observed asymmetry ratios.
AB  - CONCLUSIONS: Because cVEMP amplitude did not typically grow proportionally with muscle contraction level, amplitude normalization did not lead to stable cVEMP amplitudes or asymmetry ratios across varying muscle contraction levels. Until we better understand the relationships between muscle contraction level, surface electromyography (EMG) estimates of muscle contraction level, and cVEMP amplitude, the application of normalization methods to correct cVEMP amplitude appears unjustified.
AB  - Copyright American Academy of Audiology.
IS  - 1050-0545
IL  - 1050-0545
DO  - https://dx.doi.org/10.3766/jaaa.24.2.2
PT  - Clinical Trial
PT  - Journal Article
PT  - Research Support, Non-U.S. Gov't
PT  - Validation Studies
ID  - 23357802 [pubmed]
ID  - 10.3766/jaaa.24.2.2 [doi]
PP  - ppublish
LG  - English
DP  - 2013 Feb
DC  - 20130129
EZ  - 2013/01/30 06:00
DA  - 2013/08/21 06:00
DT  - 2013/01/30 06:00
YR  - 2013
ED  - 20130820
RD  - 20130129
UP  - 20161215
XL  - http://ovidsp.ovid.com/ovidweb.cgi?T=JS&CSC=Y&NEWS=N&PAGE=fulltext&D=med8&AN=23357802
XL  - http://sfxeu07.hosted.exlibrisgroup.com/bham?sid=OVID:medline&id=pmid:23357802&id=doi:10.3766%2Fjaaa.24.2.2&issn=1050-0545&isbn=&volume=24&issue=2&spage=77&pages=77-88&date=2013&title=Journal+of+the+American+Academy+of+Audiology&atitle=The+effect+of+muscle+contraction+level+on+the+cervical+vestibular+evoked+myogenic+potential+%28cVEMP%29%3A+usefulness+of+amplitude+normalization.&aulast=Bogle&pid=%3Cauthor%3EBogle+JM%3C%2Fauthor%3E%3CAN%3E23357802%3C%2FAN%3E%3CDT%3EClinical+Trial%3C%2FDT%3E

<77. >
VN  - Ovid Technologies
DB  - Ovid MEDLINE(R)
UI  - 23124535
RO  - From MEDLINE, a database of the U.S. National Library of Medicine.
ST  - MEDLINE
AU  - Srikuea R
AU  - Symons TB
AU  - Long DE
AU  - Lee JD
AU  - Shang Y
AU  - Chomentowski PJ
AU  - Yu G
AU  - Crofford LJ
AU  - Peterson CA
FA  - Srikuea, Ratchakrit
FA  - Symons, T Brock
FA  - Long, Douglas E
FA  - Lee, Jonah D
FA  - Shang, Yu
FA  - Chomentowski, Peter J
FA  - Yu, Guoqiang
FA  - Crofford, Leslie J
FA  - Peterson, Charlotte A
IN  - Srikuea, Ratchakrit. University of Kentucky, Lexington, KY, USA.
TI  - Association of fibromyalgia with altered skeletal muscle characteristics which may contribute to postexertional fatigue in postmenopausal women.
SO  - Arthritis & Rheumatism. 65(2):519-28, 2013 Feb
AS  - Arthritis Rheum. 65(2):519-28, 2013 Feb
NJ  - Arthritis and rheumatism
PI  - Journal available in: Print
PI  - Citation processed from: Internet
JC  - 0370605, 90m
IO  - Arthritis Rheum.
PM  - https://www.ncbi.nlm.nih.gov/pmc/articles/PMC3558634
OI  - Source: NLM. NIHMS417099
SB  - Core Clinical Journals (AIM)
SB  - Index Medicus
CP  - United States
MH  - Aged
MH  - Electromyography
MH  - Exercise/ph [Physiology]
MH  - Female
MH  - Fibromyalgia/me [Metabolism]
MH  - Fibromyalgia/pa [Pathology]
MH  - *Fibromyalgia/pp [Physiopathology]
MH  - Humans
MH  - Isometric Contraction/ph [Physiology]
MH  - Middle Aged
MH  - *Muscle Fatigue/ph [Physiology]
MH  - *Muscle Strength/ph [Physiology]
MH  - Muscle, Skeletal/me [Metabolism]
MH  - Muscle, Skeletal/pa [Pathology]
MH  - *Muscle, Skeletal/pp [Physiopathology]
MH  - Surveys and Questionnaires
AB  - OBJECTIVE: To identify muscle physiologic properties that may contribute to postexertional fatigue and malaise in women with fibromyalgia (FM).
AB  - METHODS: Healthy postmenopausal women with (n = 11) and without (n = 11) FM, ages 51-70 years, participated in this study. Physical characteristics and responses to self-reported questionnaires were evaluated. Strength loss and tissue oxygenation in response to a fatiguing exercise protocol were used to quantify fatigability and the local muscle hemodynamic profile. Muscle biopsies were performed to assess between-group differences in baseline muscle properties using histochemical, immunohistochemical, and electron microscopic analyses.
AB  - RESULTS: There was no significant difference between healthy controls and FM patients in muscle fatigue in response to exercise. However, self-reported fatigue and pain were correlated with prolonged loss of strength following 12 minutes of recovery in patients with FM. Although there was no difference in percent succinate dehydrogenase (SDH)-positive (type I) and SDH-negative (type II) fibers or in mean fiber cross-sectional area between groups, FM patients exhibited greater variability in fiber size and altered fiber size distribution. In healthy controls only, fatigue resistance was strongly correlated with the size of SDH-positive fibers and hemoglobin oxygenation. In contrast, FM patients with the highest percentage of SDH-positive fibers recovered strength most effectively, and this was correlated with capillary density. However, overall, capillary density was lower in the FM group.
AB  - CONCLUSION: Peripheral mechanisms, i.e., altered muscle fiber size distribution and decreased capillary density, may contribute to postexertional fatigue in FM. Understanding of these defects in fibromyalgic muscle may provide valuable insight with regard to treatment.
AB  - Copyright © 2013 by the American College of Rheumatology.
ES  - 1529-0131
IL  - 0004-3591
DO  - https://dx.doi.org/10.1002/art.37763
PT  - Journal Article
PT  - Research Support, N.I.H., Extramural
ID  - 23124535 [pubmed]
ID  - 10.1002/art.37763 [doi]
ID  - PMC3558634 [pmc]
ID  - NIHMS417099 [mid]
PP  - ppublish
PH  - 2012/04/18 [received]
PH  - 2012/10/16 [accepted]
GI  - No: R21 AG034279
      Organization: (AG) *NIA NIH HHS*
      Country: United States

      No: UL1 TR000117
      Organization: (TR) *NCATS NIH HHS*
      Country: United States

      No: R21-AG-34279
      Organization: (AG) *NIA NIH HHS*
      Country: United States

      No: UL1-TR-000117
      Organization: (TR) *NCATS NIH HHS*
      Country: United States
LG  - English
DP  - 2013 Feb
DC  - 20130129
EZ  - 2012/11/06 06:00
DA  - 2013/04/12 06:00
DT  - 2012/11/06 06:00
YR  - 2013
ED  - 20130411
RD  - 20161019
UP  - 20161215
XL  - http://ovidsp.ovid.com/ovidweb.cgi?T=JS&CSC=Y&NEWS=N&PAGE=fulltext&D=med8&AN=23124535
XL  - http://sfxeu07.hosted.exlibrisgroup.com/bham?sid=OVID:medline&id=pmid:23124535&id=doi:10.1002%2Fart.37763&issn=0004-3591&isbn=&volume=65&issue=2&spage=519&pages=519-28&date=2013&title=Arthritis+%26+Rheumatism&atitle=Association+of+fibromyalgia+with+altered+skeletal+muscle+characteristics+which+may+contribute+to+postexertional+fatigue+in+postmenopausal+women.&aulast=Srikuea&pid=%3Cauthor%3ESrikuea+R%3C%2Fauthor%3E%3CAN%3E23124535%3C%2FAN%3E%3CDT%3EJournal+Article%3C%2FDT%3E

<78. >
VN  - Ovid Technologies
DB  - Ovid MEDLINE(R)
UI  - 23079004
RO  - From MEDLINE, a database of the U.S. National Library of Medicine.
ST  - MEDLINE
AU  - D'hooge R
AU  - Hodges P
AU  - Tsao H
AU  - Hall L
AU  - Macdonald D
AU  - Danneels L
FA  - D'hooge, Roseline
FA  - Hodges, Paul
FA  - Tsao, Henry
FA  - Hall, Leanne
FA  - Macdonald, David
FA  - Danneels, Lieven
IN  - D'hooge, Roseline. Department of Rehabilitation Sciences and Physiotherapy, Ghent University, Ghent, Belgium. roseline.dhooge@ugent.be
TI  - Altered trunk muscle coordination during rapid trunk flexion in people in remission of recurrent low back pain.
SO  - Journal of Electromyography & Kinesiology. 23(1):173-81, 2013 Feb
AS  - J Electromyogr Kinesiol. 23(1):173-81, 2013 Feb
NJ  - Journal of electromyography and kinesiology : official journal of the International Society of Electrophysiological Kinesiology
PI  - Journal available in: Print-Electronic
PI  - Citation processed from: Internet
JC  - 9109125
IO  - J Electromyogr Kinesiol
SB  - Index Medicus
CP  - England
MH  - *Adaptation, Physiological
MH  - Adult
MH  - Female
MH  - Humans
MH  - *Low Back Pain/pp [Physiopathology]
MH  - Male
MH  - *Muscle Contraction
MH  - *Muscle, Skeletal/pp [Physiopathology]
MH  - *Postural Balance
MH  - *Range of Motion, Articular
MH  - Recurrence
MH  - Remission, Spontaneous
MH  - *Torso/pp [Physiopathology]
AB  - People with a history of low back pain (LBP) are at high risk to encounter additional LBP episodes. During LBP remission, altered trunk muscle control has been suggested to negatively impact spinal health. As sudden LBP onset is commonly reported during trunk flexion, the aim of the current study is to investigate whether dynamic trunk muscle recruitment is altered in LBP remission. Eleven people in remission of recurrent LBP and 14 pain free controls performed cued trunk flexion during a loaded and unloaded condition. Electromyographic activity was recorded from paraspinal (lumbar and thoracic erector spinae, latissimus dorsi, deep and superficial multifidus) and abdominal muscles (obliquus internus, externus and rectus abdominis) with surface and fine-wire electrodes. LBP participants exhibited higher levels of co-contraction of flexor/extensor muscles, lower agonistic abdominal and higher antagonistic paraspinal muscle activity than controls, both when data were analyzed in grouped and individual muscle behavior. A sub-analysis in people with unilateral LBP (n = 6) pointed to opposing changes in deep and superficial multifidus in relation to the pain side. These results suggest that dynamic trunk muscle control is modified during LBP remission, and might possibly increase spinal load and result in earlier muscle fatigue due to intensified muscle usage. These negative consequences for spinal health could possibly contribute to recurrence of LBP.
AB  - Copyright © 2012 Elsevier Ltd. All rights reserved.
ES  - 1873-5711
IL  - 1050-6411
DI  - S1050-6411(12)00163-0
DO  - https://dx.doi.org/10.1016/j.jelekin.2012.09.003
PT  - Journal Article
PT  - Research Support, Non-U.S. Gov't
ID  - 23079004 [pubmed]
ID  - S1050-6411(12)00163-0 [pii]
ID  - 10.1016/j.jelekin.2012.09.003 [doi]
PP  - ppublish
PH  - 2012/04/06 [received]
PH  - 2012/09/10 [revised]
PH  - 2012/09/16 [accepted]
LG  - English
EP  - 20121015
DP  - 2013 Feb
DC  - 20130204
EZ  - 2012/10/20 06:00
DA  - 2013/08/09 06:00
DT  - 2012/10/20 06:00
YR  - 2013
ED  - 20130808
RD  - 20130204
UP  - 20161215
XL  - http://ovidsp.ovid.com/ovidweb.cgi?T=JS&CSC=Y&NEWS=N&PAGE=fulltext&D=med8&AN=23079004
XL  - http://sfxeu07.hosted.exlibrisgroup.com/bham?sid=OVID:medline&id=pmid:23079004&id=doi:10.1016%2Fj.jelekin.2012.09.003&issn=1050-6411&isbn=&volume=23&issue=1&spage=173&pages=173-81&date=2013&title=Journal+of+Electromyography+%26+Kinesiology&atitle=Altered+trunk+muscle+coordination+during+rapid+trunk+flexion+in+people+in+remission+of+recurrent+low+back+pain.&aulast=D%27hooge&pid=%3Cauthor%3ED%27hooge+R%3C%2Fauthor%3E%3CAN%3E23079004%3C%2FAN%3E%3CDT%3EJournal+Article%3C%2FDT%3E

<79. >
VN  - Ovid Technologies
DB  - Ovid MEDLINE(R)
UI  - 22843218
RO  - From MEDLINE, a database of the U.S. National Library of Medicine.
ST  - MEDLINE
AU  - Salomoni SE
AU  - Ejaz A
AU  - Laursen AC
AU  - Graven-Nielsen T
FA  - Salomoni, Sauro E
FA  - Ejaz, Ashir
FA  - Laursen, Anders C
FA  - Graven-Nielsen, Thomas
IN  - Salomoni, Sauro E. Laboratory for Musculoskeletal Pain and Motor Control, Department of Health Science and Technology, Faculty of Medicine, Center for Sensory-Motor Interaction, Aalborg University, Fredrik Bajers Vej 7D-3, 9220 Aalborg E, Denmark.
TI  - Variability of three-dimensional forces increase during experimental knee pain.
SO  - European Journal of Applied Physiology. 113(3):567-75, 2013 Mar
AS  - Eur J Appl Physiol. 113(3):567-75, 2013 Mar
NJ  - European journal of applied physiology
PI  - Journal available in: Print-Electronic
PI  - Citation processed from: Internet
JC  - 100954790, dos
IO  - Eur. J. Appl. Physiol.
SB  - Index Medicus
CP  - Germany
MH  - Adult
MH  - *Arthralgia/pp [Physiopathology]
MH  - Cross-Over Studies
MH  - Double-Blind Method
MH  - Electromyography
MH  - Female
MH  - Humans
MH  - Isometric Contraction/ph [Physiology]
MH  - *Knee/pp [Physiopathology]
MH  - *Knee Joint/pp [Physiopathology]
MH  - Male
MH  - *Muscle Strength/ph [Physiology]
MH  - Observer Variation
MH  - Pain Measurement
MH  - Placebos
MH  - Range of Motion, Articular/ph [Physiology]
MH  - Young Adult
AB  - Knee pain is a common symptom of different knee pathologies, affecting muscle strength and force generation. Although the control of precise three-dimensional forces is essential for the performance of functional tasks, current evidence of pain effects in force variability is limited to single-directional assessments of contractions at moderate force levels. This study assessed the effects of experimental knee joint pain in the three-dimensional force variability during isometric knee extensions at a wide range of target forces (2.5-80 % of maximal voluntary contraction, MVC). Fifteen healthy subjects performed contractions before, immediately following, and after injections of hypertonic (painful) or isotonic (control) saline into the infrapatellar fat pad. Pain intensity was measured on a 10-cm visual analogue scale. Force magnitude, direction, and variability were assessed using a six-axis force sensor while activity of quadriceps and hamstring muscles was recorded by surface electromyography. Significant correlation was found between tangential force displacements and variability of quadriceps muscle activity. Experimental knee pain increased the variability of the task-related force component at all force levels, while variability of tangential force components increased at low forces (<=5 % of MVC). The mean quadriceps activity decreased during painful contractions only at 80 % of MVC. Pain adaptations underlying increased force variability at low contraction levels probably involve heterogeneous reorganization of muscle activity, which could not be detected by surface electrodes. These findings indicate a less efficient motor strategy during knee joint pain, suggesting that pain relief may enhance training for the control of smooth forces by knee pain patients.
RN  - 0 (Placebos)
ES  - 1439-6327
IL  - 1439-6319
DO  - https://dx.doi.org/10.1007/s00421-012-2461-2
PT  - Journal Article
PT  - Randomized Controlled Trial
PT  - Research Support, Non-U.S. Gov't
ID  - 22843218 [pubmed]
ID  - 10.1007/s00421-012-2461-2 [doi]
PP  - ppublish
PH  - 2012/04/25 [received]
PH  - 2012/07/10 [accepted]
LG  - English
EP  - 20120728
DP  - 2013 Mar
DC  - 20130212
EZ  - 2012/07/31 06:00
DA  - 2013/08/24 06:00
DT  - 2012/07/31 06:00
YR  - 2013
ED  - 20130823
RD  - 20130212
UP  - 20161215
XL  - http://ovidsp.ovid.com/ovidweb.cgi?T=JS&CSC=Y&NEWS=N&PAGE=fulltext&D=med8&AN=22843218
XL  - http://sfxeu07.hosted.exlibrisgroup.com/bham?sid=OVID:medline&id=pmid:22843218&id=doi:10.1007%2Fs00421-012-2461-2&issn=1439-6319&isbn=&volume=113&issue=3&spage=567&pages=567-75&date=2013&title=European+Journal+of+Applied+Physiology&atitle=Variability+of+three-dimensional+forces+increase+during+experimental+knee+pain.&aulast=Salomoni&pid=%3Cauthor%3ESalomoni+SE%3C%2Fauthor%3E%3CAN%3E22843218%3C%2FAN%3E%3CDT%3EJournal+Article%3C%2FDT%3E

<80. >
VN  - Ovid Technologies
DB  - Ovid MEDLINE(R)
UI  - 26604102
VI  - 1
RO  - From MEDLINE, a database of the U.S. National Library of Medicine.
ST  - MEDLINE
AU  - Cole MH
AU  - Grimshaw PN
AI  - Cole, Michael H; ORCID: http://orcid.org/0000-0003-1817-7528
FA  - Cole, Michael H
FA  - Grimshaw, Paul N
IN  - Cole, Michael H. School of Exercise Science, Australian Catholic University, Virginia, P.O. Box 456, Brisbane, QLD, 4014, Australia. michael.cole@acu.edu.au.
IN  - Grimshaw, Paul N. School of Mechanical Engineering, The University of Adelaide, Adelaide, SA, Australia.
TI  - The Biomechanics of the Modern Golf Swing: Implications for Lower Back Injuries. [Review]
SO  - Sports Medicine. 46(3):339-51, 2016 Mar
AS  - Sports Med. 46(3):339-51, 2016 Mar
NJ  - Sports medicine (Auckland, N.Z.)
PI  - Journal available in: Print
PI  - Citation processed from: Internet
JC  - 8412297, spo
IO  - Sports Med
SB  - Index Medicus
CP  - New Zealand
MH  - *Athletic Injuries/pp [Physiopathology]
MH  - *Back Injuries/pp [Physiopathology]
MH  - Biomechanical Phenomena
MH  - Electromyography
MH  - *Golf/ph [Physiology]
MH  - Humans
MH  - *Low Back Pain/pp [Physiopathology]
MH  - Movement
MH  - Pelvis/ph [Physiology]
MH  - Range of Motion, Articular
MH  - Rotation
MH  - Thorax/ph [Physiology]
AB  - The modern golf swing is a complex and asymmetrical movement that places an emphasis on restricting pelvic turn while increasing thorax rotation during the backswing to generate higher clubhead speeds at impact. Increasing thorax rotation relative to pelvic rotation preloads the trunk muscles by accentuating their length and allowing them to use the energy stored in their elastic elements to produce more power. As the thorax and pelvis turn back towards the ball during the downswing, more skilled golfers are known to laterally slide their pelvis toward the target, which further contributes to final clubhead speed. However, despite the apparent performance benefits associated with these sequences, it has been argued that the lumbar spine is incapable of safely accommodating the forces they produce. This notion supports a link between the repeated performance of the golf swing and the development of golf-related low back injuries. Of the complaints reported by golfers, low back injuries continue to be the most prevalent, but the mechanism of these injuries is still poorly understood. This review highlights that there is a paucity of research directly evaluating the apparent link between the modern golf swing and golf-related low back pain. Furthermore, there has been a general lack of consensus within the literature with respect to the methods used to objectively assess the golf swing and the methods used to derived common outcome measures. Future research would benefit from a clear set of guidelines to help reduce the variability between studies.
ES  - 1179-2035
IL  - 0112-1642
DI  - 10.1007/s40279-015-0429-1
DO  - https://dx.doi.org/10.1007/s40279-015-0429-1
PT  - Journal Article
PT  - Review
ID  - 10.1007/s40279-015-0429-1 [doi]
ID  - 10.1007/s40279-015-0429-1 [pii]
PP  - ppublish
LG  - English
DP  - 2016 Mar
DC  - 20160227
EZ  - 2015/11/26 06:00
DA  - 2016/12/15 06:00
DT  - 2015/11/26 06:00
YR  - 2016
ED  - 20161213
RD  - 20171114
UP  - 20171115
XL  - http://ovidsp.ovid.com/ovidweb.cgi?T=JS&CSC=Y&NEWS=N&PAGE=fulltext&D=medc&AN=26604102
XL  - http://sfxeu07.hosted.exlibrisgroup.com/bham?sid=OVID:medline&id=pmid:26604102&id=doi:10.1007%2Fs40279-015-0429-1&issn=0112-1642&isbn=&volume=46&issue=3&spage=339&pages=339-51&date=2016&title=Sports+Medicine&atitle=The+Biomechanics+of+the+Modern+Golf+Swing%3A+Implications+for+Lower+Back+Injuries.&aulast=Cole&pid=%3Cauthor%3ECole+MH%3C%2Fauthor%3E%3CAN%3E26604102%3C%2FAN%3E%3CDT%3EJournal+Article%3C%2FDT%3E

<81. >
VN  - Ovid Technologies
DB  - Ovid MEDLINE(R)
UI  - 11101263
VI  - 1
RO  - From MEDLINE, a database of the U.S. National Library of Medicine.
ST  - MEDLINE
AU  - Hodges PW
FA  - Hodges, P W
IN  - Hodges, P W. Prince of Wales Medical Research Institute & University of New South Wales, Sydney, Australia.
TI  - The role of the motor system in spinal pain: implications for rehabilitation of the athlete following lower back pain. [Review] [89 refs]
SO  - Journal of Science & Medicine in Sport. 3(3):243-53, 2000 Sep
AS  - J Sci Med Sport. 3(3):243-53, 2000 Sep
NJ  - Journal of science and medicine in sport
PI  - Journal available in: Print
PI  - Citation processed from: Print
JC  - c54, 9812598
IO  - J Sci Med Sport
SB  - Index Medicus
CP  - Australia
MH  - *Athletic Injuries/pp [Physiopathology]
MH  - *Athletic Injuries/rh [Rehabilitation]
MH  - Biomechanical Phenomena
MH  - Humans
MH  - Joint Instability/pp [Physiopathology]
MH  - *Low Back Pain/pp [Physiopathology]
MH  - *Low Back Pain/rh [Rehabilitation]
MH  - *Motor Activity/ph [Physiology]
MH  - Muscle, Skeletal/ph [Physiology]
MH  - Spine/ir [Innervation]
MH  - *Spine/pp [Physiopathology]
AB  - The purpose of this review is to consider the role of the motor system in spinal pain. It is well accepted that spinal stability is dependent on the contribution of the muscular system. However, the ability of this system to satisfy the requirements of stability is dependent on its controller--the central nervous system (CNS). The CNS must predict the outcome of movements to plan appropriate strategies of muscle activity to meet the demands of internal and external forces, and initiate appropriate responses to unexpected disturbances. In addition, this complex control of stability must occur in conjunction with control of the trunk muscles for other functions, such as respiration. For the CNS to cope with athletic performance the coordination of these parameters must be streamlined. Yet evidence suggests that when spinal pain is present the strategies used by the CNS to control trunk muscles may be altered. The mechanism for these changes is poorly understood but may be due to changes at many levels of the CNS. For rehabilitation of the athlete with spinal pain it is critical that the motor control of stability is optimised. Furthermore, this must be coordinated with the multiple other functions of trunk muscles, including respiration. [References: 89]
IS  - 1440-2440
IL  - 1878-1861
DI  - S1440-2440(00)80033-X
PT  - Journal Article
PT  - Research Support, Non-U.S. Gov't
PT  - Review
ID  - S1440-2440(00)80033-X [pii]
PP  - ppublish
LG  - English
DP  - 2000 Sep
DC  - 20010315
EZ  - 2000/12/02 11:00
DA  - 2001/06/02 10:01
DT  - 2000/12/02 11:00
YR  - 2000
ED  - 20010531
RD  - 20171114
UP  - 20171114
XL  - http://ovidsp.ovid.com/ovidweb.cgi?T=JS&CSC=Y&NEWS=N&PAGE=fulltext&D=medc&AN=11101263
XL  - http://sfxeu07.hosted.exlibrisgroup.com/bham?sid=OVID:medline&id=pmid:11101263&id=doi:&issn=1440-2440&isbn=&volume=3&issue=3&spage=243&pages=243-53&date=2000&title=Journal+of+Science+%26+Medicine+in+Sport&atitle=The+role+of+the+motor+system+in+spinal+pain%3A+implications+for+rehabilitation+of+the+athlete+following+lower+back+pain.&aulast=Hodges&pid=%3Cauthor%3EHodges+PW%3C%2Fauthor%3E%3CAN%3E11101263%3C%2FAN%3E%3CDT%3EJournal+Article%3C%2FDT%3E

<82. >
VN  - Ovid Technologies
DB  - Ovid MEDLINE(R)
UI  - 19007539
VI  - 1
RO  - From MEDLINE, a database of the U.S. National Library of Medicine.
ST  - MEDLINE
AU  - Graven-Nielsen T
AU  - Arendt-Nielsen L
FA  - Graven-Nielsen, Thomas
FA  - Arendt-Nielsen, Lars
IN  - Graven-Nielsen, Thomas. Center for Sensory-Motor Interaction, Department of Health Science and Technology, Aalborg University, Fredrik Bajers Vej 7D-3, DK-9220 Aalborg E, Denmark. tgn@hst.aau.dk
TI  - Impact of clinical and experimental pain on muscle strength and activity. [Review] [50 refs]
SO  - Current Rheumatology Reports. 10(6):475-81, 2008 Dec
AS  - Curr Rheumatol Rep. 10(6):475-81, 2008 Dec
NJ  - Current rheumatology reports
PI  - Journal available in: Print
PI  - Citation processed from: Internet
JC  - 100888970, dw8
IO  - Curr Rheumatol Rep
SB  - Index Medicus
CP  - United States
MH  - Adaptation, Physiological
MH  - Electromyography
MH  - Humans
MH  - Movement/ph [Physiology]
MH  - *Muscle Contraction
MH  - *Muscle Strength
MH  - *Muscle, Skeletal/pp [Physiopathology]
MH  - Pain/et [Etiology]
MH  - *Pain/pp [Physiopathology]
AB  - A reorganized motor control system is a key factor in musculoskeletal pain conditions, and its relevance in the transition from acute pain to chronic pain is most likely underestimated. The interaction between muscle pain and motor control depends on the specific motor task. Muscle pain causes no increase in electromyographic activity at rest and reduces maximal voluntary contraction and endurance time during submaximal contractions. Furthermore, muscle pain causes an adaptive change in the coordination during dynamic exercises. Increased muscle activity reflecting reorganized muscle coordination and strategy is also a component of the functional adaption to muscle pain. In general, the "vicious cycle" hypothesis is not supported by these findings. Instead, they support an adaptive model predicting reduced agonistic muscle activity eventually advanced by changed antagonistic muscle activity. The motor control assessment procedures provide complementary clinical information and give further support for optimizing treatment regimens and prevention procedures for musculoskeletal pain. [References: 50]
ES  - 1534-6307
IL  - 1523-3774
PT  - Journal Article
PT  - Review
PP  - ppublish
LG  - English
DP  - 2008 Dec
DC  - 20081114
EZ  - 2008/11/15 09:00
DA  - 2009/01/14 09:00
DT  - 2008/11/15 09:00
YR  - 2008
ED  - 20090113
RD  - 20171107
UP  - 20171107
XL  - http://ovidsp.ovid.com/ovidweb.cgi?T=JS&CSC=Y&NEWS=N&PAGE=fulltext&D=medc&AN=19007539
XL  - http://sfxeu07.hosted.exlibrisgroup.com/bham?sid=OVID:medline&id=pmid:19007539&id=doi:&issn=1523-3774&isbn=&volume=10&issue=6&spage=475&pages=475-81&date=2008&title=Current+Rheumatology+Reports&atitle=Impact+of+clinical+and+experimental+pain+on+muscle+strength+and+activity.&aulast=Graven-Nielsen&pid=%3Cauthor%3EGraven-Nielsen+T%3C%2Fauthor%3E%3CAN%3E19007539%3C%2FAN%3E%3CDT%3EJournal+Article%3C%2FDT%3E

<83. >
VN  - Ovid Technologies
DB  - Ovid MEDLINE(R)
UI  - 12145516
VI  - 1
RO  - From MEDLINE, a database of the U.S. National Library of Medicine.
ST  - MEDLINE
AU  - von Koch CS
AU  - Quinones-Hinojosa A
AU  - Gulati M
AU  - Lyon R
AU  - Peacock WJ
AU  - Yingling CD
FA  - von Koch, Cornelia S
FA  - Quinones-Hinojosa, Alfredo
FA  - Gulati, Mittul
FA  - Lyon, Russ
FA  - Peacock, Warwick J
FA  - Yingling, Charles D
IN  - von Koch, Cornelia S. Department of Neurological Surgery, Room M-779, Box 0112, University of California San Francisco, 505 Parnassus Avenue, San Francisco, CA 94143-0112, USA. cvonkoch@yahoo.com
TI  - Clinical outcome in children undergoing tethered cord release utilizing intraoperative neurophysiological monitoring.
SO  - Pediatric Neurosurgery. 37(2):81-6, 2002 Aug
AS  - Pediatr Neurosurg. 37(2):81-6, 2002 Aug
NJ  - Pediatric neurosurgery
PI  - Journal available in: Print
PI  - Citation processed from: Print
JC  - axe, 9114967
IO  - Pediatr Neurosurg
SB  - Index Medicus
CP  - Switzerland
MH  - Child
MH  - Electromyography/mt [Methods]
MH  - Female
MH  - Humans
MH  - *Intraoperative Care
MH  - Male
MH  - *Neural Tube Defects/su [Surgery]
MH  - Postoperative Complications/ep [Epidemiology]
MH  - Retrospective Studies
MH  - Spinal Nerve Roots/ph [Physiology]
MH  - Treatment Outcome
AB  - Release of tethered spinal cord by sectioning of the filum terminale carries a risk of injuring neighboring motor and sensory nerve roots involved in bowel and bladder control. Therefore, intraoperative neurophysiological monitoring techniques have been developed to prevent neurological complications postoperatively. We performed a retrospective chart review of 63 patients who had undergone tethered cord release. We excluded adult patients, those lost to follow-up and patients with either a myelomeningocele and/or lipoma. This limited our study to 25 pediatric patients, aged 4 months to 12 years, who underwent tethered cord release for either a thickened filum terminale and/or a low-lying conus. For intraoperative monitoring, we utilized electrical stimulation of the filum terminale, lumbosacral nerve roots and electromyography recordings. Ventral nerve roots were identified and their electrical thresholds obtained. The mean was 0.32 V, the mode 0.1 V and the range 0.05-1.0 V. These values were compared to electrical thresholds obtained by stimulation of the filum terminale. The mean was 26.1 V, the mode 20.0 V and the range 8-100 V. In over 70% of patients, muscle activation via the filum required 100 times the voltage needed to activate a motor root. This motor root to filum threshold of 1:100 was useful in identifying the filum. Clinical outcome showed no significant worsening with respect to bowel and bladder control or pain and motor indices. Significant bowel and bladder improvement was seen in 4 out of 25 patients, motor improvement in 9 out of 25 patients and improvement of pain in 4 out of 25 patients. Three patients developed postoperative urinary tract infections, but no cerebrospinal fluid leaks or pseudomeningoceles were encountered. These results suggest that patients with a thickened filum or low-lying conus can safely undergo tethered cord release. Intraoperative neurophysiological monitoring provides a helpful adjunct to distinguish nerve roots from the filum. A ratio, rather than an absolute number, is beneficial in distinguishing motor roots from the filum and eliminates variability due to patients' individual differences in electrical thresholds.

Copyright 2002 S. Karger AG, Basel
IS  - 1016-2291
IL  - 1016-2291
DI  - 65109
DO  - https://dx.doi.org/10.1159/000065109
PT  - Journal Article
ID  - 65109 [pii]
ID  - 10.1159/000065109 [doi]
PP  - ppublish
LG  - English
DP  - 2002 Aug
DC  - 20020729
EZ  - 2002/07/30 10:00
DA  - 2002/10/17 04:00
DT  - 2002/07/30 10:00
YR  - 2002
ED  - 20021016
RD  - 20171101
UP  - 20171101
XL  - http://ovidsp.ovid.com/ovidweb.cgi?T=JS&CSC=Y&NEWS=N&PAGE=fulltext&D=medc&AN=12145516
XL  - http://sfxeu07.hosted.exlibrisgroup.com/bham?sid=OVID:medline&id=pmid:12145516&id=doi:10.1159%2F000065109&issn=1016-2291&isbn=&volume=37&issue=2&spage=81&pages=81-6&date=2002&title=Pediatric+Neurosurgery&atitle=Clinical+outcome+in+children+undergoing+tethered+cord+release+utilizing+intraoperative+neurophysiological+monitoring.&aulast=von+Koch&pid=%3Cauthor%3Evon+Koch+CS%3C%2Fauthor%3E%3CAN%3E12145516%3C%2FAN%3E%3CDT%3EJournal+Article%3C%2FDT%3E

<84. >
VN  - Ovid Technologies
DB  - Ovid MEDLINE(R)
UI  - 27374236
VI  - 1
RO  - From MEDLINE, a database of the U.S. National Library of Medicine.
ST  - MEDLINE
AU  - Michener LA
AU  - Sharma S
AU  - Cools AM
AU  - Timmons MK
FA  - Michener, Lori A
FA  - Sharma, Sapna
FA  - Cools, Ann M
FA  - Timmons, Mark K
IN  - Michener, Lori A. Division of Biokinesiology and Physical Therapy, University of Southern California, Los Angeles, CA, USA. Electronic address: lmichene@usc.edu.
IN  - Sharma, Sapna. Division of Biokinesiology and Physical Therapy, University of Southern California, Los Angeles, CA, USA.
IN  - Cools, Ann M. Department of Rehabilitation Sciences and Physiotherapy, Faculty of Medicine and Health Sciences, Ghent University, Ghent, Belgium.
IN  - Timmons, Mark K. School of Kinesiology, Marshall University, Huntington, WV, USA.
TI  - Relative scapular muscle activity ratios are altered in subacromial pain syndrome.
SO  - Journal of Shoulder & Elbow Surgery. 25(11):1861-1867, 2016 Nov
AS  - J Shoulder Elbow Surg. 25(11):1861-1867, 2016 Nov
NJ  - Journal of shoulder and elbow surgery
PI  - Journal available in: Print-Electronic
PI  - Citation processed from: Internet
JC  - 9206499, B94
IO  - J Shoulder Elbow Surg
SB  - Index Medicus
CP  - United States
MH  - Adult
MH  - Aged
MH  - *Back Muscles/pp [Physiopathology]
MH  - Biomechanical Phenomena/ph [Physiology]
MH  - Case-Control Studies
MH  - Cross-Sectional Studies
MH  - Electromyography
MH  - Female
MH  - Humans
MH  - Male
MH  - Middle Aged
MH  - *Shoulder Impingement Syndrome/pp [Physiopathology]
MH  - Young Adult
KW  - *EMG;  *Scapula;  *muscle activity;  *serratus anterior;  *shoulder impingement syndrome;  *shoulder pain;  *trapezius
AB  - BACKGROUND: Coordinated muscle activity is needed for synchronized joint motion and stability. Characterizing relative scapular muscle activity deficits in participants with shoulder pain will provide foundational knowledge to develop rehabilitation programs.
AB  - METHODS: Participants were recruited with subacromial pain syndrome and an asymptomatic control group matched for age, gender, and dominant arm (N=56). Surface electromyographic muscle activity was recorded from the upper, middle, and lower trapezius (UT, MT, LT) and serratus anterior (SA) during 5 repetitions of a weighted arm elevation task. Muscle activity was normalized to a reference contraction and then expressed as UT/MT, UT/LT, UT/SA, and LT/SA ratios. Ratios were compared between groups and across 3 arm angle intervals during ascending and descending elevation.
AB  - RESULTS: A 2x3 mixed-model analysis of variance yielded a group main effect for the UT/LT ratio, with a higher ratio in the subacromial pain group during ascending (mean difference,0.92; P=.008) and descending (mean difference,0.70; P=.030). For the LT/SA ratio, there was a group effect: a lower ratio in the subacromial group during ascending (mean difference,-0.25; P=.026) and descending (mean difference,-0.51; P=.032). There were no differences for the UT/MT or UT/SA.
[truncated: 943,176 more chars]
