# Supplementary material for: The influence of musculoskeletal pain disorders on muscle synergies—A systematic review
Source: PLoS One. 2018 Nov 5;13(11):e0206885. doi: 10.1371/journal.pone.0206885 (PMC6218076; doi:10.1371/journal.pone.0206885)
Supplement: S6 File — (OVD) [file pone.0206885.s006.ovd]

<1. >
VN  - Ovid Technologies
DB  - PsycINFO
AN  - 2017-47085-014
TI  - Chronic pain alters spatiotemporal activation patterns of forearm muscle synergies during the development of grip force. [References].
DP  - Oct 2017
YR  - 2017
PH  - First Posting: Jul 2017
      Accepted: Jul 2017
      First Submitted: Mar 2017
LG  - English
AU  - Manickaraj, Nagarajan
AU  - Bisset, Leanne M
AU  - Devanaboyina, Venkata S. P. T
AU  - Kavanagh, Justin J
MA  - Kavanagh, Justin J.: j.kavanagh@griffith.edu.au
CQ  - Kavanagh, Justin J.: Menzies Health Inst. Queensland, Griffith Univ., Gold Coast Campus, Southport, QLD, Australia, 4222, j.kavanagh@griffith.edu.au
IN  - Manickaraj, Nagarajan: Menzies Health Institute Queensland, Griffith University, Southport, QLD, Australia
IN  - Bisset, Leanne M.: Menzies Health Institute Queensland, Griffith University, Southport, QLD, Australia
IN  - Devanaboyina, Venkata S. P. T.: Menzies Health Institute Queensland, Griffith University, Southport, QLD, Australia
IN  - Kavanagh, Justin J.: Menzies Health Institute Queensland, Griffith University, Southport, QLD, Australia
SO  - Journal of Neurophysiology. Vol.118(4), 2017, pp. 2132-2141. 
MO  - Oct
NL  - J Neurophysiol
IS  - 0022-3077
IT  - 1522-1598
PU  - American Physiological Society; US
FO  - Electronic
PT  - Journal
PT  - Peer Reviewed Journal
DT  - Journal Article
AB  - It is largely unknown how the CNS regulates multiple muscle systems in the presence of pain. This study used muscle synergy analysis to investigate multiple forearm muscles in individuals with chronic elbow pain during the development of grip force. Eleven individuals with chronic elbow pain and 11 healthy age-matched control subjects developed grip force to 15% and 30% of maximum voluntary contraction (MVC). Surface electromyography was obtained from six forearm muscles during force development before nonnegative matrix factorization was performed. The relationship between muscle synergies and standard clinical tests of elbow pain were examined by linear regression. During grip force development to 15% MVC the pain group had a lower number of forearm muscle synergies, increased similarity in spatial activation patterns, increased cocontraction of forearm flexors, and a greater magnitude of muscle weightings across the forearm when performing the task. During the 30% MVC grip the numbers of muscle synergies were the same for both groups; however, the pain group had lower activation and reduced variability in the timing of peak activation. The timing of peak activation was delayed in the pain group regardless of the task, and performing the grip in different wrist postures did not affect muscle synergy characteristics in either group. Although localized pain causes direct dysfunction of an affected muscle, this study provides evidence that the timing and amplitude of agonist and antagonist muscle activity are also affected with chronic pain. (PsycINFO Database Record (c) 2017 APA, all rights reserved)

DO  - http://dx.doi.org/10.1152/jn.00210.2017
PM  - 28724779
ID  - pain, muscle synergy, coordination, complexity, force development
MH  - *Motor Coordination
MH  - *Muscles
MH  - *Walking
MH  - Gait
CC  - Physiological Processes [2540].
PO  - Human.  Male.  Female. Adulthood (18 yrs & older)
LO  - US
MD  - Empirical Study; Quantitative Study
CP  - HOLDER: American Physiological Society
      YEAR: 2017
RF  - Arendt-Nielsen, L., Graven-Nielsen, T., Svarrer, H., & Svensson, P. (1996). The influence of low back pain on muscle activity and coordination during gait: a clinical and experimental study. Pain 64: 231-240, 1996. doi:10.1016/0304-3959(95)00115-8.

      Asavasopon, S., Rana, M., Kirages, D. J., Yani, M. S., Fisher, B. E., Hwang, D. H., Lohman, E. B., Berk, L. S., & Kutch, J. J. (2014). Cortical activation associated with muscle synergies of the human male pelvic floor. J Neurosci, 34, 13811-13818. http://dx.doi.org/10.1523/JNEUROSCI.2073-14.2014

      Bergin, M. J., Tucker, K. J., Vicenzino, B., van den Hoorn, W., & Hodges, P. W. (2014). Does movement variability increase or decrease when a simple wrist task is performed during acute wrist extensor muscle pain? Eur J Appl Physiol 114: 385-393, 2014. doi:10.1007/s00421-013-2777-6.

      Bisset, L., Beller, E., Jull, G., Brooks, P., Darnell, R., & Vicenzino, B. (2006). Mobilisation with movement and exercise, corticosteroid injection, or wait and see for tennis elbow: randomised trial. BMJ, 333, 939http://dx.doi.org/10.1136/bmj.38961.584653.AE

      Bisset, L. M., Russell, T., Bradley, S., Ha, B., & Vicenzino, B. T. (2006b). Bilateral sensorimotor abnormalities in unilateral lateral epicondylalgia. Arch Phys Med Rehabil 87: 490-495, 2006b. doi:10.1016/j.apmr.2005.11.029.

      Burkholder, T. J., & van Antwerp, K. W. (2013). Practical limits on muscle synergy identification by non-negative matrix factorization in systems with mechanical constraints. Med Biol Eng Comput 51: 187-196, 2013. doi:10.1007/s11517-012-0983-8.

      Chang, Y. J., & Kulig, K. (2015). The neuromechanical adaptations to Achilles tendinosis. J Physiol, 593, 3373-3387. http://dx.doi.org/10.1113/JP270220

      Cheung, V. C., Turolla, A., Agostini, M., Silvoni, S., Bennis, C., Kasi, P., Paganoni, S., Bonato, P., & Bizzi, E. (2012). Muscle synergy patterns as physiological markers of motor cortical damage. Proc Natl Acad Sci USA, 109, 14652-14656. http://dx.doi.org/10.1073/pnas.1212056109

      Chourasia, A. O., Buhr, K. A., Rabago, D. P., Kijowski, R., Irwin, C. B., & Sesto, M. E. (2012). Effect of lateral epicondylosis on grip force development. J Hand Ther 25: 27-36, 2012. doi:10.1016/j.jht.2011.09.003.

      Ciubotariu, A., Arendt-Nielsen, L., & Graven-Nielsen, T. (2004). The influence of muscle pain and fatigue on the activity of synergistic muscles of the leg. Eur J Appl Physiol 91: 604-614, 2004. doi:10.1007/s00421-003-1026-9.

      Croisier, J. L., Foidart-Dessalle, M., Tinant, F., Crielaard, J. M., & Forthomme, B. (2007). An isokinetic eccentric programme for the management of chronic lateral epicondylar tendinopathy. Br J Sports Med 41: 269-275, 2007. doi:10.1136/bjsm.2006.033324.

      Falla, D., Farina, D., Dahl, M. K., & Graven-Nielsen, T. (2007). Muscle pain induces task-dependent changes in cervical agonist/antagonist activity. J Appl Physiol (1985) 102: 601-609, 2007. doi:10.1152/japplphysiol.00602.2006.

      Gizzi, L., Muceli, S., Petzke, F., & Falla, D. (2015). Experimental muscle pain impairs the synergistic modular control of neck muscles. PLoS One 10: e0137844, 2015. doi:10.1371/journal.pone.0137844.

      Glass, J. M., Williams, D. A., Fernandez-Sanchez, M. L., Kairys, A., Barjola, P., Heitzeg, M. M., Clauw, D. J., & Schmidt-Wilcke, T. (2011). Executive function in chronic pain patients and healthy controls: different cortical activation during response inhibition in fibromyalgia. J Pain, 12, 1219-1229. http://dx.doi.org/10.1016/j.jpain.2011.06.007

      Heales, L. J., Hug, F., MacDonald, D. A., Vicenzino, B., & Hodges, P. W. (2016a). Is synergistic organisation of muscle coordination altered in people with lateral epicondylalgia? A case-control study. Clin Biomech (Bristol, Avon) 35: 124-131, 2016a. doi:10.1016/j.clinbiomech.2016.04.017.

      Heales, L. J., Vicenzino, B., MacDonald, D. A., & Hodges, P. W. (2016b). Forearm muscle activity is modified bilaterally in unilateral lateral epicondylalgia: a casecontrol study. Scand J Med Sci Sports 26: 1382-1390, 2016b. doi:10.1111/sms.12584.

      Hodges, P. W., Moseley, G. L., Gabrielsson, A., & Gandevia, S. C. (2003). Experimental muscle pain changes feedforward postural responses of the trunk muscles. Exp Brain Res 151: 262-271, 2003. doi:10.1007/s00221-003-1457-x.

      Hodges, P. W., & Richardson, C. A. (1996). Inefficient muscular stabilization of the lumbar spine associated with low back pain. A motor control evaluation of transversus abdominis. Spine 21: 2640-2650, 1996. doi:10.1097/00007632-199611150-00014.

      Hug, F., Turpin, N. A., Couturier, A., & Dorel, S. (2011). Consistency of muscle synergies during pedaling across different mechanical constraints. J Neurophysiol, 106, 91-103. http://dx.doi.org/10.1152/jn.01096.2010

      Kutch, J. J., & Valero-Cuevas, F. J. (2012). Challenges and new approaches to proving the existence of muscle synergies of neural origin. PLOS Comput Biol 8: e1002434, 2012. doi:10.1371/journal.pcbi.1002434.

      Kutch, J. J., Yani, M. S., Asavasopon, S., Kirages, D. J., Rana, M., Cosand, L., Labus, J. S., Kilpatrick, L. A., Ashe-McNalley, C., Farmer, M. A., Johnson, K. A., Ness, T. J., Deutsch, G., Harris, R. E., Apkarian, A. V., Clauw, D. J., Mackey, S. C., Mullins, C., & Mayer, E. A. (2015). Altered resting state neuromotor connectivity in men with chronic prostatitis/chronic pelvic pain syndrome: a MAPP: Research Network Neuroimaging Study. Neuroimage Clin 8: 493-502, 2015. doi:10.1016/j.nicl.2015.05.013.

      Lee, D. D., & Seung, H. S. (2001). Algorithms for non-negative matrix factorization. In: Advances in Neural Information Processing Systems. Cambridge, MA: MIT Press, 2001, vol. 13, p. 556-562.

      Lee, D. D., & Seung, H. S. (1999). Learning the parts of objects by non-negative matrix factorization. Nature, 401, 788-791. http://dx.doi.org/10.1038/44565

      Lieber, R. L., Loren, G. J., & Friden, J. (1994). In vivo measurement of human wrist extensor muscle sarcomere length changes. J Neurophysiol 71: 874-881, 1994.

      Ljung, B. O., Forsgren, S., & Friden, J. (1999a). Substance P and calcitonin gene-related peptide expression at the extensor carpi radialis brevis muscle origin: implications for the etiology of tennis elbow. J Orthop Res 17: 554-559, 1999a. doi:10.1002/jor.1100170414.

      Ljung, B. O., Forsgren, S., & Friden, J. (1999b). Sympathetic and sensory innervations are heterogeneously distributed in relation to the blood vessels at the extensor carpi radialis brevis muscle origin of man. Cells Tissues Organs 165: 45-54, 1999b. doi:10.1159/000016673.

      Lomond, K. V., & Cote, J. N. (2010). Movement timing and reach to reach variability during a repetitive reaching task in persons with chronic neck/shoulder pain and healthy subjects. Exp Brain Res, 206, 271-282. http://dx.doi.org/10.1007/s00221-010-2405-1

      Madeleine, P., Leclerc, F., Arendt-Nielsen, L., Ravier, P., & Farina, D. (2006). Experimental muscle pain changes the spatial distribution of upper trapezius muscle activity during sustained contraction. Clin Neurophysiol 117: 2436-2445, 2006. doi:10.1016/j.clinph.2006.06.753.

      Madeleine, P., Xie, Y., Szeto, G. P., & Samani, A. (2016). Effects of chronic neck-shoulder pain on normalized mutual information analysis of surface electromyography during functional tasks. Clin Neurophysiol 127: 3110-3117, 2016. doi:10.1016/j.clinph.2016.06.015.

      Manickaraj, N., Bisset, L. M., Ryan, M., & Kavanagh, J. J. (2016). Muscle activity during rapid wrist extension in people with lateral epicondylalgia. Med Sci Sports Exerc 48: 599-606, 2016. doi:10.1249/MSS.0000000000000815.

      Muceli, S., Falla, D., & Farina, D. (2014). Reorganization of muscle synergies during multidirectional reaching in the horizontal plane with experimental muscle pain. J Neurophysiol, 111, 1615-1630. http://dx.doi.org/10.1152/jn.00147.2013

      Overduin, S. A., d'Avella, A., Roh, J., & Bizzi, E. (2008). Modulation of muscle synergy recruitment in primate grasping. J Neurosci, 28, 880-892. http://dx.doi.org/10.1523/JNEUROSCI.2869-07.2008

      Overduin, S. A., d'Avella, A., Roh, J., Carmena, J. M., & Bizzi, E. (2015). Representation of muscle synergies in the primate brain. J Neurosci, 35, 12615-12624. http://dx.doi.org/10.1523/JNEUROSCI.4302-14.2015

      Perotto, A., & Delagi, E. F. (2011). Anatomical Guide for the Electromyographer: the Limbs and Trunk (5th ed.). Springfield, IL: Thomas, 2011, p. 48-62.

      Poltawski, L., Ali, S., Jayaram, V., & Watson, T. (2012). Reliability of sonographic assessment of tendinopathy in tennis elbow. Skeletal Radiol 41: 83-89, 2012. doi:10.1007/s00256-011-1132-4.

      Rana, M., Yani, M. S., Asavasopon, S., Fisher, B. E., & Kutch, J. J. (2015). Brain connectivity associated with muscle synergies in humans. J Neurosci, 35, 14708-14716. http://dx.doi.org/10.1523/JNEUROSCI.1971-15.2015

      Roh, J., Rymer, W. Z., & Beer, R. F. (2015). Evidence for altered upper extremity muscle synergies in chronic stroke survivors with mild and moderate impairment. Front Hum Neurosci 9: 6, 2015. doi:10.3389/fnhum.2015.00006.2015-35414-00125717296

      Sawers, A., Allen, J. L., & Ting, L. H. (2015). Long-term training modifies the modular structure and organization of walking balance control. J Neurophysiol 114: 3359-3373, 2015. doi:10.1152/jn.00758.2015.

      Schabrun, S. M., Hodges, P. W., Vicenzino, B., Jones, E., & Chipchase, L. S. (2015). Novel adaptations in motor cortical maps: the relation to persistent elbow pain. Med Sci Sports Exerc 47: 681-690, 2015. doi:10.1249/MSS.0000000000000469.

      Schaible, H. G., & Grubb, B. D. (1993). Afferent and spinal mechanisms of joint pain. Pain 55: 5-54, 1993. doi:10.1016/0304-3959(93)90183-P.

      Schmidt-Wilcke, T., Kairys, A., Ichesco, E., Fernandez-Sanchez, M. L., Barjola, P., Heitzeg, M., Harris, R. E., Clauw, D. J., Glass, J., & Williams, D. A. (2014). Changes in clinical pain in fibromyalgia patients correlate with changes in brain activation in the cingulate cortex in a response inhibition task. Pain Med 15: 1346-1358, 2014. doi:10.1111/pme.12460.

      Schomburg, E. D. (1990). Spinal sensorimotor systems and their supraspinal control. Neurosci Res 7: 265-340, 1990. doi:10.1016/0168-0102(90)90008-3.

      Slater, H., Arendt-Nielsen, L., Wright, A., & Graven-Nielsen, T. (2005). Sensory and motor effects of experimental muscle pain in patients with lateral epicondylalgia and controls with delayed onset muscle soreness. Pain, 114, 118-130. http://dx.doi.org/10.1016/j.pain.2004.12.003

      Soderberg, G. L. (editor). (1992). Recording techniques. In: Selected Topics in Surface Electromyography for Use in the Occupational Setting: Expert Perspectives. Atlanta, GA: US Department of Health and Human Services Centers for Disease Control and Prevention, 1992, p. 26-28.

      Sterling, M., Jull, G., & Wright, A. (2001). The effect of musculoskeletal pain on motor activity and control. J Pain, 2, 135-145. http://dx.doi.org/10.1054/jpai.2001.19951

      Stratford, P. W., Norman, G. R., & McIntosh, J. M. (1989). Generalizability of grip strength measurements in patients with tennis elbow. Phys Ther 69: 276-281, 1989. doi:10.1093/ptj/69.4.276.

      Torres-Oviedo, G., & Ting, L. H. (2007). Muscle synergies characterizing human postural responses. J Neurophysiol, 98, 2144-2156. http://dx.doi.org/10.1152/jn.01360.2006

      van den Hoorn, W., Hodges, P. W., van Dieen, J. H., & Hug, F. (2015). Effect of acute noxious stimulation to the leg or back on muscle synergies during walking. J Neurophysiol, 113, 244-254. http://dx.doi.org/10.1152/jn.00557.2014

      Ward, N. S., Newton, J. M., Swayne, O. B., Lee, L., Frackowiak, R. S., Thompson, A. J., Greenwood, R. J., & Rothwell, J. C. (2007). The relationship between brain activity and peak grip force is modulated by corticospinal system integrity after subcortical stroke. Eur J Neurosci, 25, 1865-1873. http://dx.doi.org/10.1111/j.1460-9568.2007.05434.x

      Woodworth, D., Mayer, E., Leu, K., Ashe-McNalley, C., Naliboff, B. D., Labus, J. S., Tillisch, K., Kutch, J. J., Farmer, M. A., Apkarian, A. V., Johnson, K. A., Mackey, S. C., Ness, T. J., Landis, J. R., Deutsch, G., Harris, R. E., Clauw, D. J., Mullins, C., Ellingson, B. M., & MAPP Research Network. (2015). Unique microstructural changes in the brain associated with urological chronic pelvic pain syndrome (UCPPS) revealed by diffusion tensor MRI, super-resolution track density imaging, and statistical parameter mapping: a MAPP Network neuroimaging study. PLoS One 10: e0140250, 2015. doi:10.1371/journal.pone.0140250.2016-05093-00126460744
UP  - 20171030 (PsycINFO)
JN  - Journal of Neurophysiology
VO  - 118
IP  - 4
PG  - 2132-2141
XL  - http://ovidsp.ovid.com/ovidweb.cgi?T=JS&CSC=Y&NEWS=N&PAGE=fulltext&D=psyc13&AN=2017-47085-014
XL  - http://sfxeu07.hosted.exlibrisgroup.com/bham?sid=OVID:psycdb&id=pmid:&id=doi:10.1152%2Fjn.00210.2017&issn=0022-3077&isbn=&volume=118&issue=4&spage=2132&pages=2132-2141&date=2017&title=Journal+of+Neurophysiology&atitle=Chronic+pain+alters+spatiotemporal+activation+patterns+of+forearm+muscle+synergies+during+the+development+of+grip+force.&aulast=Manickaraj&pid=%3Cauthor%3EManickaraj%2C+Nagarajan%3C%2Fauthor%3E%3CAN%3E2017-47085-014%3C%2FAN%3E%3CDT%3EJournal+Article%3C%2FDT%3E

<2. >
VN  - Ovid Technologies
DB  - PsycINFO
AN  - 2017-01054-137
TI  - Validation of clinical tests used to identify patients who would benefit from trunk stabilization exercises: Preliminary steps to refine rest interpretation and improve intervention prescription.
DP  - 2017
YR  - 2017
LG  - English
AU  - Sung, Won
DS  - UMI Order Number: AAI10138237
      OpenURL: http://gateway.proquest.com/openurl?url_ver=Z39.88-2004&rft_val_fmt=info:ofi/fmt:kev:mtx:dissertation&res_dat=xri:pqm&rft_dat=xri:pqdiss:10138237
      Advisor(s): Sheri P. Silfies
      Degree: Ph.D., 2016
      Institution: Drexel University
      Department: Rehabilitation Sciences
IN  - Sung, Won: Drexel University, Rehabilitation Sciences, US
SO  - Dissertation Abstracts International: Section B: The Sciences and Engineering. Vol.78(1-B(E)),2017, pp. No Pagination Specified. 
IS  - 0419-4217
IB  - 978-1339938370
OL  - Dissertation Abstracts International
PU  - ProQuest Information & Learning; US
FO  - Electronic
PT  - Dissertation Abstract
DT  - Dissertation
AB  - Low back pain (LBP) presents a challenge in rehabilitation due to its heterogeneous presentation across patients. However, trunk stabilization exercises have been identified to be successful in patients that meet specific clinical prediction rules. Identifying mechanisms that underlie the tests used in the clinical prediction rules may aid in better understanding impairments in these patients. This may aid in refining intervention selection and prescription. The purpose of this dissertation was to identify mechanisms underlying clinical tests that are used to predict a patient's success with trunk stabilization exercises: aberrant movements observed during forward bending and the prone instability test. The aims were to: 1) characterize lumbar extensor muscle neuromuscular control during active forward bending and the prone instability test (PIT); 2) validate clinical assumptions of the role that impaired lumbar multifidus muscle activity has in aberrant movements patterns during a forward bend task and a positive prone instability test.. Aim 1 results revealed that all trunk extensors are activated to a greater extent in those with aberrant forward bending. However, the lumbar multifidus provided the greatest contribution. In the prone instability test, muscle activity during the leg raising portion of the test resulted in a significant increase in spinal stiffness and reduction in pain. However, participants with LBP had greater reliance on fewer muscle synergies that involved dominance of extrinsic muscles compared to participants without LBP. Aim 2 results revealed that a positive prone instability test with pain reduction and spinal stiffness increase could be yielded in participants with LBP through electrical stimulation of the lumbar multifidus. However, electrical stimulation driven fatigue to the muscle was not able to produce aberrant movement in individuals without LBP. Adaptations in neuromuscular control during forward bending and the prone instability test in individuals with LBP suggest that exercises that include movement control and coordination may be necessary within the intervention. (PsycINFO Database Record (c) 2017 APA, all rights reserved)

ID  - exercises, intervention
MH  - *Exercise
MH  - *Intervention
MH  - *Psychometrics
MH  - *Test Validity
CC  - Health & Mental Health Treatment & Prevention [3300].
PO  - Human
MD  - Empirical Study; Quantitative Study
UP  - 20170608 (PsycINFO)
JN  - Dissertation Abstracts International: Section B: The Sciences and Engineering
VO  - 78
IP  - 1-B(E)
PG  - No Pagination Specified
XL  - http://ovidsp.ovid.com/ovidweb.cgi?T=JS&CSC=Y&NEWS=N&PAGE=fulltext&D=psyc13&AN=2017-01054-137
XL  - http://sfxeu07.hosted.exlibrisgroup.com/bham?sid=OVID:psycdb&id=pmid:&id=doi:&issn=0419-4217&isbn=978-1339938370&volume=78&issue=1-B%28E%29&spage=No&pages=No+Pagination+Specified&date=2017&title=Dissertation+Abstracts+International%3A+Section+B%3A+The+Sciences+and+Engineering&atitle=Validation+of+clinical+tests+used+to+identify+patients+who+would+benefit+from+trunk+stabilization+exercises%3A+Preliminary+steps+to+refine+rest+interpretation+and+improve+intervention+prescription.&aulast=Sung&pid=%3Cauthor%3ESung%2C+Won%3C%2Fauthor%3E%3CAN%3E2017-01054-137%3C%2FAN%3E%3CDT%3EDissertation%3C%2FDT%3E

<3. >
VN  - Ovid Technologies
DB  - PsycINFO
AN  - 2016-55533-001
TI  - Bilateral experimental neck pain reorganize axioscapular muscle coordination and pain sensitivity. [References].
DP  - Apr 2017
YR  - 2017
PH  - Accepted: Sep 2016
LG  - English
AU  - Christensen, S. W
AU  - Hirata, R. P
AU  - Graven-Nielsen, T
MA  - Graven-Nielsen, T.: tgn@hst.aau.dk
CQ  - Graven-Nielsen, T., tgn@hst.aau.dk
IN  - Christensen, S. W.: SMI, Department of Health Science and Technology, Aalborg University, Aalborg, Denmark
IN  - Hirata, R. P.: Center for Neuroplasticity and Pain (CNAP), Aalborg University, Aalborg, Denmark
IN  - Graven-Nielsen, T.: Center for Neuroplasticity and Pain (CNAP), Aalborg University, Aalborg, Denmark
SO  - European Journal of Pain. Vol.21(4), 2017, pp. 681-691. 
MO  - Apr
NL  - Eur J Pain
IS  - 1090-3801
IT  - 1532-2149
PU  - Wiley-Blackwell Publishing Ltd.; United Kingdom
OC  - Elsevier Science, Netherlands
FO  - Electronic
PT  - Journal
PT  - Peer Reviewed Journal
DT  - Journal Article
AB  - Background: Neck pain is a large clinical problem where reorganized trunk and axioscapular muscle activities have been hypothesised contributing to pain persistence and pain hypersensitivity. This study investigated the effects of bilateral experimental neck pain on trunk and axioscapular muscle function and pain sensitivity. Methods: In 25 healthy volunteers, bilateral experimental neck pain was induced in the splenius capitis muscles by hypertonic saline injections. Isotonic saline was used as control. In sitting, subjects performed slow, fast and slow-resisted unilateral arm movements before, during and after injections. Electromyography (EMG) was recorded from eight shoulder and trunk muscles bilaterally. Pressure pain thresholds (PPTs) were assessed bilaterally at the neck, head and arm. Data were normalized to the before-measures. Results: Compared with control and post measurements, experimental neck pain caused (1) decreased EMG activity of the ipsilateral upper trapezius muscles during all but slow-resisted down movements (p < 0.001), and (2) increased EMG activity in the ipsilateral erector spinae muscle during slow and fast movements (p < 0.02), and in the contralateral erector spinae muscle during all but fast up and slow-resisted down movements (p < 0.007). The PPTs in the painful condition increased at the head and arm compared with post measurements and the control condition (p < 0.001). In the post-pain condition, the neck PPT was decreased compared with the control condition (p < 0.001). Conclusion Acute bilateral neck pain reorganized axioscapular and trunk muscle activity together with local hyperalgesia and widespread hypoalgesia indicating that acute neck pain immediately affects trunk and axioscapular function which may affect both assessment and treatment. Significance Bilateral clinical neck pain alters axioscapular muscle coordination but only effects of unilateral experimental neck pain has been investigated. Bilateral experimental neck pain causes task-dependent reorganized axioscapular and trunk muscle activity in addition to widespread decrease in pressure pain sensitivity. (PsycINFO Database Record (c) 2017 APA, all rights reserved)

DO  - http://dx.doi.org/10.1002/ejp.972
PM  - 27862644
ID  - neck pain, muscle coordination, electromyography
MH  - *Electromyography
MH  - *Muscles
MH  - *Pain
CC  - Electrophysiology [2530].
PO  - Human.  Female. Adulthood (18 yrs & older)
MD  - Empirical Study; Quantitative Study
SV  - Tables and Figures [Internet Available]
GS  - <b>Sponsor: </b>Danish Physiotherapists Association. Research Foundation. Denmark
<b>Recipient: </b>No recipient indicated

      <b>Sponsor: </b>Danish National Research Foundation. Denmark
<b>Grant: </b>DNRF121
<b>Other Details: </b>Center for Neuroplasticity and Pain (CNAP)
<b>Recipient: </b>No recipient indicated

CP  - HOLDER: European Pain Federation - EFIC
      YEAR: 2016
RF  - Behrsin, J.F., Maguire, K. (1986). Levator scapulae action during shoulder movement. Aust J Physiother, 2, 101-106. http://dx.doi.org/10.1016/S0004-9514(14)60646-2

      Bogduk, N. (2011). The anatomy and pathophysiology of neck pain. Phys Med Rehabil Clin N Am, 22, 367-382. http://dx.doi.org/10.1016/j.pmr.2011.03.008

      Christensen, S.W., Hirata, R.P., Graven-Nielsen, T. (2015). The effect of experimental neck pain on pressure pain sensitivity and axioscapular motor control. J Pain, 14, 367-379. http://dx.doi.org/10.1016/j.jpain.2015.01.008

      Falla, D., Arendt-Nielsen, L., Farina, D. (2009). The pain-induced change in relative activation of upper trapezius muscle regions is independent of the site of noxious stimulation. Clin Neurophysiol, 120, 150-157. http://dx.doi.org/10.1016/j.clinph.2008.10.148

      Falla, D., Bilenkij, G., Jull, G. (2004). Patients with chronic neck pain demonstrate altered patterns of muscle activation during performance of a functional upper limb task. Spine, 29, 1436-1440. http://dx.doi.org/10.1097/01.BRS.0000128759.02487.BF

      Falla, D., Farina, D., Graven-Nielsen, T. (2007). Experimental muscle pain results in reorganization of coordination among trapezius muscle subdivisions during repetitive shoulder flexion. Exp Brain Res, 178, 385-393. http://dx.doi.org/10.1007/s00221-006-0746-6

      Fejer, R., Kyvik, K.O., Hartvigsen, J. (2006). The prevalence of neck pain in the world population: A systematic critical review of the literature. Eur Spine J, 15, 834-848. http://dx.doi.org/10.1007/s00586-004-0864-4

      Fernandez-de-las-Penas, C., Albert-Sanchis, J.C., Buil, M., Benitez, J.C., Alburquerque-Sendin, F. (2008). Cross-sectional area of cervical multifidus muscle in females with chronic bilateral neck pain compared to controls. J Orthop Sports Phys Ther, 38, 175-180. http://dx.doi.org/10.2519/jospt.2008.2598

      Ge, H.Y., Madeleine, P., Wang, K., Arendt-Nielsen, L. (2003). Hypoalgesia to pressure pain in referred pain areas triggered by spatial summation of experimental muscle pain from unilateral or bilateral trapezius muscles. Eur J Pain, 7, 531-537. http://dx.doi.org/10.1016/S1090-3801(03)00033-8

      Graven-Nielsen, T., Arendt-Nielsen, L., Svensson, P., Jensen, T.S. (1997). Quantification of local and referred muscle pain in humans after sequential i.m. injections of hypertonic saline. Pain, 69, 111-117. http://dx.doi.org/10.1016/S0304-3959(96)03243-5

      Helgadottir, H., Kristjansson, E., Einarsson, E., Karduna, A., Jonsson, H. Jr (2011a). Altered activity of the serratus anterior during unilateral arm elevation in patients with cervical disorders. J Electromyogr Kinesiol, 21, 947-953. http://dx.doi.org/10.1016/j.jelekin.2011.07.007

      Helgadottir, H., Kristjansson, E., Mottram, S., Karduna, A., Jonsson, H. Jr (2011b). Altered alignment of the shoulder girdle and cervical spine in patients with insidious onset neck pain and whiplash-associated disorder. J Appl Biomech, 27, 181-191. http://dx.doi.org/10.1123/jab.27.3.181

      Helgadottir, H., Kristjansson, E., Mottram, S., Karduna, A.R., Jonsson, H. Jr (2010). Altered scapular orientation during arm elevation in patients with insidious onset neck pain and whiplash-associated disorder. J Orthop Sports Phys Ther, 40, 784-791. http://dx.doi.org/10.2519/jospt.2010.3405

      Hermens, H.J., Freriks, B., Disselhorst-Klug, C., Rau, G. (2000). Development of recommendations for SEMG sensors and sensor placement procedures. J Electromyogr Kinesiol, 10, 361-374. http://dx.doi.org/10.1016/S1050-6411(00)00027-4

      Hirata, R.P., Arendt-Nielsen, L., Shiozawa, S., Graven-Nielsen, T. (2012). Experimental knee pain impairs postural stability during quiet stance but not after perturbations. Eur J Appl Physiol, 112, 2511-2521. http://dx.doi.org/10.1007/s00421-011-2226-3

      Hodges, P.W., Coppieters, M.W., Macdonald, D., Cholewicki, J. (2013). New insight into motor adaptation to pain revealed by a combination of modelling and empirical approaches. Eur J Pain, 17, 1138-1146. http://dx.doi.org/10.1002/j.1532-2149.2013.00286.x

      Hodges, P.W., Ervilha, U.F., Graven-Nielsen, T. (2008). Changes in motor unit firing rate in synergist muscles cannot explain the maintenance of force during constant force painful contractions. J Pain, 9, 1169-1174. http://dx.doi.org/10.1016/j.jpain.2008.06.012

      Hodges, P.W., Tucker, K. (2011). Moving differently in pain: A new theory to explain the adaptation to pain. Pain, 152, S90-S98. http://dx.doi.org/10.1016/j.pain.2010.10.020

      Javanshir, K., Ortega-Santiago, R., Mohseni-Bandpei, M.A., Miangolarra-Page, J.C., Fernandez-de-las-Penas, C. (2010). Exploration of somatosensory impairments in subjects with mechanical idiopathic neck pain: A preliminary study. J Manipulative Physiol Ther, 33, 493-499. http://dx.doi.org/10.1016/j.jmpt.2010.08.022

      Kasch, H., Stengaard-Pedersen, K., Arendt-Nielsen, L., Staehelin Jensen, T. (2001). Pain thresholds and tenderness in neck and head following acute whiplash injury: A prospective study. Cephalalgia, 21, 189-197. http://dx.doi.org/10.1046/j.1468-2982.2001.00179.x

      La Touche, R., Fernandez-de-Las-Penas, C., Fernandez-Carnero, J., Diaz-Parreno, S., Paris-Alemany, A., Arendt-Nielsen, L. (2010). Bilateral mechanical-pain sensitivity over the trigeminal region in patients with chronic mechanical neck pain. J Pain, 11, 256-263. http://dx.doi.org/10.1016/j.jpain.2009.07.003

      Madeleine, P., Leclerc, F., Arendt-Nielsen, L., Ravier, P., Farina, D. (2006). Experimental muscle pain changes the spatial distribution of upper trapezius muscle activity during sustained contraction. Clin Neurophysiol, 117, 2436-2445. http://dx.doi.org/10.1016/j.clinph.2006.06.753

      Michaleff, Z.A., Maher, C.G., Lin, C.W., Rebbeck, T., Jull, G., Latimer, J., Connelly, L., Sterling, M. (2014). Comprehensive physiotherapy exercise programme or advice for chronic whiplash (PROMISE): A pragmatic randomised controlled trial. Lancet, 384, 133-141. http://dx.doi.org/10.1016/S0140-6736(14)60457-8

      Moseley, G.L. (2004). Impaired trunk muscle function in sub-acute neck pain: Etiologic in the subsequent development of low back pain?. Man Ther, 9, 157-163. http://dx.doi.org/10.1016/j.math.2004.03.002

      O'Leary, S., Falla, D., Elliott, J.M., Jull, G. (2009). Muscle dysfunction in cervical spine pain: Implications for assessment and management. J Orthop Sports Phys Ther, 39, 324-333. http://dx.doi.org/10.2519/jospt.2009.2872

      Palsson, T.S., Graven-Nielsen, T. (2012). Experimental pelvic pain facilitates pain provocation tests and causes regional hyperalgesia. Pain, 153, 2233-2240. http://dx.doi.org/10.1016/j.pain.2012.07.013

      Palsson, T.S., Hirata, R.P., Graven-Nielsen, T. (2015). Experimental pelvic pain impairs the performance during the active straight leg raise test and causes excessive muscle stabilization. Clin J Pain, 31, 642-651. http://dx.doi.org/10.1097/AJP.0000000000000139

      Schmidt-Hansen, P.T., Svensson, P., Jensen, T.S., Graven-Nielsen, T., Bach, F.W. (2006). Patterns of experimentally induced pain in pericranial muscles. Cephalalgia, 26, 568-577. http://dx.doi.org/10.1111/j.1468-2982.2006.01078.x

      Scott, D., Jull, G., Sterling, M. (2005). Widespread sensory hypersensitivity is a feature of chronic whiplash-associated disorder but not chronic idiopathic neck pain. Clin J Pain, 21, 175-181. http://dx.doi.org/10.1097/00002508-200503000-00009

      Slater, H., Arendt-Nielsen, L., Wright, A., Graven-Nielsen, T. (2005). Sensory and motor effects of experimental muscle pain in patients with lateral epicondylalgia and controls with delayed onset muscle soreness. Pain, 114, 118-130. http://dx.doi.org/10.1016/j.pain.2004.12.003

      Sterling, M., Treleaven, J., Edwards, S., Jull, G. (2002). Pressure pain thresholds in chronic whiplash associated disorder: Further evidence of altered central pain processing. J Musculoskelatal Pain, 10, 69-81. http://dx.doi.org/10.1300/J094v10n03_05

      Wegner, S., Jull, G., O'Leary, S., Johnston, V. (2010). The effect of a scapular postural correction strategy on trapezius activity in patients with neck pain. Man Ther, 15, 562-566. http://dx.doi.org/10.1016/j.math.2010.06.006

      Yarnitsky, D. (2010). Conditioned pain modulation (the diffuse noxious inhibitory control-like effect): Its relevance for acute and chronic pain states. Curr Opin Anaesthesiol, 23, 611-615. http://dx.doi.org/10.1097/ACO.0b013e32833c348b

      Zakharova-Luneva, E., Jull, G., Johnston, V., O'Leary, S. (2012). Altered trapezius muscle behavior in individuals with neck pain and clinical signs of scapular dysfunction. J Manipulative Physiol Ther, 35, 346-353. http://dx.doi.org/10.1016/j.jmpt.2012.04.011
UP  - 20161117 (PsycINFO)
CH  - 20170410 (PsycINFO)
JN  - European Journal of Pain
VO  - 21
IP  - 4
PG  - 681-691
XL  - http://ovidsp.ovid.com/ovidweb.cgi?T=JS&CSC=Y&NEWS=N&PAGE=fulltext&D=psyc13&AN=2016-55533-001
XL  - http://sfxeu07.hosted.exlibrisgroup.com/bham?sid=OVID:psycdb&id=pmid:&id=doi:10.1002%2Fejp.972&issn=1090-3801&isbn=&volume=21&issue=4&spage=681&pages=681-691&date=2017&title=European+Journal+of+Pain&atitle=Bilateral+experimental+neck+pain+reorganize+axioscapular+muscle+coordination+and+pain+sensitivity.&aulast=Christensen&pid=%3Cauthor%3EChristensen%2C+S.+W%3C%2Fauthor%3E%3CAN%3E2016-55533-001%3C%2FAN%3E%3CDT%3EJournal+Article%3C%2FDT%3E

<4. >
VN  - Ovid Technologies
DB  - PsycINFO
AN  - 2017-06694-001
TI  - Characterization of involuntary contractions after spinal cord injury reveals associations between physiological and self-reported measures of spasticity. [References].
DP  - Feb 9, 2017
YR  - 2017
LG  - English
AU  - Mayo, Meagan
AU  - DeForest, Bradley A
AU  - Castellanos, Mabelin
AU  - Thomas, Christine K
MA  - Thomas, Christine K.: cthomas3@med.miami.edu
CQ  - Thomas, Christine K., cthomas3@med.miami.edu
IN  - Mayo, Meagan: Miami Project to Cure Paralysis, University of Miami, Miami, FL, US
IN  - DeForest, Bradley A.: Miami Project to Cure Paralysis, University of Miami, Miami, FL, US
IN  - Castellanos, Mabelin: Miami Project to Cure Paralysis, University of Miami, Miami, FL, US
IN  - Thomas, Christine K.: Miami Project to Cure Paralysis, University of Miami, Miami, FL, US
SO  - Frontiers in Integrative Neuroscience. Vol.11 2017, ArtID 2.
MO  - Feb
NL  - Front Integr Neurosci
PE  - 15
IT  - 1662-5145
PU  - Frontiers Media S.A.; Switzerland
OC  - Frontiers Research Foundation, Switzerland
FO  - Electronic
PT  - Journal
PT  - Peer Reviewed Journal
DT  - Journal Article
AB  - Correlations between physiological, clinical and self-reported assessments of spasticity are often weak. Our aims were to quantify functional, self-reported and physiological indices of spasticity in individuals with thoracic spinal cord injury (SCI; 3 women, 9 men; 19-52 years), and to compare the strength and direction of associations between these measures. The functional measure we introduced involved recording involuntary electromyographic activity during a transfer from wheelchair to bed which is a daily task necessary for function. High soleus (SL) and tibialis anterior (TA) F-wave/M-wave area ratios were the only physiological measures that distinguished injured participants from the uninjured (6 women, 13 men, 19-67 years). Hyporeflexia (decreased SL H/M ratio) was unexpectedly present in older participants after injury. During transfers, the duration and intensity of involuntary electromyographic activity varied across muscles and participants, but coactivity was common. Wide inter-participant variability was seen for self-reported spasm frequency, severity, pain and interference with function, as well as tone (resistance to imposed joint movement). Our recordings of involuntary electromyographic activity during transfers provided evidence of significant associations between physiological and self-reported measures of spasticity. Reduced low frequency H-reflex depression in SL and high F-wave/M-wave area ratios in TA, physiological indicators of reduced inhibition and greater motoneuron excitability, respectively, were associated with long duration SL and biceps femoris (BF) electromyographic activity during transfers. In turn, participants reported high spasm frequency when transfers involved short duration TA EMG, decreased co-activation between SL and TA, as well as between rectus femoris (RF) vs. BF. Thus, the duration of muscle activity and/or the time of agonist-antagonist muscle coactivity may be used by injured individuals to count spasms. Intense electromyographic activity and high tone related closely (possibly from joint stabilization), while intense electromyographic activity in one muscle of an agonistantagonist pair (especially in TA vs. SL, and RF vs. BF) likely induced joint movement and was associated with severe spasms. These data support the idea that individuals with SCI describe their spasticity by both the duration and intensity of involuntary agonistantagonist muscle coactivity during everyday tasks. (PsycINFO Database Record (c) 2017 APA, all rights reserved)

DO  - http://dx.doi.org/10.3389/fnint.2017.00002
PM  - 28232792
ID  - muscle spasms, tone, wheelchair transfer, H-reflex, F-wave, muscle co-activation
MH  - *Muscles
MH  - *Physiology
MH  - *Spinal Cord Injuries
CC  - Physiological Processes [2540].
PO  - Human.  Male.  Female. Adulthood (18 yrs & older).  Young Adulthood (18-29 yrs).  Thirties (30-39 yrs).  Middle Age (40-64 yrs).  Aged (65 yrs & older)
MD  - Empirical Study; Quantitative Study
GS  - <b>Sponsor: </b>Robert J. Kleberg, Jr. and Helen C. Kleberg Foundation
<b>Recipient: </b>No recipient indicated

      <b>Sponsor: </b>Miami Project to Cure Paralysis. US
<b>Recipient: </b>No recipient indicated

      <b>Sponsor: </b>National Institutes of Health. US
<b>Grant: </b>NS-083064
<b>Other Details: </b>Summer fellowship
<b>Recipient: </b>No recipient indicated

CP  - STATEMENT: This is an open-access article distributed under the terms of the Creative Commons Attribution License (CC BY). The use, distribution and reproduction in other forums is permitted, provided the original author(s) or licensor are credited and that the original publication in this journal is cited, in accordance with accepted academic practice. No use, distribution or reproduction is permitted which does not comply with these terms.
      HOLDER: Mayo, DeForest, Castellanos and Thomas
      YEAR: 2017
RF  - Adams, M. M., & Hicks, A. L. (2005). Spasticity after spinal cord injury. Spinal Cord 43, 577-586. doi: 10.1038/sj.sc.3101757

      Allison, G., Singer, K., & Marshall, R. (1995). Muscle activation patterns during transfers in individuals with spinal cord injury. Aust. J. Physiother. 41, 169-176. doi: 10.1016/s0004-9514(14)60427-x

      Ashby, P., Verrier, M., & Lightfoot, E. (1974). Segmental reflex pathways in spinal shock and spinal spasticity in man. J. Neurol. Neurosurg. Psychiatry 37, 1352-1360. doi: 10.1136/jnnp.37.12.1352

      Baunsgaard, C. B., Nissen, U. V., Christensen, K. B., & Biering-Sorensen, F. (2016). Modified Ashworth scale and spasm frequency score in spinal cord injury: reliability and correlation. Spinal Cord 54, 702-708. doi: 10.1038/sc.2015.230

      Beaumont, E., Houle, J. D., Peterson, C. A., & Gardiner, P. F. (2004). Passive exercise and fetal spinal cord transplant both help to restore motoneuronal properties after spinal cord transection in rats. Muscle Nerve 29, 234-242. doi: 10.1002/mus.10539

      Bennett, D. J., Li, Y., Harvey, P. J., & Gorassini, M. (2001). Evidence for plateau potentials in tail motoneurons of awake chronic spinal rats with spasticity. J. Neurophysiol. 86, 1972-1982.

      Benz, E. N., Hornby, T. G., Bode, R. K., Scheidt, R. A., & Schmit, B. D. (2005). A physiologically based clinical measure for spastic reflexes in spinal cord injury. Arch. Phys. Med. Rehabil. 86, 52-59. doi: 10.1016/j.apmr.2004.01.033

      Boulenguez, P., Liabeuf, S., Bos, R., Bras, H., Jean-Xavier, C., Brocard, C., et al. (2010). Down-regulation of the potassium-chloride cotransporter KCC2 contributes to spasticity after spinal cord injury. Nat. Med. 16, 302-307. doi: 10.1038/nm.2107

      Burke, D., Andrews, C. J., & Gillies, J. D. (1971). The reflex response to sinusoidal stretching in spastic man. Brain 94, 455-470. doi: 10.1093/brain/94.3.455

      Butler, J. E., & Thomas, C. K. (2003). Effects of sustained stimulation on the excitability of motoneurons innervating paralyzed and control muscles. J. Appl. Physiol. (1985) 94, 567-575. doi: 10.1152/japplphysiol.01176.2001

      Button, D. C., Kalmar, J. M., Gardiner, K., Marqueste, T., Zhong, H., Roy, R. R., et al. (2008). Does elimination of afferent input modify the changes in rat motoneurone properties that occur following chronic spinal cord transection?. J. Physiol, 586, 529-544. http://dx.doi.org/10.1113/jphysiol.2007.141499

      Calancie, B., Broton, J. G., Klose, K. J., Traad, M., Difini, J., & Ayyar, D. R. (1993). Evidence that alterations in presynaptic inhibition contribute to segmental hypo- and hyperexcitability after spinal cord injury in man. Electroencephalogr. Clin. Neurophysiol. 89, 177-186. doi: 10.1016/0168-5597(93)90131-8

      Castro, M. J., Apple, D. F., Jr., Hillegass, E. A., & Dudley, G. A. (1999). Influence of complete spinal cord injury on skeletal muscle cross-sectional area within the first 6 months of injury. Eur. J. Appl. Physiol. Occup. Physiol. 80, 373-378. doi: 10.1007/s004210050606

      Ciccotti, M. G., Kerlan, R. K., Perry, J., & Pink, M. (1994). An electromyographic analysis of the knee during functional activities. I. The normal profile. Am. J. Sports Med. 22, 645-650. doi: 10.1177/036354659402200512

      Crone, C., Johnsen, L. L., Biering-Sorensen, F., & Nielsen, J. B. (2003). Appearance of reciprocal facilitation of ankle extensors from ankle flexors in patients with stroke or spinal cord injury. Brain 126, 495-507. doi: 10.1093/brain/awg036

      Crone, C., Nielsen, J., Petersen, N., Ballegaard, M., & Hultborn, H. (1994). Disynaptic reciprocal inhibition of ankle extensors in spastic patients. Brain 117, 1161-1168. doi: 10.1093/brain/117.5.1161

      D'Amico, J. M., Condliffe, E. G., Martins, K. J., Bennett, D. J., & Gorassini, M. A. (2014). Recovery of neuronal and network excitability after spinal cord injury and implications for spasticity. Front. Integr. Neurosci. 8:36. doi: 10.3389/fnint.2014.000362015-03966-00124860447

      deVries, H. A., Wiswell, R. A., Romero, G. T., & Heckathorne, E. (1985). Changes with age in monosynaptic reflexes elicited by mechanical and electrical stimulation. Am. J. Phys. Med. 64, 71-81.

      Eccles, J. C. (1955). The central action of antidromic impulses in motor nerve fibres. Pflugers Arch. Gesamte Physiol. Menschen Tiere 260, 385-415. doi: 10.1007/bf00363548

      Ericson, M. O., Nisell, R., & Ekholm, J. (1986). Quantified electromyography of lower-limb muscles during level walking. Scand. J. Rehabil. Med. 18, 159-163.

      Espiritu, M. G., Lin, C. S., & Burke, D. (2003). Motoneuron excitability and the F wave. Muscle Nerve 27, 720-727. doi: 10.1002/mus.10388

      Finley, M. A., McQuade, K. J., & Rodgers, M. M. (2005). Scapular kinematics during transfers in manual wheelchair users with and without shoulder impingement. Clin. Biomech. (Bristol Avon) 20, 32-40. doi: 10.1016/j.clinbiomech.2004.06.011

      Gagnon, D., Nadeau, S., Gravel, D., Noreau, L., Lariviere, C., & McFadyen, B. (2005). Movement patterns and muscular demands during posterior transfers toward an elevated surface in individuals with spinal cord injury. Spinal Cord 43, 74-84. doi: 10.1038/sj.sc.3101660

      Griffin, L., Godfrey, S., & Thomas, C. K. (2002). Stimulation pattern that maximizes force in paralyzed and control whole thenar muscles. J. Neurophysiol. 87, 2271-2278. doi: 10.1152/jn.00680.2001

      Harkema, S. J. (2001). Neural plasticity after human spinal cord injury: application of locomotor training to the rehabilitation of walking. Neuroscientist 7, 455-468. doi: 10.1177/107385840100700514

      Howell, S., Zhan, W. Z., & Sieck, G. C. (1997). Diaphragm disuse reduces Ca 2+ uptake capacity of sarcoplasmic reticulum. J. Appl. Physiol. (1985) 82, 164-171.

      Hager-Ross, C. K., Klein, C. S., & Thomas, C. K. (2006). Twitch and tetanic properties of human thenar motor units paralyzed by chronic spinal cord injury. J. Neurophysiol. 96, 165-174. doi: 10.1152/jn.01339.2005

      Kawamura, J., Ise, M., & Tagami, M. (1989). The clinical features of spasms in patients with a cervical cord injury. Paraplegia 27, 222-226. doi: 10.1038/sc.1989.33

      Khan, S. I., Giesebrecht, S., Gandevia, S. C., & Taylor, J. L. (2012). Activitydependent depression of the recurrent discharge of human motoneurones after maximal voluntary contractions. J. Physiol, 590, 4957-4969. http://dx.doi.org/10.1113/jphysiol.2012.235697

      Klein, C. S., Peterson, L. B., Ferrell, S., & Thomas, C. K. (2010). Sensitivity of 24-h EMG duration and intensity in the human vastus lateralis muscle to threshold changes. J. Appl. Physiol. (1985) 108, 655-661. doi: 10.1152/japplphysiol.00757.2009

      Kressler, J., Thomas, C. K., Field-Fote, E. C., Sanchez, J., Widerstrom-Noga, E., Cilien, D. C., et al. (2014). Understanding therapeutic benefits of overground bionic ambulation: exploratory case series in persons with chronic, complete spinal cord injury. Arch. Phys. Med. Rehabil. 95, 1878.e4-1887.e4. doi: 10.1016/j.apmr.2014.04.026

      Lance, J. W. (1980). "Symposium synopsis," in Spasticity: Disordered Motor Control, eds R. G. Feldman, R. R. Young and W. P. Koella (Chicago, III: Year Book Medical), 485-494.

      Lechner, H. E., Frotzler, A., & Eser, P. (2006). Relationship between self- and clinically rated spasticity in spinal cord injury. Arch. Phys. Med. Rehabil. 87, 15-19. doi: 10.1016/j.apmr.2005.07.312

      Lee, R. H., & Heckman, C. J. (2000). Adjustable amplification of synaptic input in the dendrites of spinal motoneurons in vivo. J. Neurosci. 20, 6734-6740.2015-46372-02310964980

      Lieber, R. L., Steinman, S., Barash, I. A., & Chambers, H. (2004). Structural and functional changes in spastic skeletal muscle. Muscle Nerve 29, 615-627. doi: 10.1002/mus.20059

      Little, J. W., Micklesen, P., Umlauf, R., & Britell, C. (1989). Lower extremity manifestations of spasticity in chronic spinal cord injury. Am. J. Phys. Med. Rehabil. 68, 32-36. doi: 10.1097/00002060-198902000-00009

      Lundbye-Jensen, J., & Nielsen, J. B. (2008). Central nervous adaptations following 1 wk of wrist and hand immobilization. J. Appl. Physiol. (1985) 105, 139-151. doi: 10.1152/japplphysiol.00687.2007

      Magladery, J. W., & McDougal, D. B., Jr. (1950). Electrophysiological studies of nerve and reflex activity in normal man. I. Identification of certain reflexes in the electromyogram and the conduction velocity of peripheral nerve fibres. Bull. Johns Hopkins Hosp. 86, 265-290.

      Mahoney, J. S., Engebretson, J. C., Cook, K. F., Hart, K. A., Robinson-Whelen, S., & Sherwood, A. M. (2007). Spasticity experience domains in persons with spinal cord injury. Arch. Phys. Med. Rehabil. 88, 287-294. doi: 10.1016/j.apmr.2006.12.029

      Maynard, F. M., Karunas, R. S., & Waring, W. P., III. (1990). Epidemiology of spasticity following traumatic spinal cord injury. Arch. Phys. Med. Rehabil. 71, 566-569.

      McKay, W. B., Lim, H. K., Priebe, M. M., Stokic, D. S., & Sherwood, A. M. (2004). Clinical neurophysiological assessment of residual motor control in post-spinal cord injury paralysis. Neurorehabil. Neural Repair 18, 144-153. doi: 10.1177/0888439004267674

      Mirbagheri, M. M., Barbeau, H., Ladouceur, M., & Kearney, R. E. (2001). Intrinsic and reflex stiffness in normal and spastic, spinal cord injured subjects. Exp. Brain Res. 141, 446-459. doi: 10.1007/s00221-001-0901-z

      Murray, K. C., Nakae, A., Stephens, M. J., Rank, M., D'Amico, J., Harvey, P. J., et al. (2010). Recovery of motoneuron and locomotor function after spinal cord injury depends on constitutive activity in 5-HT2C receptors. Nat. Med. 16, 694-700. doi: 10.1038/nm.2160

      Nielsen, J. B., Crone, C., & Hultborn, H. (2007). The spinal pathophysiology of spasticity-from a basic science point of view. Acta Physiol. 189, 171-180. doi: 10.1111/j.1748-1716.2006.01652.x

      Nielsen, J., Crone, C., & Hultborn, H. (1993a). H-reflexes are smaller in dancers from The Royal Danish Ballet than in well-trained athletes. Eur. J. Appl. Physiol. Occup. Physiol. 66, 116-121. doi: 10.1007/bf01427051

      Nielsen, J., Petersen, N., Ballegaard, M., Biering-Sorensen, F., & Kiehn, O. (1993b). H-reflexes are less depressed following muscle stretch in spastic spinal cord injured patients than in healthy subjects. Exp. Brain Res. 97, 173-176. doi: 10.1007/bf00228827

      Norton, J. A., Bennett, D. J., Knash, M. E., Murray, K. C., & Gorassini, M. A. (2008). Changes in sensory-evoked synaptic activation of motoneurons after spinal cord injury in man. Brain, 131, 1478-1491. http://dx.doi.org/10.1093/brain/awn050

      Priebe, M. M., Sherwood, A. M., Thornby, J. I., Kharas, N. F., & Markowski, J. (1996). Clinical assessment of spasticity in spinal cord injury: a multidimensional problem. Arch. Phys. Med. Rehabil. 77, 713-716. doi: 10.1016/s0003-9993(96)90014-3

      Schindler-Ivens, S. M., & Shields, R. K. (2004). Soleus H-reflex recruitment is not altered in persons with chronic spinal cord injury. Arch. Phys. Med. Rehabil. 85, 840-847. doi: 10.1016/j.apmr.2003.08.087

      Schindler-Ivens, S., & Shields, R. K. (2000). Low frequency depression of H-reflexes in humans with acute and chronic spinal-cord injury. Exp. Brain Res. 133, 233-241. doi: 10.1007/s002210000377

      Sherwood, A. M., Graves, D. E., & Priebe, M. M. (2000). Altered motor control and spasticity after spinal cord injury: subjective and objective assessment. J. Rehabil. Res. Dev. 37, 41-52.

      Sieg, K. W., & Adams, S. P. (2009). Illustrated Essentials of Musculoskeletal Anatomy. 5th Edn. Gainesville, FL: Megabooks, Inc. Fig. 2C.3 Quadriceps group, p. 91; Fig. 2C.18 Hamstrings group, p. 102; Fig. 2C.22a Tibialis Anterior, p. 104; Fig. 2C.28 Gastrocnemius, p. 110.

      Skold, C., Harms-Ringdahl, K., Hultling, C., Levi, R., & Seiger, A. (1998). Simultaneous Ashworth measurements and electromyographic recordings in tetraplegic patients. Arch. Phys. Med. Rehabil. 79, 959-965. doi: 10.1016/s0003-9993(98)90095-8

      Skold, C., Levi, R., & Seiger, A. (1999). Spasticity after traumatic spinal cord injury: nature, severity and location. Arch. Phys. Med. Rehabil. 80, 1548-1557. doi: 10.1016/s0003-9993(99)90329-5

      Soderblom, C., Lee, D. H., Dawood, A., Carballosa, M., Jimena Santamaria, A., Benavides, F. D., et al. (2015). 3D imaging of axons in transparent spinal cords from rodents and nonhuman primates. eNeuro 2, 10-15. doi: 10.1523/ENEURO.0001-15.2015

      Taylor, S., Ashby, P., & Verrier, M. (1984). Neurophysiological changes following traumatic spinal lesions in man. J. Neurol. Neurosurg. Psychiatry 47, 1102-1108. doi: 10.1136/jnnp.47.10.1102

      Tepavac, D., Swenson, J. R., Stenehjem, J., Sarjanovic, I., & Popovic, D. (1992). Microcomputer-based portable long-term spasticity recording system. IEEE Trans. Biomed. Eng. 39, 426-431. doi: 10.1109/10.126617

      Thomas, C. K., & Field-Fote, E. (2009). "Spasticity after human spinal cord injury," in Spinal Cord Rehabilitation, ed. E. Field-Fote (Philadelphia, PA: F.A. Davis Company), 445-464.

      Thomas, C. K., Dididze, M., Martinez, A., & Morris, R. W. (2014). Identification and classification of involuntary leg muscle contractions in electromyographic records from individuals with spinal cord injury. J. Electromyogr. Kinesiol. 24, 747-754. doi: 10.1016/j.jelekin.2014.05.013

      Thomas, C. K., Peterson, L., Ferrell, S., Cohan, C., & Klein, C. S. (2010). Daily use of leg muscles in healthy subjects. Med. Sci. Sports Exerc. 42:25.

      Voerman, G. E., Fleuren, J. F., Kallenberg, L. A., Rietman, J. S., Snoek, G. J., & Hermens, H. J. (2009). Patient ratings of spasticity during daily activities are only marginally associated with long-term surface electromyography. J. Neurol. Neurosurg. Psychiatry, 80, 175-181. http://dx.doi.org/10.1136/jnnp.2008.147090

      Winslow, J., Dididze, M., & Thomas, C. K. (2009). Automatic classification of motor unit potentials in surface EMG recorded from thenar muscles paralyzed by spinal cord injury. J. Neurosci. Methods 185, 165-177. doi: 10.1016/j.jneumeth.2009.09.012

      Xia, R., & Rymer, W. Z. (2005). Reflex reciprocal facilitation of antagonist muscles in spinal cord injury. Spinal Cord 43, 14-21. doi: 10.1038/sj.sc.3101656

      Yang, J. F., Fung, J., Edamura, M., Blunt, R., Stein, R. B., & Barbeau, H. (1991). H-reflex modulation during walking in spastic paretic subjects. Can. J. Neurol. Sci. 18, 443-452. doi: 10.1017/s0317167100032133

      Zengel, J. E., Reid, S. A., Sypert, G. W., & Munson, J. B. (1985). Membrane electrical properties and prediction of motor-unit type of medial gastrocnemius motoneurons in the cat. J. Neurophysiol. 53, 1323-1344.
UP  - 20170406 (PsycINFO)
JN  - Frontiers in Integrative Neuroscience
VO  - 11
OA  - Yes
XL  - http://ovidsp.ovid.com/ovidweb.cgi?T=JS&CSC=Y&NEWS=N&PAGE=fulltext&D=psyc13&AN=2017-06694-001
XL  - http://sfxeu07.hosted.exlibrisgroup.com/bham?sid=OVID:psycdb&id=pmid:&id=doi:10.3389%2Ffnint.2017.00002&issn=1662-5145&isbn=&volume=11&issue=&spage=2&pages=&date=2017&title=Frontiers+in+Integrative+Neuroscience&atitle=Characterization+of+involuntary+contractions+after+spinal+cord+injury+reveals+associations+between+physiological+and+self-reported+measures+of+spasticity.&aulast=Mayo&pid=%3Cauthor%3EMayo%2C+Meagan%3C%2Fauthor%3E%3CAN%3E2017-06694-001%3C%2FAN%3E%3CDT%3EJournal+Article%3C%2FDT%3E

<5. >
VN  - Ovid Technologies
DB  - PsycINFO
AN  - 2017-04667-008
TI  - High-density EMG reveals novel evidence of altered masseter muscle activity during symmetrical and asymmetrical bilateral jaw clenching tasks in people with chronic nonspecific neck pain. [References].
DP  - Feb 2017
YR  - 2017
PH  - Accepted: Mar 2016
      First Submitted: Jul 2015
LG  - English
AU  - Testa, Marco
AU  - Geri, Tommaso
AU  - Gizzi, Leonardo
AU  - Falla, Deborah
AI  - Falla, Deborah; ORCID: http://orcid.org/0000-0003-1689-6190
MA  - Falla, Deborah: deborah.falla@bccn.uni-goettingen.de
CQ  - Falla, Deborah: Pain Clinic Center for Anesthesiology, Emergency and Intensive Care Medicine, University Hospital Gottingen, Robert-Koch-Str. 40, Gottingen, Germany, 37075, deborah.falla@bccn.uni-goettingen.de
IN  - Testa, Marco: Department of Neuroscience, Rehabilitation, Ophthalmology, Genetics, Maternal and Child Health, University of Genova, Genova, Italy
IN  - Geri, Tommaso: Department of Neuroscience, Rehabilitation, Ophthalmology, Genetics, Maternal and Child Health, University of Genova, Genova, Italy
IN  - Gizzi, Leonardo: School of Sport, Exercise and Rehabilitation Sciences, College of Life and Environmental Sciences, University of Birmingham, Birmingham, United Kingdom
IN  - Falla, Deborah: School of Sport, Exercise and Rehabilitation Sciences, College of Life and Environmental Sciences, University of Birmingham, Birmingham, United Kingdom
SO  - The Clinical Journal of Pain. Vol.33(2), 2017, pp. 148-159. 
MO  - Feb
NL  - Clin J Pain
IS  - 0749-8047
IT  - 1536-5409
PU  - Lippincott Williams & Wilkins; US
FO  - Electronic
PT  - Journal
PT  - Peer Reviewed Journal
DT  - Journal Article
AB  - Objectives: To characterize the distribution of masseter muscle activity and force control during bilateral jaw clenching tasks in people with chronic nonspecific neck pain, without an associated temporomandibular disorder. Methods: Twelve volunteers with nonspecific neck pain and 12 age-matched and sex-matched healthy individuals participated. Submaximal symmetrical and asymmetrical bilateral jaw clenching was performed with and without visual feedback of force. Force performance was assessed with indices of accuracy (mean distance, offset error) and precision (standard deviation, coefficient of variation of force). High-density, 2-dimensional, surface electromyography (EMG) was recorded to characterize bilateral masseter muscle activity. The EMG root mean square was computed for each location of the electrode grid to form a map of the EMG amplitude distribution, and the location of the center of activity was measured. Results: The patient group showed a different distribution of masseter muscle activity compared with pain-free individuals during both symmetrical and asymmetrical bilateral jaw clenching. The position of the center of activity was positioned more cranial (P < 0.001; right masseter only) and more anteriorly in the patient group (P < 0.0001). In addition, the patients with chronic neck pain displayed higher levels of masseter muscle activation compared with the control participants regardless of the specific task performed (P < 0.0001). Discussion: People with chronic neck pain display increased activation and altered distribution of masseter muscle activity during a jaw-clenching coordination task. These results provide a greater appreciation of how secondary orofacial pain or temporomandibular disorders may develop in people with neck pain. (PsycINFO Database Record (c) 2017 APA, all rights reserved)

DO  - http://dx.doi.org/10.1097/AJP.0000000000000381
PM  - 28060782
ID  - masticatory muscles, neck pain, motor control, electromyography, bite force
MH  - *Chronic Pain
MH  - *Muscles
MH  - *Pain Perception
MH  - *Task
MH  - Electromyography
CC  - Physical & Somatoform & Psychogenic Disorders [3290].
PO  - Human.  Male.  Female. Adulthood (18 yrs & older)
LO  - Germany
MD  - Empirical Study; Quantitative Study
TM  - Neck Disability Index
      36-Item Short Form Health Survey
TD  - 36-Item Short Form Health Survey [doi: http://dx.doi.org/10.1037/t07023-000] (9999-07023-000)
GS  - <b>Sponsor: </b>German Academic Exchange Service (DAAD). Germany
<b>Recipient: </b>No recipient indicated

CP  - STATEMENT: All rights reserved.
      HOLDER: Wolters Kluwer Health, Inc.
      YEAR: 2016
RF  - Armijo-Olivo S, Fuentes JP, da Costa BR, et al. (2010). Reduced endurance of the cervical flexor muscles in patients with concurrent temporomandibular disorders and neck disability. Man Ther, 15, 586-592. http://dx.doi.org/10.1016/j.math.2010.07.001

      Armijo Olivo S, Fuentes JP, Major PW, et al. (2010). The association between neck disability and jaw disability. J Oral Rehabil, 37, 670-679. http://dx.doi.org/10.1111/j.1365-2842.2010.02098.x

      Armijo-Olivo S, & Magee DJ. Cervical musculoskeletal impairments and temporomandibular disorders. J Oral Maxillofac Res. 2013;3:e4.24422022

      Armijo-Olivo S, Silvestre RA, Fuentes JP, et al. (2011). Electromyographic activity of the cervical flexor muscles in patients with temporomandibular disorders while performing the craniocervical flexion test: a cross-sectional study. Phys Ther, 91, 1184-1197. http://dx.doi.org/10.2522/ptj.20100233

      Armijo-Olivo S, Silvestre RA, Fuentes JP, et al. (2012). Patients with temporomandibular disorders have increased fatigability of the cervical extensor muscles. Clin J Pain, 28, 55-64. http://dx.doi.org/10.1097/AJP.0b013e31822019f2

      Avivi-Arber L, Martin R, Lee JC, et al. (2011). Face sensorimotor cortex and its neuroplasticity related to orofacial sensorimotor functions. Arch Oral Biol, 56, 1440-1465. http://dx.doi.org/10.1016/j.archoralbio.2011.04.005

      Barcellos DC, da Silva MA, Batista GR, et al. (2012). Absence or weak correlation between chewing side preference and lateralities in primary, mixed and permanent dentition. Arch Oral Biol, 57, 1086-1092. http://dx.doi.org/10.1016/j.archoralbio.2012.02.022

      Brazier JE, Harper R, Jones NM, et al. (1992). Validating the SF-36 health survey questionnaire: new outcome measure for primary care. BMJ, 305, 160-164. http://dx.doi.org/10.1136/bmj.305.6846.160

      Castroflorio T, Falla D, Wang K, et al. (2012). Effect of experimental jaw-muscle pain on the spatial distribution of surface EMG activity of the human masseter muscle during tooth clenching. J Oral Rehabil, 39, 81-92. http://dx.doi.org/10.1111/j.1365-2842.2011.02246.x

      Castroflorio T, Farina D, Bottin A, et al. (2005). Surface EMG of jaw elevator muscles: effect of electrode location and inter-electrode distance. J Oral Rehabil, 32, 411-417. http://dx.doi.org/10.1111/j.1365-2842.2005.01442.x

      da Costa DR, de Lima Ferreira AP, Pereira TA, et al. (2015). Neck disability is associated with masticatory myofascial pain and regional muscle sensitivity. Arch Oral Biol, 60, 745-752. http://dx.doi.org/10.1016/j.archoralbio.2015.02.009

      De Laat A, Meuleman H, Stevens A, et al. (1998). Correlation between cervical spine and temporomandibular disorders. Clin Oral Investig, 2, 54-57. http://dx.doi.org/10.1007/s007840050045

      de Vries J, Ischebeck BK, Voogt LP, et al. (2015). Joint position sense error in people with neck pain: a systematic review. Man Ther, 20, 736-744. http://dx.doi.org/10.1016/j.math.2015.04.015

      Eriksson PO, Haggman-Henrikson B, & Zafar H (2007). Jaw-neck dysfunction in whiplash-associated disorders. Arch Oral Biol, 52, 404-408. http://dx.doi.org/10.1016/j.archoralbio.2006.12.016

      Eriksson PO, Zafar H, & Nordh E (1998). Concomitant mandibular and head-neck movements during jaw opening-closing in man. J Oral Rehabil, 25, 859-870. http://dx.doi.org/10.1046/j.1365-2842.1998.00333.x

      Falla D, Andersen H, Danneskiold-Samsoe B, et al. (2010). Adaptations of upper trapezius muscle activity during sustained contractions in women with fibromyalgia. J Electromyogr Kinesiol, 20, 457-464. http://dx.doi.org/10.1016/j.jelekin.2009.07.002

      Falla D, Arendt-Nielsen L, & Farina D (2008). Gender-specific adaptations of upper trapezius muscle activity to acute nociceptive stimulation. Pain, 138, 217-225. http://dx.doi.org/10.1016/j.pain.2008.04.004

      Falla D, Bilenkij G, & Jull G (2004). Patients with chronic neck pain demonstrate altered patterns of muscle activation during performance of a functional upper limb task. Spine, 29, 1436-1440. http://dx.doi.org/10.1097/01.BRS.0000128759.02487.BF

      Falla D, Gizzi L, Tschapek M, et al. (2014). Reduced task-induced variations in the distribution of activity across back muscle regions in individuals with low back pain. Pain, 155, 944-953. http://dx.doi.org/10.1016/j.pain.2014.01.027

      Falla D, Jull G, Edwards S, et al. (2004). Neuromuscular efficiency of the sternocleidomastoid and anterior scalene muscles in patients with chronic neck pain. Disabil Rehabil, 26, 712-717. http://dx.doi.org/10.1080/09638280410001704287

      Farina D, Leclerc F, Arendt-Nielsen L, et al. (2008). The change in spatial distribution of upper trapezius muscle activity is correlated to contraction duration. J Electromyogr Kinesiol, 18, 16-25. http://dx.doi.org/10.1016/j.jelekin.2006.08.005

      Ferreira CL, Machado BC, Borges CG, et al. (2014). Impaired orofacial motor functions on chronic temporomandibular disorders. J Electromyogr Kinesiol, 24, 565-571. http://dx.doi.org/10.1016/j.jelekin.2014.04.005

      Giannakopoulos NN, Hellmann D, Schmitter M, et al. (2013). Neuromuscular interaction of jaw and neck muscles during jaw clenching. J Orofac Pain, 27, 61-71. http://dx.doi.org/10.11607/jop.915

      Guzman-Venegas RA, Biotti Picand JL, & de la Rosa FJ (2015). Functional compartmentalization of the human superficial masseter muscle. PLoS One, 10, e0116923http://dx.doi.org/10.1371/journal.pone.0116923

      Haggman-Henrikson B, Gronqvist J, & Eriksson PO. Frequent jaw-face pain in chronic whiplash-associated disorders. Swed Dent J. 2011;35:123-131.22135943

      Haggman-Henrikson B, Rezvani M, & List T (2014). Prevalence of whiplash trauma in TMD patients: a systematic review. J Oral Rehabil, 41, 59-68. http://dx.doi.org/10.1111/joor.12123

      Hellmann D, Giannakopoulos NN, Schmitter M, et al. Anterior and posterior neck muscle activation during a variety of biting tasks. Eur J Oral Sci. 2012;120:326-334.22813223

      Hu JW, Yu XM, Vernon H, et al. (1993). Excitatory effects on neck and jaw muscle activity of inflammatory irritant applied to cervical paraspinal tissues. Pain, 55, 243-250. http://dx.doi.org/10.1016/0304-3959(93)90153-G

      Lodetti G, Marano G, Fontana P, et al. (2014). Surface electromyography and magnetic resonance imaging of the masticatory muscles in patients with arthrogenous temporomandibular disorders. Oral Surg Oral Med Oral Pathol Oral Radiol, 118, 248-256. http://dx.doi.org/10.1016/j.oooo.2014.05.005

      Martinez Gomis J, Martinez Gomis M, Lujan Climent S, et al. (2009). Relationship between chewing side preference and handedness and lateral asymmetry of peripheral factors. Arch Oral Biol, 54, 101-107. http://dx.doi.org/10.1016/j.archoralbio.2008.09.006

      Merletti R, Knaflitz M, & De Luca CJ. Myoelectric manifestations of fatigue in voluntary and electrically elicited contractions. J Appl Physiol. 1990;69:1810-1820.2272975

      Minami I, Akhter R, Albersen I, et al. (2013). Masseter motor unit recruitment is altered in experimental jaw muscle pain. J Dent Res, 92, 143-148. http://dx.doi.org/10.1177/0022034512470832

      Morch CD, Hu JW, Arendt-Nielsen L, et al. (2007). Convergence of cutaneous, musculoskeletal, dural and visceral afferents onto nociceptive neurons in the first cervical dorsal horn. Eur J Neurosci, 26, 142-154. http://dx.doi.org/10.1111/j.1460-9568.2007.05608.x

      Nordstrom MA (2007). Insights into the bilateral cortical control of human masticatory muscles revealed by transcranial magnetic stimulation. Arch Oral Biol, 52, 338-342. http://dx.doi.org/10.1016/j.archoralbio.2006.09.013

      Ortu E, Deriu F, Suppa A, et al. (2008). Intracortical modulation of cortical-bulbar responses for the masseter muscle. J Physiol, 586, 3385-3404. http://dx.doi.org/10.1113/jphysiol.2008.153288

      Pereira LJ, Steenks MH, de Wijer A, et al. (2009). Masticatory function in subacute TMD patients before and after treatment. J Oral Rehabil, 36, 391-402. http://dx.doi.org/10.1111/j.1365-2842.2008.01920.x

      Pitta NC, Nitsch GS, Machado MB, et al. (2015). Activation time analysis and electromyographic fatigue in patients with temporomandibular disorders during clenching. J Electromyogr Kinesiol, 25, 653-657. http://dx.doi.org/10.1016/j.jelekin.2015.04.010

      Ries LG, Graciosa MD, De Medeiros DL, et al. (2014). Influence of craniomandibular and cervical pain on the activity of masticatory muscles in individuals with temporomandibular disorder. Codas, 26, 389-394. http://dx.doi.org/10.1590/2317-1782/20142014040

      Schiffman E, Ohrbach R, Truelove E, et al. (2014). Diagnostic Criteria for Temporomandibular Disorders (DC/TMD) for Clinical and Research Applications: recommendations of the International RDC/TMD Consortium Network and Orofacial Pain Special Interest Group. J Oral Facial Pain Headache, 28, 6-27. http://dx.doi.org/10.11607/jop.1151

      Shimada A, Hara S, & Svensson P (2013). Effect of experimental jaw muscle pain on EMG activity and bite force distribution at different level of clenching. J Oral Rehabil, 40, 826-833. http://dx.doi.org/10.1111/joor.12096

      Spielberger CD, & Gorsuch RL. RE L Manual for the State-Trait Anxiety Inventory. Palo Alto, CA: Consulting Psychologists Press; 1970.

      Stanek ET, Cheng S, Takatoh J, et al. (2014). Monosynaptic premotor circuit tracing reveals neural substrates for oro-motor coordination. Elife, 3, e02511http://dx.doi.org/10.7554/eLife.02511

      Testa M, Geri T, Gizzi L, et al. (2015). J Oral Facial Pain Headache, 29, 340-348. http://dx.doi.org/10.11607/ofph.1432

      Testa M, Geri T, Signori A, et al. (2015). Visual feedback of bilateral bite force to assess motor control of the mandible in isometric condition. Motor Control, 19, 312-324. http://dx.doi.org/10.1123/mc.2014-0011

      Testa M, Rolando M, & Roatta S. Control of jaw-clenching forces in dentate subjects. J Orofac Pain. 2011;25:250-260.21837292

      Vaillancourt DE, & Russell DM (2002). Temporal capacity of short-term visuomotor memory in continuous force production. Exp Brain Res, 145, 275-285. http://dx.doi.org/10.1007/s00221-002-1081-1

      van der Bilt A, Tekamp A, van der Glas H, et al. (2008). Bite force and electromyograpy during maximum unilateral and bilateral clenching. Eur J Oral Sci, 116, 217-222. http://dx.doi.org/10.1111/j.1600-0722.2008.00531.x

      Vernon H, & Mior S. The Neck Disability Index: a study of reliability and validity. J Manipulative Physiol Ther. 1991;14:409-415.1834753

      Vernon H, Sun K, Zhang Y, et al. (2009). Central sensitization induced in trigeminal and upper cervical dorsal horn neurons by noxious stimulation of deep cervical paraspinal tissues in rats with minimal surgical trauma. J Manipulative Physiol Ther, 32, 506-514. http://dx.doi.org/10.1016/j.jmpt.2009.08.012

      Vlaeyen JWS, Kole-Snijders AMJ, Rotteveel AM, et al. (1995). The role of fear of movement/(re)injury in pain disability. J Occup Rehabil, 5, 235-252. http://dx.doi.org/10.1007/BF02109988

      Walczynska-Dragon K, & Baron S. The biomechanical and functional relationship between temporomandibular dysfunction and cervical spine pain. Acta Bioeng Biomech. 2011;13:93-98.22339095

      Weijs WA, Sugimura T, & van Ruijven LJ (1999). Motor coordination in a multi-muscle system as revealed by principal components analysis of electromyographic variation. Exp Brain Res, 127, 233-243. http://dx.doi.org/10.1007/s002210050793

      Williamson A, & Hoggart B. (2005). Pain: a review of three commonly used pain rating scales. J Clin Nurs, 14, 798-804. http://dx.doi.org/10.1111/j.1365-2702.2005.01121.x

      Zamanlu M, Khamnei S, Salarilak S, et al. Chewing side preference in first and all mastication cycles for hard and soft morsels. Int J Clin Exp Med. 2012;5:326-331.22993653
UP  - 20170323 (PsycINFO)
JN  - The Clinical Journal of Pain
VO  - 33
IP  - 2
PG  - 148-159
XL  - http://ovidsp.ovid.com/ovidweb.cgi?T=JS&CSC=Y&NEWS=N&PAGE=fulltext&D=psyc13&AN=2017-04667-008
XL  - http://sfxeu07.hosted.exlibrisgroup.com/bham?sid=OVID:psycdb&id=pmid:&id=doi:10.1097%2FAJP.0000000000000381&issn=0749-8047&isbn=&volume=33&issue=2&spage=148&pages=148-159&date=2017&title=The+Clinical+Journal+of+Pain&atitle=High-density+EMG+reveals+novel+evidence+of+altered+masseter+muscle+activity+during+symmetrical+and+asymmetrical+bilateral+jaw+clenching+tasks+in+people+with+chronic+nonspecific+neck+pain.&aulast=Testa&pid=%3Cauthor%3ETesta%2C+Marco%3C%2Fauthor%3E%3CAN%3E2017-04667-008%3C%2FAN%3E%3CDT%3EJournal+Article%3C%2FDT%3E

<6. >
VN  - Ovid Technologies
DB  - PsycINFO
AN  - 2016-55161-001
TI  - Motor adaptations to local muscle pain during a bilateral cyclic task. [References].
DP  - Feb 2017
YR  - 2017
PH  - First Posting: Nov 2016
      Accepted: Nov 2016
      First Submitted: Aug 2016
LG  - English
AU  - Nielsen, Niels-Peter Brochner
AU  - Tucker, Kylie
AU  - Dorel, Sylvain
AU  - Guevel, Arnaud
AU  - Hug, Francois
AI  - Hug, Francois; ORCID: http://orcid.org/0000-0002-6432-558X
MA  - Hug, Francois: francois.hug@univ-nantes.fr
CQ  - Hug, Francois: Laboratory "Movement, Interactions, Performance" (EA4334), UFR STAPS, University of Nantes, Nantes, France, 44000, francois.hug@univ-nantes.fr
IN  - Nielsen, Niels-Peter Brochner: Laboratory "Movement, Interactions, Performance" (EA4334), UFR STAPS, University of Nantes, Nantes, France
IN  - Tucker, Kylie: School of Biomedical Sciences, University of Queensland, Brisbane, QLD, Australia
IN  - Dorel, Sylvain: Laboratory "Movement, Interactions, Performance" (EA4334), UFR STAPS, University of Nantes, Nantes, France
IN  - Guevel, Arnaud: Laboratory "Movement, Interactions, Performance" (EA4334), UFR STAPS, University of Nantes, Nantes, France
IN  - Hug, Francois: Laboratory "Movement, Interactions, Performance" (EA4334), UFR STAPS, University of Nantes, Nantes, France
SO  - Experimental Brain Research. Vol.235(2), 2017, pp. 607-614. 
MO  - Feb
NL  - Exp Brain Res
IS  - 0014-4819
IT  - 1432-1106
PU  - Springer; Germany
FO  - Electronic
PT  - Journal
PT  - Peer Reviewed Journal
DT  - Journal Article
AB  - The aim of this study was to determine how unilateral pain, induced in two knee extensor muscles, affects muscle coordination during a bilateral pedaling task. Fifteen participants performed a 4-min pedaling task at 130 W in two conditions (Baseline and Pain). Pain was induced by injection of hypertonic saline into the vastus medialis (VM) and vastus lateralis (VL) muscles of one leg. Force applied throughout the pedaling cycle was measured using an instrumented pedal and used to calculate pedal power. Surface electromyography (EMG) was recorded bilaterally from eight muscles to assess changes in muscle activation strategies. Compared to Baseline, during the Pain condition, EMG amplitude of muscles of the painful leg (VL and VM-the painful muscles, and RF-another quadriceps muscle with no pain) was lower during the extension phase [(mean +/- SD): VL: -22.5 +/- 18.9%; P < 0.001; VM: -28.8 +/- 19.9%; P < 0.001, RF: -20.2 +/- 13.9%; P < 0.001]. Consistent with this, pedal power applied by the painful leg was also lower during the extension phase (-16.8 +/- 14.2 W, P = 0.001) during Pain compared to Baseline. This decrease was compensated for by an 11.3 +/- 8.1 W increase in pedal power applied by the non-painful leg during its extension phase (P = 0.04). These results support pain adaptation theories, which suggest that when there is a clear opportunity to compensate, motor adaptations to pain occur to decrease load within the painful tissue. Although the pedaling task offered numerous possibilities for compensation, only between-leg compensations were systematically observed. This finding is discussed in relation to the mechanical and neural constraints of the pedaling task. (PsycINFO Database Record (c) 2017 APA, all rights reserved)

DO  - http://dx.doi.org/10.1007/s00221-016-4826-y
ID  - Muscle coordination, Pedaling, Force, Electromyography
MH  - *Electromyography
MH  - *Motor Coordination
MH  - *Muscles
CC  - Electrophysiology [2530].
PO  - Human.  Male. Adulthood (18 yrs & older)
MD  - Empirical Study; Quantitative Study
GS  - <b>Sponsor: </b>Region Pays de la Loire. France
<b>Other Details: </b>ANOPACy project
<b>Recipient: </b>No recipient indicated

      <b>Sponsor: </b>French Ministry of Sport. France
<b>Grant: </b>10-R-019
<b>Recipient: </b>No recipient indicated

      <b>Sponsor: </b>European Union. Europe
<b>Other Details: </b>ANOPACy
<b>Recipient: </b>No recipient indicated

CP  - HOLDER: Springer-Verlag Berlin Heidelberg
      YEAR: 2016
RF  - Bank, P. J., Peper, C. E., Marinus, J., Beek, P. J., & van Hilten, J. J. (2013). Motor consequences of experimentally induced limb pain: a systematic review. Eur J Pain, 17, 145-157. http://dx.doi.org/10.1002/j.1532-2149.2012.00186.x

      Bouffard, J., Bouyer, L. J., Roy, J. S., & Mercier, C. (2014). Tonic pain experienced during locomotor training impairs retention despite normal performance during acquisition. J Neurosci, 34, 9190-9195. http://dx.doi.org/10.1523/JNEUROSCI.5303-13.2014

      Ciubotariu, A., Arendt-Nielsen, L., & Graven-Nielsen, T. (2004) The influence of muscle pain and fatigue on the activity of synergistic muscles of the leg. Eur J Appl Physiol 91:604-614. doi:10.1007/s00421-003-1026-9

      Dorel, S., Couturier, A., & Hug, F. (2008) Intra-session repeatability of lower limb muscles activation pattern during pedaling. J Electromyogr Kinesiol 18:857-865. doi:10.1016/j.jelekin.2007.03.002

      Dounskaia, N., & Shimansky, Y. (2016). Strategy of arm movement control is determined by minimization of neural effort for joint coordination. Exp Brain Res, 234, 1335-1350. http://dx.doi.org/10.1007/s00221-016-4610-z

      Fadiga, L., Craighero, L., Dri, G., Facchin, P., Destro, M. F., & Porro, C. A. (2004) Corticospinal excitability during painful self-stimulation in humans: a transcranial magnetic stimulation study. Neurosci Lett 361:250-253. doi:10.1016/j.neulet.2003.12.016

      Falla, D., Arendt-Nielsen, L., & Farina, D. (2009). The pain-induced change in relative activation of upper trapezius muscle regions is independent of the site of noxious stimulation. Clin Neurophysiol, 120, 150-157. http://dx.doi.org/10.1016/j.clinph.2008.10.148

      Farina, D., Arendt-Nielsen, L., & Graven-Nielsen, T. (2005). Experimental muscle pain decreases voluntary EMG activity but does not affect the muscle potential evoked by transcutaneous electrical stimulation. Clin Neurophysiol, 116, 1558-1565. http://dx.doi.org/10.1016/j.clinph.2005.03.009

      Farina, D., Arendt-Nielsen, L., Roatta, S., & Graven-Nielsen, T. (2008). The pain-induced decrease in low-threshold motor unit discharge rate is not associated with the amount of increase in spike-triggered average torque. Clin Neurophysiol, 119, 43-51. http://dx.doi.org/10.1016/j.clinph.2007.10.003

      Gizzi, L., Muceli, S., Petzke, F., & Falla, D. (2015) Experimental muscle pain impairs the synergistic modular control of neck muscles. PLoS ONE 10:e0137844. doi:10.1371/journal.pone.0137844

      Graven-Nielsen, T., Svensson, P., & Arendt-Nielsen, L. (1997). Effects of experimental muscle pain on muscle activity and co-ordination during static and dynamic motor function. Electroencephalogr Clin Neurophysiol, 105, 156-164. http://dx.doi.org/10.1016/S0924-980X(96)96554-6

      Haddad, J. M., van Emmerik, R. E., Whittlesey, S. N., & Hamill, J. (2006) Adaptations in interlimb and intralimb coordination to asymmetrical loading in human walking. Gait Posture 23:429-434. doi:10.1016/j.gaitpost.2005.05.006

      Hansen, E. A. (2015) On voluntary rhythmic leg movement behaviour and control during pedalling. Scand J Med Sci Sports 214:1-18

      Henriksen, M., Alkjaer, T., Lund, H., Simonsen, E. B., Graven-Nielsen, T., Danneskiold-Samsoe, B., & Bliddal, H. (2007) Experimental quadriceps muscle pain impairs knee joint control during walking. J Appl Physiol 103:132-139. doi:10.1152/japplphysiol.01105.2006

      Henriksen, M., Alkjaer, T., Simonsen, E. B., & Bliddal, H. (2009) Experimental muscle pain during a forward lunge-the effects on knee joint dynamics and electromyographic activity. Br J Sports Med 43:503-507. doi:10.1136/bjsm.2008.050393

      Hermens, H. J., Freriks, B., Disselhorst-Klug, C., & Rau, G. (2000) Development of recommendations for SEMG sensors and sensor placement procedures. J Electromyogr Kinesiol 10:361-374

      Hodges, P. W., Coppieters, M. W., MacDonald, D., & Cholewicki, J. (2013). New insight into motor adaptation to pain revealed by a combination of modelling and empirical approaches. Eur J Pain, 17, 1138-1146. http://dx.doi.org/10.1002/j.1532-2149.2013.00286.x

      Hodges, P. W., Ervilha, U. F., & Graven-Nielsen, T. (2008). Changes in motor unit firing rate in synergist muscles cannot explain the maintenance of force during constant force painful contractions. J Pain, 9, 1169-1174. http://dx.doi.org/10.1016/j.jpain.2008.06.012

      Hodges, P. W., & Tucker, K. (2011). Moving differently in pain: a new theory to explain the adaptation to pain. Pain, 152, S90http://dx.doi.org/10.1016/j.pain.2010.10.020

      Hug, F., & Dorel, S. (2009) Electromyographic analysis of pedaling: a review. J Electromyogr Kinesiol 19:182-198. doi:10.1016/j.jelekin.2007.10.010

      Hug, F., Hodges, P. W., Salomoni, S. E., & Tucker, K. (2014c) Insight into motor adaptation to pain from between-leg compensation. Eur J Appl Physiol 114:1057-1065. doi:10.1007/s00421-014-2840-y

      Hug, F., Hodges, P. W., & Tucker, K. (2014). Task dependency of motor adaptations to an acute noxious stimulation. J Neurophysiol, 111, 2298-2306. http://dx.doi.org/10.1152/jn.00911.2013

      Hug, F., Hodges, P. W., & Tucker, K. J. (2013) Effect of pain location on spatial reorganisation of muscle activity. J Electromyogr Kinesiol 23:1413-1420. doi:10.1016/j.jelekin.2013.08.014

      Hug, F., Hodges, P. W., van den Hoorn, W., & Tucker, K. (2014b) Betweenmuscle differences in the adaptation to experimental pain. J Appl Physiol 117:1132-1140. doi:10.1152/japplphysiol.00561.2014

      Hug, F., Turpin, N. A., Guevel, A., & Dorel, S. (2010) Is interindividual variability of EMG patterns in trained cyclists related to different muscle synergies? J Appl Physiol 108:1727-1736. doi:10.1152/japplphysiol.01305.2009

      Korff, T., Romer, L. M., Mayhew, I., & Martin, J. C. (2007) Effect of pedaling technique on mechanical effectiveness and efficiency in cyclists. Med Sci Sports Exerc 39:991-995. doi:10.1249/mss.0b013e318043a235

      Laine, C. M., Martinez-Valdes, E., Falla, D., Mayer, F., & Farina, D. (2015) Motor neuron pools of synergistic thigh muscles share most of their synaptic input. J Neurosci 35:12207-12216. doi:10.1523/JNEUROSCI.0240-15.20152015-40850-012

      Lund, J. P., Donga, R., Widmer, C. G., & Stohler, C. S. (1991) The pain-adaptation model: a discussion of the relationship between chronic musculoskeletal pain and motor activity. Can J Physiol Pharmacol 69:683-694

      Ting, L. H., Kautz, S. A., Brown, D. A., & Zajac, F. E. (2000) Contralateral movement and extensor force generation alter flexion phase muscle coordination in pedaling. J Neurophysiol 83:3351-3365

      Tucker, K., Hodges, P. W., Van den Hoorn, W., Nordez, A., & Hug, F. (2014) Does stress within a muscle change in response to an acute noxious stimulus? PLoS ONE 9:e91899. doi:10.1371/journal.pone.0091899

      van den Hoorn, W., Hug, F., Hodges, P. W., Bruijn, S. M., & van Dieen, J. H. (2015) Effects of noxious stimulation to the back or calf muscles on gait stability. J Biomech 48:4109-4115. doi:10.1016/j.jbiomech.2015.10.013
UP  - 20161117 (PsycINFO)
CH  - 20170316 (PsycINFO)
JN  - Experimental Brain Research
VO  - 235
IP  - 2
PG  - 607-614
XL  - http://ovidsp.ovid.com/ovidweb.cgi?T=JS&CSC=Y&NEWS=N&PAGE=fulltext&D=psyc13&AN=2016-55161-001
XL  - http://sfxeu07.hosted.exlibrisgroup.com/bham?sid=OVID:psycdb&id=pmid:&id=doi:10.1007%2Fs00221-016-4826-y&issn=0014-4819&isbn=&volume=235&issue=2&spage=607&pages=607-614&date=2017&title=Experimental+Brain+Research&atitle=Motor+adaptations+to+local+muscle+pain+during+a+bilateral+cyclic+task.&aulast=Nielsen&pid=%3Cauthor%3ENielsen%2C+Niels-Peter+Brochner%3C%2Fauthor%3E%3CAN%3E2016-55161-001%3C%2FAN%3E%3CDT%3EJournal+Article%3C%2FDT%3E

<7. >
VN  - Ovid Technologies
DB  - PsycINFO
AN  - 2016-13823-009
TI  - The effects of experimental muscle and skin pain on the static stretch sensitivity of human muscle spindles in relaxed leg muscles. [References].
DP  - Jun 1, 2008
YR  - 2008
PH  - First Posting: Apr 2008
      Accepted: Apr 2008
      First Submitted: Jan 2008
LG  - English
AU  - Birznieks, Ingvars
AU  - Burton, Alexander R
AU  - Macefield, Vaughan G
MA  - Birznieks, Ingvars: ingvars.birznieks@unsw.edu.au
CQ  - Birznieks, Ingvars: Prince of Wales Medical Research Institute, Barker Street, Randwick, Sydney, NSW, Australia, 2031, ingvars.birznieks@unsw.edu.au
IN  - Birznieks, Ingvars: Prince of Wales Medical Research Institute, Sydney, NSW, Australia
IN  - Burton, Alexander R.: Prince of Wales Medical Research Institute, Sydney, NSW, Australia
IN  - Macefield, Vaughan G.: Prince of Wales Medical Research Institute, Sydney, NSW, Australia
SO  - The Journal of Physiology. Vol.586(11), 2008, pp. 2713-2723. 
MO  - Jun
NL  - J Physiol
IS  - 0022-3751
IT  - 1469-7793
PU  - Wiley-Blackwell Publishing Ltd.; United Kingdom
FO  - Electronic
PT  - Journal
PT  - Peer Reviewed Journal
DT  - Journal Article
AB  - Animal studies have shown that noxious inputs onto gamma-motoneurons can cause an increase in the activity of muscle spindles, and it has been proposed that this causes a fusimotor-driven increase in muscle stiffness that is believed to underlie many chronic pain syndromes. To test whether experimental pain also acts on the fusimotor system in humans, unitary recordings were made from 19 spindle afferents (12 Ia, 7 II) located in the ankle and toe extensors or peronei muscles of awake human subjects. Muscle pain was induced by bolus intramuscular injection of 0.5 ml 5% hypertonic saline into tibialis anterior (TA); skin pain was induced by 0.2 ml injection into the overlying skin. Changes in fusimotor drive to the muscle spindles were inferred from changes in the mean discharge frequency and discharge variability of spindle endings in relaxed muscle. During muscle pain no afferents increased their discharge activity: seven afferents (5 Ia, 2 II) showed a decrease and six (4 Ia, 2 II) afferents were not affected. During skin pain of 13 afferents discharge rate increased in one (Ia) and decreased in two (1 Ia, 1 II). On average, the overall discharge rate decreased during muscle pain by 6.1% (P < 0.05; Wilcoxon), but remained essentially the same during skin pain. There was no detectable correlation between subjective pain level and the small change in discharge rate of muscle spindles. Irrespective of the type of pain, discharge variability parameters were not influenced (P > 0.05; Wilcoxon). We conclude that, contrary to the 'vicious cycle' hypothesis, acute activation of muscle or skin nociceptors does not cause a reflex increase in fusimotor drive in humans. Rather, our results are more aligned with the pain adaptation model, based on clinical studies predicting pain-induced reductions of agonist muscle activity. (PsycINFO Database Record (c) 2016 APA, all rights reserved)

DO  - http://dx.doi.org/10.1113/jphysiol.2008.151746
PM  - 18403422
ID  - skin pain, pain adaptation model, muscle activity, motor neurons
MH  - *Motor Neurons
MH  - *Muscles
MH  - *Pain Thresholds
MH  - *Skin (Anatomy)
CC  - Physiological Processes [2540].
MH  - Adolescent
MH  - Adult
MH  - Female
MH  - Humans
MH  - Leg
MH  - Male
MH  - Muscle Spindles
MH  - Muscle, Skeletal
MH  - Myofascial Pain Syndromes
MH  - Reflex, Stretch
MH  - Rest
MH  - Sensory Thresholds
MH  - Skin
PO  - Human.  Male.  Female. Adulthood (18 yrs & older).  Young Adulthood (18-29 yrs).  Thirties (30-39 yrs)
LO  - Australia
MD  - Empirical Study; Quantitative Study
GS  - <b>Sponsor: </b>National Health and Medical Research Council. Australia
<b>Grant: </b>350889
<b>Recipient: </b>No recipient indicated

      <b>Sponsor: </b>Medical Research Council. Sweden
<b>Recipient: </b>Birznieks, Ingvars

CP  - HOLDER: The Authors. Journal compilation-The Physiological Society
      YEAR: 2008
RF  - Appelberg B, Hulliger M, Johansson H & Sojka P (1983a). Actions on gamma-motoneurones elicited by electrical stimulation of group II muscle afferent fibres in the hind limb of the cat. J Physiol, 335, 255-273. http://dx.doi.org/10.1113/jphysiol.1983.sp014532

      Appelberg B, Hulliger M, Johansson H & Sojka P (1983b). Actions on gamma-motoneurones elicited by electrical stimulation of group III muscle afferent fibres in the hind limb of the cat. J Physiol, 335, 275-292. http://dx.doi.org/10.1113/jphysiol.1983.sp014533

      Arendt-Nielsen L, Graven-Nielsen T, Svarrer H & Svensson P (1996). The influence of low back pain on muscle activity and coordination during gait: a clinical and experimental study. Pain, 64, 231-240. http://dx.doi.org/10.1016/0304-3959(95)00115-8

      Barker D & Saito M (1981). Autonomic innervation of receptors and muscle fibres in cat skeletal muscle. Proc R Soc Lond B Biol Sci, 212, 317-332. http://dx.doi.org/10.1098/rspb.1981.0042

      Bombardi C, Grandis A, Chiocchetti R, Bortolami R, Johansson H & Lucchi ML (2006). Immunohistochemical localization of alpha1a-adrenoreceptors in muscle spindles of rabbit masseter muscle. Tissue Cell, 38, 121-125. http://dx.doi.org/10.1016/j.tice.2005.12.003

      Burke D, Skuse NF & Stuart DG (1979). The regularity of muscle spindle discharge in man. J Physiol, 291, 277-290. http://dx.doi.org/10.1113/jphysiol.1979.sp012812

      Capra NF, Hisley CK & Masri RM (2007). The influence of pain on masseter spindle afferent discharge. Arch Oral Biol, 52, 387-390. http://dx.doi.org/10.1016/j.archoralbio.2006.10.011

      Capra NF & Ro JY (2004). Human and animal experimental models of acute and chronic muscle pain: intramuscular algesic injection. Pain, 110, 3-7. http://dx.doi.org/10.1016/j.pain.2004.04.033

      De Serres SJ, Yang JF & Patrick SK (1995). Mechanism for reflex reversal during walking in human tibialis anterior muscle revealed by single motor unit recording. J Physiol, 488, 249-258. http://dx.doi.org/10.1113/jphysiol.1995.sp020963

      Edin BB & Vallbo AB (1990). Classification of human muscle stretch receptor afferents: a Bayesian approach. J Neurophysiol 63, 1314-1322.2358879

      Gandevia SC, Miller S, Aniss AM & Burke D (1986). Reflex influences on muscle spindle activity in relaxed human leg muscles. J Neurophysiol 56, 159-170.2943878

      Hellstrom F, Roatta S, Thunberg J, Passatore M & Djupsjobacka M (2005). Responses of muscle spindles in feline dorsal neck muscles to electrical stimulation of the cervical sympathetic nerve. Exp Brain Res, 165, 328-342. http://dx.doi.org/10.1007/s00221-005-2309-7

      Henderson LA, Bandler R, Gandevia SC & Macefield VG (2007). Distinct forebrain activity patterns during deep versus superficial pain. Pain 2006, 286-296.16427198

      Hjortskov N, Skotte J, Hye-Knudsen C & Fallentin N (2005). Sympathetic outflow enhances the stretch reflex response in the relaxed soleus muscle in humans. J Appl Physiol, 98, 1366-1370. http://dx.doi.org/10.1152/japplphysiol.00955.2004

      Hospod V, Aimonetti JM, Roll JP & Ribot-Ciscar E (2007). Changes in human muscle spindle sensitivity during a proprioceptive attention task. J Neurosci, 27, 5172-5178. http://dx.doi.org/10.1523/JNEUROSCI.0572-07.2007

      Johansson H (1985). Reflex integration in the gamma-motor system, The Muscle Spindle. New York: Stockton Press., 297-301. http://dx.doi.org/10.1007/978-1-349-07695-6_43

      Johansson H, Lorentzon R, Sjolander P & Sojka P (1990). The anterior cruciate ligament. A sensor acting on the gamma muscle spindle systems of muscles around the knee joint. Neuro-Orthopedics 9, 1-23.

      Johansson H, Sjolander P & Sojka P (1986). Actions on gamma-motoneurones elicited by electrical stimulation of joint afferent fibres in the hind limb of the cat. J Physiol, 375, 137-152. http://dx.doi.org/10.1113/jphysiol.1986.sp016110

      Johansson H, Sjolander P & Sojka P (1988a). Fusimotor effects in triceps surae muscle elicited by natural and electrical stimulation of joint afferents. Neuro-Orthopedics 6, 67-80.

      Johansson H, Sjolander P, Sojka P & Wadell I (1988b). Different fusimotor reflexes from the ipsi- and contralateral hind limbs of the cat assessed in the same primary muscle spindle afferents. J Physiol Paris 83, 281-292.2978833

      Johansson H, Sjolander P, Sojka P & Wadell I (1989a). Reflex actions on the gamma-muscle spindle systems of muscles acting at the knee joint elicited by stretch of the posterior cruciate ligament. Neuro-Orthopedics 8, 9-21.

      Johansson H, Sjolander P, Sojka P & Wadell I (1989b). Effects of electrical and natural stimulation of skin afferents on the gamma-spindle system of the triceps surae muscle. Neurosci Res, 6, 537-555. http://dx.doi.org/10.1016/0168-0102(89)90043-6

      Johansson H & Sojka P (1991). Pathophysiological mechanisms involved in genesis and spread of muscular tension in occupational muscle pain and in chronic musculoskeletal pain syndromes: a hypothesis. Med Hypotheses, 35, 196-203. http://dx.doi.org/10.1016/0306-9877(91)90233-O

      Knutson GA (2000). The role of the gamma-motor system in increasing muscle tone and muscle pain syndromes: a review of the Johansson/Sojka hypothesis. J Manipulative Physiol Ther, 23, 564-572. http://dx.doi.org/10.1067/mmt.2000.109674

      Lacquaniti F, Borghese NA & Carrozzo M (1991). Transient reversal of the stretch reflex in human arm muscles. J Neurophysiol 66, 939-954.1753296

      Ludvig D, Cathers I & Kearney RE (2007). Voluntary modulation of human stretch reflexes. Exp Brain Res, 183, 201-213. http://dx.doi.org/10.1007/s00221-007-1030-0

      Lund JP, Donga R, Widmer CG & Stohler CS (1991). The pain-adaptation model: a discussion of the relationship between chronic musculoskeletal pain and motor activity. Can J Physiol Pharmacol, 69, 683-694. http://dx.doi.org/10.1139/y91-102

      Macefield VG, Sverrisdottir YB & Wallin BG (2003). Resting discharge of human muscle spindles is not modulated by increases in sympathetic drive. J Physiol, 551, 1005-1011. http://dx.doi.org/10.1113/jphysiol.2003.040196

      Masri R, Ro JY & Capra N (2005). The effect of experimental muscle pain on the amplitude and velocity sensitivity of jaw closing muscle spindle afferents. Brain Res, 1050, 138-147. http://dx.doi.org/10.1016/j.brainres.2005.05.039

      Matre D, Arendt-Neilsen L & Knardahl S (2002). Effects of localization and intensity of experimental muscle pain on ankle joint proprioception. Eur J Pain, 6, 245-260. http://dx.doi.org/10.1053/eujp.2002.0332

      Matre D & Knardahl S (2003). Sympathetic nerve activity does not reduce proprioceptive acuity in humans. Acta Physiol Scand, 178, 261-268. http://dx.doi.org/10.1046/j.1365-201X.2003.01122.x

      Matre DA, Sinkjaer T, Svensson P & Arendt-Nielsen L (1998). Experimental muscle pain increases the human stretch reflex. Pain, 75, 331-339. http://dx.doi.org/10.1016/S0304-3959(98)00012-8

      Matthews PB & Stein RB (1969). The regularity of primary and secondary muscle spindle afferent discharges. J Physiol, 202, 59-82. http://dx.doi.org/10.1113/jphysiol.1969.sp008795

      Mense S & Skeppar P (1991). Discharge behaviour of feline gamma-motoneurones following induction of an artificial myositis. Pain, 46, 201-210. http://dx.doi.org/10.1016/0304-3959(91)90077-B

      Murphy PR (1999). Adaptive fusimotor reflex control in the decerebrate cat. Brain Res, 821, 38-49. http://dx.doi.org/10.1016/S0006-8993(99)01055-0

      Murphy PR & Hammond GR (1997). Reversal of fusimotor reflex responses during locomotion in the decerebrate cat. Exp Physiol, 82, 837-858. http://dx.doi.org/10.1113/expphysiol.1997.sp004068

      Nordh E, Hulliger M & Vallbo AB (1983). The variability of inter-spike intervals of human spindle afferents in relaxed muscles. Brain Res, 271, 89-99. http://dx.doi.org/10.1016/0006-8993(83)91367-7

      Noteboom JT, Barnholt KR & Enoka RM (2001). Activation of the arousal response and impairment of performance increase with anxiety and stressor intensity. J Appl Physiol 91, 2093-2101.11641349

      Passatore M, Grassi C & Filippi GM (1985). Sympathetically-induced development of tension in jaw muscles: the possible contraction of intrafusal muscle fibres. Pflugers Arch, 405, 297-304. http://dx.doi.org/10.1007/BF00595681

      Ribot-Ciscar E, Rossi-Durand C & Roll JP (2000). Increased muscle spindle sensitivity to movement during reinforcement manoeuvres in relaxed human subjects. J Physiol, 523, 271-282. http://dx.doi.org/10.1111/j.1469-7793.2000.t01-1-00271.x

      Ro JY, Svensson P & Capra N (2002). Effects of experimental muscle pain on electromyographic activity of masticatory muscles in the rat. Muscle Nerve, 25, 576-584. http://dx.doi.org/10.1002/mus.10072

      Roatta S, Windhorst U, Ljubisavljevic M, Johansson H & Passatore M (2002). Sympathetic modulation of muscle spindle afferent sensitivity to stretch in rabbit jaw closing muscles. J Physiol, 540, 237-248. http://dx.doi.org/10.1113/jphysiol.2001.014316

      Rossi A & Decchi B (1997). Changes in Ib heteronymous inhibition to soleus motoneurones during cutaneous and muscle nociceptive stimulation in humans. Brain Res, 774, 55-61. http://dx.doi.org/10.1016/S0006-8993(97)81687-3

      Rossi-Durand C (2002). The influence of increased muscle spindle sensitivity on Achilles tendon jerk and H-reflex in relaxed human subjects. Somatosens Mot Res, 19, 286-295. http://dx.doi.org/10.1080/0899022021000037755

      Siegel S & Castellan NJ (1988). Nonparametric Statistics for the Behavioral Sciences, 2nd edn. McGraw-Hill, New York .1988-97307-000

      Simons DG & Mense S (1998). Understanding and measurement of muscle tone as related to clinical muscle pain. Pain, 75, 1-17. http://dx.doi.org/10.1016/S0304-3959(97)00102-4

      Stohler CS, Zhang X & Lund JP (1996). The effect of experimental jaw muscle pain on postural muscle activity. Pain, 66, 215-221. http://dx.doi.org/10.1016/0304-3959(96)03026-6

      Svensson P, Beydoun A, Morrow TJ & Casey KL (1997). Human intramuscular and cutaneous pain: psychophysical comparisons. Exp Brain Res, 114, 390-392. http://dx.doi.org/10.1007/PL00005648

      Svensson P, Graven-Nielsen T, Matre D & Arendt-Nielsen L (1998). Experimental muscle pain does not cause long-lasting increases in resting electromyographic activity. Muscle Nerve, 21, 1382-1389. http://dx.doi.org/10.1002/(SICI)1097-4598(199811)21:11<1382::AID-MUS4>3.0.CO;2-5

      Thunberg J, Ljubisavljevic M, Djupsjobacka M & Johansson H (2002). Effects on the fusimotor-muscle spindle system induced by intramuscular injections of hypertonic saline. Exp Brain Res, 142, 319-326. http://dx.doi.org/10.1007/s00221-001-0941-4

      Wadell I, Johansson H, Sjolander P, Sojka P, Djupsjobacka M & Niechaj A (1991). Fusimotor reflexes influencing secondary muscle spindle afferents from flexor and extensor muscles in the hind limb of the cat. J Physiol Paris 85, 223-234.1840304

      Wenngren BI, Pedersen J, Sjolander P, Bergenheim M & Johansson H (1998). Bradykinin and muscle stretch alter contralateral cat neck muscle spindle output. Neurosci Res, 32, 119-129. http://dx.doi.org/10.1016/S0168-0102(98)00074-1

      Yu XM, Sessle BJ, Vernon H & Hu JW (1995). Effects of inflammatory irritant application to the rat temporomandibular joint on jaw and neck muscle activity. Pain, 60, 143-149. http://dx.doi.org/10.1016/0304-3959(94)00104-M
UP  - 20160929 (PsycINFO)
JN  - The Journal of Physiology
VO  - 586
IP  - 11
PG  - 2713-2723
XL  - http://ovidsp.ovid.com/ovidweb.cgi?T=JS&CSC=Y&NEWS=N&PAGE=fulltext&D=psyc13&AN=2016-13823-009
XL  - http://sfxeu07.hosted.exlibrisgroup.com/bham?sid=OVID:psycdb&id=pmid:&id=doi:10.1113%2Fjphysiol.2008.151746&issn=0022-3751&isbn=&volume=586&issue=11&spage=2713&pages=2713-2723&date=2008&title=The+Journal+of+Physiology&atitle=The+effects+of+experimental+muscle+and+skin+pain+on+the+static+stretch+sensitivity+of+human+muscle+spindles+in+relaxed+leg+muscles.&aulast=Birznieks&pid=%3Cauthor%3EBirznieks%2C+Ingvars%3C%2Fauthor%3E%3CAN%3E2016-13823-009%3C%2FAN%3E%3CDT%3EJournal+Article%3C%2FDT%3E

<8. >
VN  - Ovid Technologies
DB  - PsycINFO
AN  - 2016-03687-027
TI  - Electrodiagnostic testing and treatment for carpal tunnel syndrome in Canada. [References].
DP  - Jan 2016
YR  - 2016
PH  - Accepted: Aug 2015
      First Submitted: Oct 2014
LG  - English
AU  - Shan, Rodney Li Pi
AU  - Nicolle, Michael
AU  - Chan, Ming
AU  - Ashworth, Nigel
AU  - White, Chris
AU  - Winston, Paul
AU  - Dukelow, Sean
AI  - Dukelow, Sean; ORCID: http://orcid.org/0000-0002-0609-981X
MA  - Shan, Rodney Li Pi: Rodney.lipishan@albertahealthservices.ca
CQ  - Shan, Rodney Li Pi: Division of Physical Medicine & Rehabilitation, University of Calgary, Foothills Medical Centre, Special Services Building, AC142, 1403-29 St. NW, Calgary, AB, Canada, T2N 2T9, Rodney.lipishan@albertahealthservices.ca
IN  - Shan, Rodney Li Pi: Division of Physical Medicine & Rehabilitation, University of Calgary, Calgary, AB, Canada
IN  - Nicolle, Michael: Department of Clinical Neurological Sciences, University of Western Ontario, London, ON, Canada
IN  - Chan, Ming: Division of Physical Medicine and Rehabilitation, University of Calgary, Calgary, AB, Canada
IN  - Ashworth, Nigel: Division of Physical Medicine and Rehabilitation, University of Calgary, Calgary, AB, Canada
IN  - White, Chris: Division of Neurology, University of Calgary, Calgary, AB, Canada
IN  - Winston, Paul: Department of Rehabilitation Medicine, Island Health, University of Victoria, Victoria, BC, Canada
IN  - Dukelow, Sean: Division of Physical Medicine & Rehabilitation, University of Calgary, Calgary, AB, Canada
SO  - The Canadian Journal of Neurological Sciences / Le Journal Canadien Des Sciences Neurologiques. Vol.43(1), 2016, pp. 178-182. 
MO  - Jan
NL  - Can J Neurol Sci
IS  - 0317-1671
PU  - Cambridge University Press; United Kingdom
OC  - Canadian Journal of Neurological Sciences, Canada
FO  - Electronic
PT  - Journal
PT  - Peer Reviewed Journal
DT  - Journal Article
AB  - Objectives: 1) Assess which electrodiagnostic studies Canadian clinicians use to aid in the diagnosis of carpal tunnel syndrome (CTS). 2) Assess whether Canadian clinicians follow the American Association of Neuromuscular & Electrodiagnostic Medicine/ American Academy of Neurology/American Academy of Physical Medicine and Rehabilitation Practice Parameter for Electrodiagnostic Studies in CTS. 3) Assess how Canadian clinicians manage CTS once a diagnosis has been established. Methods: In this prospective observational study, an electronic survey was sent to all members of the Canadian Neuromuscular Group (CNMG) and the Canadian Association of Physical Medicine and Rehabilitation (CAPM&R) Neuromuscular Special Interest Group. Questions addressed which electrodiagnostic tests were being routinely used for the diagnosis of carpal tunnel syndrome. Management recommendations for CTS was also explored. Results: Of the 70 individuals who completed the survey, fourteen different nerve conduction study techniques were reported. Overall, 36/70 (51%) of participants followed the AANEM/AAN/AAPM&R Practice Parameter. The standard followed by the fewest of our respondents with 64% compliance (45/70) was the use of a standard distance of 13 to 14 cm with respect to the median sensory nerve conduction study. Regarding management, 99% would recommend splinting in the case of mild CTS. In moderate CTS, splinting was recommended by 91% of clinicians and 68% would also consider referral for surgery. In severe CTS, most recommended surgery (93%). Conclusions: There is considerable variability in terms of which electrodiagnostic tests Canadian clinicians perform for CTS. Canadian clinicians are encouraged to adhere to the AANEM/AAN/AAPM&R Practice Parameter for Electrodiagnostic Studies in CTS. (PsycINFO Database Record (c) 2016 APA, all rights reserved)

DO  - http://dx.doi.org/10.1017/cjn.2015.323
PM  - 26592430
ID  - electrodiagnostic studies, electromyography
MH  - *Electromyography
MH  - *Nervous System Disorders
MH  - *Pain
MH  - Emotional Intelligence
CC  - Neurological Disorders & Brain Damage [3297].
PO  - Human. Adulthood (18 yrs & older)
LO  - Canada
MD  - Empirical Study; Longitudinal Study; Prospective Study; Quantitative Study
GS  - <b>Sponsor: </b>National MS Society
<b>Grant: </b>RC 1004-A-5
<b>Recipient: </b>No recipient indicated

CP  - HOLDER: The Canadian Journal of Neurological Sciences Inc.
      YEAR: 2015
RF  - Ashworth, N. L. (2010). Carpal tunnel syndrome. BMJ Clin Evid (Online). 2010.

      Atroshi, I., Gummesson, C., Johnsson, R., Ornstein, E., Ranstam, J., & Rosen, I. (1999). Prevalence of carpal tunnel syndrome in a general population. JAMA. 1999;282:153-8.

      Bland, J. D. (2001). Do nerve conduction studies predict the outcome of carpal tunnel decompression? Muscle Nerve. 2001;24: 935-40.

      http://en.wikipedia.org/wiki/List_of_Canadian_provinces_and_territories_by_population.

      Jablecki, C. K., Andary, M. T., Floeter, M. K., et al. (2002). Practice parameter: Electrodiagnostic studies in carpal tunnel syndrome. Report of the American Association of Electrodiagnostic Medicine, American Academy of Neurology, and the American Academy of Physical Medicine and Rehabilitation. Neurology. 2002;58:1589-92.

      Jablecki, C. K., Andary, M. T., So, Y. T., Wilkins, D. E., & Williams, F. H. (1993). Literature review of the usefulness of nerve conduction studies and electromyography for the evaluation of patients with carpal tunnel syndrome. AAEM Quality Assurance Committee. Muscle Nerve. 1993;16:1392-414.

      Katz, J. N., Larson, M. G., Sabra, A., et al. (1990). The carpal tunnel syndrome: diagnostic utility of the history and physical examination findings. Ann Intern Med. 1990;112:321-7.

      Kimura, J. (2001). Electrodiagnosis in diseases of nerve and muscle principles and practice p 133, p136. 3rd. ed. New York: Oxford University Press; 2001.

      Malladi, N., Micklesen, P. J., Hou, J., & Robinson, L. R. (2009). Correlation between the combined sensory index and clinical outcome after carpal tunnel decompression: a retrospective review. Muscle Nerve. 2009;41:453-7.

      Marshall, S., Tardif, G., & Ashworth, N. (2007). Local corticosteroid injection for carpal tunnel syndrome. Cochrane Database Syst Rev. 2007(2): CD001554.

      Page, M. J., Massy-Westropp, N., O'Connor, D., & Pitt, V. (2012). Splinting for carpal tunnel syndrome. Cochrane Database Syst Rev. 2012;7: CD010003.

      Practice parameter for carpal tunnel syndrome (summary statement). (1993). Report of the Quality Standards Subcommittee of the American Academy of Neurology. Neurology. 1993;43:2406-9.

      Practice parameter for electrodiagnostic studies in carpal tunnel syndrome: summary statement. (2002). Muscle Nerve. 2002;25:918-22.

      Pryse-Phillips, W. E. (1984). Validation of a diagnostic sign in carpal tunnel syndrome. J Neurol Neurosurg Psychiatry. 1984;47:870-2.

      Rempel, D., Evanoff, B., Amadio, P. C., et al. (1998). Consensus criteria for the classification of carpal tunnel syndrome in epidemiologic studies. Am J Public Health. 1998;88:1447-51.

      Scholten, R. J., Mink van der Molen, A., Uitdehaag, B. M., Bouter, L. M., & de Vet, H. C. (2007). Surgical treatment options for carpal tunnel syndrome. Cochrane Database Syst Rev. 2007(4):CD003905.

      Stevens, J. C. (1997). AAEM minimonograph #26: the electrodiagnosis of carpal tunnel syndrome. American Association of Electrodiagnostic Medicine. Muscle Nerve. 1997;20:1477-86.
UP  - 20160225 (PsycINFO)
CH  - 20160922 (PsycINFO)
JN  - The Canadian Journal of Neurological Sciences / Le Journal Canadien Des Sciences Neurologiques
VO  - 43
IP  - 1
PG  - 178-182
XL  - http://ovidsp.ovid.com/ovidweb.cgi?T=JS&CSC=Y&NEWS=N&PAGE=fulltext&D=psyc13&AN=2016-03687-027
XL  - http://sfxeu07.hosted.exlibrisgroup.com/bham?sid=OVID:psycdb&id=pmid:&id=doi:10.1017%2Fcjn.2015.323&issn=0317-1671&isbn=&volume=43&issue=1&spage=178&pages=178-182&date=2016&title=The+Canadian+Journal+of+Neurological+Sciences+%2F+Le+Journal+Canadien+Des+Sciences+Neurologiques&atitle=Electrodiagnostic+testing+and+treatment+for+carpal+tunnel+syndrome+in+Canada.&aulast=Shan&pid=%3Cauthor%3EShan%2C+Rodney+Li+Pi%3C%2Fauthor%3E%3CAN%3E2016-03687-027%3C%2FAN%3E%3CDT%3EJournal+Article%3C%2FDT%3E

<9. >
VN  - Ovid Technologies
DB  - PsycINFO
AN  - 2016-17339-028
TI  - Cortical mechanisms of human pelvic floor muscle synergies.
DP  - 2016
YR  - 2016
LG  - English
AU  - Asavasopon, Skulpan
DS  - UMI Order Number: AAI3687530
      OpenURL: http://gateway.proquest.com/openurl?url_ver=Z39.88-2004&rft_val_fmt=info:ofi/fmt:kev:mtx:dissertation&res_dat=xri:pqm&rft_dat=xri:pqdiss:3687530
      Advisor(s): Lee S. Berk
      Degree: Ph.D., 2014
      Institution: Loma Linda University
      Department: Physical Therapy
IN  - Asavasopon, Skulpan: Loma Linda University, Physical Therapy, US
SO  - Dissertation Abstracts International: Section B: The Sciences and Engineering. Vol.76(8-B(E)),2016, pp. No Pagination Specified. 
IS  - 0419-4217
IB  - 978-1321651164
OL  - Dissertation Abstracts International
PU  - ProQuest Information & Learning; US
FO  - Electronic
PT  - Dissertation Abstract
DT  - Dissertation
AB  - The human pelvic floor is an anatomically, functionally, and morphologically complex region that is associated with many disorders such as chronic prostatitis/pelvic pain syndrome (CPPS), chronic low back pain, and urinary incontinence. The purpose of this dissertation was to explore the cortical mechanisms that underlie human pelvic floor muscle synergies. Our first original experiment involved the study of 20 healthy male controls who were instructed to perform a variety of muscle tasks presumed to be associated with pelvic floor muscle synergies. Surface electromyography (EMG) method was used to detect timing onsets, as well as activation patterns of the pelvic floor, gluteus maximus, and first dorsal interosseous muscles. Functional magnetic resonance imaging (fMRI) was used to measure blood oxygenation density levels (BOLD) in the brain while subjects performed various prime mover tasks. Our second original experiment involved another set of 10 healthy male subjects who were trained to perform a complex synergy breaking/decoupling task that was confirmed with EMG. They repeated the coupling motor task (gluteal activation) as well as the more complex motor decoupling task while being scanned with fMRI, so that BOLD signals could be compared. The first experiment revealed evidence of cortically facilitated synergy of the pelvic floor muscles and the second experiment revealed that complex motor tasks such as the breaking of a cortically facilitated muscle synergy involves BOLD signals in the brain known to be involved with interoception. (PsycINFO Database Record (c) 2016 APA, all rights reserved)

ID  - pelvic pain syndrome, prostatitis, electromyography, chronic low back pain
MH  - *Back Pain
MH  - *Chronic Pain
MH  - *Prostate
MH  - Electromyography
CC  - Physiological Psychology & Neuroscience [2500].
PO  - Human.  Male. Adulthood (18 yrs & older)
LO  - US
MD  - Empirical Study; Quantitative Study
UP  - 20160721 (PsycINFO)
JN  - Dissertation Abstracts International: Section B: The Sciences and Engineering
VO  - 76
IP  - 8-B(E)
PG  - No Pagination Specified
XL  - http://ovidsp.ovid.com/ovidweb.cgi?T=JS&CSC=Y&NEWS=N&PAGE=fulltext&D=psyc13&AN=2016-17339-028
XL  - http://sfxeu07.hosted.exlibrisgroup.com/bham?sid=OVID:psycdb&id=pmid:&id=doi:&issn=0419-4217&isbn=978-1321651164&volume=76&issue=8-B%28E%29&spage=No&pages=No+Pagination+Specified&date=2016&title=Dissertation+Abstracts+International%3A+Section+B%3A+The+Sciences+and+Engineering&atitle=Cortical+mechanisms+of+human+pelvic+floor+muscle+synergies.&aulast=Asavasopon&pid=%3Cauthor%3EAsavasopon%2C+Skulpan%3C%2Fauthor%3E%3CAN%3E2016-17339-028%3C%2FAN%3E%3CDT%3EDissertation%3C%2FDT%3E

<10. >
VN  - Ovid Technologies
DB  - PsycINFO
AN  - 2015-16141-005
TI  - The effect of experimental neck pain on pressure pain sensitivity and axioscapular motor control. [References].
DP  - Apr 2015
YR  - 2015
PH  - Accepted: Jan 2015
      Revised: Dec 2014
      First Submitted: Aug 2014
LG  - English
AU  - Christensen, Steffan W
AU  - Hirata, Rogerio P
AU  - Graven-Nielsen, Thomas
MA  - Graven-Nielsen, Thomas: tgn@hst.aau.dk
CQ  - Graven-Nielsen, Thomas: Laboratory for Musculoskeletal Pain and Motor Control Center for Sensory- Motor Interaction (SMI), Department of Health Science and Technology, Faculty of Medicine, Aalborg University, Fredrik Bajers Vej 7D-3, Aalborg E, Denmark, 9220, tgn@hst.aau.dk
IN  - Christensen, Steffan W.: Laboratory for Musculoskeletal Pain and Motor Control, Center for Sensory- Motor Interaction (SMI), Department of Health Science and Technology, Aalborg University, Aalborg, Denmark
IN  - Hirata, Rogerio P.: Laboratory for Musculoskeletal Pain and Motor Control, Center for Sensory- Motor Interaction (SMI), Department of Health Science and Technology, Aalborg University, Aalborg, Denmark
IN  - Graven-Nielsen, Thomas: Laboratory for Musculoskeletal Pain and Motor Control, Center for Sensory- Motor Interaction (SMI), Department of Health Science and Technology, Aalborg University, Aalborg, Denmark
SO  - The Journal of Pain. Vol.16(4), 2015, pp. 367-379. 
MO  - Apr
NL  - J Pain
IS  - 1526-5900
IT  - 1528-8447
PU  - Elsevier Science; Netherlands
FO  - Electronic
PT  - Journal
PT  - Peer Reviewed Journal
DT  - Journal Article
AB  - Clinical neck pain affects pain sensitivity and coordination of neck muscles, but the impact on the shoulder muscles is unclear. This study investigated the effect of experimental neck pain on the activity of the axioscapular muscles during arm movements and changes in pain sensitivity. Experimental neck pain was induced in 24 healthy volunteers by injecting hypertonic saline into the splenius capitis. Isotonic saline was injected as control. Before, during, and after injections, electromyography was recorded bilaterally from 8 muscles during standardized arm movements (140degree scapular plane elevation), and the root mean square amplitude was extracted. Likewise, pressure pain thresholds were assessed bilaterally on 3 sites. The root mean square electromyography was decreased for the ipsilateral upper trapezius (P < .01) and increased for the ipsilateral middle deltoid (P < .03) during upward movements. The root mean square electromyography was reduced for the ipsilateral upper trapezius (P < .01) during downward movement, whereas an increase was recorded in the contralateral external oblique (P < .02). At the injection site, the pressure pain threshold increased during pain compared with the post condition (5 minutes after potential pain had subsided; P < .03). In this study, trunk and axioscapular muscle activities were reorganized in response to localized and referred pain evoked by hypertonic saline injection into an intrinsic neck muscle with no direct attachments to the trunk or shoulder girdle. Perspective: Reorganized activity of the axioscapular muscles has been shown previously in neck pain patients and is believed to happen during the transition from acute to chronic pain. The present study demonstrates for the first time that such reorganization may happen acutely, adding to our understanding of the effects of acute neck pain. (PsycINFO Database Record (c) 2017 APA, all rights reserved)

DO  - http://dx.doi.org/10.1016/j.jpain.2015.01.008
PM  - 25640292
ID  - Neck, shoulder, pain, experimental, axioscapular
MH  - *Motor Processes
MH  - *Muscles
MH  - *Neck (Anatomy)
MH  - *Pain
MH  - *Pain Perception
CC  - Physical & Somatoform & Psychogenic Disorders [3290].
MH  - Adult
MH  - Arm
MH  - Cross-Over Studies
MH  - Electromyography
MH  - Female
MH  - Functional Laterality
MH  - Humans
MH  - Male
MH  - Motor Activity
MH  - Muscle, Skeletal
MH  - Neck Pain
MH  - Pain Measurement
MH  - Pain Threshold
MH  - Pressure
MH  - Random Allocation
MH  - Saline Solution, Hypertonic
MH  - Shoulder
MH  - Single-Blind Method
MH  - Time Factors
PO  - Human.  Male.  Female. Adulthood (18 yrs & older)
LO  - Denmark
MD  - Empirical Study; Quantitative Study
TM  - McGill Pain Questionnaire
      Visual Analogue Scale
TD  - McGill Pain Questionnaire [doi: http://dx.doi.org/10.1037/t04164-000] (9999-04164-000)
CP  - HOLDER: The American Pain Society
      YEAR: 2015
RF  - Basmajian, J.V. (1989). Biofeedback: Principles and Practice for Clinicians. Baltimore, MD: Williams & Wilkins.1989-97395-000

      Birch, L., Graven-Nielsen, T., Christensen, H., & Arendt-Nielsen, L. (2000). Experimental muscle pain modulates muscle activity and work performance differently during high and low precision use of a computer mouse. Eur J Appl Physiol, 83, 492-498. http://dx.doi.org/10.1007/s004210000320

      Bogduk, N. (2001). Cervicogenic headache: Anatomic basis and pathophysiologic mechanisms. Curr Pain Headache Rep, 5, 382-386. http://dx.doi.org/10.1007/s11916-001-0029-7

      Borghouts, J.A., Koes, B.W., & Bouter, L.M. (1998). The clinical course and prognostic factors of non-specific neck pain: A systematic review. Pain, 77, 1-13. http://dx.doi.org/10.1016/S0304-3959(98)00058-X

      Cagnie, B., Dirks, R., Schouten, M., Parlevliet, T., Cambier, D., & Danneels, L. (2011). Functional reorganization of cervical flexor activity because of induced muscle pain evaluated by muscle functional magnetic resonance imaging. Man Ther, 16, 470-475. http://dx.doi.org/10.1016/j.math.2011.02.013

      Cools, A.M., Struyf, F., De Mey, K., Maenhout, A., Castelein, B., & Cagnie, B. (2014). Rehabilitation of scapular dyskinesis: From the office worker to the elite overhead athlete. Br J Sports Med, 48, 692-697. http://dx.doi.org/10.1136/bjsports-2013-092148

      Drewes, A.M., Helweg-Larsen, S., Petersen, P., Brennum, J., Andreasen, A., Poulsen, L.H., & Jensen, T.S. (1993). McGill Pain Questionnaire translated into Danish: Experimental and clinical findings. Clin J Pain, 9, 80-87. http://dx.doi.org/10.1097/00002508-199306000-00002

      Falla, D. (2004). Unravelling the complexity of muscle impairment in chronic neck pain. Man Ther, 9, 125-133. http://dx.doi.org/10.1016/j.math.2004.05.003

      Falla, D., Arendt-Nielsen, L., & Farina, D. (2008). Gender-specific adaptations of upper trapezius muscle activity to acute nociceptive stimulation. Pain, 138, 217-225. http://dx.doi.org/10.1016/j.pain.2008.04.004

      Falla, D., Bilenkij, G., & Jull, G. (2004). Patients with chronic neck pain demonstrate altered patterns of muscle activation during performance of a functional upper limb task. Spine (Phila Pa 1976), 29, 1436-1440. http://dx.doi.org/10.1097/01.BRS.0000128759.02487.BF

      Falla, D., Farina, D., Dahl, M.K., & Graven-Nielsen, T. (2007). Muscle pain induces task-dependent changes in cervical agonist/antagonist activity. J Appl Physiol, 102, 601http://dx.doi.org/10.1152/japplphysiol.00602.2006

      Falla, D., Farina, D., & Graven-Nielsen, T. (2007). Experimental muscle pain results in reorganization of coordination among trapezius muscle subdivisions during repetitive shoulder flexion. Exp Brain Res, 178, 385-393. http://dx.doi.org/10.1007/s00221-006-0746-6

      Falla, D., Jull, G., & Hodges, P.W. (2004). Feedforward activity of the cervical flexor muscles during voluntary arm movements is delayed in chronic neck pain. Exp Brain Res, 157, 43-48. http://dx.doi.org/10.1007/s00221-003-1814-9

      Falla, D., O'Leary, S., Farina, D., & Jull, G. (2011). Association between intensity of pain and impairment in onset and activation of the deep cervical flexors in patients with persistent neck pain. Clin J Pain, 27, 309-314. http://dx.doi.org/10.1097/AJP.0b013e31820212cf

      Fejer, R., Kyvik, K.O., & Hartvigsen, J. (2006). The prevalence of neck pain in the world population: A systematic critical review of the literature. Eur Spine J, 15, 834-848. http://dx.doi.org/10.1007/s00586-004-0864-4

      Ge, H.Y., Arendt-Nielsen, L., Farina, D., & Madeleine, P. (2005). Gender-specific differences in electromyographic changes and perceived pain induced by experimental muscle pain during sustained contractions of the upper trapezius muscle. Muscle Nerve, 32, 726-733. http://dx.doi.org/10.1002/mus.20410

      Ge, H.Y., Madeleine, P., Wang, K., & Arendt-Nielsen, L. (2003). Hypoalgesia to pressure pain in referred pain areas triggered by spatial summation of experimental muscle pain from unilateral or bilateral trapezius muscles. Eur J Pain, 7, 531-537. http://dx.doi.org/10.1016/S1090-3801(03)00033-8

      Graven-Nielsen, T., & Arendt-Nielsen, L. (2010). Assessment of mechanisms in localized and widespread musculoskeletal pain. Nat Rev Rheumatol, 6, 599-606. http://dx.doi.org/10.1038/nrrheum.2010.107

      Helgadottir, H., Kristjansson, E., Einarsson, E., Karduna, A., & Jonsson, H., Jr (2011). Altered activity of the serratus anterior during unilateral arm elevation in patients with cervical disorders. J Electromyogr Kinesiol, 21, 947-953. http://dx.doi.org/10.1016/j.jelekin.2011.07.007

      Helgadottir, H., Kristjansson, E., Mottram, S., Karduna, A., & Jonsson, H., Jr. (2011). Altered alignment of the shoulder girdle and cervical spine in patients with insidious onset neck pain and whiplash-associated disorder. J Appl Biomech, 27, 181-191.21844606

      Hermens, H.J., Freriks, B., Disselhorst-Klug, C., & Rau, G. (2000). Development of recommendations for SEMG sensors and sensor placement procedures. J Electromyogr Kinesiol, 10, 361-374. http://dx.doi.org/10.1016/S1050-6411(00)00027-4

      Hermens, H.J., & Freriks, B., & Merletti, R., & Stegeman, D., & Blok, J., & Rau, G., & Disselhorst-Klug, C., & Hagg, G.M., & Biomedical and Health Research Program. (1999). European Recommendations for Surface Electromyography: Results of the SENIAM Project. Netherlands: Roessingh Research and Development, S.I.

      Hirata, R.P., Arendt-Nielsen, L., Shiozawa, S., & Graven-Nielsen, T. (2012). Experimental knee pain impairs postural stability during quiet stance but not after perturbations. Eur J Appl Physiol, 112, 2511-2521. http://dx.doi.org/10.1007/s00421-011-2226-3

      Hodges, P.W., Coppieters, M.W., Macdonald, D., & Cholewicki, J. (2013). New insight into motor adaptation to pain revealed by a combination of modelling and empirical approaches. Eur J Pain, 17, 1138-1146. http://dx.doi.org/10.1002/j.1532-2149.2013.00286.x

      Hodges, P.W., & Richardson, C.A. (1996). Inefficient muscular stabilization of the lumbar spine associated with low back pain. A motor control evaluation of transversus abdominis. Spine (Phila Pa 1976), 21, 2640-2650. http://dx.doi.org/10.1097/00007632-199611150-00014

      Hodges, P.W., & Richardson, C.A. (1999). Altered trunk muscle recruitment in people with low back pain with upper limb movement at different speeds. Arch Phys Med Rehabil, 80, 1005-1012. http://dx.doi.org/10.1016/S0003-9993(99)90052-7

      Hodges, P.W., & Tucker, K. (2011). Moving differently in pain: A new theory to explain the adaptation to pain. Pain, 152, S90-S98. http://dx.doi.org/10.1016/j.pain.2010.10.020

      Horak, F.B., Esselman, P., Anderson, M.E., & Lynch, M.K. (1984). The effects of movement velocity, mass displaced, and task certainty on associated postural adjustments made by normal and hemiplegic individuals. J Neurol Neurosurg Psychiatry, 47, 1020-1028. http://dx.doi.org/10.1136/jnnp.47.9.1020

      Hoy, D.G., Protani, M., De, R., & Buchbinder, R. (2010). The epidemiology of neck pain. Best Pract Res Clin Rheumatol, 24, 783-792. http://dx.doi.org/10.1016/j.berh.2011.01.019

      Javanshir, K., Ortega-Santiago, R., Mohseni-Bandpei, M.A., Miangolarra-Page, J.C., & Fernandez-de-Las-Penas, C. (2010). Exploration of somatosensory impairments in subjects with mechanical idiopathic neck pain: A preliminary study. J Manipulative Physiol Ther, 33, 493-499. http://dx.doi.org/10.1016/j.jmpt.2010.08.022

      Johansen, T.I., Samani, A., Antle, D.M., Cote, J.N., & Madeleine, P. (2013). Gender effects on the coordination of subdivisions of the trapezius muscle during a repetitive box-folding task. Eur J Appl Physiol, 113, 175-182. http://dx.doi.org/10.1007/s00421-012-2425-6

      Jull, G. (1997). Management of cervical headache. Man Ther, 2, 182-190. http://dx.doi.org/10.1054/math.1997.0298

      Jull, G., Kristjansson, E., & Dall'Alba, P. (2004). Impairment in the cervical flexors: A comparison of whiplash and insidious onset neck pain patients. Man Ther, 9, 89-94. http://dx.doi.org/10.1016/S1356-689X(03)00086-9

      Jull, G., Sterling, M., Falla, F., Treleaven, J., & O'Leary, S. (2008). Whiplash, headache, and neck pain: research-based directions for physical therapies. Edinburgh; New York: Churchill Livingstone/Elsevier.

      Kasch, H., Stengaard-Pedersen, K., Arendt-Nielsen, L., & Staehelin Jensen, T. (2001). Pain thresholds and tenderness in neck and head following acute whiplash injury: A prospective study. Cephalalgia, 21, 189-197. http://dx.doi.org/10.1046/j.1468-2982.2001.00179.x

      La Touche, R., Fernandez-de-Las-Penas, C., Fernandez-Carnero, J., Diaz-Parreno, S., Paris-Alemany, A., & Arendt-Nielsen, L. (2010). Bilateral mechanical-pain sensitivity over the trigeminal region in patients with chronic mechanical neck pain. J Pain, 11, 256-263. http://dx.doi.org/10.1016/j.jpain.2009.07.003

      Lee, W.A., Buchanan, T.S., & Rogers, M.W. (1987). Effects of arm acceleration and behavioral conditions on the organization of postural adjustments during arm flexion. Exp Brain Res, 66, 257-270. http://dx.doi.org/10.1007/BF00243303

      Lippert, L., & Lippert, L. (2006). Clinical Kinesiology and Anatomy (4th ed.). Philadelphia: F.A. Davis.

      Lund, J.P., Donga, R., Widmer, C.G., & Stohler, C.S. (1991). The pain-adaptation model: A discussion of the relationship between chronic musculoskeletal pain and motor activity. Can J Physiol Pharmacol, 69, 683-694. http://dx.doi.org/10.1139/y91-102

      Melzack, R. (1975). The McGill Pain Questionnaire: Major properties and scoring methods. Pain, 1, 277-299. http://dx.doi.org/10.1016/0304-3959(75)90044-5

      Moseley, G.L. (2004). Impaired trunk muscle function in sub-acute neck pain: Etiologic in the subsequent development of low back pain?. Man Ther, 9, 157-163. http://dx.doi.org/10.1016/j.math.2004.03.002

      Ng, J.K., Kippers, V., & Richardson, C.A. (1998). Muscle fibre orientation of abdominal muscles and suggested surface EMG electrode positions. Electromyogr Clin Neurophysiol, 38, 51-58.9532434

      O'Leary, S., Falla, D., Elliott, J.M., & Jull, G. (2009). Muscle dysfunction in cervical spine pain: Implications for assessment and management. J Orthop Sports Phys Ther, 39, 324-333. http://dx.doi.org/10.2519/jospt.2009.2872

      O'Leary, S., Falla, D., & Jull, G. (2011). The relationship between superficial muscle activity during the cranio-cervical flexion test and clinical features in patients with chronic neck pain. Man Ther, 16, 452-455. http://dx.doi.org/10.1016/j.math.2011.02.008

      Oatis, C.A. (2009). Kinesiology: the Mechanics and Pathomechanics of Human Movement. Baltimore, MD: Lippincott Williams & Wilkins.

      Picavet, H.S., & Schouten, J.S. (2003). Musculoskeletal pain in the Netherlands: Prevalences, consequences and risk groups, the DMC(3)-study. Pain, 102, 167-178. http://dx.doi.org/10.1016/s0304-3959(02)00372-x

      Santello, M., & McDonagh, M.J. (1998). The control of timing and amplitude of EMG activity in landing movements in humans. Exp Physiol, 83, 857-874. http://dx.doi.org/10.1113/expphysiol.1998.sp004165

      Schmidt-Hansen, P.T., Svensson, P., Jensen, T.S., Graven-Nielsen, T., & Bach, F.W. (2006). Patterns of experimentally induced pain in pericranial muscles. Cephalalgia, 26, 568-577. http://dx.doi.org/10.1111/j.1468-2982.2006.01078.x

      Scott, D., Jull, G., & Sterling, M. (2005). Widespread sensory hypersensitivity is a feature of chronic whiplash-associated disorder but not chronic idiopathic neck pain. Clin J Pain, 21, 175http://dx.doi.org/10.1097/00002508-200503000-00009

      Shiozawa, S., Hirata, R.P., & Graven-Nielsen, T. (2013). Reorganised anticipatory postural adjustments due to experimental lower extremity muscle pain. Hum Mov Sci, 32, 1239-1252. http://dx.doi.org/10.1016/j.humov.2013.01.009

      Slater, H., Arendt-Nielsen, L., Wright, A., & Graven-Nielsen, T. (2005). Sensory and motor effects of experimental muscle pain in patients with lateral epicondylalgia and controls with delayed onset muscle soreness. Pain, 114, 118-130. http://dx.doi.org/10.1016/j.pain.2004.12.003

      Sterling, M., Jull, G., Vicenzino, B., & Kenardy, J. (2004). Characterization of acute whiplash-associated disorders. Spine (Phila Pa 1976), 29, 182http://dx.doi.org/10.1097/01.BRS.0000105535.12598.AE

      Sterling, M., Treleaven, J., Edwards, S., & Jull, G. (2002). Pressure pain thresholds in chronic whiplash associated disorder: Further evidence of altered central pain processing. J Musculoskelat Pain, 10, 69-81. http://dx.doi.org/10.1300/J094v10n03_05

      Stude, P., Nebel, K., Ludecke, C., Wiese, H., Diener, H.C., & Keidel, M. (2004). Quantification of acute neck pain following whiplash injury by computer-aided pressure algesimetry. Cephalalgia, 24, 1067-1075. http://dx.doi.org/10.1111/j.1468-2982.2004.00787.x

      Szeto, G.P., Straker, L., & Raine, S. (2002). A field comparison of neck and shoulder postures in symptomatic and asymptomatic office workers. Appl Ergon, 33, 75-84. http://dx.doi.org/10.1016/S0003-6870(01)00043-6

      Wickham, J., Pizzari, T., Stansfeld, K., Burnside, A., & Watson, L. (2010). Quantifying "normal" shoulder muscle activity during abduction. J Electromyogr Kinesiol, 20, 212-222. http://dx.doi.org/10.1016/j.jelekin.2009.06.004

      Yarnitsky, D. (2010). Conditioned pain modulation (the diffuse noxious inhibitory control-like effect): Its relevance for acute and chronic pain states. Curr Opin Anaesthesiol, 23, 611-615. http://dx.doi.org/10.1097/ACO.0b013e32833c348b

      Zakharova-Luneva, E., Jull, G., Johnston, V., & O'Leary, S. (2012). Altered trapezius muscle behavior in individuals with neck pain and clinical signs of scapular dysfunction. J Manipulative Physiol Ther, 35, 346-353. http://dx.doi.org/10.1016/j.jmpt.2012.04.011
UP  - 20150511 (PsycINFO)
CH  - 20170622 (PsycINFO)
JN  - The Journal of Pain
VO  - 16
IP  - 4
PG  - 367-379
XL  - http://ovidsp.ovid.com/ovidweb.cgi?T=JS&CSC=Y&NEWS=N&PAGE=fulltext&D=psyc12&AN=2015-16141-005
XL  - http://sfxeu07.hosted.exlibrisgroup.com/bham?sid=OVID:psycdb&id=pmid:&id=doi:10.1016%2Fj.jpain.2015.01.008&issn=1526-5900&isbn=&volume=16&issue=4&spage=367&pages=367-379&date=2015&title=The+Journal+of+Pain&atitle=The+effect+of+experimental+neck+pain+on+pressure+pain+sensitivity+and+axioscapular+motor+control.&aulast=Christensen&pid=%3Cauthor%3EChristensen%2C+Steffan+W%3C%2Fauthor%3E%3CAN%3E2015-16141-005%3C%2FAN%3E%3CDT%3EJournal+Article%3C%2FDT%3E

<11. >
VN  - Ovid Technologies
DB  - PsycINFO
AN  - 2015-99180-510
TI  - Trunk neuromechanics during turning: A window into recurrent low back pain.
DP  - 2015
YR  - 2015
LG  - English
AU  - Smith, Jo Armour
DS  - UMI Order Number: AAI3643176
      OpenURL: http://gateway.proquest.com/openurl?url_ver=Z39.88-2004&rft_val_fmt=info:ofi/fmt:kev:mtx:dissertation&res_dat=xri:pqm&rft_dat=xri:pqdiss:3643176
IN  - Smith, Jo Armour: U Southern California, US
SO  - Dissertation Abstracts International: Section B: The Sciences and Engineering. Vol.76(3-B(E)),2015, pp. No Pagination Specified. 
IS  - 0419-4217
IB  - 978-1-321-30472-5
OL  - Dissertation Abstracts International
PU  - ProQuest Information & Learning; US
FO  - Electronic
PT  - Dissertation Abstract
DT  - Dissertation
AB  - During steady-state locomotion there are characteristic speed-dependent patterns of inter-segmental coordination between the trunk and the pelvis in the axial plane. The ability to modulate this coordination, and the magnitude of stride-to-stride variability in inter-segmental coordination, is reduced in symptomatic individuals with chronic low back pain. This has been primarily attributed to changes in trunk dynamics as a result of increased muscle activity during walking in these individuals. In addition, symptomatic individuals with chronic low back pain appear to devote greater attentional resources to locomotion than healthy individuals. As existing studies have only investigated treadmill walking, and have used surface electromyography to quantify the activity of the superficial paraspinal muscles, it is unclear how these aspects of trunk postural control are controlled and modulated during common locomotor perturbations such as walking turns. It is also unclear how the individual muscles in the paraspinal group contribute to trunk control during turning. In addition, it has not been established if changes in trunk neuromechanics during locomotion persist in individuals with persistent but recurrent low back pain between symptomatic episodes. The purpose of chapter III was to evaluate axial plane inter-segmental coordination between the trunk and the pelvis, and the activity of the individual paraspinal muscles during ipsilateral pivot turns performed at a controlled speed, and to compare these aspects of trunk postural control in healthy individuals and asymptomatic individuals with a history of recurrent low back pain. Fourteen healthy individuals and fourteen asymptomatic individuals with a history of recurrent low back pain performed multiple ipsilateral walking turns at an average speed of 1.5 m/s. The frequency that inphase, antiphase, trunk phase, and pelvic phase patterns of inter-segmental coordination occurred and the stride-to-stride variability in inter-segmental coordination were quantified using the vector coding technique. The purpose of Chapter IV was to examine the modulation of inter-segmental coordination in the axial plane between the trunk and pelvis, and duration of paraspinal muscle activity, in response to increased locomotor speed. The participants performed multiple repetitions of ipsilateral walking turns both at self-selected speed and a faster average speed of 1.5 m/s. The purpose of Chapter V was to investigate the effect of divided attention on inter-segmental coordination and muscle activity during walking turns. Participants performed multiple repetitions of ipsilateral walking turns at a controlled speed both with and without a concurrent verbal working-memory task. The purpose of Chapter VI was to establish if the insertion of intramuscular EMG electrodes into the paraspinal muscles results in altered locomotor kinematics. Participants performed ipsilateral walking turns at self-selected and controlled speed, before and after instrumentation with intramuscular EMG electrodes in the deep fibers of the lumbar multifidus, the lumbar longissimus and the thoracic longissimus. The findings from these studies establish that inter-segmental coordination between the trunk and the pelvis is modulated from the steady state during walking turns. Inphase coordination is used to achieve re-orientation of the trunk during the stance phase of the turn, while there is a rapid return to more complex patterns of coordination during the swing phase. Increased coordination variability during swing phase may be evidence of feedback correction of errors in performance during the turn. The lack of relationship between duration of muscle activity and inter-segmental coordination, and the significant effect of divided attention on coordination variability, suggest that inter-segmental coordination is not solely a product of inherent trunk dynamics but is also dep... (PsycINFO Database Record (c) 2016 APA, all rights reserved)

ID  - inter-segmental coordination, back pain, walking turns, ipsilateral walking
MH  - *Back Pain
MH  - *Walking
MH  - Electromyography
CC  - Health & Mental Health Treatment & Prevention [3300].
UP  - 20151012 (PsycINFO)
JN  - Dissertation Abstracts International: Section B: The Sciences and Engineering
VO  - 76
IP  - 3-B(E)
PG  - No Pagination Specified
XL  - http://ovidsp.ovid.com/ovidweb.cgi?T=JS&CSC=Y&NEWS=N&PAGE=fulltext&D=psyc12&AN=2015-99180-510
XL  - http://sfxeu07.hosted.exlibrisgroup.com/bham?sid=OVID:psycdb&id=pmid:&id=doi:&issn=0419-4217&isbn=978-1-321-30472-5&volume=76&issue=3-B%28E%29&spage=No&pages=No+Pagination+Specified&date=2015&title=Dissertation+Abstracts+International%3A+Section+B%3A+The+Sciences+and+Engineering&atitle=Trunk+neuromechanics+during+turning%3A+A+window+into+recurrent+low+back+pain.&aulast=Smith&pid=%3Cauthor%3ESmith%2C+Jo+Armour%3C%2Fauthor%3E%3CAN%3E2015-99180-510%3C%2FAN%3E%3CDT%3EDissertation%3C%2FDT%3E

<12. >
VN  - Ovid Technologies
DB  - PsycINFO
AN  - 2015-43141-031
TI  - Sequencing of superficial trunk muscle activation during range-of-motion tasks. [References].
DP  - Oct 2015
YR  - 2015
PH  - First Posting: Jul 2015
      Accepted: Jul 2015
      Revised: Jul 2015
      First Submitted: Mar 2015
LG  - English
AU  - Schinkel-Ivy, Alison
AU  - Drake, Janessa D. M
MA  - Drake, Janessa D. M.: jdrake@yorku.ca
CQ  - Drake, Janessa D. M.: Sherman Health Science Research Centre, School of Kinesiology and Health Science, York University, 2030, 4700 Keele Street, Toronto, ON, Canada, M3J 1P3, jdrake@yorku.ca
IN  - Schinkel-Ivy, Alison: School of Kinesiology & Health Science, York University, Toronto, ON, Canada
IN  - Drake, Janessa D. M.: School of Kinesiology & Health Science, York University, Toronto, ON, Canada
SO  - Human Movement Science. Vol.43 2015, pp. 67-77. 
MO  - Oct
NL  - Hum Mov Sci
IS  - 0167-9457
PU  - Elsevier Science; Netherlands
FO  - Electronic
PT  - Journal
PT  - Peer Reviewed Journal
DT  - Journal Article
AB  - Altered lumbo-pelvic activation sequences have been identified in individuals with low back pain. However, an analysis of activation sequences within different levels of the trunk musculature has yet to be conducted. This study identified the activation sequences characteristic of the trunk musculature during upright standing and range-of-motion tasks. Surface electromyography was recorded for eight trunk muscles bilaterally during trunk range-of-motion movement tasks in 30 participants. Cross-correlation was performed on 48 pairings of muscles, consisting of one lower- and one mid-level muscle, or one mid-level and one upper muscle. Time lags of the maximum cross-correlation coefficient were extracted and defined as a top-down or bottom-up activation sequence, or similar activation timing. Pairings that demonstrated a specific activation sequence in 50% or more of participants were then identified. Similar activation timing was consistently identified between muscle pairings for upright standing. Top-down sequences and similar timing were identified for abdominal-mid-level pairings in maximum flexion and slumped standing, respectively, while both tasks were characterized by bottom-up sequences when considering the lumbar and lower-thoracic erector spinae. Sequences were more variable across muscle pairings for lateral bend and axial twist tasks. These results provide insight into the synergy of the trunk musculature for movements in the three planes of motion. These findings can be used for comparison to low back pain populations, as altered activation sequences in these individuals may contribute to maladaptive loading patterns and consequently the development or exacerbation of low back pain. (PsycINFO Database Record (c) 2016 APA, all rights reserved)

DO  - http://dx.doi.org/10.1016/j.humov.2015.07.003
PM  - 26209971
ID  - Trunk musculature, Electromyography, Muscle activation sequences, Cross correlation
MH  - *Electromyography
MH  - *Muscles
MH  - *Perceptual Motor Processes
MH  - Back Pain
MH  - Chronic Pain
CC  - Motor Processes [2330].
PO  - Human.  Male.  Female. Adulthood (18 yrs & older)
LO  - Canada
MD  - Empirical Study; Quantitative Study
GS  - <b>Sponsor: </b>Natural Sciences and Engineering Research Council. Canada
<b>Recipient: </b>No recipient indicated

      <b>Sponsor: </b>York University. United Kingdom
<b>Recipient: </b>No recipient indicated

CP  - STATEMENT: All rights reserved.
      HOLDER: Elsevier B.V.
      YEAR: 2015
RF  - Arlotta, M., LoVasco, G., & McLean, L. (2011). Selective recruitment of the lower fibers of the trapezius muscle. Journal of Electromyography and Kinesiology, 21, 403-410.

      Beneck, G. J., Baker, L. L., & Kulig, K. (2013). Spectral analysis of EMG using intramuscular electrodes reveals non-linear fatigability characteristics in persons with chronic low back pain. Journal of Electromyography and Kinesiology, 23, 70-77.

      Brereton, L. C., & McGill, S. M. (1998). Frequency response of spine extensors during rapid isometric contractions: Effects of muscle length and tension. Journal of Electromyography and Kinesiology, 8, 227-232.

      Briggs, A. M., Bragge, P., Smith, A. J., Govil, D., & Straker, L. M. (2009). Prevalence and associated factors for thoracic spine pain in the adult working population: A literature review. Journal of Occupational Health, 51, 177-192.

      Burnett, A., O'Sullivan, P. B., Caneiro, J. P., Krug, R., Bochmann, F., & Helgestad, G. W. (2009). An examination of the flexion-relaxation phenomenon in the cervical spine in lumbo-pelvic sitting. Journal of Electromyography and Kinesiology, 19(4), 229-236.

      Callaghan, J. P., & Dunk, N. M. (2002). Examination of the flexion relaxation phenomenon in erector spinae muscles during short duration slumped sitting. Clinical Biomechanics, 17, 353-360.

      Caneiro, J. P., O'Sullivan, P., Burnett, A., Barach, A., O'Neil, D., Tveit, O., et al. (2010). The influence of different sitting postures on head/neck posture and muscle activity. Manual Therapy, 15, 54-60.

      Cholewicki, J., & McGill, S. M. (1996). Mechanical stability of the in vivo lumbar spine: Implications for injury and chronic low back pain. Clinical Biomechanics, 11(1), 1-15.

      Dankaerts, W., O'Sullivan, P., Burnett, A., & Straker, L. (2006). Altered patterns of superficial trunk muscle activation during sitting in nonspecific chronic low back pain patients: Importance of subclassification. Spine, 31(17), 2017-2023.

      De Luca, C. J. (1997). The use of surface electromyography in biomechanics. Journal of Applied Biomechanics, 13, 135-163.

      Drake, J. D. M., & Callaghan, J. P. (2006). Elimination of electrocardiogram contamination from electromyogram signals: An evaluation of currently used removal techniques. Journal of Electromyography and Kinesiology, 16, 175-187.

      Drake, J. D. M., Fischer, S. L., Brown, S. H., & Callaghan, J. P. (2006). Do exercise balls provide a training advantage for trunk extensor exercises? A biomechanical evaluation. Journal of Manipulative and Physiological Therapeutics, 29(5), 354-362.

      Edmondston, S. J., & Singer, K. P. (1997). Thoracic spine: Anatomical and biomechanical considerations for manual therapy. Manual Therapy, 2(3), 132-143.

      Edmondston, S. J., Sharp, M., Symes, A., Alhabib, N., & Allison, G. T. (2011). Changes in mechanical load and extensor muscle activity in the cervico-thoracic spine induced by sitting posture modification. Ergonomics, 54, 2, 179-186. http://dx.doi.org/10.1080/00140139.2010.544765

      Granata, K. P., & Marras, W. S. (2000). Cost-benefit of muscle cocontraction in protecting against spinal instability. Spine, 25(11), 1398-1404.

      Jensen, C., Vasseljen, O., & Westgaard, R. H. (1993). The influence of electrode position on bipolar surface electromyogram recordings of the upper trapezius muscle. European Journal of Applied Physiology, 67, 266-273.

      Johnson, M. B., Cacciatore, T. W., Hamill, J., & Van Emmerik, R. E. A. (2010). Multi-segmental torso coordination during the transition from sitting to standing. Clinical Biomechanics, 25, 199-205.

      Knutson, L. M., Soderberg, G. L., Ballantyne, B. T., & Clarke, W. R. (1994). A study of various normalization procedures for within day electromyographic data. Journal of Electromyography and Kinesiology, 4, 47-59.

      McGill, S. M. (1991). Electromyographic activity of the abdominal and low back musculature during the generation of isometric and dynamic axial trunk torque: Implications for lumbar mechanics. Journal of Orthopaedic Research, 9(1), 91-103.

      McGill, S. M. (1992). A myoelectrically based dynamic three-dimensional model to predict loads on lumbar spine tissues during lateral bending. Journal of Biomechanics, 25(4), 395-414.

      McLean, L. (2005). The effect of postural correction on muscle activation amplitudes recorded from the cervicobrachial region. Journal of Electromyography and Kinesiology, 15(6), 527-535.

      Mirka, G. A., & Marras, W. S. (1993). A stochastic model of trunk muscle coactivation during trunk bending. Spine, 18(11), 1396-1409.

      Nairn, B. C., & Drake, J. D. M. (2014). Impact of lumbar spine posture on thoracic spine motion and muscle activation patterns. Human Movement Science, 37, 1-11.

      Nairn, B. C., Azar, N. R., & Drake, J. D. M. (2013a). Transient pain developers show increased abdominal muscle activity during prolonged sitting. Journal of Electromyography and Kinesiology, 23, 1421-1427.

      Nairn, B. C., Chisholm, S. R., & Drake, J. D. M. (2013b). What is slumped sitting? A kinematic and electromyographical evaluation. Manual Therapy, 18, 498-505.

      Nelson-Wong, E., & Callaghan, J. P. (2010). Is muscle co-activation a predisposing factor for low back pain development during standing? A multifactorial approach for early identification of at-risk individuals. Journal of Electromyography and Kinesiology, 20, 256-263.

      Nelson-Wong, E., Alex, B., Csepe, D., Lancaster, D., & Callaghan, J. P. (2012). Altered muscle recruitment during extension from trunk flexion in low back pain developers. Clinical Biomechanics, 27, 994-998.

      Nelson-Wong, E., Gregory, D. E., Winter, D. A., & Callaghan, J. P. (2008). Gluteus medius muscle activation patterns as a predictor of low back pain during standing. Clinical Biomechanics, 23, 545-553.

      Nelson-Wong, E., Howarth, S., Winter, D. A., & Callaghan, J. P. (2009). Application of autocorrelation and cross-correlation analyses in human movement and rehabilitation research. Journal of Orthopaedic & Sports Physical Therapy, 39(4), 287-295.

      Nelson-Wong, E., Poupore, K., Ingvalson, S., Dehmer, K., Piatte, A., Alexander, S., et al. (2013). Neuromuscular strategies for lumbopelvic control during frontal and sagittal plane movement challenges differ between people with and without low back pain. Journal of Electromyography and Kinesiology, 23, 1317-1324.

      Schinkel-Ivy, A., & Drake, J. D. M. (2015). Which motion segments are required to sufficiently characterize the kinematic behaviour of the trunk? Journal of Electromyography and Kinesiology, 25, 239-246.

      Schinkel-Ivy, A., Nairn, B. C., & Drake, J. D. M. (2013). Investigation of trunk muscle co-contraction and its association with low back pain development during prolonged sitting. Journal of Electromyography and Kinesiology, 23, 778-786.

      Shan, X., Wei, Y., Chen, Z., Fan, L., Shi, W., & Yang, S. (2014). Effect of leg support on muscle cross-correlation of bilateral erector spinae during trunk flexion-extension performance. Gait and Posture, 39, 161-165.

      Shum, G. L. K., Crosbie, J., & Lee, R. Y. W. (2007). Movement coordination of the lumbar spine and hip during a picking up activity in low back pain subjects. European Spine Journal, 16, 749-758.

      Solomonow, M., Baratta, R. V., Banks, A., Freudenberger, C., & Zhou, B. H. (2003). Flexion-relaxation response to static lumbar flexion in males and females. Clinical Biomechanics, 18, 273-279.

      Sparto, P. J., & Parnianpour, M. (2001). Generalizability of trunk muscle EMG and spinal forces. IEEE Engineering in Medicine and Biology Magazine, 20(6), 72-81.

      Thelen, D. G., Schultz, A. B., & Ashton-Miller, J. A. (1995). Co-contraction of lumbar muscles during the development of time-varying triaxial moments. Journal of Orthopaedic Research, 13, 390-398.

      Watson, P. J., Booker, C. K., Main, C. J., & Chen, A. C. N. (1997). Surface electromyography in the identification of chronic low back pain patients: The development of the flexion relaxation ratio. Clinical Biomechanics, 12(3), 165-171.

      Zipp, P. (1982). Recommendations for the standardization of lead positions in surface electromyography. European Journal of Applied Physiology, 50, 41-54.
UP  - 20160125 (PsycINFO)
JN  - Human Movement Science
VO  - 43
PG  - 67-77
XL  - http://ovidsp.ovid.com/ovidweb.cgi?T=JS&CSC=Y&NEWS=N&PAGE=fulltext&D=psyc12&AN=2015-43141-031
XL  - http://sfxeu07.hosted.exlibrisgroup.com/bham?sid=OVID:psycdb&id=pmid:&id=doi:10.1016%2Fj.humov.2015.07.003&issn=0167-9457&isbn=&volume=43&issue=&spage=67&pages=67-77&date=2015&title=Human+Movement+Science&atitle=Sequencing+of+superficial+trunk+muscle+activation+during+range-of-motion+tasks.&aulast=Schinkel-Ivy&pid=%3Cauthor%3ESchinkel-Ivy%2C+Alison%3C%2Fauthor%3E%3CAN%3E2015-43141-031%3C%2FAN%3E%3CDT%3EJournal+Article%3C%2FDT%3E

<13. >
VN  - Ovid Technologies
DB  - PsycINFO
AN  - 2015-34498-016
TI  - Isolated shoulder palsy diagnosed from needle EMG and an associated movement. [References].
DP  - Aug 2015
YR  - 2015
PH  - First Posting: Apr 2015
      Accepted: Apr 2015
      First Submitted: Jan 2015
LG  - English
AU  - Kanbayashi, Takamichi
AU  - Hokkoku, Keiichi
AU  - Hatanaka, Yuki
AU  - Nishiyama, Kyohei
AU  - Sonoo, Masahiro
MA  - Kanbayashi, Takamichi: ta_kanba@yahoo.co.jp; Hokkoku, Keiichi: k1-hokkoku@hotmail.co.jp; Hatanaka, Yuki: y-hata@med.teikyo-u.ac.jp; Nishiyama, Kyohei: kyohein@gmail.com; Sonoo, Masahiro: sonoom@med.teikyo-u.ac.jp
CQ  - Kanbayashi, Takamichi: Department of Neurology, Teikyo University School of Medicine, Kaga 2-11-1, Itabashi-ku, Tokyo, Japan, 1738605, ta_kanba@yahoo.co.jp
IN  - Kanbayashi, Takamichi: Department of Neurology, Teikyo University School of Medicine, Tokyo, Japan
IN  - Hokkoku, Keiichi: Department of Neurology, Teikyo University School of Medicine, Tokyo, Japan
IN  - Hatanaka, Yuki: Department of Neurology, Teikyo University School of Medicine, Tokyo, Japan
IN  - Nishiyama, Kyohei: Department of Neurosurgery, Teikyo University School of Medicine, Tokyo, Japan
IN  - Sonoo, Masahiro: Department of Neurology, Teikyo University School of Medicine, Tokyo, Japan
SO  - Neurological Sciences. Vol.36(8), 2015, pp. 1527-1529. 
MO  - Aug
NL  - Neurol Sci
IS  - 1590-1874
IT  - 1590-3478
OL  - Italian Journal of Neurological Sciences
PU  - Springer; Germany
FO  - Electronic
PT  - Journal
PT  - Peer Reviewed Journal
DT  - Letter
AB  - Presents a case report of a 65-year-old man came to our clinic complaining of sudden onset difficulty in elevating the left upper limb. He was also aware of pain around the shoulder. He had been treated for hypertension, hyperlipidemia, and diabetes mellitus. Neurological examinations on the day of onset revealed weakness of 4/5 (Medical Research Council scale) in the left lateral deltoid, anterior deltoid, and infraspinatus muscles. Other muscles in the left upper limb as well as in the lower limb had normal power. The sensory examinations were completely normal. Limb and truncal ataxia was not observed. Deep tendon reflexes were normal. Proximal type of cervical spondylotic amyotrophy (CSA) was suspected based on the C5 distribution of muscle weakness and needle EMG was planned. Needle EMG in the left anterior deltoid muscle on the third day revealed no spontaneous activities and a normal recruitment pattern of motor unit potentials of normal shape, although their firing frequency did not increase to maximum when this weak muscle maximally contracted. These findings indicated a poor activation of central origin. Furthermore, when the manual muscle testing of the serratus anterior muscle was conducted with the elbow flexed, a spontaneous extension of the elbow joint was observed only on the affected side, which was considered to be coordination synkinesis. (PsycINFO Database Record (c) 2016 APA, all rights reserved)

DO  - http://dx.doi.org/10.1007/s10072-015-2213-2
PM  - 25894845
ID  - Isolated shoulder palsy, Cerebral infarction, Electromyography, Coordination synkinesis
MH  - *Motor Processes
MH  - *Muscles
MH  - *Paralysis
CC  - Neurological Disorders & Brain Damage [3297].
MH  - Aged
MH  - Cerebral Cortex
MH  - Diffusion Magnetic Resonance Imaging
MH  - Electromyography
MH  - Humans
MH  - Magnetic Resonance Imaging
MH  - Male
MH  - Movement Disorders
MH  - Paralysis
MH  - Shoulder
PO  - Human.  Male. Adulthood (18 yrs & older).  Aged (65 yrs & older)
MD  - Brain Imaging; Clinical Case Study
CP  - HOLDER: Springer-Verlag Italia
      YEAR: 2015
RF  - Keegan, J. J. (1965) The cause of dissociated motor loss in the upper extremity with cervical spondylosis. J Neurosurg 23:528-536.

      Kim, J. S., Chung, J. P., & Ha, S. W. (2002) Isolated weakness of index finger due to small cortical infarction. Neurology 58:985.

      Kobayashi, M., Sonoo, M., & Shimizu, T. (2004) Pure motor stroke with major involvement of the index finger. J Neurol Neurosurg Psychiatry 75:507-508.

      Komatsu, K., Fukutake, T., & Hattori, T. (2003) Isolated shoulder paresis caused by a small cortical infarction. Neurology 61:1457.

      Tsuda, H., Kubota, Y., Tanaka, K., et al. (2011) Isolated shoulder palsy due to a cortical infarction. Intern Med 50:947.
UP  - 20150817 (PsycINFO)
JN  - Neurological Sciences
VO  - 36
IP  - 8
PG  - 1527-1529
XL  - http://ovidsp.ovid.com/ovidweb.cgi?T=JS&CSC=Y&NEWS=N&PAGE=fulltext&D=psyc12&AN=2015-34498-016
XL  - http://sfxeu07.hosted.exlibrisgroup.com/bham?sid=OVID:psycdb&id=pmid:&id=doi:10.1007%2Fs10072-015-2213-2&issn=1590-1874&isbn=&volume=36&issue=8&spage=1527&pages=1527-1529&date=2015&title=Neurological+Sciences&atitle=Isolated+shoulder+palsy+diagnosed+from+needle+EMG+and+an+associated+movement.&aulast=Kanbayashi&pid=%3Cauthor%3EKanbayashi%2C+Takamichi%3C%2Fauthor%3E%3CAN%3E2015-34498-016%3C%2FAN%3E%3CDT%3ELetter%3C%2FDT%3E

<14. >
VN  - Ovid Technologies
DB  - PsycINFO
AN  - 2015-30877-014
TI  - The influence of lumbar extensor muscle fatigue on lumbar-pelvic coordination during weightlifting. [References].
DP  - Aug 2015
YR  - 2015
PH  - Accepted: Dec 2014
      First Submitted: Aug 2014
LG  - English
AU  - Hu, Boyi
AU  - Ning, Xiaopeng
MA  - Ning, Xiaopeng: xiaopeng.ning@mail.wvu.edu
CQ  - Ning, Xiaopeng, xiaopeng.ning@mail.wvu.edu
IN  - Hu, Boyi: Department of Industrial and Management Systems Engineering, West Virginia University, Morgantown, WV, US
IN  - Ning, Xiaopeng: Department of Industrial and Management Systems Engineering, West Virginia University, Morgantown, WV, US
SO  - Ergonomics. Vol.58(8), 2015, pp. 1424-1432. 
MO  - Aug
NL  - Ergonomics
IS  - 0014-0139
IT  - 1366-5847
PU  - Taylor & Francis; United Kingdom
FO  - Electronic
PT  - Journal
PT  - Peer Reviewed Journal
DT  - Journal Article
AB  - Lumbar muscle fatigue is a potential risk factor for the development of low back pain. In this study, we investigated the influence of lumbar extensor muscle fatigue on lumbar-pelvic coordination patterns during weightlifting. Each of the 15 male subjects performed five repetitions of weightlifting tasks both before and after a lumbar extensor muscle fatiguing protocol. Lumbar muscle electromyography was collected to assess fatigue. Trunk kinematics was recorded to calculate lumbar-pelvic continuous relative phase (CRP) and CRP variability. Results showed that fatigue significantly reduced the average lumbar-pelvic CRP value (from 0.33 to 0.29 rad) during weightlifting. The average CRP variability reduced from 0.17 to 0.15 rad, yet this change ws statistically not significant. Further analyses also discovered elevated spinal loading during weightlifting after the development of lumbar extensor muscle fatigue. Our results suggest that frequently experienced lumbar extensor muscle fatigue should be avoided in an occupational environment. Practitioner Summary: Lumbar extensor muscle fatigue generates more in-phase lumbar-pelvic coordination patterns and elevated spinal loading during lifting. Such increase in spinal loading may indicate higher risk of back injury. Our results suggest that frequently experienced lumbar muscle fatigue should be avoided to reduce the risk of LBP. (PsycINFO Database Record (c) 2016 APA, all rights reserved)

DO  - http://dx.doi.org/10.1080/00140139.2015.1005173
PM  - 25677418
ID  - lumbar extensor muscle fatigue, lumbar pelvic coordination, continuous relative phase, low back pain
MH  - *Back Pain
MH  - *Fatigue
MH  - *Muscles
MH  - *Risk Factors
MH  - *Weightlifting
CC  - Physical & Somatoform & Psychogenic Disorders [3290].
PO  - Human.  Male.  Female. Adulthood (18 yrs & older)
LO  - US
MD  - Empirical Study; Quantitative Study
CP  - HOLDER: Taylor & Francis
      YEAR: 2015
RF  - Ahern, D. K., Follick, M. J., Council, J. R., Laser-Wolston, N., & Litchman, H. 1988. "Comparison of Lumbar Paravertebral EMG Patterns in Chronic Low Back Pain Patients and Non-Patient Controls." Pain 34 (2): 153-160. doi:10.1016/0304-3959(88)90160-1.

      Bakker, E. W. P., Verhagen, A. P., Lucas, C., Koning, H. J. C. M. F., de Haan, R. J., & Koes, B. W. 2007. "Daily Spinal Mechanical Loading as a Risk Factor for Acute Non-Specific Low Back Pain: A Case-Control Study Using the 24-Hour Schedule." European Spine Journal 16 (1): 107-113. doi:10.1007/s00586-006-0111-2.

      Baldwin, M. L. 2004. "Reducing the Costs of Work-Related Musculoskeletal Disorders: Targeting Strategies to Chronic Disability Cases." Journal of Electromyography and Kinesiology 14 (1): 33-41. doi:10.1016/j.jelekin.2003.09.013.

      Biering-sorensen, F. 1984. "1983 Volvo Award in Clinical Science." Spine 9 (2): 106-119. doi:10.1097/00007632-198403000-00002.

      Burgess-Limerick, R., Abernethy, B., & Neal, R. J. 1993. "Relative Phase Quantifies Interjoint Coordination." Journal of Biomechanics 26 (1): 91-94. doi:10.1016/0021-9290(93)90617-N.

      Cholewicki, J., & McGill, S. M. 1996. "Mechanical Stability of the In Vivo Lumbar Spine: Implications for Injury and Chronic Low Back Pain." Clinical Biomechanics 11 (1): 1-15. doi:10.1016/0268-0033(95)00035-6.

      De Luca. 1997. "The Use of Surface Electromyography in Biomechanics." Journal of Applied Biomechanics 13: 135-163.

      Descarreaux, M., Lafond, D., Gauthier, R. J., Centomo, H., & Cantin, V. 2008. "Changes in the Flexion Relaxation Response Induced by Lumbar Muscle Fatigue." BMC Musculoskeleton Disorder 9:9-10.

      Elfving, B., & Dedering, A. 2007. "Task Dependency in Back Muscle Fatigue-Correlations Between Two Test Methods." Clinical Biomechanics 22 (1): 28-33. doi:10.1016/j.clinbiomech.2006.08.007.

      Elfving, B., Liljequist, D., Dedering, A., & Nemeth, G. 2002. "Recovery of Electromyograph Median Frequency After Lumbar Muscle Fatigue Analysed Using an Exponential Time Dependence Model." European Journal of Applied Physiology 88 (1-2): 85-93. doi:10.1007/s00421-002-0685-2.

      Fritz, J. M., & George, S. 2000. "The Use of a Classification Approach to Identify Subgroups of Patients With Acute Low Back Pain." Spine 25 (1): 106-114. doi:10.1097/00007632-200001010-00018.

      Granata, K. P., & Gottipati, P. (2008). Fatigue Influences the Dynamic Stability of the Torso. Ergonomics, 51, 8, 1258-1271. http://dx.doi.org/10.1080/00140130802030722

      Granata, K. P., & Marras, W. S. 1993. "An EMG-Assisted Model of Loads on the Lumbar Spine During Asymmetric Trunk Extensions." Journal of Biomechanics 26 (12): 1429-1438. doi:10.1016/0021-9290(93)90093-T.

      Hamill, J., Haddad, J. M., & Mcdermott, W. J. 2000. "Issues in Quantifying Variability From a Dynamical Systems Perspective." Journal of Applied Biomechanics 16: 407-418.

      Heiderscheit, B. C., Hamill, J., & Van Emmerik, R. E. A. 2002. "Variability of Stride Characteristics and Joint Coordination Among Individuals with Unilateral Patella-Femoral Pain." Journal of Applied Biomechanics 18: 110-121.

      Hu, B., Ning, X., & Nimbarte, A. 2013a. "Changes of Lumbar Muscle Flexion Relaxation Phenomenon When Standing on Unilaterally Elevated Ground." Proceedings of the Human Factors and Ergonomics Society Annual Meeting 57 (1): 925-928. doi:10.1177/ 1541931213571205.

      Hu, B., Ning, X., & Nimbarte, A. (2013). The Changes of Lumbar Muscle Flexion-Relaxation Response Due to Laterally Slanted Ground Surfaces. Ergonomics, 56, 8, 1295-1303. http://dx.doi.org/10.1080/00140139.2013.803161

      Hu, B., Ning, X., & Nussbaum, M. A. 2014. "The Influence of Hand Load on Lumbar-Pelvic Coordination During Lifting Task." Proceedings of the Human Factors and Ergonomics Society Annual Meeting 58 (1): 1617-1621. doi:10.1177/1541931214581337.

      Hu, B., Shan, X., Zhou, J., & Ning, X. 2014. "The Effects of Stance Width and Foot Posture on Lumbar Muscle Flexion-Relaxation Phenomenon." Clinical Biomechanics 29 (3): 311-316. doi:10.1016/j.clinbiomech.2013.12.009.

      Jia, B., Kim, S., & Nussbaum, M. A. 2011. "An EMG-Based Model to Estimate Lumbar Muscle Forces and Spinal Loads During Complex, High-Effort Tasks: Development and Application to Residential Construction Using Prefabricated Walls." Ergonomics 41: 437-446.

      Kankaanpaa, M., Taimela, S., Laaksonen, D., Hanninen, O., & Airaksinen, O. 1998. "Back and Hip Extensor Fatigability in Chronic Low Back Pain Patients and Controls." Archives of Physical Medicine and Rehabilitation 79 (4): 412-417. doi:10.1016/S0003-9993(98) 90142-3.

      Kurz, M. J., & Stergiou, N. 2002. "Effect of Normalization and Phase Angle Calculations on Continuous Relative Phase." Journal of Biomechanics 35 (3): 369-374. doi:10.1016/S0021-9290(01)00211-1.

      Lamoth, C. J. C., Meijer, O. G., Wuisman, J. M., Van Dieen, J. H., Levin, M. F., & Beek, P. J. 2002. "Pelvis-Thorax Coordination in the Transverse Plane During Walking in Persons With Nonspecific Low Back Pain." Spine 27 (4): E92-E99. doi:10.1097/00007632-200202150-00016.

      Luo, X. X., Ricardo, R., Pietrobon, S. S., Sun, X., Gordon, G. G. G., Liu, L. L. H., Luo, X., Pietrobon, R., Sun, S. X., & Liu, G. G. 2003. "Estimates and Patterns of Direct Health Care Expenditures Among Individuals with Back Pain in the United States." Spine 29 (1): 79-86. doi:10.1097/01.BRS.0000105527.13866.0F.

      Luoto, S., Heliovaara, H., Hurri, H., & Alaranta, H. 1995. "Static back Endurance and the Risk of Low-Back Pain." Clinical Biomechanics 10 (6): 323-324. doi:10.1016/0268-0033(95)00002-3.

      Maetzel, A., & Li, L. 2002. "The Economic Burden of Low Back Pain: A Review of Studies Published Between 1996 and 2001." Best Practice & Research. Clinical Rheumatology 16 (1): 23-30. doi:10.1053/berh.2001.0204.

      Manchikanti, L., Singh, V., Datta, S., Cohen, S., & Hirsch, J. 2009. "Comprehensive Review of Epidemiology, Scope, and Impact of Spinal Pain." Pain Physician 12: E35.

      Marras, W. S., & Granata, K. P. 1995. "A Biomechanical Assessment and Model of Axial Twisting in the Thoraco-Lumbar Spine." Spine 20 (13): 1440-1451. doi:10.1097/00007632-199507000-00002.

      Marras, W. S., & Granata, K. P. 1997a. "The Development of an EMG-Assisted Model to Assess Spine Loading During Whole-Body Free-Dynamic Lifting." Journal of Electromyography and Kinesiology 7 (4): 259-268. doi:10.1016/S1050-6411(97)00006-0.

      Marras, W. S., & Granata, K. P. 1997b. "Spine Loading During Trunk Lateral Bending Motions." Journal of Biomechanics 30 (7): 697-703. doi:10.1016/S0021-9290(97)00010-9.

      Marras, W. S., & Wongsam, P. E. 1989. "Flexibility and Velocity of the Normal and Impaired Lumbar Spine." Archives of Physical Medicine and Rehabilitation 67: 213-217.

      Marras, William, S., Sue, A., Ferguson, D. D., Burr, Kermit, G. K. G., Davis, P. P. G., Marras, W. S., Ferguson, S. A., Burr, D., & Davis, K. G. 2005. "Functional Impairment as a Predictor of Spine Loading." Spine 30 (7): 729-737. doi:10.1097/01.brs. 0000157459.36970.62.

      McGorry, R. W., & Hsiang, S. M. 1999. "The Effect of Industrial Back Belts and Breathing Technique on Trunk and Pelvic Coordination During a Lifting Task." Spine 24 (11): 1124-1130. doi:10.1097/00007632-199906010-00012.

      Miller, R. H., Meardon, S. A., Derrick, T. R., & Gillette, J. C. 2008. "Continuous Relative Phase Variability During an Exhaustive Run in Runners With a History of Iliotibial Band Syndrome." Journal of Applied Biomechanics 24: 262-270.

      Mirka, G. A., Baker, A., Harrison, A., & Kelaher, D. 1998. "The Interaction Between Load and Coupling During Dynamic Manual Materials Handling Tasks." Occupational Ergonomics 1: 3-11.

      Montgomery, D. C. 2012. Design and Analysis of Experiments. 8th ed. New York: John Wiley and Sons.

      Moore, B. D., Drouin, J., Gansneder, B. M., & Shultz, S. J. 2002. "The Differential Effects of Fatigue on Reflex Response Timing and Amplitude in Males and Females." Journal of Electromyography and kinesiology 12 (5): 351-360. doi:10.1016/S1050-6411(02) 00032-9.

      Muslim, K., Bazrgari, B., Hendershot, B., Toosizadeh, N., Nussbaum, M. A., & Madigan, M. L. 2013. "Disturbance and Recovery of Trunk Mechanical and Neuromuscular Behaviors Following Repeated Static Trunk Flexion: Influences of Duration and Duty Cycle on Creep-Induced Effects." Applied Ergonomics 44 (4): 643-651. doi:10.1016/j.apergo.2012.12.004.2013-09195-01823332771

      Neumann, W. P., Wells, R. P., Norman, R. W., Andrews, D. M., Frank, J., Shannon, H. S., & Kerr, M. S. 1999. "Comparison of Four Peak Spinal Loading Exposure Measurement Methods and their Association with Low-Back Pain." Scandinavian Journal of Work, Environment & Health. 25 (5): 404-409. doi:10.5271/sjweh.452.

      Ning, X. 2011. "Ecvelopment of a New Work-Rest Scheduling Model Based on Inventory Control Theory." Graduate Theses and Dissertations, Paper 10086.

      Ning, X., Zhou, J., Dai, B., & Jaridi, M. 2014. "The Assessment of Material Handling Strategies in Dealing with Sudden Loading: The Effects of Load Handling Position on Trunk Biomechanics." Applied Ergonomics 45 (6): 1399-1405. doi:10.1016/j.apergo.2014.03. 008.

      Ning, X., Haddad, S., Jin, O., & Mirka, G. A. 2011. "Influence of Asymmetry on the Flexion Relaxation Response of the Low Back Musculature." Clinical Biomechanics 26 (1): 35-39. doi:10.1016/j.clinbiomech.2010.08.012.

      Ning, X., Jin, S., & Mirka, G. A. 2012. "Describing the Active Region Boundary of EMG-Assisted Biomechanical Models of the Low Back." Clinical Biomechanics 27 (5): 422-427. doi:10.1016/j.clinbiomech.2011.11.003.

      Norman, R., Wells, R., Neumann, P., Frank, J., Shannon, H., & Kerr, M. 1998. "A Comparison of Peak vs Cumulative Physical Work Exposure Risk Factors for the Reporting of Low Back Pain in the Automotive Industry." Clinical Biomechanics 13 (8): 561-573. doi:10.1016/S0268-0033(98)00020-5.

      Peters, B. T., Haddad, J. M., Heiderscheit, B. C., Van Emmerik, R. E., & Hamill, J. 2003. "Limitations in the Use and Interpretation of Continuous Relative Phase." Journal of Biomechanics 36 (2): 271-274. doi:10.1016/S0021-9290(02)00341-X.

      Rodrigo, A. S., Goonetilleke, R. S., & Xiong, S. (2013). Load Distribution to Minimise Pressure-Related Pain on Foot: A Model. Ergonomics, 56, 7, 1180-1193. http://dx.doi.org/10.1080/00140139.2013.797111

      Roy, S. H., De Luca, C. J., Snyder-Mackler, L., Emley, M. S., Crenshaw, R. L., & Lyons, J. P. 1990. "Fatigue, Recovery, and Low Back Pain in Varsity Rowers." Medicine and Science in Sports and Exercise 22 (4): 463-469-469. doi:10.1249/00005768-199008000-00008.

      Scholz, J. P. 1990. "Dynamic Pattern Theory-Some Implications for Therapeutics." Physical Therapy 70: 827-843.

      Schoner, G., Jiang, W. Y., & Kelso, J. A. S. 1990. "A Synergetic Theory of Quadrupedal Gaits and Gait Transitions." Journal of Theoretical Biology 142 (3): 359-391. doi:10.1016/S0022-5193(05)80558-2.

      Seay, J. F., Van Emmerik, R. E. A., & Hamill, J. 2011. "Low Back Pain Status Affects Pelvis-Trunk Coordination and Variability During Walking and Running." Clinical Biomechanics 26 (6): 572-578. doi:10.1016/j.clinbiomech.2010.11.012.

      Selles, R. W., Wagenaar, R. C., Smit, T. H., & Wuisman, P. I. J. M. 2001. "Disorders in Trunk Rotation During Walking in Patients With Low Back Pain: A Dynamical Systems Approach." Clinical Biomechanics 16 (3): 175-181. doi:10.1016/S0268-0033(00)00080-2.

      Shum, G. L. K., Crosbie, J., & Lee, R. Y. W. 2005. "Effect of Low Back Pain on the Kinematics and Joint Coordination of the Lumbar Spine and Hip During Sit-to-Stand and Stand-to-Sit." Spine 30 (17): 1998-2004. doi:10.1097/01.brs.0000176195.16128.27.

      Sparto, P. J., & Parnianpour, M. 1999. "An Electromyography-Assisted Model to Estimate Trunk Muscle Forces During Fatiguing Repetitive Trunk Exertions." Journal of Spinal Disorders and Techniques 12: 509-518.

      Tafazzol, A., Arjmand, N., Shirazi-Adl, A., & Parnianpour, M. 2014. "Lumbopelvic Rhythm During Forward and Backward Sagittal Trunk Rotations: Combined In Vivo Measurement With Inertial Tracking Device and Biomechanical Modeling." Clinical Biomechanics 29 (1): 7-13. doi:10.1016/j.clinbiomech.2013.10.021.

      Van Emmerik, R. E. A., & Wagenaar, R. C. 1996. "Effects of Walking Velocity on Relative Phase Dynamics in the Trunk in Human Walking." Journal of Biomechanics 29 (9): 1175-1184. doi:10.1016/0021-9290(95)00128-X.

      Van Emmerik, Richard, E. A. R. E., Robert, C. R. C., Wagenaar, A. A. W., Erik, C. E. C., Wolters, R. E. A., Van Emmerik, R. C., Wagenaar., & Winogrodzka, A. 1999. "Identification of Axial Rigidity During Locomotion in Parkinson Disease." Archives of Physical Medicine and Rehabilitation 80 (2): 186-191. doi:10.1016/S0003-9993(99)90119-3.

      Wilder, D. G., Aleksiev, A. R., Magnusson, M. L., Pope, M. H., Spratt, K. F., & Goel, V. K. 1996. "Muscular Response to Sudden Load." Spine 21 (22): 2628-2639. doi:10.1097/00007632-199611150-00013.
UP  - 20150727 (PsycINFO)
JN  - Ergonomics
VO  - 58
IP  - 8
PG  - 1424-1432
XL  - http://ovidsp.ovid.com/ovidweb.cgi?T=JS&CSC=Y&NEWS=N&PAGE=fulltext&D=psyc12&AN=2015-30877-014
XL  - http://sfxeu07.hosted.exlibrisgroup.com/bham?sid=OVID:psycdb&id=pmid:&id=doi:10.1080%2F00140139.2015.1005173&issn=0014-0139&isbn=&volume=58&issue=8&spage=1424&pages=1424-1432&date=2015&title=Ergonomics&atitle=The+influence+of+lumbar+extensor+muscle+fatigue+on+lumbar-pelvic+coordination+during+weightlifting.&aulast=Hu&pid=%3Cauthor%3EHu%2C+Boyi%3C%2Fauthor%3E%3CAN%3E2015-30877-014%3C%2FAN%3E%3CDT%3EJournal+Article%3C%2FDT%3E

<15. >
VN  - Ovid Technologies
DB  - PsycINFO
AN  - 2015-12706-001
TI  - Effects of experimental craniofacial pain on fine jaw motor control: A placebo-controlled double-blinded study. [References].
DP  - Jun 2015
YR  - 2015
PH  - First Posting: Mar 2015
      Accepted: Mar 2015
      First Submitted: Sep 2014
LG  - English
AU  - Kumar, Abhishek
AU  - Castrillon, Eduardo
AU  - Svensson, Krister G
AU  - Baad-Hansen, Lene
AU  - Trulsson, Mats
AU  - Svensson, Peter
AI  - Kumar, Abhishek; ORCID: http://orcid.org/0000-0003-3729-3524
      Castrillon, Eduardo; ORCID: http://orcid.org/0000-0002-1109-2364
MA  - Kumar, Abhishek: a.kumar@odont.au.dk
CQ  - Kumar, Abhishek: Section of Orofacial Pain and Jaw Function, Department of Dentistry, Aarhus University, Vennelyst Boulevard 9, Aarhus, Denmark, 8000, a.kumar@odont.au.dk
IN  - Kumar, Abhishek: Section of Orofacial Pain and Jaw Function, Department of Dentistry, Aarhus University, Aarhus, Denmark
IN  - Castrillon, Eduardo: Section of Orofacial Pain and Jaw Function, Department of Dentistry, Aarhus University, Aarhus, Denmark
IN  - Svensson, Krister G.: Department of Dental Medicine, Karolinska Institutet, Huddinge, Sweden
IN  - Baad-Hansen, Lene: Section of Orofacial Pain and Jaw Function, Department of Dentistry, Aarhus University, Aarhus, Denmark
IN  - Trulsson, Mats: Department of Dental Medicine, Karolinska Institutet, Huddinge, Sweden
IN  - Svensson, Peter: Section of Orofacial Pain and Jaw Function, Department of Dentistry, Aarhus University, Aarhus, Denmark
SO  - Experimental Brain Research. Vol.233(6), 2015, pp. 1745-1759. 
MO  - Jun
NL  - Exp Brain Res
IS  - 0014-4819
IT  - 1432-1106
PU  - Springer; Germany
FO  - Electronic
PT  - Journal
PT  - Peer Reviewed Journal
DT  - Journal Article
AB  - The aim of the experiment was to test the hypothesis that experimental pain in the masseter muscle or temporomandibular joint (TMJ) would perturb the oral fine motor control, reflected in bigger variability of bite force values and jaw muscle activity, during repeated splitting of food morsels. Twenty healthy volunteers participated in four sessions. An intervention was made by injection of either 0.2 ml of monosodium glutamate/isotonic saline (MSG/IS) (randomized) in either the masseter or TMJ (randomized). The participants were asked to hold and split a flat-faced placebo tablet with their anterior teeth, thirty times each at baseline, during intervention and post-intervention. Pain was measured using a 0-10 visual analog scale. The force applied by the teeth to "hold" and "split" the tablet along with the corresponding electromyographic (EMG) activity of the jaw muscles and subject-based reports on perception of pain was recorded. The data analysis included a three-way analysis of variance model. The peak pain intensity was significantly higher during the painful MSG injections in the TMJ (6.1 +/- 0.4) than the injections in masseter muscle (5.5 +/- 0.5) (P = 0.037). Variability of hold force was significantly smaller during the MSG injection than IS injection in the masseter (P = 0.024). However, there was no significant effect of intervention on the variability of split force during the masseter injections (P = 0.769) and variability of hold and split force during the TMJ injections (P = 0.481, P = 0.545). The variability of the EMG activity of the jaw muscles did not show significant effects of intervention. Subject-based reports revealed that pain did not interfere in the ability to hold the tablet in 57.9 and 78.9 %, and the ability to split the tablet in 78.9 and 68.4 %, of the participants, respectively, during painful masseter and TMJ injections. Hence, experimental pain in the masseter muscle or TMJ did not have any robust effect in terms of bigger variability of bite force and jaw muscle activity, during repeated splitting of food morsels. (PsycINFO Database Record (c) 2016 APA, all rights reserved)

DO  - http://dx.doi.org/10.1007/s00221-015-4245-5
PM  - 25788006
ID  - Integrated pain adaptation model, Fine motor control, Monosodium glutamate, Digastric muscle
MH  - *Glutamic Acid
MH  - *Motor Coordination
MH  - *Muscles
MH  - *Placebo
MH  - Fine Motor Skill Learning
MH  - Jaw
MH  - Pain
MH  - Motor Control
CC  - Psychopharmacology [2580].
MH  - Adult
MH  - Analysis of Variance
MH  - Double-Blind Method
MH  - Electromyography
MH  - Facial Pain
MH  - Female
MH  - Glucuronic Acid
MH  - Humans
MH  - Jaw
MH  - Male
MH  - Movement
MH  - Muscle, Skeletal
MH  - Temporomandibular Joint
MH  - Visual Analog Scale
MH  - Young Adult
PO  - Human.  Male.  Female. Adulthood (18 yrs & older).  Young Adulthood (18-29 yrs).  Thirties (30-39 yrs)
LO  - Denmark
MD  - Empirical Study; Quantitative Study
TM  - Visual Analog Scale
      McGill Pain Questionnaire
TD  - McGill Pain Questionnaire [doi: http://dx.doi.org/10.1037/t04164-000] (9999-04164-000)
GS  - <b>Sponsor: </b>Aarhus University. Department of Dentistry. Section of Orofacial Pain and Jaw Function. Denmark
<b>Recipient: </b>No recipient indicated

      <b>Sponsor: </b>Danish Dental Association. Denmark
<b>Recipient: </b>No recipient indicated

CP  - HOLDER: Springer-Verlag Berlin Heidelberg
      YEAR: 2015
RF  - Akhter, R., Benson, J., Svensson, P., Nicholas, M. K., Peck, C. C., & Murray, G. M. (2014) Experimental jaw muscle pain increases pain scores and jaw movement variability in higher pain catastrophizers. J Oral Facial Pain Headache 28: 191-1204. doi:10.11607/ofph.1211.

      Alstergren, P., Ernberg, M., Nilsson, M., Hajati, A. K., Sessle, B. J., & Kopp, S. (2010) Glutamate-induced temporomandibular joint pain in healthy individuals is partially mediated by peripheral NMDA receptors. J Orofac Pain 24: 172-180.

      Blanksma, N. G., & van Eijden, T. M. (1995) Electromyographic heterogeneity in the human temporalis and masseter muscles during static biting, open/close excursions, and chewing. J Dent Res 74: 1318-1327.

      Cairns, B. E., Sessle, B. J., & Hu, J. W. (1998) Evidence that excitatory amino acid receptors within the temporomandibular joint region are involved in the reflex activation of the jaw muscles. J Neurosci 18: 8056-8064.

      Castrillon, E. E., Cairns, B. E., Wang, K., Arendt-Nielsen, L., & Svensson, P. (2012) Comparison of glutamate-evoked pain between the temporalis and masseter muscles in men and women. Pain 153: 823-829. doi:10.1016/j.pain.2012.01.003.

      Cavanagh, P. R., & Komi, P. V. (1979) Electromechanical delay in human skeletal muscle under concentric and eccentric contractions. Eur J Appl Physiol Occup Physiol 42: 159-163.

      Coghill, R. C. (2010). Individual differences in the subjective experience of pain: new insights into mechanisms and models. Headache, 50, 1531-1535. http://dx.doi.org/10.1111/j.1526-4610.2010.01763.x

      Dworkin, S. F., & LeResche, L. (1992) Research diagnostic criteria for temporomandibular disorders: review, criteria, examinations and specifications, critique. J Craniomandib Disord 6: 301-355.

      Fukuda, E. J., Pompeu, J. E., Lucareli, P. R. G., Garbelotti, S., Gimenes, R. O., & Apolinario, A. (2010) Root mean square value of the electromyographic signal in the isometric torque of the quadriceps, hamstrings and brachial biceps muscles in female subjects. J Appl Res 10: 32-39.

      Hannam, A. G., & McMillan, A. S. (1994) Internal organization in the human jaw muscles. Crit Rev Oral Biol Med 5: 55-89.

      Hasenbring, M. (2000) Attentional control of pain and the process of chronification. Prog Brain Res 129: 525-534. doi:10.1016/s0079-6123(00)29038-9.

      Hasenbring, M. I., & Verbunt, J. A. (2010). Fear-avoidance and endurancerelated responses to pain: new models of behavior and their consequences for clinical practice. Clin J Pain, 26, 747-753. http://dx.doi.org/10.1097/AJP.0b013e3181e104f2

      Iida, T., Komiyama, O., Obara, R., Baad-Hansen, L., Kawara, M., & Svensson, P. (2013) Influence of visual feedback on force-EMG curves from spinally innervated versus trigeminally innervated muscles. Arch Oral Biol 58: 331-339. doi:10.1016/j.archoralbio.2012.12.005.

      Kumar, A., Castrillon, E., & Svensson, P. (2015) Can experimentally evoked pain in the jaw muscles or temporomandibular joint affect anterior bite force in humans? J Oral Facial Pain Headache 29: 31-40. doi:10.11607/ofph.1268.

      Kumar, A., Svensson, K. G., Baad-Hansen, L., Trulsson, M., Isidor, F., & Svensson, P. (2014) Optimization of jaw muscle activity and fine motor control during repeated biting tasks. Arch Oral Biol 59: 1342-1351. doi:10.1016/j.archoralbio.2014.08.009.

      Lindroth, J. E., Schmidt, J. E., & Carlson, C. R. (2002) A comparison between masticatory muscle pain patients and intracapsular pain patients on behavioral and psychosocial domains. J Orofac Pain 16: 277-283.

      List, T., Tegelberg, A., Haraldson, T., & Isacsson, G. (2001). Intra-articular morphine as analgesic in temporomandibular joint arthralgia/osteoarthritis. Pain, 94, 275-282. http://dx.doi.org/10.1016/S0304-3959(01)00361-X

      Loeser, J. D., & Melzack, R. (1999) Pain: an overview. The Lancet 353: 1607-1609. doi:10.1016/S0140-6736(99)01311-2.

      Lund, J. P. (1991) Mastication and its control by the brain stem. Crit Rev Oral Biol Med 2: 33-64.

      Lund, J. P., Donga, R., Widmer, C. G., & Stohler, C. S. (1991) The pain-adaptation model: a discussion of the relationship between chronic musculoskeletal pain and motor activity. Can J Physiol Pharmacol 69: 683-694.

      Lund, J. P., & Kolta, A. (2006) Generation of the central masticatory pattern and its modification by sensory feedback. Dysphagia 21: 167-174. doi:10.1007/s00455-006-9027-6.

      McCaul, K. D., & Malott, J. M. (1984). Distraction and coping with pain. Psychol Bull, 95, 516-533. http://dx.doi.org/10.1037/0033-2909.95.3.516

      McCreary, C. P., Clark, G. T., Merril, R. L., Flack, V., & Oakley, M. E. (1991). Psychological distress and diagnostic subgroups of temporomandibular disorder patients. Pain, 44, 29-34. http://dx.doi.org/10.1016/0304-3959(91)90143-L

      Melzack, R. (1975) The McGill Pain Questionnaire: major properties and scoring methods. Pain 1: 277-299.

      Murray, G. M., & Peck, C. C. (2007) Orofacial pain and jaw muscle activity: a new model. J Orofac Pain 21: 263-278 (discussion 279-288).

      Nakamura, Y., & Katakura, N. (1995). Generation of masticatory rhythm in the brainstem. Neurosci Res, 23, 1-19. http://dx.doi.org/10.1016/0168-0102(95)00925-J

      Peck, C. C., Murray, G. M., & Gerzina, T. M. (2008) How does pain affect jaw muscle activity? The Integrated Pain Adaptation Model. Aust Dent J 53: 201-207. doi:10.1111/j.1834-7819.2008.00050.x.

      Peck, C. C., Wirianski, A., & Murray, G. M. (2010) Jaw motor plasticity in health and disease. Comput Methods Biomech Biomed Eng 13: 455-458. doi:10.1080/10255840903453090.

      Pratt, C. A., & Loeb, G. E. (1991) Functionally complex muscles of the cat hindlimb. I. Patterns of activation across sartorius. Exp Brain Res 85: 243-256.

      Quartana, P. J., Campbell, C. M., & Edwards, R. R. (2009) Pain catastrophizing: a critical review. Expert Rev Neurother 9: 745-758. doi:10.1586/ern.09.34.

      Ro, J. Y., Svensson, P., & Capra, N. (2002) Effects of experimental muscle pain on electromyographic activity of masticatory muscles in the rat. Muscle Nerve 25: 576-584.

      Rudy, T. E., Turk, D. C., Kubinski, J. A., & Zaki, H. S. (1995). Differential treatment responses of TMD patients as a function of psychological characteristics. Pain, 61, 103-112. http://dx.doi.org/10.1016/0304-3959(94)00151-4

      Sae-Lee, D., Whittle, T., Forte, A. R., Peck, C. C., Byth, K., Sessle, B. J., & Murray, G. M. (2008). Effects of experimental pain on jaw muscle activity during goal-directed jaw movements in humans. Exp Brain Res, 189, 451-462. http://dx.doi.org/10.1007/s00221-008-1439-0

      Sae-Lee, D., Whittle, T., Peck, C. C., Forte, A. R., Klineberg, I. J., & Murray, G. M. (2008b) Experimental jaw-muscle pain has a differential effect on different jaw movement tasks. J Orofac Pain 22: 15-29.

      Sarlani, E., Grace, E. G., Reynolds, M. A., & Greenspan, J. D. (2004) Evidence for up-regulated central nociceptive processing in patients with masticatory myofascial pain. J Orofac Pain 18: 41-55.

      Sessle, B., Avivi-Arber, L., & Murray, G. (2013) Motor Control of Masticatory Muscles. In: McLoon LK, Andrade F (eds) Craniofacial muscles. Springer, New York, pp 111-130.

      Shiau, Y. Y., Peng, C. C., Wen, S. C., Lin, L. D., Wang, J. S., & Lou, K. L. (2003) The effects of masseter muscle pain on biting performance. J Oral Rehabil 30: 978-984.

      Shida, T., Abe, S., Sakiyama, K., Agematsu, H., Mitarashi, S., Tamatsu, Y., & Ide, Y. (2005) Superficial and deep layer muscle fibre properties of the mouse masseter before and after weaning. Arch Oral Biol 50: 65-71. doi:10.1016/j.archoralbio.2004.08.005.

      Shimada, A., Hara, S., & Svensson, P. (2013) Effect of experimental jaw muscle pain on EMG activity and bite force distribution at different level of clenching. J Oral Rehabil 40: 826-833. doi:10.1111/joor.12096.

      Smith, R., Pearce, S. L., & Miles, T. S. (2006) Experimental muscle pain does not affect fine motor control of the human hand. Exp Brain Res 174: 397-402. doi:10.1007/s00221-006-0474-y.

      Soboleva, U., Laurina, L., & Slaidina, A. (2005) The masticatory system-an overview. Stomatologija 7: 77-80.

      Stohler, C. S., Ashton-Miller, J. A., & Carlson, D. S. (1988) The effects of pain from the mandibular joint and muscles on masticatory motor behaviour in man. Arch Oral Biol 33: 175-182.

      Sullivan, B. S., & Pivik, J. (1995). The Pain Catastrophizing Scale: development and validation. , 432-524. http://dx.doi.org/10.1037/1040-3590.7.4.524

      Svensson, K. G., & Trulsson, M. (2009) Regulation of bite force increase during splitting of food. Eur J Oral Sci 117: 704-710. doi:10.1111/j.1600-0722.2009.00691.x.

      Svensson, K. G., & Trulsson, M. (2011) Impaired force control during food holding and biting in subjects with tooth-or implantsupported fixed prostheses. J Clin Periodontol 38: 1137-1146. doi:10.1111/j.1600-051X.2011.01781.x.

      Svensson, P. (2007) What can human experimental pain models teach us about clinical TMD? Arch Oral Biol 52: 391-394. doi:10.1016/j.archoralbio.2006.11.015.

      Svensson, P., Arendt-Nielsen, L., & Houe, L. (1996) Sensory-motor interactions of human experimental unilateral jaw muscle pain: a quantitative analysis. Pain 64: 241-249.

      Svensson, P., Arendt-Nielsen, L., & Houe, L. (1998) Muscle pain modulates mastication: an experimental study in humans. J Orofac Pain 12: 7-16.

      Svensson, P., & Graven-Nielsen, T. (2001) Craniofacial muscle pain: review of mechanisms and clinical manifestations. J Orofac Pain 15: 117-145.

      Svensson, P., Houe, L., & Arendt-Nielsen, L. (1997) Bilateral experimental muscle pain changes electromyographic activity of human jawclosing muscles during mastication. Exp Brain Res 116: 182-185.

      Trulsson, M. (2006) Sensory-motor function of human periodontal mechanoreceptors. J Oral Rehabil 33: 262-273. doi:10.1111/j.1365-2842.2006.01629.x.

      Trulsson, M., & Gunne, H. S. (1998) Food-holding and -biting behavior in human subjects lacking periodontal receptors. J Dent Res 77: 574-582.

      Trulsson, M., & Johansson, R. S. (1996) Forces applied by the incisors and roles of periodontal afferents during food-holding and -biting tasks. Exp Brain Res 107: 486-496.

      Trulsson, M., Johansson, R. S., & Olsson, K. A. (1992) Directional sensitivity of human periodontal mechanoreceptive afferents to forces applied to the teeth. J Physiol 447: 373-389.

      Turker, K. S., Johnsen, S. E., Sowman, P. F., & Trulsson, M. (2006). A study on synaptic coupling between single orofacial mechanoreceptors and human masseter muscle. Exp Brain Res, 170, 488-500. http://dx.doi.org/10.1007/s00221-005-0231-7

      Widmalm, S. E., Lillie, J. H., & Ash, M. M., Jr.. (1988) Anatomical and electromyographic studies of the digastric muscle. J Oral Rehabil 15: 3-21.

      Wright, E. F. (2000) Referred craniofacial pain patterns in patients with temporomandibular disorder. J Am Dent Assoc 131: 1307-1315.

      Yu, X. M., Sessle, B. J., Vernon, H., & Hu, J. W. (1995) Effects of inflammatory irritant application to the rat temporomandibular joint on jaw and neck muscle activity. Pain 60: 143-149.
UP  - 20150323 (PsycINFO)
CH  - 20151207 (PsycINFO)
JN  - Experimental Brain Research
VO  - 233
IP  - 6
PG  - 1745-1759
XL  - http://ovidsp.ovid.com/ovidweb.cgi?T=JS&CSC=Y&NEWS=N&PAGE=fulltext&D=psyc12&AN=2015-12706-001
XL  - http://sfxeu07.hosted.exlibrisgroup.com/bham?sid=OVID:psycdb&id=pmid:&id=doi:10.1007%2Fs00221-015-4245-5&issn=0014-4819&isbn=&volume=233&issue=6&spage=1745&pages=1745-1759&date=2015&title=Experimental+Brain+Research&atitle=Effects+of+experimental+craniofacial+pain+on+fine+jaw+motor+control%3A+A+placebo-controlled+double-blinded+study.&aulast=Kumar&pid=%3Cauthor%3EKumar%2C+Abhishek%3C%2Fauthor%3E%3CAN%3E2015-12706-001%3C%2FAN%3E%3CDT%3EJournal+Article%3C%2FDT%3E

<16. >
VN  - Ovid Technologies
DB  - PsycINFO
AN  - 2015-01138-014
TI  - Effect of acute noxious stimulation to the leg or back on muscle synergies during walking. [References].
DP  - Jan 1, 2015
YR  - 2015
PH  - First Posting: Oct 2014
      Accepted: Oct 2014
      First Submitted: Jul 2014
LG  - English
AU  - van den Hoorn, Wolbert
AU  - Hodges, Paul W
AU  - van Dieen, Jaap H
AU  - Hug, Francois
AI  - van Dieen, Jaap H.; ORCID: http://orcid.org/0000-0002-7719-5585
      Hug, Francois; ORCID: http://orcid.org/0000-0002-6432-558X
MA  - van den Hoorn, Wolbert: w.vandenhoorn@uq.edu.au
CQ  - van den Hoorn, Wolbert: Univ. of Queensland, NHMRC Centre of Clinical Research Excellence in Spinal Pain, Injury and Health, St. Lucia, Brisbane, QLD, Australia, 4072, w.vandenhoorn@uq.edu.au
IN  - van den Hoorn, Wolbert: University of Queensland, NHMRC Centre of Clinical Research Excellence in Spinal Pain, Injury and Health, School of Health and Rehabilitations Sciences, Brisbane, QLD, Australia
IN  - Hodges, Paul W.: University of Queensland, NHMRC Centre of Clinical Research Excellence in Spinal Pain, Injury and Health, School of Health and Rehabilitations Sciences, Brisbane, QLD, Australia
IN  - van Dieen, Jaap H.: MOVE Research Institute Amsterdam, Faculty of Human Movement Sciences, VU University Amsterdam, Amsterdam, Netherlands
IN  - Hug, Francois: University of Queensland, NHMRC Centre of Clinical Research Excellence in Spinal Pain, Injury and Health, School of Health and Rehabilitations Sciences, Brisbane, QLD, Australia
SO  - Journal of Neurophysiology. Vol.113(1), 2015, pp. 244-254. 
MO  - Jan
NL  - J Neurophysiol
IS  - 0022-3077
IT  - 1522-1598
PU  - American Physiological Society; US
FO  - Electronic
PT  - Journal
PT  - Peer Reviewed Journal
DT  - Journal Article
AB  - This study aimed to examine how acute muscle pain affects muscle coordination during gait with consideration of muscle synergies (i.e., group of muscles activated in synchrony), amplitude of muscle activity and kinematics. A secondary aim was to determine whether any adaptation was specific to pain location. Sixteen participants walked on a treadmill during 5 conditions [control, low back pain (LBP), washout LBP, calf pain (CalfP), and washout CalfP]. Five muscle synergies were identified for all of the conditions. Cross-validation analysis showed that muscle synergy vectors extracted for the control condition accounted for > 81% of variance accounted for from the other conditions. Muscle synergies were altered very little in some participants (n = 7 for LBP; n = 10 for CalfP), but were more affected in the others (n = 9 for LBP; n = 6 for CalfP). No systematic differences between pain locations were observed. Considering all participants, synergies related to propulsion and weight acceptance were largely unaffected by pain, whereas synergies related to other functions (trunk control and leg deceleration) were more affected. Gastrocnemii activity was less during both CalfP and LBP than control. Soleus activity was further reduced during CalfP, and this was associated with reduced plantar flexion. Some lower leg muscles exhibited adaptations depending on pain location (e.g., greater vastus lateralis and rectus femoris activity during CalfP than LBP). Overall, these changes in muscle coordination involve a participant-specific strategy that is important to further explore, as it may explain why some people are more likely to develop persistence of a painful condition. (PsycINFO Database Record (c) 2016 APA, all rights reserved)

DO  - http://dx.doi.org/10.1152/jn.00557.2014
PM  - 25298391
ID  - motor modules, experimental pain, muscle coordination, gait, nonnegative matrix factorization
MH  - *Back Pain
MH  - *Muscles
MH  - *Walking
MH  - *Gait
CC  - Motor Processes [2330].
MH  - Biomechanical Phenomena
MH  - Electromyography
MH  - Female
MH  - Humans
MH  - Leg
MH  - Low Back Pain
MH  - Male
MH  - Muscle, Skeletal
MH  - Myalgia
MH  - Physical Stimulation
MH  - Walking
MH  - Young Adult
PO  - Human.  Male.  Female. Adulthood (18 yrs & older)
MD  - Empirical Study; Quantitative Study
TM  - Numerical Rating Scale
GS  - <b>Sponsor: </b>National Health and Medical Research Council. Australia
<b>Grant: </b>ID401599
<b>Other Details: </b>Research Fellowship
<b>Recipient: </b>Hodges, Paul W.

      <b>Sponsor: </b>National Health and Medical Research Council. Australia
<b>Grant: </b>ID569744
<b>Other Details: </b>Project Grant
<b>Recipient: </b>No recipient indicated

      <b>Sponsor: </b>National Health and Medical Research Council. Australia
<b>Grant: </b>ID 631717
<b>Other Details: </b>Program Grant, Conge pour Recherche et Conversion Thematique
<b>Recipient: </b>No recipient indicated

      <b>Sponsor: </b>University of Nantes. France
<b>Recipient: </b>Hug, Francois

CP  - HOLDER: The American Physiological Society
      YEAR: 2015
RF  - Allen, J. L., & Neptune, R. R. (2012). Three-dimensional modular control of human walking. J Biomech 45: 2157-2163, 2012.

      Arendt-Nielsen, L., Graven-Nielsen, T., Svarrer, H., & Svensson, P. (1996). The influence of low back pain on muscle activity and coordination during gait: a clinical and experimental study. Pain 64: 231-240, 1996.

      Bank, P. J., Peper, C. E., Marinus, J., Beek, P. J., & van Hilten, J. J. (2013). Motor consequences of experimentally induced limb pain: a systematic review. Eur J Pain, 17, 145-157. http://dx.doi.org/10.1002/j.1532-2149.2012.00186.x

      Berger, D. J., Gentner, R., Edmunds, T., Pai, D. K., & d'Avella, A. (2013). Differences in adaptation rates after virtual surgeries provide direct evidence for modularity. J Neurosci, 33, 12384-12394. http://dx.doi.org/10.1523/JNEUROSCI.0122-13.2013

      Berniker, M., Jarc, A., Bizzi, E., & Tresch, M. C. (2009). Simplified and effective motor control based on muscle synergies to exploit musculoskeletal dynamics. Proc Natl Acad Sci USA, 106, 7601-7606. http://dx.doi.org/10.1073/pnas.0901512106

      Cappellini, G., Ivanenko, Y. P., Poppele, R. E., & Lacquaniti, F. (2006). Motor patterns in human walking and running. J Neurophysiol 95: 3426-3437, 2006.

      Cheung, V. C., d'Avella, A., Tresch, M. C., & Bizzi, E. (2005). Central and sensory contributions to the activation and organization of muscle synergies during natural motor behaviors. J Neurosci, 25, 6419-6434. http://dx.doi.org/10.1523/JNEUROSCI.4904-04.2005

      Cheung, V. C., Piron, L., Agostini, M., Silvoni, S., Turolla, A., & Bizzi, E. (2009). Stability of muscle synergies for voluntary actions after cortical stroke in humans. Proc Natl Acad Sci USA, 106, 19563-19568. http://dx.doi.org/10.1073/pnas.0910114106

      Choi, J. T., & Bastian, A. J. (2007). Adaptation reveals independent control networks for human walking. Nat Neurosci, 10, 1055-1062. http://dx.doi.org/10.1038/nn1930

      Chvatal, S. A., & Ting, L. H. (2012). Voluntary and reactive recruitment of locomotor muscle synergies during perturbed walking. J Neurosci, 32, 12237-12250. http://dx.doi.org/10.1523/JNEUROSCI.6344-11.2012

      Clark, D. J., Ting, L. H., Zajac, F. E., Neptune, R. R., & Kautz, S. A. (2010). Merging of healthy motor modules predicts reduced locomotor performance and muscle coordination complexity poststroke. J Neurophysiol, 103, 844-857. http://dx.doi.org/10.1152/jn.00825.2009

      de Rugy, A., Loeb, G. E., & Carroll, T. J. (2012). Muscle coordination is habitual rather than optimal. J Neurosci, 32, 7384-7391. http://dx.doi.org/10.1523/JNEUROSCI.5792-11.2012

      Donelan, J. M., Kram, R., & Kuo, A. D. (2002a). Mechanical work for step-to-step transitions is a major determinant of the metabolic cost of human walking. J Exp Biol 205: 3717-3727, 2002a.

      Donelan, J. M., Kram, R., & Kuo, A. D. (2002b). Simultaneous positive and negative external mechanical work in human walking. J Biomech 35: 117-124, 2002b.

      Farina, D., Arendt-Nielsen, L., Merletti, R., & Graven-Nielsen, T. (2004). Effect of experimental muscle pain on motor unit firing rate and conduction velocity. J Neurophysiol 91: 1250-1259, 2004.

      Frere, J., & Hug, F. (2012). Between-subject variability of muscle synergies during a complex motor skill. Front Comput Neurosci 6: 99, 2012.

      Henriksen, M., Alkjaer, T., Lund, H., Simonsen, E. B., Graven-Nielsen, T., Danneskiold-Samsoe, B., & Bliddall, H. (2007). Experimental quadriceps muscle pain impairs knee joint control during walking. J Appi Physiol 103: 132-139, 2007.

      Hermens, H. J., Freriks, B., Disselhorst-Klug, C., & Rau, G. (2000). Development of recommendations for SEMG sensors and sensor placement procedures. J Electromyogr Kinesiol 10: 361-374, 2000.

      Hodges, P., Coppieters, M., MacDonald, D., & Cholewicki, J. (2013). New insight into motor adaptation to pain revealed by a combination of modelling and empirical approaches. Eur J Pain, 17, 1138-1146. http://dx.doi.org/10.1002/j.1532-2149.2013.00286.x

      Hodges, P. W., Ervilha, U. F., & Graven-Nielsen, T. (2008). Changes in motor unit firing rate in synergist muscles cannot explain the maintenance of force during constant force painful contractions. J Pain, 9, 1169-1174. http://dx.doi.org/10.1016/j.jpain.2008.06.012

      Hodges, P. W., & Tucker, K. (2011). Moving differently in pain: a new theory to explain the adaptation to pain. Pain, 152, S90http://dx.doi.org/10.1016/j.pain.2010.10.020

      Hug, F., Hodges, P. W., Salomoni, S. E., & Tucker, K. (2014a). Insight into motor adaptation to pain from between-leg compensation. Eur J Appl Physiol 114: 1057-1065, 2014a.

      Hug, F., Hodges, P. W., & Tucker, K. (2014). Task dependency of motor adaptations to an acute noxious stimulation. J Neurophysiol, 111, 2298-2306. http://dx.doi.org/10.1152/jn.00911.2013

      Hug, F., Turpin, N. A., Couturier, A., & Dorel, S. (2011). Consistency of muscle synergies during pedaling across different mechanical constraints. JNeurophysiol, 106, 91-103. http://dx.doi.org/10.1152/jn.01096.2010

      Hug, F., Turpin, N. A., Guevel, A., & Dorel, S. (2010). Is interindividual variability of EMG patterns in trained cyclists related to different muscle synergies? J Appl Physiol 108: 1727-1736, 2010.

      Ivanenko, Y. P., Poppele, R. E., & Lacquaniti, F. (2004). Five basic muscle activation patterns account for muscle activity during human locomotion. J Physiol 556: 267-282, 2004.

      Ivanenko, Y. P., Poppele, R. E., & Lacquaniti, F. (2006). Motor control programs and walking. Neuroscientist 12: 339-348, 2006.

      Kutch, J. J., Kuo, A. D., Bloch, A. M., & Rymer, W. Z. (2008). Endpoint force fluctuations reveal flexible rather than synergistic patterns of muscle cooperation. J Neurophysiol, 100, 2455-2471. http://dx.doi.org/10.1152/jn.90274.2008

      Lamoth, C. J., Daffertshofer, A., Meijer, O. G., Lorimer Moseley, G., Wuisman, P. I., & Beek, P. J. (2004). Effects of experimentally induced pain and fear of pain on trunk coordination and back muscle activity during walking. Clin Biomech (Bristol, Avon) 19: 551-563, 2004.

      Lee, D. D., & Seung, H. S. (2001). Algorithms for non-negative matrix factorization. Adv Neurol 13: 556-562, 2001.

      Lee, D. D., & Seung, H. S. (1999). Learning the parts of objects by non-negative matrix factorization. Nature, 401, 788-791. http://dx.doi.org/10.1038/44565

      Lund, J. P., Donga, R., Widmer, C. G., & Stohler, C. S. (1991). The pain-adaptation model-a discussion of the relationship between chronic musculoskeletal pain and motor-activity. Can J Physiol Pharmacol 69: 683-694, 1991.

      Maas, H., & Sandercock, T. G. (2008). Are skeletal muscles independent actuators? Force transmission from soleus muscle in the cat. J Appl Physiol (1985) 104: 1557-1567, 2008.

      Monaco, V., Ghionzoli, A., & Micera, S. (2010). Age-related modifications of muscle synergies and spinal cord activity during locomotion. J Neurophysiol, 104, 2092-2102. http://dx.doi.org/10.1152/jn.00525.2009

      Muceli, S., Falla, D., & Farina, D. (2014). Reorganization of muscle synergies during multidirectional reaching in the horizontal plane with experimental muscle pain. J Neurophysiol, 111, 1615-1630. http://dx.doi.org/10.1152/jn.00147.2013

      Mulder, L. J. M. (1992). Measurement and analysis-methods of heart-rate and respiration for use in applied environments. Biol Psychol, 34, 205-236. http://dx.doi.org/10.1016/0301-0511(92)90016-N

      Murray, G. M., & Peck, C. C. (2007). Orofacial pain and jaw muscle activity: a new model. J Orofac Pain 21: 263-278; discussion 279-288, 2007.

      Neptune, R. R., Clark, D. J., & Kautz, S. A. (2009). Modular control of human walking: a simulation study. J Biomech 42: 1282-1287, 2009.

      Oliveira, A. S., Gizzi, L., Farina, D., & Kersting, U. G. (2014). Motor modules of human locomotion: influence of EMG averaging, concatenation, and number of step cycles. Front Hum Neurosci 8: 335, 2014.

      Overduin, S. A., d'Avella, A., Carmena, J. M., & Bizzi, E. (2012). Microstimulation activates a handful of muscle synergies. Neuron 76: 1071-1077, 2012.

      Roh, J., Rymer, W. Z., & Beer, R. F. (2012). Robustness of muscle synergies underlying three-dimensional force generation at the hand in healthy humans. J Neurophysiol 107: 2123-2142, 2012.

      Safavynia, S. A., Torres-Oviedo, G., & Ting, L. H. (2011). Muscle synergies: implications for clinical evaluation and rehabilitation of movement. Top Spinal Cord Inj Rehabil 17: 16-24, 2011.

      Schabrun, S. M., Jones, E., Kloster, J., & Hodges, P. W. (2013). Temporal association between changes in primary sensory cortex and corticomotor output during muscle pain. Neuroscience 235: 159-164, 2013.

      Shiavi, R., Frigo, C., & Pedotti, A. (1998). Electromyographic signals during gait: criteria for envelope filtering and number of strides. Med Biol Eng Comput 36: 171-178, 1998.

      Ting, L. H., & Chvatal, S. A. (2010). Decomposing muscle activity in motor tasks: methods and interpretation. In: Motor Control: Theories, Experiments, and Applications, edited by Danion F and Latash ML. New York: Oxford University Press, 2010, p. 102-138.

      Ting, L. H., & McKay, J. L. (2007). Neuromechanics of muscle synergies for posture and movement. Curr Opin Neurobiol, 17, 622-628. http://dx.doi.org/10.1016/j.conb.2008.01.002

      Torres-Oviedo, G., Macpherson, J. M., & Ting, L. H. (2006). Muscle synergy organization is robust across a variety of postural perturbations. J Neurophysiol 96: 1530-1546, 2006.

      Torres-Oviedo, G., & Ting, L. H. (2007). Muscle synergies characterizing human postural responses. J Neurophysiol, 98, 2144-2156. http://dx.doi.org/10.1152/jn.01360.2006

      Torres-Oviedo, G., & Ting, L. H. (2010). Subject-specific muscle synergies in human balance control are consistent across different biomechanical contexts. J Neurophysiol, 103, 3084-3098. http://dx.doi.org/10.1152/jn.00960.2009

      Tucker, K., Hodges, P. W., Van den Hoorn, W., Nordez, A., & Hug, F. (2014). Does stress within a muscle change in response to an acute noxious stimulus? PLos One 9: e91899, 2014.

      Tucker, K. J., & Hodges, P. W. (2010). Changes in motor unit recruitment strategy during pain alters force direction. Eur J Pain, 14, 932-938. http://dx.doi.org/10.1016/j.ejpain.2010.03.006

      Turpin, N. A., Guevel, A., Durand, S., & Hug, F. (2011). Fatigue-related adaptations in muscle coordination during a cyclic exercise in humans. J Exp Biol 214: 3305-3314, 2011.

      Valero-Cuevas, F. J., Venkadesan, M., & Todorov, E. (2009). Structured variability of muscle activations supports the minimal intervention principle of motor control. J Neurophysiol, 102, 59-68. http://dx.doi.org/10.1152/jn.90324.2008

      van Dieen, J. H., Selen, L. P., & Cholewicki, J. (2003). Trunk muscle activation in low-back pain patients, an analysis of the literature. J Electromyogr Kinesiol 13: 333-351, 2003.

      Winter, D. A., & Yack, H. J. (1987). EMG profiles during normal human walking - stride-to-stride and inter-subject variability. Electroencephalogr Clin Neurophysiol 67: 402-411, 1987.
UP  - 20150302 (PsycINFO)
JN  - Journal of Neurophysiology
VO  - 113
IP  - 1
PG  - 244-254
XL  - http://ovidsp.ovid.com/ovidweb.cgi?T=JS&CSC=Y&NEWS=N&PAGE=fulltext&D=psyc12&AN=2015-01138-014
XL  - http://sfxeu07.hosted.exlibrisgroup.com/bham?sid=OVID:psycdb&id=pmid:&id=doi:10.1152%2Fjn.00557.2014&issn=0022-3077&isbn=&volume=113&issue=1&spage=244&pages=244-254&date=2015&title=Journal+of+Neurophysiology&atitle=Effect+of+acute+noxious+stimulation+to+the+leg+or+back+on+muscle+synergies+during+walking.&aulast=van+den+Hoorn&pid=%3Cauthor%3Evan+den+Hoorn%2C+Wolbert%3C%2Fauthor%3E%3CAN%3E2015-01138-014%3C%2FAN%3E%3CDT%3EJournal+Article%3C%2FDT%3E

<17. >
VN  - Ovid Technologies
DB  - PsycINFO
AN  - 2014-56213-021
TI  - Modulation of motor variability related to experimental muscle pain during elbow-flexion contractions. [References].
DP  - Feb 2015
YR  - 2015
LG  - English
AU  - Mista, Christian A
AU  - Christensen, Steffan W
AU  - Graven-Nielsen, Thomas
MA  - Graven-Nielsen, Thomas: tgn@hst.aau.dk
CQ  - Graven-Nielsen, Thomas: Laboratory for Musculoskeletal Pain and Motor Control, Center for Sensory-Motor Interaction (SMI), Department of Health Science and Technology, Faculty of Medicine, Aalborg University, Fredrik BajersVej 7D-3, Aalborg E, Denmark, 9220, tgn@hst.aau.dk
IN  - Mista, Christian A.: Laboratory for Musculoskeletal Pain and Motor Control, Center for Sensory-Motor Interaction (SMI), Department of Health Science and Technology, Faculty of Medicine, Aalborg University, Aalborg E, Denmark
IN  - Christensen, Steffan W.: Laboratory for Musculoskeletal Pain and Motor Control, Center for Sensory-Motor Interaction (SMI), Department of Health Science and Technology, Faculty of Medicine, Aalborg University, Aalborg E, Denmark
IN  - Graven-Nielsen, Thomas: Laboratory for Musculoskeletal Pain and Motor Control, Center for Sensory-Motor Interaction (SMI), Department of Health Science and Technology, Faculty of Medicine, Aalborg University, Aalborg E, Denmark
SO  - Human Movement Science. Vol.39 2015, pp. 222-235. 
MO  - Feb
NL  - Hum Mov Sci
IS  - 0167-9457
PU  - Elsevier Science; Netherlands
FO  - Electronic
PT  - Journal
PT  - Peer Reviewed Journal
DT  - Journal Article
AB  - Experimental muscle pain typically reorganizes the motor control. The pain effects may decrease when the three-dimensional force components are voluntarily adjusted, but it is not known if this could have negative consequences on other structures of the motor system. The present study assessed the effects of acute pain on the force variability during sustained elbow flexion when controlling task-related (one-dimensional) and all (three-dimensional) contraction force components via visual feedback. Experimental muscle pain was induced by bolus injection of hypertonic saline into m. biceps brachii, and isotonic saline was used as control. Twelve subjects performed sustained elbow flexion at different levels of the maximal voluntary contraction (5-30% MVC) before, during, and after the injections. Three-dimensional force components were measured simultaneously with surface electromyography (EMG) from elbow flexors and auxiliary muscles. Results showed that force variability was increased during pain compared to baseline for contractions using one-dimensional feedback (P < .05), but no significant differences were found for three-dimensional feedback. During painful contractions (1) EMG activity from m. trapezius was increased during contractions using both one-dimensional and three-dimensional feedback (P < .05), and (2) the complexity of EMG from m. triceps brachii and m. deltoid was higher for the three-dimensional feedback (P < .05). In conclusion, the three-dimensional feedback reduced the pain-related functional distortion at the cost of a more complex control of synergistic muscles. (PsycINFO Database Record (c) 2016 APA, all rights reserved)

DO  - http://dx.doi.org/10.1016/j.humov.2014.09.006
PM  - 25498290
ID  - Isometric force, Experimental muscle pain, High-density EMG Sample entropy Three-dimensional feedback
MH  - *Exercise
MH  - *Motor Processes
MH  - *Muscles
MH  - Elbow (Anatomy)
MH  - Pain
CC  - Motor Processes [2330].
MH  - Adult
MH  - Arm
MH  - Elbow
MH  - Electrodes
MH  - Electromyography
MH  - Female
MH  - Humans
MH  - Isometric Contraction
MH  - Male
MH  - Middle Aged
MH  - Motor Skills
MH  - Muscle Contraction
MH  - Muscle, Skeletal
MH  - Pain
MH  - Stress, Mechanical
PO  - Human.  Male.  Female. Adulthood (18 yrs & older)
MD  - Empirical Study; Quantitative Study
CP  - STATEMENT: All rights reserved.
      HOLDER: Elsevier B.V.
      YEAR: 2014
RF  - Asakawa, D., Pappas, G., Delp, S. L., & Drace, J. E. (2002). Aponeurosis length and fascicle insertion angles of the biceps brachii. Journal of Mechanics in Medicine and Biology, 2(3), 1-7.

      Bandholm, T., Rasmussen, L., Aagaard, P., Diederichsen, L., & Jensen, B. R. (2008). Effects of experimental muscle pain on shoulder-abduction force steadiness and muscle activity in healthy subjects. European Journal of Applied Physiology, 102(6), 643-650.

      Bandholm, T., Rasmussen, L., Aagaard, P., Jensen, B. R., & Diederichsen, L. (2006). Force steadiness, muscle activity, and maximal muscle strength in subjects with subacromial impingement syndrome. Muscle & Nerve, 34(5), 631-639.

      Bergenheim, M., Roll, J.-P., & Ribot-Ciscar, E. (2000). Proprioceptive population coding of two-dimensional limb movements in humans: I. Muscle spindle feedback during spatially oriented movements. Experimental Brain Research, 134(3), 301-310.

      Birch, L., Graven-Nielsen, T., Christensen, H., & Arendt-Nielsen, L. (2000). Experimental muscle pain modulates muscle activity and work performance differently during high and low precision use of a computer mouse. European Journal of Applied Physiology, 83(6), 492-498.

      Capra, N. F., & Ro, J. Y. (2000). Experimental muscle pain produces central modulation of proprioceptive signals arising from jaw muscle spindles. Pain, 86(1-2), 151-162.

      Ervilha, U. F., Arendt-Nielsen, L., Duarte, M., & Graven-Nielsen, T. (2004). The effect of muscle pain on elbow flexion and coactivation tasks. Experimental Brain Research. Experimentelle Hirnforschung. Experimentation Cerebrale, 156(2), 174-182.

      Ervilha, U. F., Farina, D., Arendt-Nielsen, L., & Graven-Nielsen, T. (2005). Experimental muscle pain changes motor control strategies in dynamic contractions. Experimental Brain Research, 164(2), 215-224.

      Falla, D., Arendt-Nielsen, L., & Farina, D. (2009). The pain-induced change in relative activation of upper trapezius muscle regions is independent of the site of noxious stimulation. Clinical Neurophysiology, 120, 1, 150-157. http://dx.doi.org/10.1016/j.clinph.2008.10.148

      Falla, D., Farina, D., Dahl, M. K., & Graven-Nielsen, T. (2007). Muscle pain induces task-dependent changes in cervical agonist/ antagonist activity. Journal of Applied Physiology, 102(2), 601-609.

      Farina, D., Leclerc, F., Arendt-Nielsen, L., Buttelli, O., & Madeleine, P. (2008). The change in spatial distribution of upper trapezius muscle activity is correlated to contraction duration. Journal of Electromyography and Kinesiology, 18(1), 16-25.

      Farina, D., Negro, F., Gizzi, L., & Falla, D. (2012). Low-frequency oscillations of the neural drive to the muscle are increased with experimental muscle pain. Journal of Neurophysiology, 107, 3, 958-965. http://dx.doi.org/10.1152/jn.00304.2011

      Flanders, M., & Soechting, J. F. (1990). Arm muscle activation for static forces in three-dimensional space. Journal of Neurophysiology, 64(6), 1818-1837.

      Freriks, B., Hermens, H., Disselhorst-Klug, C., & Rau, G. (1999). The recommendations for sensors and sensor placement procedures for surface electromyography. European Recommendations for Surface Electromyography.

      Graven-Nielsen, T. (2006). Fundamentals of muscle pain, referred pain, and deep tissue hyperalgesia. Scandinavian Journal of Rheumatology (Suppl. 122), 1-43.

      Graven-Nielsen, T., Svensson, P., & Arendt-Nielsen, L. (1997). Effects of experimental muscle pain on muscle activity and coordination during static and dynamic motor function. Electroencephalography and Clinical Neurophysiology, 105, 2, 156-164. http://dx.doi.org/10.1016/S0924-980X(96)96554-6

      Hodges, P. W., & Tucker, K. (2011). Moving differently in pain: A new theory to explain the adaptation to pain. Pain, 152, 3, S90http://dx.doi.org/10.1016/j.pain.2010.10.020

      Hong, S. L., Brown, A. J., & Newell, K. M. (2008). Compensatory properties of visual information in the control of isometric force. Perception & Psychophysics, 70, 2, 306-313. http://dx.doi.org/10.3758/PP.70.2.306

      Hug, F., Hodges, P. W., & Tucker, K. J. (2013). Effect of pain location on spatial reorganisation of muscle activity. Journal of Electromyography and Kinesiology, 23(6), 1413-1420.

      Kamavuako, E. N., Farina, D., Yoshida, K., & Jensen, W. (2012). Estimation of grasping force from features of intramuscular EMG signals with mirrored bilateral training. Annals of Biomedical Engineering, 40(3), 648-656.

      Kaufman, M., Zurcher, U., & Sung, P. S. (2007). Entropy of electromyography time series. Physica A: Statistical Mechanics and its Applications, 386(2), 698-707.

      Madeleine, P., Leclerc, F., Arendt-Nielsen, L., Ravier, P., & Farina, D. (2006). Experimental muscle pain changes the spatial distribution of upper trapezius muscle activity during sustained contraction. Clinical Neurophysiology, 117(11), 2436-2445.

      Madeleine, P., Mathiassen, S. E., & Arendt-Nielsen, L. (2008). Changes in the degree of motor variability associated with experimental and chronic neck-shoulder pain during a standardised repetitive arm movement. Experimental Brain Research, 185, 4, 689-698. http://dx.doi.org/10.1007/s00221-007-1199-2

      Madeleine, P., Nielsen, M., & Arendt-Nielsen, L. (2011). Characterization of postural control deficit in whiplash patients by means of linear and nonlinear analyses - A pilot study. Journal of Electromyography and Kinesiology, 21(2), 291-297.

      Mathiassen, S. E. (2006). Diversity and variation in biomechanical exposure: What is it, and why would we like to know? Applied Ergonomics, 37(4), 419-427.

      Matre, D., Arendt-Neilsen, L., & Knardahl, S. (2002). Effects of localization and intensity of experimental muscle pain on ankle joint proprioception. European Journal of Pain, 6, 4, 245-260. http://dx.doi.org/10.1053/eujp.2002.0332

      Mista, C., Salomoni, S., & Graven-Nielsen, T. (2013). Spatial reorganization of the muscle activity correlates with change in tangential force variability during isometric contractions. Journal of Electromyography and Kinesiology, 24(1), 37-45.

      Mulder, T., Zijlstra, W., & Geurts, A. (2002). Assessment of motor recovery and decline. Gait & Posture, 16(2), 198-210.

      Poortvliet, P. C., Tucker, K. J., & Hodges, P. W. (2013). Changes in constraint of proximal segments effects time to task failure and activity of proximal muscles in knee position-control tasks. Clinical Neurophysiology, 124, 4, 732-741. http://dx.doi.org/10.1016/j.clinph.2012.09.025

      Prilutsky, B. I., & Zatsiorsky, V. M. (2002). Optimization-based models of muscle coordination. Exercise and Sport Sciences Reviews, 30(1), 32-38.

      Prodoehl, J., & Vaillancourt, D. E. (2010). Effects of visual gain on force control at the elbow and ankle. Experimental Brain Research, 200, 1, 67-79. http://dx.doi.org/10.1007/s00221-009-1966-3

      Richman, J., & Moorman, J. (2000). Physiological time-series analysis using approximate entropy and sample entropy. American Journal of Physiology - Heart and Circulatory Physiology, 278, 2039-2049.

      Ro, J. Y., & Capra, N. F. (2001). Modulation of jaw muscle spindle afferent activity following intramuscular injections with hypertonic saline. Pain, 92(1-2), 117-127.

      Rudroff, T., Barry, B. K., Stone, A. L., Barry, C. J., & Enoka, R. M. (2007). Accessory muscle activity contributes to the variation in time to task failure for different arm postures and loads. Journal of Applied Physiology, 102(3), 1000-1006.

      Salomoni, S. E., & Graven-Nielsen, T. (2012a). Experimental muscle pain increases normalized variability of multidirectional forces during isometric contractions. European Journal of Applied Physiology, 112(10), 3607-3617.

      Salomoni, S. E., & Graven-Nielsen, T. (2012). Muscle fatigue increases the amplitude of fluctuations of tangential forces during isometric contractions. Human Movement Science, 31, 4, 758-771. http://dx.doi.org/10.1016/j.humov.2011.08.012

      Samani, A., & Holtermann, A. (2010). Active biofeedback changes the spatial distribution of upper trapezius muscle activity during computer work. European Journal of Applied Physiology, 110(2), 415-423.

      Schulte, E., Ciubotariu, A., Arendt-Nielsen, L., Disselhorst-Klug, C., Rau, G., & Graven-Nielsen, T. (2004). Experimental muscle pain increases trapezius muscle activity during sustained isometric contractions of arm muscles. Clinical Neurophysiology, 115(8), 1767-1778.

      Svendsen, J., & Madeleine, P. (2010). Amount and structure of force variability during short, ramp and sustained contractions in males and females. Human Movement Science, 29, 1, 35-47. http://dx.doi.org/10.1016/j.humov.2009.09.001

      Svendsen, J., Svarrer, H., Laessoe, U., Vollenbroek-Hutten, M., & Madeleine, P. (2013). Standardized activities of daily living in presence of sub-acute low-back pain: A pilot study. Journal of Electromyography and Kinesiology, 23(1), 159-165.

      Tucker, K., & Hodges, P. W. (2010). Changes in motor unit recruitment strategy during pain alters force direction. European Journal of Pain, 14, 9, 932-938. http://dx.doi.org/10.1016/j.ejpain.2010.03.006

      Tucker, K., Butler, J., Graven-Nielsen, T., Riek, S., & Hodges, P. (2009). Motor unit recruitment strategies are altered during deeptissue pain. The Journal of Neuroscience: The Official Journal of the Society for Neuroscience, 29(35), 10820-10826.

      Willigenburg, N. W., Kingma, I., & van Dieen, J. H. (2012). Precision control of an upright trunk posture in low back pain patients. Clinical Biomechanics, 27(9), 866-871.

      Zedka, M., Prochazka, A., Knight, B., Gillard, D., & Gauthier, M. (1999). Voluntary and reflex control of human back muscles during induced pain. The Journal of Physiology, 520(2), 591-604.
UP  - 20150302 (PsycINFO)
JN  - Human Movement Science
VO  - 39
PG  - 222-235
XL  - http://ovidsp.ovid.com/ovidweb.cgi?T=JS&CSC=Y&NEWS=N&PAGE=fulltext&D=psyc12&AN=2014-56213-021
XL  - http://sfxeu07.hosted.exlibrisgroup.com/bham?sid=OVID:psycdb&id=pmid:&id=doi:10.1016%2Fj.humov.2014.09.006&issn=0167-9457&isbn=&volume=39&issue=&spage=222&pages=222-235&date=2015&title=Human+Movement+Science&atitle=Modulation+of+motor+variability+related+to+experimental+muscle+pain+during+elbow-flexion+contractions.&aulast=Mista&pid=%3Cauthor%3EMista%2C+Christian+A%3C%2Fauthor%3E%3CAN%3E2014-56213-021%3C%2FAN%3E%3CDT%3EJournal+Article%3C%2FDT%3E

<18. >
VN  - Ovid Technologies
DB  - PsycINFO
AN  - 2014-48620-001
TI  - Somatosensory inputs by application of KinesioTaping: Effects on spasticity, balance, and gait in chronic spinal cord injury. [References].
DP  - May 30, 2014
YR  - 2014
PH  - First Posting: May 2014
      Accepted: May 2014
      First Submitted: Jan 2014
LG  - English
AU  - Tamburella, Federica
AU  - Scivoletto, Giorgio
AU  - Molinari, Marco
MA  - Tamburella, Federica: f.tamburella@hsantalucia.it
CQ  - Tamburella, Federica: Spinal Cord Unit, Clinical Movement Analysis and Research Laboratory, IRCCS Santa Lucia Foundation, Via Ardeatina 306, Rome, Italy, 00179, f.tamburella@hsantalucia.it
IN  - Tamburella, Federica: Spinal Cord Unit, Clinical Movement Analysis and Research Laboratory, IRCCS Santa Lucia Foundation, Rome, Italy
IN  - Scivoletto, Giorgio: Spinal Cord Unit, Clinical Movement Analysis and Research Laboratory, IRCCS Santa Lucia Foundation, Rome, Italy
IN  - Molinari, Marco: Spinal Cord Unit, Clinical Movement Analysis and Research Laboratory, IRCCS Santa Lucia Foundation, Rome, Italy
SO  - Frontiers in Human Neuroscience. Vol.8 2014, ArtID 367.
MO  - May
NL  - Front Hum Neurosci
PE  - 9
IT  - 1662-5161
PU  - Frontiers Media S.A.; Switzerland
OC  - Frontiers Research Foundation, Switzerland
FO  - Electronic
PT  - Journal
PT  - Peer Reviewed Journal
DT  - Journal Article
AB  - Introduction: Leg paralysis, spasticity, reduced interlimb coordination, and impaired balance are the chief limitations to overground ambulation in subjects with incomplete spinal cord injury (SCI). In recent years, the application of KinesioTaping (KT) has been proposed to enhance sensory inputs, decreasing spasticity by proprioception feedback and relieving abnormal muscle tension. Because no studies have examined KT-based techniques in SCI subjects, our goal was to analyze the effects of ankle joint KT on spasticity, balance, and gait. Materials and Methods: A randomized crossover case control design was used to compare the effects of KT and conventional nonelastic silk tape (ST) in 11 chronic SCI subjects, AIS level D, with soleus/gastrocnemius (S/G) muscle spasticity and balance and gait impairments. Treatment: 48 h of treatment with KT or ST was followed by 48 h with the other technique after 1 week. A single Y-strip of Cure© tape (KT) and ST was to the S and G muscles with 0% stretch. Before and 48 h after of application of KT and ST, clinical data on the range of motion (ROM), spasticity, clonus, pain, balance, and gait were collected. Stabilometric platform assessment of center of pressure (COP) movements; bidimensional gait analysis; and recording of electromyographic (EMG) activity of the S, G, and tibialis anterior and extensor hallucis lungus muscles were also performed. Results: Only KT had significant effects on spasticity (p < 0.05), clonus (p < 0.001) and COP movements (p < 0.05), kinematic gait parameters (p < 0.001), and EMG activity (p < 0.001). Comparison between ST and KT improvements pointed out significant differences as concerns ROM (p < 0.001), spasticity (p < 0.001), clonus (p < 0.001), pain (p < 0.001), COP parameters (p < 0.05), and most kinematic gait data (p < 0.05). Discussion: Short-term application of KT reduces spasticity and pain and improves balance and gait in chronic SCI subjects. Although these data are promising, they require confirmation in a larger cohort of patients. (PsycINFO Database Record (c) 2016 APA, all rights reserved)

PM  - 24910607
ID  - spinal cord injury, KinesioTaping, balance, gait, electromyography
MH  - *Electromyography
MH  - *Spinal Cord Injuries
MH  - *Gait
MH  - Equilibrium
MH  - Paralysis
MH  - Proprioception
CC  - Neurological Disorders & Brain Damage [3297].
PO  - Human.  Male.  Female.  Outpatient. Adulthood (18 yrs & older).  Thirties (30-39 yrs).  Middle Age (40-64 yrs).  Aged (65 yrs & older)
LO  - Italy
MD  - Empirical Study; Quantitative Study
TM  - Modified Ashworth Scale
      ASIA Impairment Scale
      Penn Modified Spasm Frequency Scale
      Global Pain Scale
      Walking Index for Spinal Cord Injury
      Berg Balance Scale
TD  - Berg Balance Scale [doi: http://dx.doi.org/10.1037/t28729-000] (9999-28729-000)
GS  - <b>Sponsor: </b>Italian Ministry of Health. Italy
<b>Grant: </b>RC08G
<b>Recipient: </b>No recipient indicated

      <b>Sponsor: </b>European Commission. Seventh Framework Program. Europe
<b>Grant: </b>ICT-2013-611626
<b>Other Details: </b>SYMBITRON
<b>Recipient: </b>No recipient indicated

CP  - STATEMENT: This is an open-access article distributed under the terms of the Creative Commons Attribution License (CC BY). The use, distribution or reproduction in other forums is permitted, provided the original author(s) or licensor are credited and that the original publication in this journal is cited, in accordance with accepted academic practice. No use, distribution or reproduction is permitted which does not comply with these terms. Frontiers
      HOLDER: Tamburella, Scivoletto and Molinari
      YEAR: 2014
RF  - Alexander, C. M., Stynes, S., Thomas, A., Lewis, J., & Harrison, P. J. (2003). Does tape facilitate or inhibit the lower fibres of trapezius? Man. Ther. 8, 37-41. doi: 10.1054/math.2002.0485

      American Spinal Injury Association. (2000). International Standard for Neurological Classification of Spinal Cord Injury (rev). Chicago: American Spinal Injury Association, 1-23.

      Arazpour, M., Bani, M. A., Hutchins, S. W., Curran, S., & Javanshir, M. A. (2013). The influence of ankle joint mobility when using an orthosis on stability in patients with spinal cord injury: a pilot study. Spinal Cord 51, 750-754. doi: 10.1038/sc.2013.78

      Benz, E. N., Hornby, T. G., Bode, R. K., Scheidt, R. A., & Schmit, B. D. (2005). A physiologically based clinical measure for spastic reflexes in spinal cord injury. Arch. Phys. Med. Rehabil. 86, 52-59. doi: 10.1016/j.apmr.2004.01.033

      Chen, C. H., Huang, T. S., Chai, H. M., Jan, M. H., & Lin, J. J. (2013). Two stretching treatments for the hamstrings: proprioceptive neuromuscular facilitation versus kinesio taping. J. Sport Rehabil. 22, 59-66.

      Cortesi, M., Cattaneo, D., & Jonsdottir, J. (2011). Effect of kinesio taping on standing balance in subjects with multiple sclerosis: a pilot study\m{1}. NeuroRehabilitation 28, 365-372. doi: 10.3233/NRE-2011-06652011-14171-00721725170

      Curt, A., van Hedel, H. J., Klaus, D., & Dietz, V. (2008). Recovery from a spinal cord injury: significance of compensation, neural plasticity, and repair. J. Neurotrauma, 25, 677-685. http://dx.doi.org/10.1089/neu.2007.0468

      de Hoyo, M., Alvarez-Mesa, A., Sanudo, B., Carrasco, L., & Dominguez, S. (2013). Immediate effect of kinesio taping on muscle response in young elite soccer players. J. Sport Rehabil. 22, 53-58.

      Ditunno, P. L., & Dittuno, J. F., Jr. (2001). Walking index for spinal cord injury (WISCI II): scale revision. Spinal Cord 39, 654-656. doi: 10.1038/sj.sc.3101223

      Edgerton, V. R., & Roy, R. R. (2009). Robotic training and spinal cord plasticity. Brain Res. Bull., 78, 4-12. http://dx.doi.org/10.1016/j.brainresbull.2008.09.018

      Fong, C. M., Blackburn, J. T., Norcross, M. F., McGrath, M., & Padua, D. A. (2011). Ankle-dorsiflexion range of motion and landing biomechanics. J. Athl. Train. 46, 5-10. doi: 10.4085/1062-6050-46.1.5

      Friston, K. (2012). Ten ironic rules for non-statistical reviewers. Neuroimage, 61, 1300-1310. http://dx.doi.org/10.1016/j.neuroimage.2012.04.018

      Gregson, J. M., Leathley, M., Moore, A. P., Sharma, A. K., Smith, T. L., & Watkins, C. L. (1999). Reliability of the Tone Assessment Scale and the modified Ashworth scale as clinical tools for assessing poststroke spasticity. Arch. Phys. Med. Rehabil. 80, 1013-1016. doi: 10.1016/S0003-9993(99)90053-9

      Grillner, S. (2006). Biological pattern generation: the cellular and computational logic of networks in motion. Neuron 52, 751-766. doi: 10.1016/j.neuron.2006.11.008

      Halseth, T. (2004). WMJDML. The effects of kinesioTM taping on proprioception at the ankle. J. Sports Sci. Med. 3, 1-7.

      Horak, F. B., & Nashner, L. M. (1986). Central programming of postural movements: adaptation to altered support-surface configurations. J. Neurophysiol. 55, 1369-1381.1987-23922-0013734861

      Hsu, Y. H., Chen, W. Y., Lin, H. C., Wang, W. T., & Shih, Y. F. (2009). The effects of taping on scapular kinematics and muscle performance in baseball players with shoulder impingement syndrome. J. Electromyogr. Kinesiol. 19, 1092-1099. doi: 10.1016/j.jelekin.2008.11.003

      Hu, X. L., Tong, K. Y., Song, R., Zheng, X. J., Lui, K. H., Leung, W. W., et al. (2009). Quantitative evaluation of motor functional recovery process in chronic stroke patients during robot-assisted wrist training. J. Electromyogr. Kinesiol. 19, 639-650. doi: 10.1016/j.jelekin.2008.04.002

      Hu, X., Tong, K. Y., Song, R., Tsang, V. S., Leung, P. O., & Li, L. (2007). Variation of muscle coactivation patterns in chronic stroke during robotassisted elbow training. Arch. Phys. Med. Rehabil. 88, 1022-1029. doi: 10.1016/j.apmr.2007.05.006

      Hubli, M., & Dietz, V. (2013). The physiological basis of neurorehabilitation-locomotor training after spinal cord injury. J. Neuroeng. Rehabil. 10:5. doi: 10.1186/1743-0003-10-5

      Huxham, F., Gong, J., Baker, R., Morris, M., & Iansek, R. (2006). Defining spatial parameters for non-linear walking. Gait Posture 23, 159-163. doi: 10.1016/j.gaitpost.2005.01.001

      Kadaba, M. P., Ramakrishnan, H. K., & Wootten, M. E. (1990). Measurement of lower extremity kinematics during level walking. J. Orthop. Res. 8, 383-392. doi: 10.1002/jor.1100080310

      Karadag-Saygi, E., Cubukcu-Aydoseli, K., Kablan, N., & Ofluoglu, D. (2010). The role of KinesioTaping combined with botulinum toxin to reduce plantar flexors spasticity after stroke. Top. Stroke Rehabil. 17, 318-322. doi: 10.1310/tsr17 04-318

      Kellis, E., Arabatzi, F., & Papadopoulos, C. (2003). Muscle co-activation around the knee in drop jumping using the co-contraction index. J. Electromyogr. Kinesiol. 13, 229-238. doi: 10.1016/S1050-6411(03)00020-8

      Kilbreath, S. L., Perkins, S., Crosbie, J., & McConnell, J. (2006). Gluteal taping improves hip extension during stance phase of walking following stroke. Aust. J. Physiother. 52, 53-56. doi: 10.1016/S0004-9514(06)70062-9

      Knarr, B. A., Zeni, J. A., Jr., & Higginson, J. S. (2012). Comparison of electromyography and joint moment as indicators of co-contraction. J. Electromyogr. Kinesiol. 22, 607-611. doi: 10.1016/j.jelekin.2012.02.001

      Lemay, J. F., & Nadeau, S. (2010). Standing balance assessment in ASIA D paraplegic and tetraplegic participants: concurrent validity of the Berg Balance Scale. Spinal Cord 48, 245-250. doi: 10.1038/sc.2009.119

      Lin, J. J., Hung, C. J., & Yang, P. L. (2011). The effects of scapular taping on electromyographic muscle activity and proprioception feedback in healthy shoulders. J. Orthop. Res. 29, 53-57. doi: 10.1002/jor.21146

      Luque-Suarez, A., Gijon-Nogueron, G., Baron-Lopez, F. J., Labajos-Manzanares, M. T., Hush, J., & Hancock, M. J. (2014). Effects of KinesioTaping on foot posture in participants with pronated foot: a quasi-randomised, double-blind study. Physiotherapy 100, 36-40. doi: 10.1016/j.physio.2013.04.005

      Mills, E. J., Chan, A. W., Wu, P., Vail, A., Guyatt, G. H., & Altman, D. G. (2009). Design, analysis, and presentation of crossover trials. Trials 10:27. doi: 10.1186/1745-6215-10-27

      Missenard, O., Mottet, D., & Perrey, S. (2008). The role of cocontraction in the impairment of movement accuracy with fatigue. Exp. Brain Res., 185, 151-156. http://dx.doi.org/10.1007/s00221-007-1264-x

      Morasso, P. G., & Schieppati, M. (1999). Can muscle stiffness alone stabilize upright standing? J. Neurophysiol. 82, 1622-1626.

      Oliveira, A. S., Gizzi, L., Kersting, U. G., & Farina, D. (2012). Modular organization of balance control following perturbations during walking. J. Neurophysiol., 108, 1895-1906. http://dx.doi.org/10.1152/jn.00217.2012

      Paoloni, M., Bernetti, A., Fratocchi, G., Mangone, M., Parrinello, L., Del Pilar, C. M., et al. (2011). Kinesio Taping applied to lumbar muscles influences clinical and electromyographic characteristics in chronic low back pain patients. Eur. J. Phys. Rehabil. Med. 47, 237-244.

      Patrick, M., Ditunno, P., Ditunno, J. F., Marino, R. J., Scivoletto, G., Lam, T., et al. (2011). Consumer preference in ranking walking function utilizing the walking index for spinal cord injury II. Spinal Cord 49, 1164-1172. doi: 10.1038/sc.2011.77

      Penn, R. D. (1988). Intrathecal baclofen for severe spasticity. Ann. N. Y. Acad. Sci. 531, 157-166. doi: 10.1111/j.1749-6632.1988.tb31822.x

      Podsiadlo, D., & Richardson, S. (1991). The timed "Up and Go": a test of basic functional mobility for frail elderly persons. J. Am. Geriatr. Soc. 39, 142-148.

      Poole-Wilson, P. A. (2000). The 6-minute walk. A simple test with clinical application. Eur. Heart J. 21, 507-508. doi: 10.1053/euhj.19 99.1970

      Riemann, B. L., & Lephart, S. M. (2002). The sensorimotor system, Part II: the role of proprioception in motor control and functional joint stability. J. Athl. Train. 37, 80-84.2002-02617-00316558671

      Rossier, P., & Wade, D. T. (2001). Validity and reliability comparison of 4 mobility measures in patients presenting with neurologic impairment. Arch. Phys. Med. Rehabil. 82, 9-13. doi: 10.1053/apmr.2001.9396

      Roy, R. R., Harkema, S. J., & Edgerton, V. R. (2012). Basic concepts of activity-based interventions for improved recovery of motor function after spinal cord injury. Arch. Phys. Med. Rehabil. 93, 1487-1497. doi: 10.1016/j.apmr.2012.04.034

      Scivoletto, G., Romanelli, A., Mariotti, A., Marinucci, D., Tamburella, F., Mammone, A., et al. (2008). Clinical factors that affect walking level and performance in chronic spinal cord lesion patients. Spine 33, 259-264. doi: 10.1097/BRS.0b013e3181626ab0

      Simoneau, G. G., Degner, R. M., Kramper, C. A., & Kittleson, K. H. (1997). Changes in ankle joint proprioception resulting from strips of athletic tape applied over the skin. J. Athl. Train. 32, 141-147.

      Tamburella, F., Scivoletto, G., & Molinari, M. (2013a). Balance training improves static stability and gait in chronic incomplete spinal cord injury subjects: a pilot study. Eur. J. Phys. Rehabil. Med. 49, 353-364.

      Tamburella, F., Scivoletto, G., Cosentino, E., & Molinari, M. (2013b). Walking in water and on land after an incomplete spinal cord injury. Am. J. Phys. Med. Rehabil. 92(10 Suppl. 1), e4-e15. doi: 10.1097/PHM.0b013e3182 a1e6c3

      Thelen, M. D., Dauber, J. A., & Stoneman, P. D. (2008). The clinical efficacy of kinesio tape for shoulder pain: a randomized, double-blinded, clinical trial. J. Orthop. Sports Phys. Ther. 38, 389-395. doi: 10.2519/jospt.2008.2791

      van Hedel, H. J., & Dietz, V. (2010). Rehabilitation of locomotion after spinal cord injury. Restor. Neurol. Neurosci. 28, 123-134. doi: 10.3233/RNN-2010-05082010-01355-01220086289

      Westerkam, D., Saunders, L. L., & Krause, J. S. (2011). Association of spasticity and life satisfaction after spinal cord injury. Spinal Cord 49, 990-994. doi: 10.1038/sc.2011.49

      Wewers, M. E., & Lowe, N. K. (1990). A critical review of visual analogue scales in the measurement of clinical phenomena. Res. Nurs. Health, 13, 227-236. http://dx.doi.org/10.1002/nur.4770130405
UP  - 20150223 (PsycINFO)
CH  - 20160919 (PsycINFO)
JN  - Frontiers in Human Neuroscience
VO  - 8
OA  - Yes
XL  - http://ovidsp.ovid.com/ovidweb.cgi?T=JS&CSC=Y&NEWS=N&PAGE=fulltext&D=psyc11&AN=2014-48620-001
XL  - http://sfxeu07.hosted.exlibrisgroup.com/bham?sid=OVID:psycdb&id=pmid:&id=doi:&issn=1662-5161&isbn=&volume=8&issue=&spage=367&pages=&date=2014&title=Frontiers+in+Human+Neuroscience&atitle=Somatosensory+inputs+by+application+of+KinesioTaping%3A+Effects+on+spasticity%2C+balance%2C+and+gait+in+chronic+spinal+cord+injury.&aulast=Tamburella&pid=%3Cauthor%3ETamburella%2C+Federica%3C%2Fauthor%3E%3CAN%3E2014-48620-001%3C%2FAN%3E%3CDT%3EJournal+Article%3C%2FDT%3E

<19. >
VN  - Ovid Technologies
DB  - PsycINFO
AN  - 2014-99240-156
TI  - Alterations and asymmetries in trunk mechanics and neuromuscular control among persons with lower-limb amputation: Exploring potential pathways of low back pain.
DP  - 2014
YR  - 2014
LG  - English
AU  - Hendershot, Bradford Donald
DS  - UMI Order Number: AAI3585904
      OpenURL: http://gateway.proquest.com/openurl?url_ver=Z39.88-2004&rft_val_fmt=info:ofi/fmt:kev:mtx:dissertation&res_dat=xri:pqm&rft_dat=xri:pqdiss:3585904
IN  - Hendershot, Bradford Donald: Virginia Polytechnic Inst and State U., US
SO  - Dissertation Abstracts International: Section B: The Sciences and Engineering. Vol.75(6-B(E)),2014, pp. No Pagination Specified. 
IS  - 0419-4217
IB  - 978-1-303-79038-6
OL  - Dissertation Abstracts International
PU  - ProQuest Information & Learning; US
FO  - Electronic
PT  - Dissertation Abstract
DT  - Dissertation
AB  - Low back pain (LBP) is a substantial secondary disability among persons with lower-limb amputation (LLA). Abnormal mechanics of movement subsequent to LLA may increase the stability demands on the spinal column, and repetitive exposures to such abnormal movements may alter trunk passive properties and/or the coordination of surrounding trunk muscle responses. Further, preferential use of the sound limb may lead to asymmetries in these behaviors. Spine biomechanics (e.g., loading and stability) are substantially influenced by trunk passive properties and neuromuscular control, and alterations in these behaviors are associated with abnormal mechanics of the spinal column and an increased LBP risk. However, there is limited evidence regarding whether prolonged repeated exposures to abnormal gait and movement resulting from LLA and subsequent repeated use of a prosthetic device affect these trunk behaviors. Eight males with unilateral LLA and a matched sample of non-amputation controls completed three studies in which several measures of trunk passive properties, neuromuscular control, and spine biomechanics were quantified using laboratory experiments and biomechanical analyses. Each study involved a distinct task to investigate potential alterations and/or asymmetries in trunk passive properties and neuromuscular control. The first study used a seated balance task to assess trunk postural control and stability. The second study used multidirectional trunk perturbations to assess trunk mechanical and neuromuscular behaviors. Finally, the third study used controlled quasi-static trunk movements to assess load-sharing mechanisms between active and passive low back tissues. Significant alterations and asymmetries in trunk passive properties and trunk neuromuscular responses were present among participants with LLA, specifically reduced and asymmetric trunk stiffness and reflex response; decreased and asymmetric passive contributions to trunk movements; and increased trunk muscle activities. Significant increases in trunk postural sway and trunk muscle activities were also present during seated stability measures. Such alterations in these behaviors may be a result of repetitive exposures to abnormal gait and movement subsequent to LLA and the use of a prosthetic device, and could play a contributing role in the development of LBP in this population. Future work should investigate the temporal relationship between altered trunk behaviors and repeated exposure to abnormal gait and movement subsequent to LLA, to better identify critical years for rehabilitation and preventative care. (PsycINFO Database Record (c) 2016 APA, all rights reserved)

ID  - trunk mechanics, neuromuscular control, lower-limb amputation, low back pain, temporal relationship
MH  - *Amputation
MH  - *Back Pain
MH  - *Disabilities
MH  - *Temporal Lobe
CC  - Health & Mental Health Treatment & Prevention [3300].
PO  - Human.  Male
MD  - Empirical Study; Quantitative Study
UP  - 20150105 (PsycINFO)
JN  - Dissertation Abstracts International: Section B: The Sciences and Engineering
VO  - 75
IP  - 6-B(E)
PG  - No Pagination Specified
XL  - http://ovidsp.ovid.com/ovidweb.cgi?T=JS&CSC=Y&NEWS=N&PAGE=fulltext&D=psyc11&AN=2014-99240-156
XL  - http://sfxeu07.hosted.exlibrisgroup.com/bham?sid=OVID:psycdb&id=pmid:&id=doi:&issn=0419-4217&isbn=978-1-303-79038-6&volume=75&issue=6-B%28E%29&spage=No&pages=No+Pagination+Specified&date=2014&title=Dissertation+Abstracts+International%3A+Section+B%3A+The+Sciences+and+Engineering&atitle=Alterations+and+asymmetries+in+trunk+mechanics+and+neuromuscular+control+among+persons+with+lower-limb+amputation%3A+Exploring+potential+pathways+of+low+back+pain.&aulast=Hendershot&pid=%3Cauthor%3EHendershot%2C+Bradford+Donald%3C%2Fauthor%3E%3CAN%3E2014-99240-156%3C%2FAN%3E%3CDT%3EDissertation%3C%2FDT%3E

<20. >
VN  - Ovid Technologies
DB  - PsycINFO
AN  - 2014-52358-014
TI  - Automatic pain quantification using autonomic parameters. [References].
DP  - 2014
YR  - 2014
PH  - First Posting: Nov 2014
      Accepted: Jul 2014
      Revised: May 2014
      First Submitted: Aug 2013
LG  - English
AU  - Walter, Steffen
AU  - Gruss, Sascha
AU  - Limbrecht-Ecklundt, Kerstin
AU  - Traue, Harald C
AU  - Werner, Philipp
AU  - Al-Hamadi, Ayoub
AU  - Diniz, Nicolai
AU  - da Silva, Gustavo Moreira
AU  - Andrade, Adriano O
MA  - Walter, Steffen: steffen.walter@uni-ulm.de
CQ  - Walter, Steffen, steffen.walter@uni-ulm.de
IN  - Walter, Steffen: Department of Psychosomatic Medicine and Psychotherapy, University of Ulm, Ulm, Germany
IN  - Gruss, Sascha: Department of Psychosomatic Medicine and Psychotherapy, University of Ulm, Ulm, Germany
IN  - Limbrecht-Ecklundt, Kerstin: Department of Psychosomatic Medicine and Psychotherapy, University of Ulm, Ulm, Germany
IN  - Traue, Harald C.: Department of Psychosomatic Medicine and Psychotherapy, University of Ulm, Ulm, Germany
IN  - Werner, Philipp: Institute for Information Technology and Communications, Otto-von-Guericke-University Magdeburg, Magdeburg, Germany
IN  - Al-Hamadi, Ayoub: Institute for Information Technology and Communications, Otto-von-Guericke-University Magdeburg, Magdeburg, Germany
IN  - Diniz, Nicolai: Biomedical Engineering Laboratory (BioLab), Universidade Federal de Uberlandia, Uberlandia, Brazil
IN  - da Silva, Gustavo Moreira: Biomedical Engineering Laboratory (BioLab), Universidade Federal de Uberlandia, Uberlandia, Brazil
IN  - Andrade, Adriano O.: Biomedical Engineering Laboratory (BioLab), Universidade Federal de Uberlandia, Uberlandia, Brazil
SO  - Psychology & Neuroscience. Vol.7(3), 2014, pp. 363-380. 
NL  - Psychol Neurosci
SI  - Special Issue: Perception-Action and Memory-Attention
IS  - 1984-3054
IT  - 1983-3288
PU  - Pontificia Universidade Catolica do Rio de Janeiro; Brazil
OC  - Educational Publishing Foundation, US
FO  - Electronic
PT  - Journal
PT  - Peer Reviewed Journal
DT  - Journal Article
AB  - The objective measurement of subjective, multi-dimensionally experienced pain is a problem for which there has not been an adequate solution. Although verbal methods (e.g., pain scales and questionnaires) are commonly used to measure clinical pain, they tend to lack objectivity, reliability, or validity when applied to mentally impaired individuals. Biopotential and behavioral parameters may represent a solution. Such coding systems already exist, but they are either very costly or time-consuming or have not been sufficiently evaluated. In this context, we collected a database of biopotentials to advance an automated pain recognition system, determine its theoretical testing quality, and optimize its performance. For this purpose, participants were subjected to painful heat stimuli under controlled conditions. One hundred thirty-five features were extracted from the mathematical groupings of amplitude, frequency, stationarity, entropy, linearity, and variability. The following features were chosen as the most selective: (1) electromyography corrugator peak to peak, (2) corrugator shannon entropy, and (3) heart rate variability slope RR. Individual-specific calibration allows the adjustment of feature patterns, resulting in significantly more accurate pain detection rates. The objective measurement of pain in patients will provide valuable information for the clinical team, which may aid the objective assessment of treatment (e.g., effectiveness of drugs for pain reduction, information on surgical indication, and quality of care provided to patients). (PsycINFO Database Record (c) 2016 APA, all rights reserved)

DO  - http://dx.doi.org/10.3922/j.psns.2014.041
ID  - pain quantification, heat, biopotentials, feature extraction and selection, calibration, support vector machines
MH  - *Electromyography
MH  - *Heat Effects
MH  - *Pain Perception
MH  - *Quality of Care
MH  - *Stimulus Parameters
MH  - Pain Measurement
CC  - Electrophysiology [2530].
PO  - Human.  Male.  Female. Adulthood (18 yrs & older).  Young Adulthood (18-29 yrs).  Thirties (30-39 yrs).  Middle Age (40-64 yrs).  Aged (65 yrs & older)
MD  - Empirical Study; Mathematical Model; Quantitative Study
GS  - <b>Sponsor: </b>German Research Foundation. Germany
<b>Grant: </b>DFG/TR233/12
<b>Other Details: </b>"Advancement and Systematic Validation of an Automated Pain Recognition System on the Basis of Facial Expression and Psychobiological Parameters" Project
<b>Recipient: </b>No recipient indicated

      <b>Sponsor: </b>Fundacao de Amparo a Pesquisa do Estado de Minas Gerais. Brazil
<b>Recipient: </b>No recipient indicated

      <b>Sponsor: </b>Conselho Nacional de Desenvolvimento Cientifico e Tecnologico. Brazil
<b>Recipient: </b>No recipient indicated

      <b>Sponsor: </b>Coordenacao de Aperfeicoamento de Pessoal de Nivel Superior. Brazil
<b>Recipient: </b>No recipient indicated

      <b>Sponsor: </b>Brazilian Government. Brazil
<b>Recipient: </b>No recipient indicated

RF  - Akthar, F., & Hahne, C. (2012). RapidMiner 5 Operator Reference. Retrieved from http://rapidminer.com/documentation/; accessed April 23, 2014.

      Andrade, A. O. (2005). Decomposition and Analysis of Electromyographic Signals, 3 Doutorado, University of Reading, UR-England 2005.

      Andrade, A. O., Kyberd, P., & Nasuto, S. J. (2008). The application of the Hilbert spectrum to the analysis of electromyographic signals. Information Sciences, 2176-2193.

      Andrade, A. O., Nasuto, S. J., & Kyberd, P. (2007). Extraction of motor unit action potentials from electromyographic signals through generative topographic mapping. Journal of the Franklin Institute, 344(3-4), 154-179.

      Basler, H. D., Bloem, R., Casser, H. R., Gerbershagen, H. U., Griesinger, N., Hankemeier, U., & Weis, L. (2001). Ein strukturiertes Schmerzinterview fur geriatrische Patienten. Der Schmerz, 15(3), 164-171.

      Ben-Israel, N., Kliger, M., Zuckerman, G., Katz, Y., & Edry, R. (2013). Monitoring the nociception level: a multi-parameter approach. Journal of Clinical Monitoring and Computing, 27(6), 659-668.

      Boser, B. E., Guyon, I. M., & Vapnik, V. N. (1992). A training algorithm for optimal margin classifiers. In D. Haussler, editor, 5th Annual ACM Workshop on COLT, 144-152, Pittsburgh, PA, ACM Press.

      Brahnam, S., Chuang, C. F., Shih, F., & Slack, M. (2006). SVM classification of neonatal facial images of pain. In: I. Bloch, A. Petrosino, & A. B. Tettamanzi (Eds.), Fuzzy Logic and Applications: 6th International Workshop, WILF 2005, Crema, Italy, September 15-17, 2005: revised selected papers (series title: Lecture notes in computer science, vol. 3849; 121-128. Berlin: Springer.

      Cao, C., & Slobounov, S. (2011). Application of a novel measure of EEG non-stationarity as 'Shannon entropy of the peak frequency shifting' for detecting residual abnormalities in concussed individuals. Clinical Neurophysiology, 122, 1314-1321. http://dx.doi.org/10.1016/j.clinph.2010.12.042

      Chen, W. T., Zhuang, J., Yu, W. X., & Wang, Z. Z. (2009). Measuring complexity using FuzzyEn, ApEn, and SampEn. Medical Engineering and Physics, 31(1), 61-68.

      Colloca, L., Benedetti, F., & Pollo, A. (2006). Repeatability of autonomic responses to pain anticipation and pain stimulation. European Journal of Pain, 10, 7, 659-665. http://dx.doi.org/10.1016/j.ejpain.2005.10.009

      Cortelli, P., & Pierangeli, G. (2003). Chronic pain-autonomic interactions. Neurological Sciences, 24(Suppl. 2), S68-S70.2003-06217-003

      Herr, K., Bjoro, K., & Decker, S. (2006). Tools for assessment of pain in nonverbal older adults with dementia: a state-of-the-science review. Journal of Pain Symptom Management, 31, 2, 170-192. http://dx.doi.org/10.1016/j.jpainsymman.2005.07.001

      Hofmann, T., Scholkopf, B., & Smola, A. J. (2008). Kernel methods in machine learning. Annals of Statistics, 36(3), 1171-1220.

      Hsu, C. W., Cang, C. C., & Lin, C. J. (2003). A practical guide to support vector classification. Online in Internet: http://www.csie.ntu.edu.tw/~cjlin/papers/guide/guide.pdf

      Hua-Mei, C., Varshney, P. K., & Arora, M. K. (2003). Performance of mutual information similarity measure for registration of multitemporal remote sensing images. IEEE Transactions on Geoscience and Remote Sensing, 41(11), 2445-2454.

      Jeanne, M., Logier, R., De Jonckheere, J., & Tavernier, B. (2009). Validation of a graphic measurement of heart rate variability to assess analgesia/nociception balance during general anesthesia. Conference Proceedings - IEEE Engineering in Medicine and Biology Society, 2009, 1840-1843.

      Kapoor, A., Burleson, W., & Picard, R. W. (2007). Automatic prediction of frustration. International Journal of Human-Computer Studies, 65, 8, 724-736. http://dx.doi.org/10.1016/j.ijhcs.2007.02.003

      Kim, J., & Andre, E. (2008). Emotion recognition based on physiological changes in music listening. IEEE Transactions on Pattern Analysis and Machine Intelligence, 30(12), 2067-2083.

      Kolodyazhniy, V., Kreibig, S. D., Gross, J. J., Roth, W. T., & Wilhelm, F. H. (2011). An affective computing approach to physiological emotion specificity: toward subject-independent and stimulus-independent classification of film-induced emotions. Psychophysiology, 48, 7, 908-922. http://dx.doi.org/10.1111/j.1469-8986.2010.01170.x

      Korhonen, I., & Yli-Hankala, A. (2009). Photoplethysmography and nociception. Acta Anaesthesiologica Scandinavica, 53(8), 975-985.

      Lautenbacher, S. (2004). Schmerzmessung. In: H. D. Basler, C. Franz, B. Kroner-Herwig, & H. P. Rehfisch (Eds.), Psychologische schmerztherapie (271-288). Berlin: Springer.

      Ledowski, T., Ang, B., Schmarbeck, T., & Rhodes, J. (2009). Monitoring of sympathetic tone to assess postoperative pain: skin conductance vs surgical stress index. Anaesthesia, 64(7), 727-731.

      Loggia, M. L., Juneau, M., & Bushnell, M. C. (2011). Autonomic responses to heat pain: Heart rate, skin conductance, and their relation to verbal ratings and stimulus intensity. Pain, 152(3), 592-598.

      Mitchell, T. (1997). Machine learning. London: McGraw-Hill.

      Nakano, K., Ota, Y., Ukai, H., Nakamura, K., & Fujita, H. (2002, 24-28 June). Frequency Detection Method Based on Recursive DFT Algorithm. Paper presented at the 14th PSCC, Sevilla.

      Nelder, J. A., & Wedderburn. (1972). Generalized Linear Models. Journal of the Royal Statistical Society Series A (General), 135(3), 370-384.

      Nilges, P., & H.C., T. (2007). Psychologische Aspekte des Schmerzes. Verhaltenstherapie & Verhaltensmedizin, 28(3), 302-322.2007-18538-003

      Schlereth, T., & Birklein, F. (2008). The sympathetic nervous system and pain. Neuromolecular Med, 10, 3, 141-147. http://dx.doi.org/10.1007/s12017-007-8018-6

      Schoelkopf, B., Smola, A. J., Williamson, R. C., & Bartlett, P. L. (2000). New Support Vector Algorithms. Neural Computation, 12(5), 1207-1245.

      Schwenker, F., Dietrich, C., Kestler, H. A., Riede, K., & Palm, G. (2003). Radial basis function neural networks and temporal fusion for the classification of bioacoustic time series. Neurocomputing, 51, 0, 265-275. http://dx.doi.org/10.1016/S0925-2312(02)00621-5

      Schwenker, F., Dietrich, C., Thiel, C., & Palm, G. (2006). Learning of decision fusion mappings for pattern recognition. Journal on Artificial Intelligence and Machine Learning (AIML), 6, 17-21.

      Soetanto, A. L., Chung, J. W., & Wong, T. K. (2004). Gender differences in pain perception: a signal detection theory approach. Acta Anaesthesiologica Taiwanica, 42(1), 15-22.

      Stemmler, G., & Wacker, J. (2010). Personality, emotion, and individual differences in physiological responses. Biological Psychology, 84, 3, 541-551. http://dx.doi.org/10.1016/j.biopsycho.2009.09.012

      Treister, R., Kliger, M., Zuckerman, G., Goor Aryeh, I., & Eisenberg, E. (2012). Differentiating between heat pain intensities: the combined effect of multiple autonomic parameters. Pain, 153, 9, 1807-1814. http://dx.doi.org/10.1016/j.pain.2012.04.008

      Turk, D. C., & Okifuji, A. (1999). Assessment of patients' reporting of pain: an integrated perspective. Lancet, 353(9166), 1784-1788.

      Wald, A. (1943). On a statistical generalization of metric spaces. Proceedings of the National Academy of Sciences of the United States of America, 29(6), 196-197.

      Walter, S., Gruss, S., Ehleiter, H., Tan, J., Traue, H. C., Werner, P., Al-Hamadi, A., Crawcour, S., Andrade, A. O., & Moreira Da Silva, G. (2013a). The BioVid Heat Pain Database: data for the advancement and systematic validation of an automated pain recognition system. Paper presented at the IEEE International Conference on Cybernetics, Lausanne, Switzerland, June 13-15, 2013.

      Walter, S., Kim, J., Hrabal, D., Crawcour, S. C., Kessler, H., & Traue, H. C. (2013b). Transsituational individual-specific biopsychological classification of emotions. IEEE Transactions on Systems Man Cybernetics-Systems, 43(4), 988-995.

      Walter, S., Scherer, S., Schels, M., Glodek, M., Hrabal, D., Schmidt, M., Bock, R., Limbrecht, K., Traue, H., & Schwenker, F. (2011). Multimodal emotion classification in naturalistic user behavior. Human-Computer Interaction: Towards Mobile and Intelligent Interaction Environments, Part III, 6763, 603-611.

      Wiebalck, A., Vandermeulen, E., Aken, H. V., & Vandermeersch, E. (1995). Ein konzept zur verbesserung der postoperativen schmerzbehandlung. Der Anaesthesist, 44(12), 831-842.

      Zimmer, C. (2004). Schmerz und geschlecht. In: H. D. Basler, C. Franz, B. Kroner-Herwig, & H. P. Rehfisch (Eds.), Psychologische schmerztherapie (203-215). Berlin: Springer.

      Zwakhalen, S. M., Hamers, J. P., Abu-Saad, H. H., & Berger, M. P. (2006). Pain in elderly people with severe dementia: a systematic review of behavioural pain assessment tools. BMC Geriatrics, 6, 3.
UP  - 20150105 (PsycINFO); 20150413 (PsycARTICLES)
CH  - 20150420 (PsycINFO)
CH  - 20150420 (PsycARTICLES)
JN  - Psychology & Neuroscience
VO  - 7
IP  - 3
PG  - 363-380
OA  - Yes
XL  - http://ovidsp.ovid.com/ovidweb.cgi?T=JS&CSC=Y&NEWS=N&PAGE=fulltext&D=psyc11&AN=2014-52358-014
XL  - http://sfxeu07.hosted.exlibrisgroup.com/bham?sid=OVID:psycdb&id=pmid:&id=doi:10.3922%2Fj.psns.2014.041&issn=1984-3054&isbn=&volume=7&issue=3&spage=363&pages=363-380&date=2014&title=Psychology+%26+Neuroscience&atitle=Automatic+pain+quantification+using+autonomic+parameters.&aulast=Walter&pid=%3Cauthor%3EWalter%2C+Steffen%3C%2Fauthor%3E%3CAN%3E2014-52358-014%3C%2FAN%3E%3CDT%3EJournal+Article%3C%2FDT%3E

<21. >
VN  - Ovid Technologies
DB  - PsycINFO
AN  - 2014-35219-010
TI  - Cycle to cycle variability in a repetitive upper extremity task. [References].
DP  - Sep 2014
YR  - 2014
PH  - Accepted: May 2014
      First Submitted: Oct 2013
LG  - English
AU  - Tat, Jimmy
AU  - Holmes, Michael W.R
AU  - Keir, Peter J
MA  - Keir, Peter J.: pjkeir@mcmaster.ca
CQ  - Keir, Peter J., pjkeir@mcmaster.ca
IN  - Tat, Jimmy: Department of Kinesiology, Occupational Biomechanics Laboratory, McMaster University, Hamilton, ON, Canada
IN  - Holmes, Michael W.R.: Faculty of Health Sciences, University of Ontario Institute of Technology, Oshawa, ON, Canada
IN  - Keir, Peter J.: Department of Kinesiology, Occupational Biomechanics Laboratory, McMaster University, Hamilton, ON, Canada
SO  - Ergonomics. Vol.57(9), 2014, pp. 1405-1415. 
MO  - Sep
NL  - Ergonomics
IS  - 0014-0139
IT  - 1366-5847
PU  - Taylor & Francis; United Kingdom
FO  - Electronic
PT  - Journal
PT  - Peer Reviewed Journal
DT  - Journal Article
AB  - The purpose of this study was to examine the variability in muscle activity at rest and work during a repetitive task. A total of 20 participants performed a bimanual push task using three frequencies (4, 8, 16 pushes/min), three loads (1 kg, 2 kg, 4 kg) and two grip conditions (no grip, 30% maximum). The coefficient of variation (CoV) of muscle activity was determined for the anterior deltoid, biceps brachii, extensor digitorum and flexor digitorum superficialis. Faster push frequencies and heavier loads had lower work-rest ratio CoV and higher mean muscle activity (p < 0.01). Sixteen pushes per minute produced the lowest CoV for the anterior deltoid (p < 0.01), while the 1- kg load produced the lowest CoV for the extensor digitorum and flexor digitorum superficialis (p < 0.01). Changes were driven by the rest phase rather than by the work phase, except for grip decreasing forearm muscle CoV. These findings underscore the importance of variability at rest and indicate that low variability of muscle activity is associated with ergonomic risk factors. Practitioner Summary: Decreased motor variability has been associated with pain and injury. A cyclical push task, evaluated in terms of work and rest phases, found that greater workloads increased variability primarily due to changes in the rest phase. Muscle variability, especially for the rest phase, may provide insight into injury risk. (PsycINFO Database Record (c) 2016 APA, all rights reserved)

DO  - http://dx.doi.org/10.1080/00140139.2014.926396
PM  - 24927401
ID  - electromyography, upper extremity task, motor variability, muscle activity
MH  - *Motor Performance
MH  - *Muscles
MH  - Electromyography
CC  - Motor Processes [2330].
MH  - Adult
MH  - Electromyography
MH  - Female
MH  - Hand Strength
MH  - Humans
MH  - Male
MH  - Movement
MH  - Muscle, Skeletal
MH  - Rest
MH  - Task Performance and Analysis
MH  - Upper Extremity
MH  - Work
MH  - Workload
MH  - Young Adult
PO  - Human.  Male.  Female. Adulthood (18 yrs & older)
LO  - Canada
MD  - Empirical Study; Quantitative Study
GS  - <b>Sponsor: </b>Natural Sciences and Engineering Research Council. Canada
<b>Grant: </b>217382
<b>Other Details: </b>Discovery Grant
<b>Recipient: </b>No recipient indicated

CP  - HOLDER: Taylor & Francis
      YEAR: 2014
RF  - Au, A. K., & Keir, P. J. 2007. "Interfering Effects of Multitasking on Muscle Activity in the Upper Extremity." Journal of Electromyography & Kinesiology 17 (5): 578-586.

      Di Domizio, J., & Keir, P. J. (2010). The Effects of Posture and Force Coupling on Upper Extremity Muscle Activity. Ergonomics, 53, 3, 336-343. http://dx.doi.org/10.1080/00140130903389076

      Farina, D., Leclerc, F., Arendt-Nielsen, L., Butteli, O., & Madeleine, P. 2008. "The Change in Spatial Distribution of Upper Trapezius Muscle Activity is Correlated to Contraction Duration." Journal of Electromyography & Kinesiology 18 (1): 16-25.

      Finsen, L., Christensen, H., & Bakke, M. (1998). Musculoskeletal Disorders among Dentists and Variation in Dental Work. Applied Ergonomics, 29, 2, 119-125. http://dx.doi.org/10.1016/S0003-6870(97)00017-3

      Hodder, J. N., & Keir, P. J. 2012. "Targeted Gripping Reduces Shoulder Muscle Activity and Variability." Journal of Electromyography & Kinesiology 22 (2): 186-190.

      Keir, P. J., & Brown, M. M. (2012). Force, Frequency and Gripping Alter Upper Extremity Muscle Activity during a Cyclic Push Task. Ergonomics, 55, 7, 813-824. http://dx.doi.org/10.1080/00140139.2012.668947

      Kilbom, A. 1994. "Repetitive Work of the Upper Extremity: Part II -The Scientific Basis for the Guide." International Journal of Industrial Ergonomics 14 (2): 59-86.

      Kilbom, A., Persson, J., & Jonsson, B. G. 1986. "Disorders of the Cervicobrachial Region among Female Workers in Electronics Industry." International Journal of Industrial Ergonomics 1 (1): 37-47.

      Laursen, B., Jensen, B. R., Garde, A. H., & Jorgensen, A. H. (2002). Effect of Mental and Physical Demands on Muscular Activity during the Use of a Computer Mouse and Keyboard. Scandinavian Journal of Work Environment & Health, 28, 4, 215-221. http://dx.doi.org/10.5271/sjweh.668

      MacDonell, C. W., & Keir, P. J. (2005). Interfering Effects of the Task Demands of Grip Force and Mental Processing on Isometric Shoulder Strength and Muscle Activity. Ergonomics, 48, 15, 1749-1769. http://dx.doi.org/10.1080/00140130500319757

      Madeleine, P., & Farina, D. 2008. "Time to Task Failure in Shoulder Elevation is Associated to Increase in Amplitude and to Spatial Heterogeneity of Upper Trapezius Mechanomyographic Signals." European Journal of Applied Physiology 102 (3): 325-333.

      Madeleine, P., & Madsen, T. M. T. (2009). Changes in the Amount and Structure of Motor Variability during a Deboning Process are Associated with Work Experience and Neck-Shoulder Discomfort. Applied Ergonomics, 40, 5, 887-894. http://dx.doi.org/10.1016/j.apergo.2008.12.006

      Madeleine, P., Lundager, B., Voigt, M., & Arendt-Nielsen, L. 2003a. "Standardized Low-Load Repetitive Work: Evidence of Different Motor Control Strategies between Experienced Workers and a Reference Group." Applied Erognomics 34 (6): 533-542.

      Madeleine, P., Lundager, B., Voigt, M., & Arendt-Nielsen, L. 2003b. "The Effects of Neck-Shoulder Pain Development on Sensory-Motor Interactions among Female Workers in Poultry and Fish Industries. A Prospective Study." International Archives of Occupational and Environmental Health 76 (1): 39-49.

      Madeleine, P., Voigt, M., & Mathiassen, S. E. (2008). The Size of Cycle-to-Cycle Variability in Biomechanical Exposure among Butchers Performing a Standardised Cutting Task. Ergonomics, 51, 7, 1078-1095. http://dx.doi.org/10.1080/00140130801958659

      Madeleine, P., Mathiassen, S. E., & Arendt-Nielsen, L. (2008). Changes in the Degree of Motor Variability Associated with Experimental and Chronic Pain Neck-Shoulder Pain during Standardised Repetitive Arm Movement. Experimental Brain Research, 185, 4, 689-698. http://dx.doi.org/10.1007/s00221-007-1199-2

      Mathiassen, S. E., Moller, T., & Forsman, M. 2003. "Variability in Mechanical Exposure within and between Individuals Performing a Highly Constrained Industrial Work Task." Ergonomics 46 (8): 800-824.

      Moore, S. J., & Garg, A. 1995. "The Strain Index: A Proposed Method to Analyze Jobs for Risk of Distal Upper Extremity Disorders." American Industrial Hygiene Association Journal 56 (5): 443-458.

      Moseley, G. L., & Hodges, P. W. (2006). Reduced Variability of Postural Strategy Prevents Normalization of Motor Changes Induced by Back Pain: A Risk Factor for Chronic Trouble?. Behavioural Neuroscience, 120, 2, 474-476. http://dx.doi.org/10.1037/0735-7044.120.2.474

      Perotto, A. 1994. Anatomical Guide for the Electromyographer: The Limbs and the Trunk. Springfield, IL: CC Thomas.

      Sandsjo, L., Melin, B., Rissen, D., Ingela, D., & Lundberg, U. 2000. "Trapezius Muscle Activity, Neck and Shoulder Pain, and Subjective Experiences during Monotonous Work in Women." European Journal of Applied Physiology 83 (2): 235-238.

      Silverstein, B. A., Fine, L. J., & Armstrong, T. J. 1986. "Hand Wrist Cumulative Trauma Disorders in Industry." British Journal of Industrial Medicine 43 (11): 779-784.

      Smets, M. P. H., Potvin, J. R., & Keir, P. J. (2009). The Effect of Constrained Hand Gripping on Arm Strength and Muscle Activation of the Upper Extremities. Ergonomics, 52, 9, 1144-1152. http://dx.doi.org/10.1080/00140130902919113

      Srinivasan, D., & Mathiassen, S. E. 2012. "Motor Variability in Occupational Health and Performance." Clinical Biomechanics 27 (10): 979-993.

      van Dieen, J. H., Vrielink, H. H. E. O., Housheer, A. F., Lotters, F. B. J., & Toussaint, H. M. 1993. "Trunk Extensor Endurance and Its Relationship to Electromyogram." European Journal of Applied Physiology 66 (5): 388-396.

      Veiersted, K. B. 1994. "Sustained Muscle Tension as a Risk Factor for Trapezius Myalgia." International Journal of Industrial Ergonomics 14 (4): 333-339.

      Veiersted, K. B., Westgaard, R. H., & Andersen, P. 1990. "Pattern of Muscle Activity during Stereotyped Work and Its Relation to Muscle Pain." International Archives of Occupational and Environmental Health 62 (1): 31-41.

      Veiersted, K. B., Westgaard, R. H., & Andersen, P. (1993). Electromyographic Evaluation of Muscular Work Pattern as a Predictor of Trapezius Myalgia. Scandinavian Journal of Work Environment & Health, 19, 4, 284-290. http://dx.doi.org/10.5271/sjweh.1472
UP  - 20140901 (PsycINFO)
JN  - Ergonomics
VO  - 57
IP  - 9
PG  - 1405-1415
XL  - http://ovidsp.ovid.com/ovidweb.cgi?T=JS&CSC=Y&NEWS=N&PAGE=fulltext&D=psyc11&AN=2014-35219-010
XL  - http://sfxeu07.hosted.exlibrisgroup.com/bham?sid=OVID:psycdb&id=pmid:&id=doi:10.1080%2F00140139.2014.926396&issn=0014-0139&isbn=&volume=57&issue=9&spage=1405&pages=1405-1415&date=2014&title=Ergonomics&atitle=Cycle+to+cycle+variability+in+a+repetitive+upper+extremity+task.&aulast=Tat&pid=%3Cauthor%3ETat%2C+Jimmy%3C%2Fauthor%3E%3CAN%3E2014-35219-010%3C%2FAN%3E%3CDT%3EJournal+Article%3C%2FDT%3E

<22. >
VN  - Ovid Technologies
DB  - PsycINFO
AN  - 2014-24865-008
TI  - Reorganization of muscle synergies during multidirectional reaching in the horizontal plane with experimental muscle pain. [References].
DP  - Apr 15, 2014
YR  - 2014
PH  - First Posting: Jan 2014
      Accepted: Jan 2014
      First Submitted: Mar 2013
LG  - English
AU  - Muceli, Silvia
AU  - Falla, Deborah
AU  - Farina, Dario
MA  - Farina, Dario: dario.farina@bccn.uni-goettingen.de
CQ  - Farina, Dario: Dept. of Neurorehabilitation Engineering, Bernstein Focus Neurotechnology (BFNT) Gottingen, Bernstein Center for Computational Neuroscience (BCCN), Univ. Medical Center Gottingen, Georg-August Univ., Von-Siebold-Str. 4, Gottingen, Germany, 37075, dario.farina@bccn.uni-goettingen.de
IN  - Muceli, Silvia: Department of Neurorehabilitation Engineering, Bernstein Focus Neurotechnology Gottingen, Bernstein Center for Computational Neuroscience, University Medical Center Gottingen, Georg-August University, Gottingen, Germany
IN  - Falla, Deborah: Department of Neurorehabilitation Engineering, Bernstein Focus Neurotechnology Gottingen, Bernstein Center for Computational Neuroscience, University Medical Center Gottingen, Georg-August University, Gottingen, Germany
IN  - Farina, Dario: Department of Neurorehabilitation Engineering, Bernstein Focus Neurotechnology Gottingen, Bernstein Center for Computational Neuroscience, University Medical Center Gottingen, Georg-August University, Gottingen, Germany
SO  - Journal of Neurophysiology. Vol.111(8), 2014, pp. 1615-1630. 
MO  - Apr
NL  - J Neurophysiol
IS  - 0022-3077
IT  - 1522-1598
PU  - American Physiological Society; US
FO  - Electronic
PT  - Journal
PT  - Peer Reviewed Journal
DT  - Journal Article
AB  - Muscle pain induces a complex reorganization of the motor strategy which cannot be fully explained by current theories. We tested the hypothesis that the neural control of muscles during reaching in the presence of nociceptive input is determined by a reorganization of muscle synergies with respect to control conditions. Muscle pain was induced by injection of hypertonic saline into the anterior deltoid muscle of eight men. Electromyographic (EMG) signals were recorded from 12 upper limb muscles as subjects performed a reaching task before (baseline) and after the injection of hypertonic (pain) saline, and after the pain sensation vanished. The EMG envelopes were factorized in muscle synergies, and activation signals extracted for each condition. Nociceptive stimulation resulted in a complex muscle reorganization without changes in the kinematic output. The anterior deltoid muscle activity decreased in all subjects while the changes in other muscles were subject specific. Three synergies sufficed to describe the EMG patterns in each condition, suggesting that reaching movements remain modular in the presence of experimental pain. Muscle reorganization in all subjects was accompanied by a change in the activation signals compatible with a change in the central drive to muscles. One, two or three synergies were shared between the baseline and painful conditions, depending on the subject. These results indicate that nociceptive stimulation may induce a reorganization of modular control in reaching. We speculate that such reorganization may be due to the recruitment of synergies specific to the painful condition. (PsycINFO Database Record (c) 2016 APA, all rights reserved)

DO  - http://dx.doi.org/10.1152/jn.00147.2013
PM  - 24453279
ID  - muscle synergies, muscle pain, motor strategy, neural control
MH  - *Motor Processes
MH  - *Muscles
MH  - *Neural Pathways
MH  - Pain
CC  - Physiological Processes [2540].
MH  - Adult
MH  - Biomechanical Phenomena
MH  - Electromyography
MH  - Humans
MH  - Male
MH  - Movement
MH  - Muscle, Skeletal
MH  - Pain
MH  - Upper Extremity
PO  - Male.  Female. Adulthood (18 yrs & older)
MD  - Empirical Study; Quantitative Study
TM  - Numerical Rating Scale
GS  - <b>Sponsor: </b>European Research Council. Europe
<b>Grant: </b>267888
<b>Other Details: </b>Advanced Grant DEMOVE
<b>Recipient: </b>No recipient indicated

CP  - HOLDER: The American Physiological Society
      YEAR: 2014
RF  - Bernstein, N. A. (1967). The Co-Ordination and Regulation of Movements. New York: Pergamon, 1967.

      Cheung, V. C. K., d'Avella, A., Tresch, M. C., & Bizzi, E. (2005). Central and sensory contributions to the activation and organization of muscle synergies during natural motor behaviors. J Neurosci, 25, 6419-6434. http://dx.doi.org/10.1523/JNEUROSCI.4904-04.2005

      Cheung, V. C. K., Piron, L., Agostini, M., Silvoni, S., Turolla, A., & Bizzi, E. (2009). Stability of muscle synergies for voluntary actions after cortical stroke in humans. Proc Natl Acad Sci U S A, 106, 19563-19568. http://dx.doi.org/10.1073/pnas.0910114106

      Chvatal, S. A., & Ting, L. H. (2013). Common muscle synergies for balance and walking. Front Comput Neurosci 7: 48, 2013.

      d'Avella, A., Fernandez, L., Portone, A., & Lacquaniti, F. (2008). Modulation of phasic and tonic muscle synergies with reaching direction and speed. J Neurophysiol, 100, 1433-1454. http://dx.doi.org/10.1152/jn.01377.2007

      d'Avella, A., Portone, A., Fernandez, L., & Lacquaniti, F. (2006). Control of fast-reaching movements by muscle synergy combinations. J Neurosci, 26, 7791-7810. http://dx.doi.org/10.1523/JNEUROSCI.0830-06.2006

      d'Avella, A., Saltiel, P., & Bizzi, E. (2003). Combinations of muscle synergies in the construction of a natural motor behavior. Nat Neurosci, 6, 300-308. http://dx.doi.org/10.1038/nn1010

      Dominici, N., Ivanenko, Y. P., Cappellini, G., d'Avella, A., Mondi, V., Cicchese, M., Fabiano, A., Silei, T., Di Paolo, A., & Giannini, C. (2011). Locomotor primitives in newborn babies and their development. Science, 334, 997-999. http://dx.doi.org/10.1126/science.1210617

      Ervilha, U. F., Farina, D., Arendt-Nielsen, L., & Graven-Nielsen, T. (2005). Experimental muscle pain changes motor control strategies in dynamic contractions. Exp Brain Res 164: 215-224, 2005.

      Falla, D., Farina, D., Dahl, M. K., & Graven-Nielsen, T. (2007). Muscle pain induces task-dependent changes in cervical agonist/antagonist activity. J Appl Physiol 102: 601-609, 2007.

      Falla, D., O'Leary, S., Farina, D., & Jull, G. (2011). Association between intensity of pain and impairment in onset and activation of the deep cervical flexors in patients with persistent neck pain. Clin J Pain, 27, 309-314. http://dx.doi.org/10.1097/AJP.0b013e31820212cf

      Farina, D., Arendt-Nielsen, L., & Graven-Nielsen, T. (2005). Experimental muscle pain decreases voluntary EMG activity but does not affect the muscle potential evoked by transcutaneous electrical stimulation. Clin Neurophysiol, 116, 1558-1565. http://dx.doi.org/10.1016/j.clinph.2005.03.009

      Farina, D., Arendt-Nielsen, L., Merletti, R., & Graven-Nielsen, T. (2004). Effect of experimental muscle pain on motor unit firing rate and conduction velocity. J Neurophysiol 91: 1250-1259, 2004.

      Giszter, S. F., Hart, C. B., & Silfies, S. P. (2010). Spinal cord modularity: evolution, development, and optimization and the possible relevance to low back pain in man. Exp Brain Res, 200, 283-306. http://dx.doi.org/10.1007/s00221-009-2016-x

      Giszter, S. F., Mussa-Ivaldi, F. A., & Bizzi, E. (1993). Convergent force fields organized in the frog's spinal cord. J Neurosci 13: 467-491, 1993.

      Golub, G. H., & Van Loan, C. F. (1996). Matrix Computations. Baltimore, MD: Johns Hopkins University Press, 1996.

      Grasso, R., Ivanenko, Y. P., Zago, M., Molinari, M., Scivoletto, G., Castellano, V., Macellari, V., & Lacquaniti, F. (2004). Distributed plasticity of locomotor pattern generators in spinal cord injured patients. Brain, 127, 1019-1034. http://dx.doi.org/10.1093/brain/awh115

      Graven-Nielsen, T., Lund, H., Arendt-Nielsen, L., Danneskiold-Samsoe, B., & Bliddal, H. (2002). Inhibition of maximal voluntary contraction force by experimental muscle pain: a centrally mediated mechanism. Muscle Nerve 26: 708-712, 2002.

      Graven-Nielsen, T., Svensson, P., & Arendt-Nielsen, L. (1997). Effects of experimental muscle pain on muscle activity and co-ordination during static and dynamic motor function. Electroencephalogr Clin Neurophysiol, 105, 156-164. http://dx.doi.org/10.1016/S0924-980X(96)96554-6

      Grillner, S. (1981). Control of locomotion in bipeds, tetrapods, and fish. In: Handbook of Physiology. The Nervous System. Motor Control. Bethesda, MD: Am. Physiol. Soc., 1981, sect. 1, vol. II, pt. 2, chapt. 26, p. 1179-1236.

      Hart, C. B., & Giszter, S. F. (2004). Modular premotor drives and unit bursts as primitives for frog motor behaviors. J Neurosci, 24, 5269-5282. http://dx.doi.org/10.1523/JNEUROSCI.5626-03.2004

      Hermens, H., Freriks, B., Merletti, R., Stegeman, D. F., Blok, J., Rau, C., Disselhorst-Klug, C., & Hagg, G. (1999). European Recommendations for surface electromyography. Results of the SENIAM Project. Enschede, the Netherlands: Roessingh Research and Development, 1999.

      Hodges, P. W., & Tucker, K. (2011). Moving differently in pain: a new theory to explain the adaptation to pain. Pain, 152, S90http://dx.doi.org/10.1016/j.pain.2010.10.020

      Hodges, P. W. (2011). Pain and motor control: from the laboratory to rehabilitation. J Electromyogr Kinesiol 21: 220-228, 2011.

      Ivanenko, Y. P., Grasso, R., Zago, M., Molinari, M., Scivoletto, G., Castellano, V., Macellari, V., & Lacquaniti, F. (2003). Temporal components of the motor patterns expressed by the human spinal cord reflect foot kinematics. J Neurophysiol 90: 3555-3565, 2003.

      Kargo, W. J., & Giszter, S. F. (2000). Rapid correction of aimed movements by summation of force-field primitives. J Neurosci 20: 409-426, 2000.

      Kargo, W. J., & Nitz, D. A. (2003). Early skill learning is expressed through selection and tuning of cortically represented muscle synergies. J Neurosci 23: 11255-11269, 2003.2003-10848-01314657185

      Kargo, W. J., Ramakrishnan, A., Hart, C. B., Rome, L. C., & Giszter, S. F. (2010). A simple experimentally based model using proprioceptive regulation of motor primitives captures adjusted trajectory formation in spinal frogs. J Neurophysiol, 103, 573-590. http://dx.doi.org/10.1152/jn.01054.2007

      Kellgren, J. (1938). Referred pains from muscle. Br Med J 1: 325-327, 1938.

      Lacquaniti, F., Ivanenko, Y. P., & Zago, M. (2012). Patterned control of human locomotion. J Physiol, 590, 2189-2199. http://dx.doi.org/10.1113/jphysiol.2011.215137

      Le Pera, D., Graven-Nielsen, T., Valeriani, M., Oliviero, A., Di Lazzaro, V., Tonali, P. A., & Arendt-Nielsen, L. (2001). Inhibition of motor system excitability at cortical and spinal level by tonic muscle pain. Clin Neurophysiol, 112, 1633-1641. http://dx.doi.org/10.1016/S1388-2457(01)00631-9

      Lee, D. D., & Seung, H. S. (2001). Algorithms for non-negative matrix factorization. Adv Neural Inf Process Syst 13: 556-562, 2001.

      Loeb, E. P., Giszter, S. F., Borghesani, P., & Bizzi, E. (1993). Effects of dorsal root cut on the forces evoked by spinal microstimulation in the spinalized frog. Somatosens Mot Res 10: 81-95, 1993.

      Lund, J. P., Donga, R., Widmer, C. G., & Stohler, C. S. (1991). The pain-adaptation model: a discussion of the relationship between chronic musculoskeletal pain and motor activity. Can J Physiol Pharmacol 69: 683-694, 1991.

      Madeleine, P., Lundager, B., Voigt, M., & Arendt-Nielsen, L. (1999). Shoulder muscle co-ordination during chronic and acute experimental neck-shoulder pain. An occupational pain study. Eur J Appl Physiol Occup Physiol 79: 127-140, 1999.

      Matre, D., Arendt-Nielsen, L., & Knardahl, S. (2002). Effects of localization and intensity of experimental muscle pain on ankle joint proprioception. Eur J Pain, 6, 245-260. http://dx.doi.org/10.1053/eujp.2002.0332

      Melzack, R., & Wall, P. D. (1965). Pain mechanisms: a new theory. Science 150: 971-979, 1965.

      Mesin, L., Boye, A., Troiano, A., Merletti, R., & Farina, D. (2008). Real-time reduction of power line interference in m-channel surface EMG. In: Proceedings of the XVIIth Congress of the International Society of Electrophysiology and Kinesiology (ISEK), June 18-21, 2008, Niagara Falls, Canada. Amsterdam: Elsevier Science, 2008.

      Moseley, G. L., & Hodges, P. W. (2006). Reduced variability of postural strategy prevents normalization of motor changes induced by back pain: a risk factor for chronic trouble?. Behav Neurosci, 120, 474-476. http://dx.doi.org/10.1037/0735-7044.120.2.474

      Muceli, S., Boye, A. T., d'Avella, A., & Farina, D. (2010). Identifying representative synergy matrices for describing muscular activation patterns during multidirectional reaching in the horizontal plane. J Neurophysiol, 103, 1532-1542. http://dx.doi.org/10.1152/jn.00559.2009

      Oliveira, A. S. C., Gizzi, L., Kersting, U. G., & Farina, D. (2012). Modular organization of balance control following perturbations during walking. J Neurophysiol, 108, 1895-1906. http://dx.doi.org/10.1152/jn.00217.2012

      Roh, J., Cheung, V. C. K., & Bizzi, E. (2011). Modules in the brain stem and spinal cord underlying motor behaviors. J Neurophysiol, 106, 1363-1378. http://dx.doi.org/10.1152/jn.00842.2010

      Roland, M. (1986). A critical review of the evidence for a pain-spasm-pain cycle in spinal disorders. Clin Biomech (Bristol, Avon) 1: 102-109, 1986.

      Shadmehr, R., & Mussa-Ivaldi, F. A. (1994). Adaptive representation of dynamics during learning of a motor task. J Neurosci 14: 3208-3224, 1994.1995-04277-001

      Torres-Oviedo, G., & Ting, L. H. (2010). Subject-specific muscle synergies in human balance control are consistent across different biomechanical contexts. J Neurophysiol, 103, 3084-3098. http://dx.doi.org/10.1152/jn.00960.2009

      Tresch, M. C., Saltiel, P., & Bizzi, E. (1999). The construction of movement by the spinal cord. Nat Neurosci 2: 162-167, 1999.

      Tucker, K., Butler, J., Graven-Nielsen, T., Riek, S., & Hodges, P. (2009). Motor unit recruitment strategies are altered during deep-tissue pain. J Neurosci, 29, 10820-10826. http://dx.doi.org/10.1523/JNEUROSCI.5211-08.2009
UP  - 20140901 (PsycINFO)
JN  - Journal of Neurophysiology
VO  - 111
IP  - 8
PG  - 1615-1630
XL  - http://ovidsp.ovid.com/ovidweb.cgi?T=JS&CSC=Y&NEWS=N&PAGE=fulltext&D=psyc11&AN=2014-24865-008
XL  - http://sfxeu07.hosted.exlibrisgroup.com/bham?sid=OVID:psycdb&id=pmid:&id=doi:10.1152%2Fjn.00147.2013&issn=0022-3077&isbn=&volume=111&issue=8&spage=1615&pages=1615-1630&date=2014&title=Journal+of+Neurophysiology&atitle=Reorganization+of+muscle+synergies+during+multidirectional+reaching+in+the+horizontal+plane+with+experimental+muscle+pain.&aulast=Muceli&pid=%3Cauthor%3EMuceli%2C+Silvia%3C%2Fauthor%3E%3CAN%3E2014-24865-008%3C%2FAN%3E%3CDT%3EJournal+Article%3C%2FDT%3E

<23. >
VN  - Ovid Technologies
DB  - PsycINFO
AN  - 2014-24860-013
TI  - Task dependency of motor adaptations to an acute noxious stimulation. [References].
DP  - Jun 1, 2014
YR  - 2014
PH  - First Posting: Mar 2014
      Accepted: Mar 2014
      First Submitted: Dec 2013
LG  - English
AU  - Hug, Francois
AU  - Hodges, Paul W
AU  - Tucker, Kylie
AI  - Hug, Francois; ORCID: http://orcid.org/0000-0002-6432-558X
      Tucker, Kylie; ORCID: http://orcid.org/0000-0003-4976-7483
MA  - Hug, Francois: f.hug@uq.edu.au
CQ  - Hug, Francois: Centre of Clinical Research Excellence in Spinal Pain, Injury and Health, School of Health and Rehabilitation Sciences, Univ. of Queensland, St. Lucia, QLD, Australia, 4072, f.hug@uq.edu.au
IN  - Hug, Francois: University of Queensland, National Health and Medical Research Council, Centre of Clinical Research Excellence in Spinal Pain, Injury and Health, School of Health and Rehabilitation Sciences, Brisbane, QLD, Australia
IN  - Hodges, Paul W.: University of Queensland, National Health and Medical Research Council, Centre of Clinical Research Excellence in Spinal Pain, Injury and Health, School of Health and Rehabilitation Sciences, Brisbane, QLD, Australia
IN  - Tucker, Kylie: University of Queensland, National Health and Medical Research Council, Centre of Clinical Research Excellence in Spinal Pain, Injury and Health, School of Health and Rehabilitation Sciences, Brisbane, QLD, Australia
SO  - Journal of Neurophysiology. Vol.111(11), 2014, pp. 2298-2306. 
MO  - Jun
NL  - J Neurophysiol
IS  - 0022-3077
IT  - 1522-1598
PU  - American Physiological Society; US
FO  - Electronic
PT  - Journal
PT  - Peer Reviewed Journal
DT  - Journal Article
AB  - This study explored motor adaptations in response to an acute noxious stimulation during three tasks that differed in the number of available degrees of freedom. Fifteen participants performed three isometric force-matched tasks (single leg knee extension, single leg squat, and bilateral leg squat) in three conditions (Control, Pain, and Washout). Pain was induced by injection of hypertonic saline into the vastus medialis muscle (VM; left leg). Supersonic shear imaging was used to measure muscle shear elastic modulus as this is considered to be an index of muscle stress. Surface electromyography (EMG) was recorded bilaterally from six muscles to assess changes in neural strategies. During tasks with fewer degrees of freedom (knee extension and single leg squat task), there was no change in VM EMG amplitude or VM shear elastic modulus. In contrast, during the bilateral leg squat, VM (-32.9 +/- 15.8%; P = 0.001) and vastus lateralis (-28.7 +/- 14.8%; P = 0.001) EMG amplitude decreased during Pain. This decrease in activation was associated with reduced VM shear elastic modulus (-17.6 +/- 23.3%; P = 0.029) and reduced force produced by the painful leg (-10.0 +/- 10.2%; P = 0.046). This work provides evidence that when an obvious solution is available to decrease stress on painful tissue, this option is selected. It confirms the fundamental assumption that motor adaptations to pain aim to alter load on painful tissue to protect for further pain and/or injury. The lack of adaptation observed during force-matched tasks with fewer degrees of freedom might be explained by the limited potential to redistribute stress or a high cost induced by such a compensation. (PsycINFO Database Record (c) 2016 APA, all rights reserved)

DO  - http://dx.doi.org/10.1152/jn.00911.2013
PM  - 24647431
ID  - pain, supersonic shear imaging, shear elastic modulus, muscle coordination
MH  - *Adaptation
MH  - *Motor Coordination
MH  - *Stimulation
MH  - Electromyography
CC  - Neuropsychology & Neurology [2520].
MH  - Adaptation, Physiological
MH  - Elastic Modulus
MH  - Female
MH  - Humans
MH  - Isometric Contraction
MH  - Leg
MH  - Male
MH  - Movement
MH  - Muscle Contraction
MH  - Muscle, Skeletal
MH  - Pain
MH  - Saline Solution, Hypertonic
MH  - Task Performance and Analysis
MH  - Young Adult
PO  - Human.  Male.  Female. Adulthood (18 yrs & older)
MD  - Empirical Study; Quantitative Study
TM  - Force-Matched Task
      Numerical Rating Scale
GS  - <b>Sponsor: </b>National Health and Medical Research Council. Australia
<b>Other Details: </b>Program Grant
<b>Recipient: </b>No recipient indicated

      <b>Sponsor: </b>National Health and Medical Research Council
<b>Grant: </b>APP1002190
<b>Other Details: </b>Senior Principal Research Fellowship
<b>Recipient: </b>Hodges, Paul W.

      <b>Sponsor: </b>National Health and Medical Research Council
<b>Grant: </b>ID1009410
<b>Other Details: </b>Career Development Fellowship
<b>Recipient: </b>Tucker, Kylie

CP  - HOLDER: The American Physiological Society
      YEAR: 2014
RF  - Bank, P. J., Peper, C. E., Marinus, J., Beek, P. J., & van Hilten, J. J. (2013). Motor consequences of experimentally induced limb pain: a systematic review. Eur J Pain, 17, 145-157. http://dx.doi.org/10.1002/j.1532-2149.2012.00186.x

      Beck, T. W., Stock, M. S., & Defreitas, J. M. (2012). Effects of fatigue on intermuscular common drive to the quadriceps femoris. Int J Neurosci, 122, 574-582. http://dx.doi.org/10.3109/00207454.2012.693997

      Bercoff, J., Tanter, M., & Fink, M. (2004). Supersonic shear imaging: a new technique for soft tissue elasticity mapping. IEEE Trans Ultrason Ferroelectr Freq Control 51: 396-409, 2004.

      Bouillard, K., Hug, F., Guevel, A., & Nordez, A. (2012). Shear elastic modulus can be used to estimate an index of individual muscle force during a submaximal isometric fatiguing contraction. J Appl Physiol 113: 1353-1361, 2012.

      Bouillard, K., Jubeau, M., Nordez, A., & Hug, F. (2014). Effect of vastus lateralis fatigue on load sharing between quadriceps femoris muscles during isometric knee extensions. J Neurophysiol 111: 768-776, 2014.

      Bouillard, K., Nordez, A., & Hug, F. (2011). Estimation of individual muscle force using elastography. PLoS One 6: e29261, 2011.

      Ciubotariu, A., Arendt-Nielsen, L., & Graven-Nielsen, T. (2004). The influence of muscle pain and fatigue on the activity of synergistic muscles of the leg. Eur J Appl Physiol 91: 604-614, 2004.

      Cowan, S. M., Bennell, K. L., Hodges, P. W., Crossley, K. M., & McConnell, J. (2001). Delayed onset of electromyographic activity of vastus medialis obliquus relative to vastus lateralis in subjects with patellofemoral pain syndrome. Arch Phys Med Rehabil 82: 183-189, 2001.

      de Rugy, A., Loeb, G. E., & Carroll, T. J. (2012). Muscle coordination is habitual rather than optimal. J Neurosci, 32, 7384-7391. http://dx.doi.org/10.1523/JNEUROSCI.5792-11.2012

      Fadiga, L., Craighero, L., Dri, G., Facchin, P., Destro, M. F., & Porro, C. A. (2004). Corticospinal excitability during painful self-stimulation in humans: a transcranial magnetic stimulation study. Neurosci Lett 361: 250-253, 2004.

      Falla, D., Arendt-Nielsen, L., & Farina, D. (2009). The pain-induced change in relative activation of upper trapezius muscle regions is independent of the site of noxious stimulation. Clin Neurophysiol, 120, 150-157. http://dx.doi.org/10.1016/j.clinph.2008.10.148

      Farina, D., Arendt-Nielsen, L., Merletti, R., & Graven-Nielsen, T. (2004a). Effect of experimental muscle pain on motor unit firing rate and conduction velocity. J Neurophysiol 91: 1250-1259, 2004a.

      Farina, D., Merletti, R., & Enoka, R. M. (2004b). The extraction of neural strategies from the surface EMG. J Appl Physiol 96: 1486-1495, 2004b.

      Goh, J. C., Lee, P. Y., & Bose, K. (1995). A cadaver study of the function of the oblique part of vastus medialis. J Bone Joint Surg Br 77: 225-231, 1995.

      Graven-Nielsen, T., Svensson, P., & Arendt-Nielsen, L. (1997). Effects of experimental muscle pain on muscle activity and co-ordination during static and dynamic motor function. Electroencephalogr Clin Neurophysiol, 105, 156-164. http://dx.doi.org/10.1016/S0924-980X(96)96554-6

      Hirata, R. P., Arendt-Nielsen, L., & Graven-Nielsen, T. (2010). Experimental calf muscle pain attenuates the postural stability during quiet stance and perturbation. Clin Biomech (Bristol, Avon) 25: 931-937, 2010.

      Hodges, P. W., Coppieters, M. W., Macdonald, D., & Cholewicki, J. (2013). New insight into motor adaptation to pain revealed by a combination of modelling and empirical approaches. Eur J Pain, 17, 1138-1146. http://dx.doi.org/10.1002/j.1532-2149.2013.00286.x

      Hodges, P. W., Ervilha, U. F., & Graven-Nielsen, T. (2008). Changes in motor unit firing rate in synergist muscles cannot explain the maintenance of force during constant force painful contractions. J Pain, 9, 1169-1174. http://dx.doi.org/10.1016/j.jpain.2008.06.012

      Hodges, P. W., Mellor, R., Crossley, K., & Bennell, K. (2009). Pain induced by injection of hypertonic saline into the infrapatellar fat pad and effect on coordination of the quadriceps muscles. Arthritis Rheum 61: 70-77, 2009.

      Hodges, P. W., & Tucker, K. (2011). Moving differently in pain: a new theory to explain the adaptation to pain. Pain, 152, S90-98. http://dx.doi.org/10.1016/j.pain.2010.10.020

      Hug, F., Hodges, P., Salomoni, S. E., & Tucker, K. J. (2014). Insight into motor adaptation to pain from between-leg compensation. Eur J Appl Physiol 2014 February 11 [Epub ahead of print].

      Hug, F., Hodges, P. W., & Tucker, K. J. (2013). Effect of pain location on spatial reorganisation of muscle activity. J Electromyogr Kinesiol 23: 1413-1420, 2013.

      Hug, F. (2011). Can muscle coordination be precisely studied by surface electromyography? J Electromyogr Kinesiol 21: 1-12, 2011.

      Koo, T. K., Guo, J. Y., Cohen, J. H., & Parker, K. J. (2013). Relationship between shear elastic modulus and passive muscle force: an ex-vivo study. J Biomech 46: 2053-2059, 2013.

      Mellor, R., & Hodges, P. W. (2005). Motor unit synchronization is reduced in anterior knee pain. J Pain, 6, 550-558. http://dx.doi.org/10.1016/j.jpain.2005.03.006

      Mellor, R., & Hodges, P. W. (2005b). Motor unit synchronization of the vasti muscles in closed and open chain tasks. Arch Phys Med Rehabil 86: 716-721, 2005b.

      Minami, I., Akhter, R., Luraschi, J., Oogai, K., Nemoto, T., Peck, C. C., & Murray, G. M. (2012). Jaw-movement smoothness during empty chewing and gum chewing. Eur J Oral Sci 120: 195-200, 2012.

      Osternig, L. R., Ferber, R., Mercer, J., & Davis, H. (2000). Human hip and knee torque accommodations to anterior cruciate ligament dysfunction. Eur J Appl Physiol 83: 71-76, 2000.

      Place, N., Matkowski, B., Martin, A., & Lepers, R. (2006). Synergists activation pattern of the quadriceps muscle differs when performing sustained isometric contractions with different EMG biofeedback. Exp Brain Res 174: 595-603, 2006.

      Sanderson, D. J., & Black, A. (2003). The effect of prolonged cycling on pedal forces. J Sports Sci 21: 191-199, 2003.

      Tucker, K., Butler, J., Graven-Nielsen, T., Riek, S., & Hodges, P. (2009). Motor unit recruitment strategies are altered during deep-tissue pain. J Neurosci, 29, 10820-10826. http://dx.doi.org/10.1523/JNEUROSCI.5211-08.2009

      Tucker, K. J., Hodges, P. W., van den Hoorn, W., Nordez, A., & Hug, F. (2014). Does stress within a muscle change in response to an acute noxious stimulus? PLoS One 9: e91899, 2014.

      Tucker, K. J., & Hodges, P. W. (2009). Motoneurone recruitment is altered with pain induced in nonmuscular tissue. Pain 141: 151-155, 2009.

      Vaegter, H. B., Handberg, G., & Graven-Nielsen, T. (2014). Similarities between exerciseinduced hypoalgesia and conditioned pain modulation in humans. Pain, 155, 158-167. http://dx.doi.org/10.1016/j.pain.2013.09.023

      Yoshitake, Y., Takai, Y., Kanehisa, H., & Shinohara, M. (2013). Muscle shear modulus measured with ultrasound shear-wave elastography across a wide range of contraction intensity. Muscle Nerve 2013 Oct 23 [E-pub ahead of print].
UP  - 20141222 (PsycINFO)
JN  - Journal of Neurophysiology
VO  - 111
IP  - 11
PG  - 2298-2306
XL  - http://ovidsp.ovid.com/ovidweb.cgi?T=JS&CSC=Y&NEWS=N&PAGE=fulltext&D=psyc11&AN=2014-24860-013
XL  - http://sfxeu07.hosted.exlibrisgroup.com/bham?sid=OVID:psycdb&id=pmid:&id=doi:10.1152%2Fjn.00911.2013&issn=0022-3077&isbn=&volume=111&issue=11&spage=2298&pages=2298-2306&date=2014&title=Journal+of+Neurophysiology&atitle=Task+dependency+of+motor+adaptations+to+an+acute+noxious+stimulation.&aulast=Hug&pid=%3Cauthor%3EHug%2C+Francois%3C%2Fauthor%3E%3CAN%3E2014-24860-013%3C%2FAN%3E%3CDT%3EJournal+Article%3C%2FDT%3E

<24. >
VN  - Ovid Technologies
DB  - PsycINFO
AN  - 2013-22498-001
TI  - Postural correlates with painful situations. [References].
DP  - Feb 5, 2013
YR  - 2013
PH  - First Posting: Feb 2013
      Accepted: Jan 2013
      First Submitted: Oct 2012
LG  - English
AU  - Lelard, Thierry
AU  - Montalan, Benoit
AU  - Morel, Maria F
AU  - Krystkowiak, Pierre
AU  - Ahmaidi, Said
AU  - Godefroy, Olivier
AU  - Mouras, Harold
MA  - Mouras, Harold: harold.mouras@u-picardie.fr
CQ  - Mouras, Harold: EA 4559, Laboratoire de Neurosciences Fonctionnelles et Pathologies, UFR de Medecine, Universite de Picardie Jules Verne, 3 Rue des Louvels, Amiens, France, 80000, harold.mouras@u-picardie.fr
IN  - Lelard, Thierry: EA 4559, Laboratoire de Neurosciences Fonctionnelles et Pathologies, UFR de Medecine, Universite de Picardie Jules Verne, Amiens, France
IN  - Montalan, Benoit: EA 4559, Laboratoire de Neurosciences Fonctionnelles et Pathologies, UFR de Medecine, Universite de Picardie Jules Verne, Amiens, France
IN  - Morel, Maria F.: EA 4559, Laboratoire de Neurosciences Fonctionnelles et Pathologies, UFR de Medecine, Universite de Picardie Jules Verne, Amiens, France
IN  - Krystkowiak, Pierre: EA 4559, Laboratoire de Neurosciences Fonctionnelles et Pathologies, UFR de Medecine, Universite de Picardie Jules Verne, Amiens, France
IN  - Ahmaidi, Said: Structure Federative de Recherche en Sante CAP-Sante, Universite de Picardie Jules Verne, Amiens, France
IN  - Godefroy, Olivier: Laboratoire de Neurosciences Fonctionnelles et Pathologies, UFR de Medecine, Universite de Picardie Jules Verne, Amiens, France
IN  - Mouras, Harold: Laboratoire de Neurosciences Fonctionnelles et Pathologies, UFR de Medecine, Universite de Picardie Jules Verne, Amiens, France
SO  - Frontiers in Human Neuroscience. Vol.7 2013, ArtID 4.
MO  - Feb
NL  - Front Hum Neurosci
PE  - 6
IT  - 1662-5161
PU  - Frontiers Media S.A.; Switzerland
OC  - Frontiers Research Foundation, Switzerland
FO  - Electronic
PT  - Journal
PT  - Peer Reviewed Journal
DT  - Journal Article
AB  - Background: Emotional context may play a crucial role in movement production. According to simulation theories, emotional states affect motor systems. The aim of this study was to compare postural responses assessed by posturography and electromyography when subjects were instructed to imagine themselves in a painful or a non-painful situation. Methods: Twenty-nine subjects (22.3 +/- 3.7 years) participated in this study. While standing quietly on a posturographic platform, they were instructed to imagine themselves in a painful or non-painful situation. Displacement of the center of pressure (COP), leg muscle electromyographic activity, heart rate, and electrodermal activity were assessed in response to painful and non-painful situations. Results: The anteroposterior path was shorter (p < 0.05) when subjects imagined themselves in a painful situation (M = 148.0 +/- 33.4 mm) compared to a non-painful situation (158.2 +/- 38.7 mm). Higher tibialis anterior (TA) activity (RMS-TA = 3.38 +/- 1.95% vs. 3.24 +/- 1.85%; p < 0.001) and higher variability of soleus (SO) activity (variation coefficient of RMS-SO = 13.5 +/- 16.2% vs. M = 9.0 +/- 7.2%; p < 0.05) were also observed in painful compared to non-painful situations. No significant changes were observed for other physiological data. Conclusion: This study demonstrates that simulation of painful situations induces changes in postural control and leg muscle activation compared to non-painful situations, as increased stiffness was demonstrated in response to aversive pictures in accordance with previous results. (PsycINFO Database Record (c) 2016 APA, all rights reserved)

DO  - http://dx.doi.org/10.3389/fnhum.2013.00004
PM  - 23386816
ID  - postural correlates, painful situations, muscles, motor processes, electrodermal activity, heart rate
MH  - *Motor Processes
MH  - *Muscles
MH  - *Pain Perception
MH  - *Posture
MH  - Galvanic Skin Response
MH  - Heart Rate
CC  - Psychophysiology [2560].
PO  - Human.  Male.  Female. Adulthood (18 yrs & older)
MD  - Empirical Study; Quantitative Study
GS  - <b>Sponsor: </b>Regional Council of PICARDIE
<b>Recipient: </b>No recipient indicated

      <b>Sponsor: </b>Federacion Argentina de Ajedrez
<b>Recipient: </b>No recipient indicated

CP  - STATEMENT: This is an open-access article distributed under the terms of the Creative Commons Attribution License, which permits use, distribution and reproduction in other forums, provided the original authors and source are credited and subject to any copyright notices concerning any third-party graphics etc.
      HOLDER: Lelard, Montalan, Morel, Krystkowiak, Ahmaidi, Godefroy and Mouras
      YEAR: 2013
RF  - Azevedo, T. M., Volchan, E., Imbiriba, L. A., Rodrigues, E. C., Oliveira, J. M., Oliveira, L. F., et al. (2005). A freezing-like posture to pictures of mutilation. Psychophysiology, 42, 255-260. http://dx.doi.org/10.1111/j.1469-8986.2005.00287.x

      Balconi, M., Bortolotti, A., & Gonzaga, L. (2011). Emotional face recognition, EMG response, and medial prefrontal activity in empathic behaviour. Neurosci. Res., 71, 251-259. http://dx.doi.org/10.1016/j.neures.2011.07.1833

      Bargh, J. A., Chaiken, S., Raymond, P., & Hymes, C. (1996). The automatic evaluation effect: unconditional automatic attitude activation with a pronunciation task. J. Exp. Soc. Psychol., 32, 104-128. http://dx.doi.org/10.1006/jesp.1996.0005

      Bradley, M. M., Codispoti, M., Cuthbert, B. N., & Lang, P. J. (2001). Emotion and motivation I: defensive and appetitive reactions in picture processing. Emotion, 1, 276-298. http://dx.doi.org/10.1037/1528-3542.1.3.276

      Campbell, B. A., Wood, G., & McBride, T. (1997). "Origins of orienting and defensive responses: an evolutionary perspective," in Attention and Orienting, eds P.J. Lang, R. F. Simons, and M. T. Balaban (Mahwah, NJ: Lawrence Erlbaum Associates Inc.), 41-67.

      Carpenter, M. G., Frank, J. S., Silcher, C. P., & Peysar, G. W. (2001). The influence of postural threat on the control of upright stance. Exp. Brain Res. 138, 210-218.

      Coombes, S. A., Corcos, D. M., Pavuluri, M. N., & Vaillancourt, D. E. (2012). Maintaining force control despite changes in emotional context engages dorsomedial prefrontal and premotor cortex. Cereb. Cortex 22, 616-627.

      Darwin, C. (1872). The Expression of Emotion in Man and Animal. London: Murray.

      Dokic, J., & Proust, J. (2002). Simulation and Knowledge of Action. Amsterdam: John Benjamins Publishing Company.2003-02424-000

      Eerland, A., Guadalupe, T. M., Franken, I. H., & Zwaan, R. A. (2012). Posture as index for approach-avoidance behavior. PLoS ONE, 7, e31291http://dx.doi.org/10.1371/journal.pone.0031291

      Facchinetti, L. D., Imbiriba, L. A., Azevedo, T. M., Vargas, C. D., & Volchan, E. (2006). Postural modulation induced by pictures depicting prosocial or dangerous contexts. Neurosci. Lett. 410, 52-56.

      Fridlund, A. J., Hatfield, M. E., Cottam, G. L., & Fowler, S. C. (1986). Anxiety and striate-muscle activation: evidence from electromyographic pattern analysis. J. Abnorm. Psychol., 95, 228-236. http://dx.doi.org/10.1037/0021-843X.95.3.228

      Gallese, V., Fadiga, L., Fogassi, L., & Rizzolatti, G. (1996). Action recognition in the premotor cortex. Brain 119(Pt 2), 593-609.

      Giummarra, M. J., Gibson, S. J., Georgiou-Karistianis, N., & Bradshaw, J. L. (2008). Mechanisms underlying embodiment, disembodiment and loss of embodiment. Neurosci. Biobehav. Rev., 32, 143-160. http://dx.doi.org/10.1016/j.neubiorev.2007.07.001

      Grush, R. (2004). The emulation theory of representation: motor control, imagery, and perception. Behav. Brain Sci., 27, 377-396. http://dx.doi.org/10.1017/S0140525X04000093

      Gurfinkel, E. V. (1973). Physical foundations of stabilography. Agressologie 14, 9-13.

      Hesslow, G. (2002). Conscious thought as simulation of behaviour and perception. Trends Cogn. Sci., 6, 242-247. http://dx.doi.org/10.1016/S1364-6613(02)01913-7

      Hesslow, G. (2012). The current status of the simulation theory of cognition. Brain Res., 1428, 71-79. http://dx.doi.org/10.1016/j.brainres.2011.06.026

      Hillman, C. H., Rosengren, K. S., & Smith, D. P. (2004). Emotion and motivated behavior: postural adjustments to affective picture viewing. Biol. Psychol., 66, 51-62. http://dx.doi.org/10.1016/j.biopsycho.2003.07.005

      Horslen, B. C., & Carpenter, M. G. (2011). Arousal, valence and their relative effects on postural control. Exp. Brain Res., 215, 27-34. http://dx.doi.org/10.1007/s00221-011-2867-9

      Hutchison, W. D., Davis, K. D., Lozano, A. M., Tasker, R. R., & Dostrovsky, J. O. (1999). Pain-related neurons in the human cingulate cortex. Nat. Neurosci., 2, 403-405. http://dx.doi.org/10.1038/8065

      Jackson, P. L., Meltzoff, A. N., & Decety, J. (2005). How do we perceive the pain of others? A window into the neural processes involved in empathy. Neuroimage 24, 771-779.

      Jeannerod, M. (2001). Neural simulation of action: a unifying mechanism for motor cognition. Neuroimage 14, S103-S109.

      Kandel, E. R., Schwartz, J. H., & Jessell, T. M. (2000). Principles of Neuroscience. New York, NY: McGraw-Hill.

      Kiefer, M., & Pulvermuller, F. (2012). Conceptual representations in mind and brain: theoretical developments, current evidence and future directions. Cortex, 48, 805-825. http://dx.doi.org/10.1016/j.cortex.2011.04.006

      Lang, P. J., & Bradley, M. M. (2010). Emotion and the motivational brain. Biol. Psychol., 84, 437-450. http://dx.doi.org/10.1016/j.biopsycho.2009.10.007

      Lang, P. J., Bradley, M. M., & Cuthbert, B. N. (2008). International Affective Picture System (IAPS): Affective Ratings of Pictures and Instruction Manual. Gainesville FL: University of Florida.

      Lang, P. J., Greenwald, M. K., Bradley, M. M., & Hamm, A. O. (1993). Looking at pictures: affective, facial, visceral, and behavioral reactions. Psychophysiology, 30, 261-273. http://dx.doi.org/10.1111/j.1469-8986.1993.tb03352.x

      Levenson, R. W., & Ruef, A. M. (1992). Empathy: a physiological substrate. J. Pers. Soc. Psychol., 63, 234-246. http://dx.doi.org/10.1037/0022-3514.63.2.234

      Meister, I. G., Krings, T., Foltys, H., Boroojerdi, B., Muller, M., Topper, R., et al. (2004). Playing piano in the mind-an fMRI study on music imagery and performance in pianists. Brain Res. Cogn. Brain Res., 19, 219-228. http://dx.doi.org/10.1016/j.cogbrainres.2003.12.005

      Meltzoff, A. N., & Decety, J. (2003). What imitation tells us about social cognition: a rapprochement between developmental psychology and cognitive neuroscience. Philos. Trans. R. Soc. Lond. B Biol. Sci. 358, 491-500.

      Michalak, J., Troje, N. F., Fischer, J., Vollmar, P., Heidenreich, T., & Schulte, D. (2009). Embodiment of sadness and depression-gait patterns associated with dysphoric mood. Psychosom. Med., 71, 580-587. http://dx.doi.org/10.1097/PSY.0b013e3181a2515c

      Munzert, J., Lorey, B., & Zentgraf, K. (2009). Cognitive motor processes: the role of motor imagery in the study of motor representations. Brain Res. Rev., 60, 306-326. http://dx.doi.org/10.1016/j.brainresrev.2008.12.024

      Naugle, K. M., Hass, C. J., Joyner, J., Coombes, S. A., & Janelle, C. M. (2011). Emotional state affects the initiation of forward gait. Emotion, 11, 267-277. http://dx.doi.org/10.1037/a0022577

      Panksepp, J., & Biven, L. (2012). The Archaeology of Mind: Neuroevolutionary Origins of Human Emotions. New York, NY: WW Norton.2012-02256-000

      Penner, L. A., Cline, R. J., Albrecht, T. L., Harper, F. W., Peterson, A. M., Taub, J. M., et al. (2008). Parents' empathic responses and pain and distress in pediatric patients. Basic Appl. Soc. Psych., 30, 102-113. http://dx.doi.org/10.1080/01973530802208824

      Popper, K. R. (1968). International Encyclopedia of the Social Sciences. New York, NY: Macmillan and Free.

      Preston, S. D., & de Waal, F. B. (2002). Empathy: its ultimate and proximate bases. Behav. Brain Sci., 25, 1-20. http://dx.doi.org/10.1017/S0140525X02000018

      Price, D. D. (2000). Psychological and neural mechanisms of the affective dimension of pain. Science 288, 1769-1772.

      Rizzolatti, G., Fadiga, L., Gallese, V., & Fogassi, L. (1996). Premotor cortex and the recognition of motor actions. Brain Res. Cogn. Brain Res. 3, 131-141.

      Rizzolatti, G., Fogassi, L., & Gallese, V. (2001). Neurophysiological mechanisms underlying the understanding and imitation of action. Nat. Rev. Neurosci. 2, 661-670.

      Rolls, E. T. (2000). Precis of The brain and emotion. Behav. Brain Sci. 23, 177-191. discussion: 192-233.

      Schmidt, L., Clery-Melin, M. L., Lafargue, G., Valabregue, R., Fossati, P., Dubois, B., et al. (2009). Get aroused and be stronger: emotional facilitation of physical effort in the human brain. J. Neurosci., 29, 9450-9457. http://dx.doi.org/10.1523/JNEUROSCI.1951-09.2009

      Singer, T., Seymour, B., O'Doherty, J. P., Stephan, K. E., Dolan, R. J., & Frith, C. D. (2006). Empathic neural responses are modulated by the perceived fairness of others. Nature, 439, 466-469. http://dx.doi.org/10.1038/nature04271

      Sonnby-Borgstrom, M. (2002). Automatic mimicry reactions as related to differences in emotional empathy. Scand. J. Psychol., 43, 433-443. http://dx.doi.org/10.1111/1467-9450.00312

      Stins, J. F., & Beek, P. J. (2007). Effects of affective picture viewing on postural control. BMC Neurosci. 8:83. doi: 10.1186/1471-2202-8-83.

      Thioux, M., & Keysers, C. (2010). Empathy: shared circuits and their dysfunctions. Dialogues Clin. Neurosci. 12, 546-552.

      Winter, D. A., Patla, A. E., & Frank, J. S. (1990). Assessment of balance control in humans. Med. Prog. Technol. 16, 31-51.

      Zahavi, D. (2008). Simulation, projection and empathy. Conscious. Cogn., 17, 514-522. http://dx.doi.org/10.1016/j.concog.2008.03.010
UP  - 20130812 (PsycINFO)
CH  - 20160919 (PsycINFO)
JN  - Frontiers in Human Neuroscience
VO  - 7
OA  - Yes
XL  - http://ovidsp.ovid.com/ovidweb.cgi?T=JS&CSC=Y&NEWS=N&PAGE=fulltext&D=psyc10&AN=2013-22498-001
XL  - http://sfxeu07.hosted.exlibrisgroup.com/bham?sid=OVID:psycdb&id=pmid:&id=doi:10.3389%2Ffnhum.2013.00004&issn=1662-5161&isbn=&volume=7&issue=&spage=4&pages=&date=2013&title=Frontiers+in+Human+Neuroscience&atitle=Postural+correlates+with+painful+situations.&aulast=Lelard&pid=%3Cauthor%3ELelard%2C+Thierry%3C%2Fauthor%3E%3CAN%3E2013-22498-001%3C%2FAN%3E%3CDT%3EJournal+Article%3C%2FDT%3E

<25. >
VN  - Ovid Technologies
DB  - PsycINFO
AN  - 2013-05081-000
TI  - The clinical handbook of biofeedback: A step-by-step guide for training and practice with mindfulness. [References].
DP  - 2013
YR  - 2013
LG  - English
AU  - Khazan, Inna Z
IN  - Khazan, Inna Z.: Harvard Medical School, Boston, MA, US
SO  - (2013). The clinical handbook of biofeedback: A step-by-step guide for training and practice with mindfulness. xv, 338 pp.Wiley-Blackwell. 
IB  - 978-1-119-99371-1 (Paperback); 978-1-118-48532-3 (PDF)
PU  - Wiley-Blackwell
FO  - Print
PT  - Book
PT  - Authored Book
BY  - Handbook/Manual
AB  - This go-to guide is intended for clinicians who have already had at least an introductory training in biofeedback and are interested in learning how to apply that knowledge in the clinical setting and for clinicians with an established biofeedback practice who are interested in enriching their practice and further improving their client outcomes. This book may also be useful to mindfulness clinicians who are interested in exploring ways of integrating biofeedback into their practice. I begin the book with a chapter on integrating mindfulness into biofeedback. I chose to begin with mindfulness because I believe it provides an excellent framework to think about biofeedback. Use that first chapter as a jumping-off point into biofeedback, which will be the easiest way to integrate mindfulness into your biofeedback practice. Some of you might also wonder whether this book will be useful to you if you are not interested in using mindfulness practices with your clients. The answer is yes, the protocols presented in this book can be used without the introduction to mindfulness. The information regarding biofeedback modalities and the use of specific protocols does not depend on your use of mindfulness and references to mindfulness training may be omitted. That said, I still encourage you to consider using a mindfulness and acceptance approach to biofeedback. The rest of the book is divided into four sections: The first section deals with the general practicalities of biofeedback, including instrumentation, where I talk about many different kinds of biofeedback devices available, from the comprehensive full-scale equipment to simple inexpensive devices you can start using in your early forays into biofeedback; The second section deals with assessment, including initial evaluation, biofeedback profiles, and treatment planning; The third section is devoted to five peripheral biofeedback modalities-heart rate variability, breathing, surface electromyography, temperature, and skin conductance. Please note that I do not talk about electroencephalography (EEG) biofeedback, or neurofeedback, for which many excellent texts are available; The fourth and final section presents detailed protocols for several psychophysiological disorders for which biofeedback has been shown to be an efficacious treatment. I hope you will find this book useful in your work with clients by acquiring new ways to think about biofeedback and by having a place to turn to when you feel stuck or have specific questions about the process! If you would like to be kept up-to-date with new developments related to this book, please visit my website www.BostonHealthPsychology.com where you can sign up to be on the mailing list. (PsycINFO Database Record (c) 2016 APA, all rights reserved)

DO  - http://dx.doi.org/10.1002/9781118485309
ID  - biofeedback, mindfulness training, clinicians, electromyography, treatment efficacy
MH  - *Biofeedback
MH  - *Clinicians
MH  - *Personnel Training
MH  - *Mindfulness
MH  - Electromyography
MH  - Treatment Effectiveness Evaluation
CC  - Professional Education & Training [3410].
PO  - Human. Adulthood (18 yrs & older)
IA  - Psychology: Professional & Research.
TC  - (Created by PsycINFO)
      List of figures
      List of tables
      Acknowledgments
      Introduction
      Part I: Foundations
      Mindfulness and acceptance approach to biofeedback
      General issues in biofeedback
      Biofeedback equipment
      Part II: Assessment
      Initial evaluation
      Psychophysiological stress profile
      Psychophysiological relaxation profile
      Evidence-based treatment planning
      Part III: Biofeedback modalities
      Breathing
      Heart rate variability
      Surface electromyography
      Temperature
      Skin conductance
      Part IV: Biofeedback application
      Anxiety
      Asthma
      Migraine headaches
      Tension-type headache
      Essential hypertension
      Irritable bowel syndrome
      Raynaud's phenomenon
      Temporomandibular joint disorders
      Chronic low back pain and other chronic pain disorders
      Emerging directions
      Appendix I: Meditation scripts
      Appendix II: Client logs
      Index
RF  - Aggarwal, A., Cutts, T. F., Abell, T. L., Cardoso, S., Familoni, B., Bremer, J., et al. (1994). Predominant symptoms in irritable bowel syndrome correlate with specific autonomic nervous system abnormalities. Gastroenterology, 106(4), 945-950.

      Alpers, G. W., Wilhelm, F. H., & Roth, W. T. (2005). Psychophysiological assessment during exposure in driving phobic patients. Journal of Abnormal Psychology, 114, 1, 126-139. http://dx.doi.org/10.1037/0021-843X.114.1.126

      Andrasik, F. (2010). Biofeedback in headache: an overview of approaches and evidence. Cleveland Clinic Journal of Medicine, 77(Suppl 3), S72-S76.

      Arena, J. G., Sherman, R. A., Bruno, G. M., & Young, T. R. (1989). Electromyographic recordings of 5 types of low back pain subjects and non-pain controls in different positions. Pain, 37(1), 57-65.

      Arena, J. G., Sherman, R. A., Bruno, G. M., & Young, T. R. (1991). Electromyographic recordings of low back pain subjects and non-pain controls in six different positions: effect of pain levels. Pain, 45, 23-28.

      Ashina, M., Stallknecht, B., Bendtsen, L., Pedersen, J. F., Galbo, H., Dalgaard, P., & Olesen, J. (2002). In vivo evidence of altered skeletal muscle blood flow in chronic tension-type headache. Brain, 125, 320-326.

      Astin, J. A., Beckner, W., Soeken, K., Hochberg, M. C., & Berman, B. (2002). Psychological interventions for rheumatoid arthritis: a meta-analysis of randomized controlled trials. Arthritis and Rheumatism, 47, 3, 291-302. http://dx.doi.org/10.1002/art.10416

      Ayala, E. S., Meuret, A. E., & Ritz, T. (2010). Confrontation with blood and disgust stimuli precipitates respiratory dysregulation in blood-injection-injury phobia. Biological Psychology, 84, 1, 88-97. http://dx.doi.org/10.1016/j.biopsycho.2010.02.004

      Azuaje, F., Dubitzky, W., Lopes, P., Black, N., Adamson, K., Wu, X., & White, J. A. (1999). Predicting coronary disease risk based on short-term RR interval measurements: a neural network approach. Artificial Intelligence in Medicine, 15(3), 275-297.

      Baer, R. A., Smith, G. T., & Allen, K. B. (2004). Assessment of mindfulness by self-report: the Kentucky Inventory of Mindfulness Skills. Assessment, 11, 191-206. http://dx.doi.org/10.1177/1073191104268029

      Bajko, Z. M., Szekeres, C. C., Kovacs, K. R., Csapo, K., Molnar, S., Soltesz, P., Nyitrai, E., Magyar, M. T., Olah, L., Bereczki, D., & Csiba, L. (2012). Anxiety, depression and autonomic nervous system dysfunction in hypertension. Journal of the Neurological Sciences, 317, 1-2, 112-116. http://dx.doi.org/10.1016/j.jns.2012.02.014

      Bass, C., Cawley, R., Wade, C., Ryan, K., Gardner, W., et al. (1983). Unexplained breathlessness and psychiatric morbidity in patients with normal and abnormal coronary arteries. Lancet, 1(8325), 605-609.

      Bass, C., Chambers, J. B., & Gardner, W. N. (1991). Hyperventilation provocation in patients with chest pain and a negative treadmill exercise test. Journal of Psychosomatic Research, 35(1), 83-89.

      Baumeister, R. F., Bratslaysky, E., Muraven, M., & Tice, D. M. (1998). Ego depletion: is the active self a limited resource?. Journal of Personality and Social Psychology, 74, 5, 1252-1265. http://dx.doi.org/10.1037/0022-3514.74.5.1252

      Beckham, A. J., Greene, T. B., & Meltzer-Brody, S. (2012). A pilot study of heart rate variability biofeedback therapy in the treatment of perinatal depression on a specialized perinatal psychiatry inpatient unit. http://dx.doi.org/10.1007/s00737-012-0318-7

      Beidel, D. C., Turner, S. M., & Dancu, C. V. (1985). Physiological, cognitive and behavioral aspects of social anxiety. Behavior Research and Therapy, 23, 2, 109-117. http://dx.doi.org/10.1016/0005-7967(85)90019-1

      Bernstein, C., & McArdle, E. (2008). The Migraine Brain. New York: Free Press.

      Bigger, J. T., Jr., Fleiss, J. L., Steinman, R. C., Rolnitzky, L. M., Schneider, W. J., & Stein, P. K. (1995). RR variability in healthy, middle-aged persons compared with patients with chronic coronary heart disease or recent acute myocardial infarction. Circulation, 91(7), 1936-1943.

      Bigger, J. T., Jr., Fleiss, J., Rolnitzky, L. M., & Steinman, R. C. (1993). The ability of several short-term measures of RR variability to predict mortality after myocardial infarction. Circulation, 88, 927-934.

      Blechert, J., Michael, T., Grossman, P., Lajtman, M., & Wilhelm, F. H. (2007). Autonomic and respiratory characteristics of posttraumatic stress disorder and panic disorder. Psychosomatic Medicine, 69, 935-943. http://dx.doi.org/10.1097/PSY.0b013e31815a8f6b

      Bowen, S., Witkiewitz, K., Dillworth, T. M., Chawla, N., Simpson, T. L., Ostafin, B. D., Larimer, M. E., Blume, A. W., Parks, G. A., & Marlatt, G. A. (2006). Mindfulness meditation and substance use in an incarcerated population. Psychology of Addictive Behaviors, 20, 3, 343-347. http://dx.doi.org/10.1037/0893-164X.20.3.343

      Bradley, L. A. (1985). Effects of cognitive-behavioral therapy on pain behavior of rheumatoid arthritis (RA) patients: preliminary 'outcomes. Scandinavian Journal of Behavioral Therapy, 14, 2, 51-64. http://dx.doi.org/10.1080/16506078509455735

      Bradley, L. A., Young, L. D., Anderson, K. O., Turner, R. A., Agudela, C. A., et al. (1987). Effects of psychological therapy on pain behavior of rheumatoid arthritis patients: treatment outcome and six-month follow up. Arthritis and Rheumatism, 30(10), 1105-1114.

      Bristow, J. D., Honour, A. J., Pickering, G. W., Sleight, P., & Smyth, H. S. (1969). Diminished baroreflex sensitivity in high blood pressure. Circulation, 39(1), 48-54.

      Brook, R. D., & Julius, S. (2000). Autonomic imbalance, hypertension, and cardiovascular risk. American Journal of Hypertension, 13(6, Pt 2), 112S-122S.

      Bruehl, S., & Chung, O. Y. (2006). Psychological and behavioral aspects of complex regional pain syndrome management. The Clinical Journal of Pain, 22, 5, 430-437. http://dx.doi.org/10.1097/01.ajp.0000194282.82002.79

      Buckelew, S. P., Conway, R., Parker, J., Deuser, W. E., Read, J., et al. (1998). Biofeedback/relaxation training and exercise interventions for fibromyalgia: a prospective trial. Arthritis Care Research, 11, 3, 196-209. http://dx.doi.org/10.1002/art.1790110307

      Burns, J. W. (2006). The role of attentional strategies in moderating links between acute pain induction and subsequent psychological stress: evidence for symptom-specific reactivity among patients with chronic pain versus healthy nonpatients. Emotion, 6, 2, 180-192. http://dx.doi.org/10.1037/1528-3542.6.2.180

      Bush, C., Ditto, B., & Feuerstein, M. (1985). A controlled evaluation of paraspinal EMG. biofeedback in the treatment of chronic low back pain. Health Psychology, 4, 4, 307-321. http://dx.doi.org/10.1037/0278-6133.4.4.307

      Carlson, L. E., Speca, M., Faris, R., & Patel, K. D. (2007). One year pre-post intervention follow-up of psychological, immune, endocrine and blood pressure outcomes of mindfulness-based stress reduction (MBSR) in breast and prostate cancer outpatients. Brain, Behavior, and Immunity, 21, 8, 1038-1049. http://dx.doi.org/10.1016/j.bbi.2007.04.002

      Carlson, L. E., Speca, M., Patel, K. D., & Goodey, E. (2003). Mindfulness-based stress reduction in relation to quality of life, mood, symptoms of stress, and immune parameters in breast and prostate cancer outpatients. Psychosomatic Medicine, 65, 4, 571-581. http://dx.doi.org/10.1097/01.PSY.0000074003.35911.41

      Carlson, L. E., Speca, M., Patel, K. D., & Goodey, E. (2004). Mindfulness-based stress reduction in relation to quality of life, mood, symptoms of stress and levels of cortisol, dehydroepiandrosterone sulfate (DHEAS) and melatonin in breast and prostate cancer outpatients. Psychoneuroendocrinology, 29, 4, 448-474. http://dx.doi.org/10.1016/S0306-4530(03)00054-4

      Carmody, J., & Baer, R. A. (2008). Relationships between mindfulness practice and levels of mindfulness, medical and psychological symptoms and well-being in a mindfulness-based stress reduction program. Journal of Behavioral Medicine, 31, 23-33. http://dx.doi.org/10.1007/s10865-007-9130-7

      Carney, R. M., Freedland, K. E., & Veith, R. C. (2005). Depression, the autonomic nervous system, and coronary heart disease. Psychosomatic Medicine, 67, S29http://dx.doi.org/10.1097/01.psy.0000162254.61556.d5

      Carney, R. M., Howells, W. B., Blumenthal, J. A., Freedland, K. E., Stein, P. K., et al. (2007). Heart rate turbulence, depression, and survival after acute myocardial infarction. Psychosomatic Medicine, 69, 1, 4-9. http://dx.doi.org/10.1097/01.psy.0000249733.33811.00

      Carr, R. E. (1998). Panic disorder and asthma: causes, effects and research implications. Journal of Psychosomatic Research, 44, 1, 43-52. http://dx.doi.org/10.1016/S0022-3999(97)00137-2

      Chambers, J. B., Kiff, P. J., Gardner, W. N., Jackson, G., & Bass, C. (1988). Value of measuring end tidal partial pressure of carbon dioxide as an adjunct to treadmill exercise testing. British Medical Journal, 296(6632), 1281-1285.

      Chen, Y. (2009). Advances in the pathophysiology of tension-type headache: from stress to central sensitization. Current Pain and Headache Reports, 13, 484-494.

      Cohen, H., Benjamin, J., Geva, A. B., Matar, M. A., Kaplan, Z., & Kotler, M. (2000). Autonomic dysregulation in panic disorder and in post-traumatic stress disorder: application of power spectrum analysis of heart rate variability at rest and in response to recollection of trauma or panic attacks. Psychiatry Research, 96, 1-13. http://dx.doi.org/10.1016/S0165-1781(00)00195-5

      Cohen, H., Kotler, M., Matar, M. A., Kaplan, Z., Loewenthal, U., Miodownik, H., & Cassuto, Y. (1998). Analysis of heart rate variability in posttraumatic stress disorder patients in response to a trauma-related reminder. Biological Psychiatry, 44, 1054-1059. http://dx.doi.org/10.1016/S0006-3223(97)00475-7

      Cohen, H., Neumann, L., Shore, M., Amir, M., Cassuto, Y., & Buskila, D. (2000). Autonomic dysfunction in patients with fibromyalgia: application of power spectral analysis of heart rate variability. Seminars in Arthritis and Rheumatism, 29(4), 217-227.

      Cohen, M. J., Swanson, G. A., Naliboff, B. D., Schandler, S. L., & McArthur, D. L. (1986). Comparison of electromyographic response patterns during posture and stress tasks in chronic low back pain patterns and control. Journal of Psychosomatic Research, 30, 2, 135-141. http://dx.doi.org/10.1016/0022-3999(86)90042-5

      Collins, G. A., Cohen, M. J., Naliboff, B. D., & Schandler, S. L. (1982). Comparative analysis of paraspinal and frontalis EMG, heart rate and skin conductance in chronic low back pain patients and normals to various postures and stress. Scandinavian Journal of Rehabilitation Medicine, 14(1), 39-46.

      Cooke, J. P., & Marshall, J. M. (2005). Mechanisms of Raynaud's disease. Vascular Medicine, 10(4), 293-307.

      Cowan, M. J., Pike, K. C., & Budzynski, H. K. (2001). Psychosocial nursing therapy following sudden cardiac arrest: impact on two-year survival. Nursing Research, 50, 2, 68-76. http://dx.doi.org/10.1097/00006199-200103000-00002

      Cram, J. R. (1999). General sEMG electrode placements for the study of cephalgia. Biofeedback, Winter 1999, 22-23.

      Creswell, J. D., Myers, H. F., Cole, S. W., & Irwin, M. R. (2009). Mindfulness meditation training effects on CD4+ T lymphocytes in HIV-1 infected adults: a small randomized controlled trial. Brain, Behavior, and Immunity, 23, 2, 184-188. http://dx.doi.org/10.1016/j.bbi.2008.07.004

      Creswell, J. D., Way, B. M., Eisenberger, N. I., & Lieberman, M. D. (2007). Neural correlates of dispositional mindfulness during affect labeling. Psychosomatic Medicine, 69, 6, 560-565. http://dx.doi.org/10.1097/PSY.0b013e3180f6171f

      Davidson, J., Watkins, L., Owens, M., Krulewicz, S., Connor, K., et al. (2005). Effects of paroxetine and venlafaxine XR on heart rate variability in depression. Journal of Clinical Psychopharmacology, 25, 5, 480-484. http://dx.doi.org/10.1097/01.jcp.0000177547.28961.03

      Davidson, R. J., Kabat-Zinn, J., Schumacher, J., Rosenkranz, M., Muller, D., Santorelli, S. F., Urbanowski, F., Harrington, A., Bonus, K., & Sheridan, J. F. (2003). Alterations in brain and immune function produced by mindfulness meditation. Psychosomatic Medicine, 65, 4, 564-570. http://dx.doi.org/10.1097/01.PSY.0000077505.67574.E3

      De Peuter, S., Van Diest, I., Lemaigre, V., Li, W., Verleden, G., Demedts, M., & Van Den Bergh, O. (2005). Can subjective asthma symptoms be learned?. Psychosomatic Medicine, 67, 454-461. http://dx.doi.org/10.1097/01.psy.0000160470.43167.e2

      DeGuire, S., Gevirtz, R., Kawahara, Y., & Maguire, W. (1992). Hyperventilation syndrome and the assessment of treatment for functional cardiac symptoms. The American Journal of Cardiology, 70(6), 673-677.

      Del Pozo, J. M., Gevirtz, R. N., Scher, B., & Guarneri, E. (2004). Biofeedback treatment increases heart rate variability in patients with known coronary artery disease. American Heart Journal, 147(3), E11.

      Del Pozo, J. M., Gevirtz, R. N., Scher, B., & Guarneri, E. (2004). Biofeedback treatment increases heart rate variability in patients with known coronary artery disease. American Heart Journal, 147(3), G1-G6.

      Dissanayake, R. K., & Bertouch, J. V. (2010). Psychosocial interventions as adjunct therapy for patients with rheumatoid arthritis: a systematic review. International Journal of Rheumatic Disorders, 13(4), 324-334.

      Diveky, T., Prasko, J., Latalova, K., Grambal, A., Kamaradova, D., Silhan, P., Obereigneru, R., Salinger, J., Opaysky, J., & Tonhajzerova, I. (2012). Heart rate variability spectral analysis in patients with panic disorder compared with healthy controls. Neuroendocrinology Letters, 33(2), 155-166.

      Diveky, T., Prasko, J., Latalova, K., Grambal, A., Kamaradova, D., Obereigneru, R., Salinger, J., Opaysky, J., & Tonhajzerova, I. (2012). Heart rate. variability spectral analysis in patients with panic disorder compared with healthy controls. Neuro endocrinology Letters, 33(2), 155-166.

      Drexler, A. R., Mur, E. J., & Gunther, V. C. (2002). Efficacy of an EMG-biofeedback therapy in fibromyalgia patients. A comparative study of patients with and without abnormality in (MMPI) psychological scales. Clinical Experimental Rheumatology, 20(5), 677-682.

      Eifert, G., & Forsyth, J. (2008). The Mindfulness and Acceptance Workbook for Anxiety: A Guide to Breaking Free from Anxiety, Phobias, and Worry Using Acceptance and Commitment Therapy. Oakland, CA: New Harbinger Publications.

      Elfering, A., Grebner, S., Gerber, H., & Semmer, N. K. (2008). Workplace observation of work stressors, catecholamines and musculoskeletal pain among male employees. Scandinavian Journal of Work, Environment and Health, 34(5), 337-344.

      Elfering, A., Grebner, S., Semmer, N. K., & Gerber, H. (2002). Time control, catecholamines and back pain among young nurses. Scandinavian Journal of Work, Environment and Health, 28(6), 386-393.

      Engel, J. M., Jensen, M. P., & Schwartz, L. (2004). Outcome of biofeedback-assisted relaxation for pain in adults with cerebral palsy: preliminary findings. Applied Psychophysiology and Biofeedback, 29, 2, 135-140. http://dx.doi.org/10.1023/B:APBI.0000026639.95223.6f

      Ferraccioli, G. F., Fontana, S., Scita, F., Chirelli, L., & Nolli, M. (1989). EMG-biofeedback in fibromyalgia syndrome. The Journal of Rheumatology, 16(7), 1013-1014.

      Flor, H., & Birbaumer, N. (1993). Comparison of the efficacy of electromyographic biofeedback, cognitive-behavioral therapy, and conservative medical interventions in the treatment of chronic musculoskeletal pain. Journal of Consulting and Clinical Psychology, 61, 4, 653-658. http://dx.doi.org/10.1037/0022-006X.61.4.653

      Flor, H., Haag, G., & Turk, D. C. (1986). Long-term efficacy of EMG biofeedback for chronic rheumatic back pain. Pain, 27, 2, 195-202. http://dx.doi.org/10.1016/0304-3959(86)90210-1

      Flor, H., Haag, G., Turk, D. C., & Koehler, H. (1983). Efficacy of EMG biofeedback, pseudotherapy, and conventional medical treatment for chronic rheumatic back pain. Pain, 17, 1, 21-31. http://dx.doi.org/10.1016/0304-3959(83)90124-0

      Freedman, R. R., Ianni, P., & Wenig, P. (1983). Behavioral treatment of Raynaud's disease. Journal of Consulting and Clinical Psychology, 51, 4, 539-549. http://dx.doi.org/10.1037/0022-006X.51.4.539

      Freedman, R. R., Ianni, P., & Wenig, P. (1985). Behavioral treatment of Raynaud's disease: long-term follow-up. Journal of Consulting and Clinical Psychology, 53, 1, 136http://dx.doi.org/10.1037/0022-006X.53.1.136

      Freedman, R. R., Ianni, P., & Wenig, R. (1983). Behavioral treatment of Raynaud's disease. Journal of Consulting and Clinical Psychology, 51, 4, 539-549. http://dx.doi.org/10.1037/0022-006X.51.4.539

      Freire, R. C., Lopes, F. L., Valenca, A. M., Nascimento, I., Veras, A. B., Mezzasalma, M. A., de-Melo-Neto, V. L., Zin, W. A., & Nardi, A. E. (2008). Panic disorder respiratory subtype: a comparison between responses to hyperventilation and CO2 challenge tests. Psychiatry Research, 157(1-3), 307-310.

      Fried, R. (1999). Breathe Well, Be Well. New York: John Wiley and Sons.

      Friedman, B. H. (2007). An autonomic flexibility-neurovisceral integration model of anxiety and cardiac vagal tone. Biological Psychology, 74, 2, 185-199. http://dx.doi.org/10.1016/j.biopsycho.2005.08.009

      Fujimori, K., Satoh, M., & Arakawa, M. (1996). Ventilatory response to continuous incremental changes in respiratory resistance in patients with mild asthma. Chest, 109, 1525-1531.

      Gailliot, M. T., Baumeister, R. F., DeWall, C. N., Maner, J. K., Plant, E. A., Tice, D. M., Brewer, L. E., & Schmeichel, B. J. (2007). Self-control relies on glucose as a limited energy source: willpower is more than a metaphor. Journal of Personality and Social Psychology, 92, 2, 325-336. http://dx.doi.org/10.1037/0022-3514.92.2.325

      Gerlach, A. L., Wilhelm, F. H., & Roth, W. T. (2003). Embarrassment and social phobia: the role of parasympathetic activation. Journal of Anxiety Disorders, 17, 2, 197-210. http://dx.doi.org/10.1016/S0887-6185(02)00197-4

      Germer, C. K. (2009). The Mindful Path to Self-Compassion: Freeing Yourself from Destructive Thoughts and Emotions. New York: The Guilford Press.2009-09433-000

      Gevirtz, R. (2006). The muscle spindle trigger point model of chronic pain. Biofeedback, 34(2), 53-56.

      Gevirtz, R. N. (2007). Psychophysiological perspectives on stress-related and anxiety disorders. In R. M. Lehrer, R. L. Woolfolk, and W. E. Sime (Eds), Principles and Practice of Stress Management (3rd ed., pp. 209-226, 227-248). New York: Guilford Press.2007-14796-009

      Giardino, N. D., Chan, L., & Borson, S. (2004). Combined heart rate variability and pulse oximetry biofeedback for chronic obstructive pulmonary disease: preliminary findings. Applied Psychophysiology and Biofeedback, 29, 2, 121-133. http://dx.doi.org/10.1023/B:APBI.0000026638.64386.89

      Giardino, N. D., Glenny, R. W., Borson, S., & Chan, L. (2003). Respiratory sinus arrhythmia is associated with efficiency of pulmonary gas exchange in healthy humans. American Journal of Physiology: Heart and Circulatory Physiology, 284, H1585-H1591.

      Giardino, N. D., Lehrer, R. M., & Feldman, J. (2000). The role of oscillations in self-regulation: their contribution to homeostasis. In D. Kenney and F. J. McGuigan (Eds), Stress and Health: Research and Clinical Applications (pp. 27-52). Newark, NJ: Harwood.2001-01125-001

      Gilbert, C. (2005). Better chemistry through breathing: the story of carbon dioxide and how it can go wrong. Biofeedback, Fall, 100-104.

      Glaros, A. G., & Lausten, L. (2003). Temporomandibular disorders. In M. S. Schwartz and E. Andrasik (Eds), Biofeedback: A Practitioner's Guide, (3rd ed., pp. 349-368). New York: The Guilford Press.2004-00006-011

      Glassman, A. H., Bigger, J. T., Gaffney, M., & Zyl, L. T. (2007). Heart rate variability in acute coronary syndrome patients with major depression: influence of sertraline and mood improvement. Archives of General Psychiatry, 64, 9, 1025-1031. http://dx.doi.org/10.1001/archpsyc.64.9.1025

      Glombiewski, J. A., Hartwich-Tersek, J., & Rief, W. (2010). Two psychological interventions are effective in severely disabled, chronic back pain patients: a randomized controlled trial. International Journal of Behavioral Medicine, 17, 2, 97-107. http://dx.doi.org/10.1007/s12529-009-9070-4

      Glombiewski, J. A., Tersek, J., & Rief, W. (2008). Muscular reactivity and specificity in chronic back pain patients. Psychosomatic Medicine, 70, 1, 125-131. http://dx.doi.org/10.1097/PSY.0b013e31815c6db1

      Goodwin, R. D. (2003). Asthma and anxiety disorders. Advances in Psychosomatic Medicine, 24, 51-71.

      Grossman, P., Tiefenthaler-Gilmer, U., Raysz, A., & Kesper, U. (2007). Mindfulness training as an intervention for fibromyalgia: evidence of post-intervention and 3-year follow up benefits in well-being. Psychotherapy and Psychosomatics, 76, 226-233. http://dx.doi.org/10.1159/000101501

      Hallman, D. M., Olsson, E. M., Scheele, von, B., Melin, L., & Lyskov, E. (2011). Effects of heart rate variability biofeedback in subjects with stress-related chronic neck pain: a pilot study. Applied Psychophysiology and Biofeedback, 36, 2, 71-80. http://dx.doi.org/10.1007/s10484-011-9147-0

      Harden, R. N., Houle, T. T., Green, S., Remble, T. A., Weinland, S. R., et al. (2005). Biofeedback in the treatment of phantom limb pain: a time-series analysis. Applied Psychophysiology and Biofeedback, 30, 1, 83-93. http://dx.doi.org/10.1007/s10484-005-2177-8

      Harvey, R. (2012). Introduction to stress profiling. Paper presented at-the 43rd Annual Meeting of the Association for Applied Psychophysiology and Biofeedback, March 2012, Baltimore, MD.

      Hasler, G., Gergen, P. J., Kleinbaum, D. G., Ajdacic, V., Gamma, A., Eich, D., Rossler, W., & Angst, J. (2005). Asthma and panic in young adults: a 20-year prospective community study. American Journal of Respiratory and Critical Care Medicine, 171, 1224-1230.

      Hassett, A. L., Radvanski, D. C., Vaschillo, E. G., Vaschillo, B., Sigal, L. H., et al. (2007). A pilot study of the efficacy of heart rate variability (HRV) biofeedback in patients with fibromyalgia. Applied Psychophysiology and Biofeedback, 32, 1, 1-10. http://dx.doi.org/10.1007/s10484-006-9028-0

      Hassett, A. L., Radvanski, D. C., Vaschillo, E. G., Vaschillo, B., Sigal, L. H., et al. (2007). A pilot study of the efficacy of heart rate variability (HRV) biofeedback in patients with fibromyalgia. Applied Psychophysiology and Biofeedback, 32, 1, 1-10. http://dx.doi.org/10.1007/s10484-006-9028-0

      Hassett, A. L., Radvanski, D. C., Vaschillo, E. G., Vaschillo, B., Sigal, L. H., Karavidas, M. K., Buyske, S., & Lehrer, R. M. (2007). A pilot study of the efficacy of heart rate variability (HRV) biofeedback in patients with fibromyalgia. Applied Psychophysiology and Biofeedback, 32, 1, 1-10. http://dx.doi.org/10.1007/s10484-006-9028-0

      Hatch, J. P., Moore, P. J., Borcherding, S., Cyr-Provost, M., Boutros, N. N., & Seleshi, E. (1992). Electromyographic and affective responses of episodic tension-type headache patients and headache-free controls during stressful task performance. Journal of Behavioral Medicine, 15, 1, 89-112. http://dx.doi.org/10.1007/BF00848379

      Hauschildt, H., Petersb, M. J. V., Moritza, S., & Jelinek, L. (2011). Heart rate variability in response to affective scenes in posttraumatic stress disorder. Biological Psychology, 88, 215-222. http://dx.doi.org/10.1016/j.biopsycho.2011.08.004

      Hauschildt, M., Peters, M. J., Moritz, S., & Jelinek, L. (2011). Heart rate variability in response to affective scenes in posttraumatic stress disorder. Biological Psychology, 88, 2-3, 215-222. http://dx.doi.org/10.1016/j.biopsycho.2011.08.004

      Hawkins, R. S., & Hart, A. D. (2003). The use of thermal biofeedback in the treatment of pain associated with endometriosis: preliminary findings. Applied Psychophysiology and Biofeedback, 28, 4, 279-289. http://dx.doi.org/10.1023/A:1027378825194

      Hoehn-Saric, R., McLeod, D. R., & Zimmerli, W. D. (1989). Somatic manifestations in women with generalized anxiety disorder: psychophysiological responses to psychological stress. Archives of General Psychiatry, 46, 12, 1113-1119. http://dx.doi.org/10.1001/archpsyc.1989.01810120055009

      Hoehn-Saric, R., McLeod, D. R., Funderburk, F., & Kowalski, P. (2004). Somatic symptoms and physiologic responses in generalized anxiety disorder and panic disorder: an ambulatory monitor study. Archives of General Psychiatry, 61, 913-921. http://dx.doi.org/10.1001/archpsyc.61.9.913

      Hoffman, B. M., Papas, R. K., Chatkoff, D. K., & Kerns, R. D. (2007). Meta-analysis of psychological interventions for chronic low back pain. Health Psychology, 26, 1, 1-9. http://dx.doi.org/10.1037/0278-6133.26.1.1

      Hofmann, S. G., Newman, M. G., Ehlers, A., & Roth, W. T. (1995). Psychophysiological differences between subgroups of social phobia. Journal of Abnormal Psychology, 104, 1, 224-231. http://dx.doi.org/10.1037/0021-843X.104.1.224

      Hofmann, S. G., Sawyer, A. T., Witt, A. A., & Oh, D. (2010). The effect of mindfulness-based therapy on anxiety and depression: a meta-analytic review. Journal of Consulting and Clinical Psychology, 78, 2, 169-183. http://dx.doi.org/10.1037/a0018555

      Hormbrey, J., Jacobi, M. S., Patil, C. P., & Saunders, K. B. (1988). CO2 response and pattern of breathing in patients with symptomatic hyperventilation, compared to asthmatic and normal subjects. European Respiration Journal, 1(9), 846-851.

      Hoyt, W. H., Hunt, H. H., Jr., De Pauw, M. A., Bard, D., Shaffer, F., et al. (1981). Electromyographic assessment of chronic low-back pain syndrome. The Journal of the American Osteopathic Association, 80(11), 728-730.

      Hubbard, D. (1996). Chronic and recurrent muscle pain: pathophysiology and treatment, and review of pharmacologic studies. Journal of Musculoskeletal Pain, 4(1/2), 123-143.

      Hubbard, D., & Berkoff, G. (1993). Myofascial trigger points show spontaneous needle EMG activity. Spine, 18, 1803-1807.

      Humphreys, P., & Gevirtz, R. (2000). Treatment of recurrent abdominal. pain: component analysis of four treatment protocols. Journal of Pediatric Gastroenterology and Nutrition, 31, 47-51.

      Holzel, B. K., Carmody, J., Evans, K. C., Hoge, E. A., Dusek, J. A., Morgan, L., Pitman, R. K., & Lazar, S. W. (2010). Stress reduction correlates with structural changes in the amygdala. Social Cognitive and Affective Neuroscience, 5, 1, 11-17. http://dx.doi.org/10.1093/scan/nsp034

      Holzel, B. K., Carmody, J., Vangel, M., Congleton, C., Yerramsetti, S. M., Gard, T., & Lazar, S. W. (2011). Mindfulness practice leads to increases in regional brain gray matter density. Psychiatry Research, 191, 1, 36-43. http://dx.doi.org/10.1016/j.pscychresns.2010.08.006

      Jablon, S. L., Naliboff, B. D., Gilmore, S. L., & Rosenthal, M. J. (1997). Effects of relaxation training on glucose tolerance and diabetic control in type II diabetes. Applied Psychophysiology and Biofeedback, 22, 3, 155-169. http://dx.doi.org/10.1023/A:1026259725197

      Jacobs, G. D., Pace-Schott, E. F., Stickgold, R., & Otto, M. W. (2004). Cognitive behavior therapy and pharmacotherapy for insomnia: a randomized controlled trial and direct comparison. Archives of Internal Medicine, 164(17), 1888-1896.

      Jha, A. P., Krompinger, J., & Baime, M. J. (2007). Mindfulness training modifies subsystems of attention. Cognitive Affective and Behavioral Neuroscience, 7, 109-119. http://dx.doi.org/10.3758/CABN.7.2.109

      Joseph, C. N., Porta, C., Casucci, G., Casiraghi, N., Maffeis, M., Rossi, M., & Bernardi, L. (2005). Slow breathing improves arterial baroreflex sensitivity and decreases blood pressure in essential hypertension. Hypertension, 46(4), 714-718.

      Joseph, C. N., Porta, C., Casucci, G., Casiraghi, N., Maffeis, M., Rossi, M., & Bernardi, L. (2005). Slow breathing improves arterial baroreflex sensitivity and decreases blood pressure in essential hypertension. Hypertension, 46, 714-718.

      Kalezic, N., Noborisaka, Y., Nakata, M., Crenshaw, A., Karlsson, S., et al. (2010). Cardiovascular and muscle activity during chewing in whiplash-associated disorders (WAD). Archives of Oral Biology, 55, 447-453.

      Kapitza, K. P., Passie, T., Bernateck, M., & Karst, M. (2010). First non-contingent respiratory biofeedback placebo versus contingent biofeedback in patients with chronic low back pain: a randomized, controlled, double-blind trial. Applied Psychophysiology and Biofeedback, 35, 3, 207-217. http://dx.doi.org/10.1007/s10484-010-9130-1

      Karavidas, M. K., Lehrer, P. M., Vaschillo, E., Vaschillo, B., Marin, H., Buyske, S., Malinovsky, I., & Hassett, A. (2007). Preliminary results of an open label study of heart rate variability biofeedback for the treatment of major depression. Applied Psychophysiology & Biofeedback, 32, 1, 19-30. http://dx.doi.org/10.1007/s10484-006-9029-z

      Karavidas, M. K., Lehrer, P. M., Vaschillo, E., Vaschillo, B., Marin, H., et al. (2007). Preliminary results of an open label study of heart rate variability biofeedback for the treatment of major depression. Applied Psychophysiology and Biofeedback, 32, 1, 19-30. http://dx.doi.org/10.1007/s10484-006-9029-z

      Karavidas, M. K., Tsai, P. S., Yucha, C., McGrady, A., & Lehrer, P. M. (2006). Thermal biofeedback for primary Raynaud's phenomenon: a review of the literature. Applied Psychophysiology and Biofeedback, 31, 3, 203-216. http://dx.doi.org/10.1007/s10484-006-9018-2

      Karling, P., Nyhlin, H., Wiklund, U., Sjoberg, M., Olofsson, B. O., & Bjerle, P. (1998). Spectral analysis of heart rate variability in patients with irritable bowel syndrome. Scandinavian Journal of Gastroenterology, 33(6), 572-576.

      Kemp, A. H., Quintana, D. S., Felmingham, K. L., Matthews, S., & Jelinek, H. F. (2012). Depression, comorbid anxiety disorders, and heart rate variability in physically healthy, unmedicated patients: implications for cardiovascular risk. PLoS ONE, 7, 2, e30777http://dx.doi.org/10.1371/journal.pone.0030777

      Kemp, A. H., Quintana, D. S., Felmingham, K. L., Matthews, S., & Jelinek, H. F. (2012). Depression, comorbid anxiety disorders, and heart rate variability in physically healthy, unmedicated patients: implications for cardiovascular risk. PLoS ONE, 7, 2, e30777http://dx.doi.org/10.1371/journal.pone.0030777

      Kemp, A. H., Quintana, D. S., Gray, M. A., Felmingham, K. L., Brown, K., & Gatt, J. M. (2010). Impact of depression and antidepressant treatment on heart rate variability: a review and meta-analysis. Biological Psychiatry, 67, 11, 1067-1074. http://dx.doi.org/10.1016/j.biopsych.2009.12.012

      Kemp, A. H., Quintana, D. S., Gray, M. A., Felmingham, K. L., Brown, K., et al. (2010). Impact of depression and antidepressant treatment on heart rate variability: a review and meta-analysis. Biological Psychiatry, 67, 1067-1074. http://dx.doi.org/10.1016/j.biopsych.2009.12.012

      Khazan, I. Z. (2009). Psychophysiological stress assessment using biofeedback. Journal of Visualized Experiments, Jul 31(29), pii: 1443.

      Klein, E., Cnaani, E., Harel, T., Braun, S., & Ben-Haim, S. A. (1995). Altered heart rate variability in panic disorder patients. Journal of Biological Psychiatry, 37, 18-24. http://dx.doi.org/10.1016/0006-3223(94)00130-U

      Klein, E., Cnaani, E., Harel, T., Braun, S., & Ben-Haim, S. A. (1995). Altered heart rate variability in panic disorder patients. Journal of Biological Psychiatry, 37, 18-24. http://dx.doi.org/10.1016/0006-3223(94)00130-U

      Kop, W. J., Stein, P. K., Tracy, R. P., Barzilay, J. I., Schulz, R., et al. (2010). Autonomic nervous system dysfunction and inflammation contribute to the increased cardiovascular mortality risk associated with depression. Psychosomatic Medicine, 72, 7, 626-635. http://dx.doi.org/10.1097/PSY.0b013e3181eadd2b

      Koster, E. H. W., Rassin, E., Crombez, G., & Naring, G. W. B. (2003). The paradoxical effects of suppressing anxious thoughts during imminent threat. Behavior Research and Therapy, 41, 1113-1120. http://dx.doi.org/10.1016/S0005-7967(03)00144-X

      Kotecha, D., New, G., Flather, M. D., Eccleston, D., Pepper, J., et al. (2012). Five-minute heart rate variability can predict obstructive angiographic coronary disease. Heart, 98(5), 395-401.

      La Rovere, M. T., Bigger, J. T., Jr., Marcus, F. I., Mortara, A., & Schwartz, P. J. (1998). Baroreflex sensitivity and heart-rate variability in prediction of total cardiac mortality after myocardial infarction. Lancet, 351(9101), 478-484.

      La Rovere, M. T., Pinna, G. D., Hohnloser, S. H., Marcus, F. I., Mortara, A., Nohara, R., Bigger, J. T., Jr., Camm, A. J., & Schwartz, P. J. (2001). Baroreflex sensitivity and heart rate variability in the identification of patients at risk for life-threatening arrhythmias: implications for clinical trials. Circulation, 103(16), 2072-2077.

      Laffey, J. G., & Kavanagh, B. P. (2002). Hypocapnia. The New England Journal of Medicine, 347(1), 43-53.

      Lane, J. D., McCaskill, C. C., Ross, S. L., Feinglos, M. N., & Surwit, R. S. (1993). Relaxation training for NIDDM. Predicting who may benefit. Diabetes Care, 16(8), 1087-1094.

      Lazar, S. W., Kerr, C. E., Wasserman, R. H., Gray, J. R., Greve, D. N., Treadway, M. T., McGarvey, M., Quinn, B. T., Dusek, J. A., Benson, H., Rauch, S. L., Moore, C. I., & Fischl, B. (2005). Meditation experience is associated with increased cortical thickness. Neuroreport, 16, 1893-1897. http://dx.doi.org/10.1097/01.wnr.0000186598.66243.19

      Lehrer, P. M. (2007). Biofeedback training to increase heart rate variability. In P. M. Lehrer, R. L. Woolfolk, and W. E. Sime (Eds), Principles and Practice of Stress Management (3rd. ed., pp. 227-248). New York: Guilford Press.2007-14796-010

      Lehrer, P. M., Vaschillo, E., & Vaschillo, B. (2000). Resonant frequency biofeedback training to increase cardiac variability: rationale and manual for training. Applied Psychophysiology and Biofeedback, 25, 177-191.

      Lehrer, P. M., Vaschillo, E., Vaschillo, B., Lu, S. E., Scardella, A., Siddique, M., & Habib, R. H. (2004). Biofeedback treatment for asthma. Chest, 126(2), 352-361.

      Lehrer, P. M., Vaschillo, E., Vaschillo, B., Lu, S., Scardella, A., Siddique, M., & Habib, R. H. (2004). Biofeedback treatment for asthma. Chest, 126(2), 352-361.

      Lehrer, P., Carr, R. E., Smetankine, A., Vaschillo, E., Peper, E., Porges, S., Edelberg, R., Hamer, R., & Hochron, S. (1997). Respiratory.sinus arrhythmia versus neck/trapezius EMG and incentive inspirometry biofeedback for asthma: a pilot study. Applied Psychophysiology and Biofeedback, 22, 2, 95-109. http://dx.doi.org/10.1023/A:1026224211993

      Leistad, R., Nilsen, K., Stovner, L., Westgaard, R., Rs, M., et al. (2008). Similarities in stress physiology among patients with chronic pain and headache disorders: evidence for a common pathophysiological mechanism?. The Journal of Headache and Pain, 9, 165-175. http://dx.doi.org/10.1007/s10194-008-0029-7

      Licht, C. M. M., Geus, de, E. J. C., Dyck, van, R., & Penninx, B. W. J. H. (2009). Association between anxiety disorders and heart rate variability in the Netherlands Study of Depression and Anxiety (NESDA). Psychosomatic Medicine, 71, 5, 508-518. http://dx.doi.org/10.1097/PSY.0b013e3181a292a6

      Lin, G., Xiang, Q., Fu, X., Wang, S., Wang, S., Chen, S., Shao, L., Zhao, Y., & Wang, T. (2012). Heart rate variability biofeedback decreases blood pressure in prehypertensive subjects by improving autonomic function and baroreflex. Journal of Alternative and Complementary Medicine, 18(2), 143-152.

      Linden, W., & Moseley, J. V. (2006). The efficacy of behavioral treatments for hypertension. Applied Psychophysiology and Biofeedback, 31, 1, 51-63. http://dx.doi.org/10.1007/s10484-006-9004-8

      Litchfield, P. M. (2010). CapnoLearning: respiratory fitness and acid-base regulation. Psychophysiology Today, 7(1), 6-12.

      Malenfant, D., Catton, M., & Pope, J. E. (2009). The efficacy of complementary and alternative medicine in the treatment of Raynaud's phenomenon: a literature review and meta-analysis. Rheumatology (Oxford), 48(7), 791-795.

      Malliani, A., Pagani, M., Lombardi, E., Furlan, R., Guzzetti, S., & Cerutti, S. (1991). Spectral analysis to assess increased sympathetic tone in arterial hypertension. Hypertension, 17(3), 36-42.

      Martinez, J. M., Garakani, A., Kaufmann, H., Aaronson, C. J., & Gorman, J. M. (2010). Heart rate and blood pressure changes during autonomic nervous system challenge in panic disorder patients. Psychosomatic Medicine, 72, 5, 442-449. http://dx.doi.org/10.1097/PSY.0b013e3181d972c2

      Martinez-Lavin, M., Hermosillo, A. G., Rosas, M., & Soto, M. E. (1998). Circadian studies of autonomic nervous balance in patients with fibromyalgia: a heart rate variability analysis. Arthritis and Rheumatism, 41(11), 1966-1971.

      McCraty, R., Atkinson, M., & Tomasino, D. (2003). Impact of workplace stress reduction program on blood pressure and emotional health in hypertensive employees. Journal of Complementary and Alternative Medicine, 9, 355-369.

      McCraty, R., Atkinson, M., Tomasino, D., & Stuppy, P. (2001). Analysis of twenty-four hour heart rate variability in patients with panic disorder. Biological Psychology, 56, 2, 131-150. http://dx.doi.org/10.1016/S0301-0511(01)00074-6

      McCraty, R., Atkinson, M., Tomasino, D., & Stuppy, P. (2001). Analysis of twenty-four hour heart rate variability in patients with panic disorder. Biological Psychology, 56, 2, 131-150. http://dx.doi.org/10.1016/S0301-0511(01)00074-6

      McFadden, E. R., Jr., & Lyons, H. A. (1968). Arterial-blood gas tension in asthma. New England Journal of Medicine. May 9;278(19), 1027-1032.

      McGinnis, R. A., McGrady, A., Cox, S. A., & Grower-Dowling, K. A. (2005). Biofeedbackassisted relaxation in type 2 diabetes. Diabetes Care, 28(9), 2145-2149.

      McGrady, A., & Bailey, B. (2003). Diabetes mellitus. In M. S. Schwartz and E. Andrasik (Eds), Biofeedback: A Practitioner's Guide, (3rd ed.). New York: The Guilford Press.

      McGrady, A., & Horner, J. (1999). Role of mood in outcome of biofeedback assisted relaxation therapy in insulin dependent diabetes mellitus. Applied Psychophysiology and Biofeedback, 24, 1, 79-88. http://dx.doi.org/10.1023/A:1022851232058

      McGrady, A., Bailey, B. K., & Good, M. P. (1991). Controlled study of biofeedback-assisted relaxation in type I diabetes. Diabetes Care, 14(5), 360-365.

      McLaughlin, L., Goldsmith, C. H., & Coleman, K. (2011). Breathing evaluation and retraining as an adjunct to manual therapy. Manual Therapy, 16(1), 51-52.

      McMenamy, C., Ralph, N., Auen, E., & Nelson, L. (2004). Treatment of complex regional pain syndrome in a multidisciplinary chronic pain program. American Journal of Pain Management, 14(2), 56-62.

      McNulty, W. H., Gevirtz, R. N., Hubbard, D. R., & Berkoff, G. M. (1994). Needle electromyographic evaluation of trigger point response to a psychological stressor. Psychophysiology, 31, 3, 313-316. http://dx.doi.org/10.1111/j.1469-8986.1994.tb02220.x

      Melzack, R., & Wall, P. D. (1965). Pain mechanisms: a new theory. Science, 150(3699), 971-979.

      Meuret, A. E., & Ritz, T. (2010). Hyperventilation in panic disorder and asthma: empirical evidence and clinical strategies. International Journal of Psychophysiology, 78, 1, 6879http://dx.doi.org/10.1016/j.ijpsycho.2010.05.006

      Meuret, A. E., & Ritz, T. (2010). Hyperventilation in panic disorder and asthma: empirical evidence and clinical strategies. International Journal of Psychophysiology, 78, 68-79. http://dx.doi.org/10.1016/j.ijpsycho.2010.05.006

      Meuret, A. E., Ritz, T., Wilhelm, F. H., & Roth, W. T. (2007). Targeting pCO2 in asthma: pilot evaluation of a capnometry-assisted breathing training. Applied Psychophysiology and Biofeedback, 32, 99-109. http://dx.doi.org/10.1007/s10484-007-9036-8

      Meuret, A. E., Rosenfield, D., Hofmann, S. G., Suvak, M. K., & Roth, W. T. (2009). Changes in respiration mediate changes in fear of bodily sensations in panic disorder. Journal of Psychiatric Research, 43, 634-641. http://dx.doi.org/10.1016/j.jpsychires.2008.08.003

      Meuret, A. E., Rosenfield, D., Wilhelm, F. H., Zhou, E., Conrad, A., Ritz, T., & Roth, W. T. (2011). Do unexpected panic attacks occur spontaneously?, Journal of Biological Psychiatry, 76, 985-991. http://dx.doi.org/10.1016/j.biopsych.2011.05.027

      Meuret, A. E., Wilhelm, F. H., & Roth, W. T. (2001). Respiratory biofeedback-assisted therapy in panic disorder. Behavior Modification, 25, 4, 584-605. http://dx.doi.org/10.1177/0145445501254006

      Meuret, A. E., Wilhelm, F. H., & Roth, W. T. (2004). Respiratory feedback for treating panic disorder. Journal of Clinical Psychology, 60, 2, 197-207. http://dx.doi.org/10.1002/jclp.10245

      Meuret, A. E., Wilhelm, F. H., Ritz, T., & Roth, W. T. (2008). Feedback of end-tidal pCO2 as a therapeutic approach for panic disorder. Journal of Psychiatric Research, 42, 560-568. http://dx.doi.org/10.1016/j.jpsychires.2007.06.005

      Middaugh, S. J., Haythornthwaite, J. A., Thompson, B., Hill, R., Brown, K. M., Freedman, R. R., Attanasio, V., Jacob, R. G., Scheier, M., & Smith, E. A. (2001). The Raynaud's Treatment Study: biofeedback protocols and acquisition of temperature biofeedback skills. Applied Psychophysiology and Biofeedback, 26, 4, 251-278. http://dx.doi.org/10.1023/A:1013182519331

      Middaugh, S. J., Haythornthwaite, J. A., Thompson, B., Hill, R., Brown, K. M., Freedman, R. R., Attanasio, V., Jacob, R. G., Scheier, M., & Smith, E. A. (2001). The Raynaud's Treatment Study: biofeedback protocols and acquisition of temperature biofeedback skills. Applied Psychophysiology and Biofeedback, 26, 4, 251-278. http://dx.doi.org/10.1023/A:1013182519331

      Moravec, C., & McKee, M. (2011). Biofeedback in the treatment of heart disease. Cleveland Clinic Journal of Medicine, 78(1), S20-S23.

      Morgenthaler, T., Kramer, M., Alessi, C., Friedman, L., Boehlecke, B., et al. (2006). American Academy of Sleep Medicine. Practice parameters for the psychological and behavioral treatment of insomnia: an update. An american academy of sleep medicine report. Sleep, 29(11), 1415-1419.2007-13616-006

      Morin, C. M., Vallieres, A., Guay, B., Ivers, H., Savard, J., et al. (2009). Cognitive behavioral therapy, singly and combined with medication, for persistent insomnia: a randomized controlled trial. JAMA: The Journal of the American Medical Association, 301, 19, 2005-2015. http://dx.doi.org/10.1001/jama.2009.682

      Moss, D., & Gunkelman, J. (2002). Task force report on methodology and empirically supported treatment: introduction and summary. Applied Psychophysiology and Biofeedback, 27, 4, 261-262. http://dx.doi.org/10.1023/A:1021063416558

      Moynihan, J. E., & Gevirtz, R. N. (2001). Respiratory and cognitive subtypes of panic: preliminary validation of Ley's model. Behavior Modification, 25, 555http://dx.doi.org/10.1177/0145445501254005

      Muller, J., Karl, A., Denke, C., Mathier, F., Dittmann, J., et al. (2009). Biofeedback for pain management in traumatized refugees. Cognitive Behavioral Therapy, 38, 3, 184-190. http://dx.doi.org/10.1080/16506070902815024

      Mur, E., Drexler, A., Gruber, J., Hartig, F., & Gunther, V. (1999). Electromyography biofeedback therapy in fibromyalgia. Wiener Medizinische Wochenschrift, 149(19-20), 561-563.

      Musselman, D. L., Evans, D. L., & Nemeroff, C. B. (1998). The relationship of depression to cardiovascular disease. Archives of General Psychiatry, 55, 580-592. http://dx.doi.org/10.1001/archpsyc.55.7.580

      Nakao, M., Yano, E., Nomura, S., & Kuboki, T. (2003). Blood pressure-lowering effects of biofeedback treatment in hypertension: a meta-analysis of randomized controlled trials. Hypertension Research, 26(1), 37-46.

      Nardi, A. E., Valenca, A. M., Lopes, F. L., Nascimento, I., Veras, A. B., Freire, R. C., Mezzasalma, M. A., de-Melo-Neto, V. L., & Zin, W. A. (2006). Psychopathological profile of 35% CO2 challenge test-induced panic attacks: a comparison with spontaneous panic attacks. Comprehensive Psychiatry, 47, 3, 209-214. http://dx.doi.org/10.1016/j.comppsych.2005.07.007

      Nestoriuc, Y., & Martin, A. (2007). Efficacy of biofeedback for migraine: A meta-analysis. Pain, 128, 111-127. http://dx.doi.org/10.1016/j.pain.2006.09.007

      Nestoriuc, Y., Rief, W., & Martin, A. (2008). Meta-analysis of biofeedback for tension-type headache: efficacy, specificity, and treatment. Journal of Consulting and Clinical Psychology, 76, 3, 379-396. http://dx.doi.org/10.1037/0022-006X.76.3.379

      Newton-John, T. R., Spence, S. H., & Schotte, D. (1995). Cognitive-behavioural therapy versus EMG biofeedback in the treatment of chronic low back pain. Behavioral Research and Therapy, 33, 6, 691-697. http://dx.doi.org/10.1016/0005-7967(95)00008-L

      Nolan, R. P., Floras, J. S., Ahmed, L., Harvey, P. J., Hiscock, N., Hendrickx, H., & Talbot, D. (2012). Behavioral modification of the cholinergic anti-inflammatory response to C-reactive protein in patients with hypertension. Journal of Internal Medicine, 10.1111, 1365-2796.

      Nolan, R. P., Floras, J. S., Harvey, P. J., Kamath, M. V., Picton, P. E., Chessex, C., Hiscock, N., Powell, J., Catt, M., Hendrickx, H., Talbot, D., & Chen, M. H. (2010). Behavioral neurocardiac training in hypertension: a randomized, controlled trial. Hypertension, 55(4), 1033-1039.

      Nolan, R. P., Kamath, M. V., Floras, J. S., Stanley, J., Pang, C., et al. (2005). Heart rate variability biofeedback as a behavioral neurocardiac intervention to enhance vagal heart rate control. American Heart Journal, 149(6), 1137.

      Nolan, R. P., Kamath, M. V., Floras, J. S., Stanley, J., Pang, C., Picton, P., & Young, Q. R. (2005). Heart rate variability biofeedback as a behavioral neurocardiac intervention to enhance vagal heart rate control. American Heart Journal, 149(6), 1137.

      Nouwen, A. (1983). EMG biofeedback used to reduce standing levels of paraspinal muscle tension in chronic low back pain. Pain, 17, 4, 353-360. http://dx.doi.org/10.1016/0304-3959(83)90166-5

      Nouwen, A., & Bush, C. (1984). The relationship between paraspinal EMG and chronic low back pain. Pain, 20, 2, 109-123. http://dx.doi.org/10.1016/0304-3959(84)90093-9

      Oliveira, A., Gevirtz, R., & Hubbard, D. (2006). A psycho-educational video used in the emergency department provides effective treatment for whiplash injuries. Spine, 31(15), 1652-1657.

      Osborne, C. A., O'Connor, B. J., Lewis, A., Kanabar, V., & Gardner, W. N. (2000). Hyperventilation and asymptomatic chronic asthma. Thorax, 55, 1016-1022.

      Pace, T. W., Negi, L. T., Adame, D. D., Cole, S. P., Sivilli, T. I., Brown, T. D., Issa, M. J., & Raison, C. L. (2008). Effect of compassion meditation on neuroendocrine, innate immune and behavioral responses to psychosocial stress. Psychoneuroendocrinology, 34, 1, 87-98. http://dx.doi.org/10.1016/j.psyneuen.2008.08.011

      Palermo, T. M., Eccleston, C., Lewandowski, A. S., Williams, A. C., & Morley, S. (2010). Randomized controlled trials of psychological therapies for management of chronic pain in children and adolescents: an updated meta-analytic review. Pain, 148, 3, 387-397. http://dx.doi.org/10.1016/j.pain.2009.10.004

      Parmer, R. J., Cervenka, J. H., & Stone, R. A. (1992). Baroreflex sensitivity and heredity in essential hypertension. Circulation, 85, 497-503.

      Patron, E., Messerotti Benvenuti, S., Favretto, G., Valfre, C., Bonfa, C., et al. (2012). Biofeedback assisted control of respiratory sinus arrhythmia as a biobehavioral intervention for depressive symptoms in patients after cardiac surgery: a preliminary study. http://dx.doi.org/10.1007/s10484-012-9202-5

      Peek, C. J. (2003). A primer of biofeedback instrumentation. In M. S. Schwartz and E. Andrasik (Eds), Biofeedback: A Practitioner's Guide, (3rd ed.). New York: The Guilford Press.

      Peper, E., & Gibney, K. H. (2006). Muscle Biofeedback at the Computer. Amersfoort, The Netherlands: Biofeedback Foundation of Europe.

      Peper, E., Booiman, A., Tallard, M., & Takebayashi, N. (2010). Surface electromyographic biofeedback to optimize performance in daily life: improving physical fitness and health at the worksite. Japanese Journal of Biofeedback Research, 37(1), 19-28.

      Peper, E., Johnston, J., & Christie, A. (2009). Chocolate: finger licking good, an economic and tasty temperature feedback device. Biofeedback, 37(4), 147-149.

      Peper, E., Johnston, J., & Christie, A. (2009). Chocolate: Finger licking good, an economic and tasty temperature feedback device. Biofeedback, 37(4), 147-149.

      Perciaccante, A., Fiorentini, A., Valente, R., Granata, M., & Tubani, L. (2007). Migraine and heart rate variability. Archives of Internal Medicine, 167(20), 2264-2265.

      Petrowski, K., Herold, U., Joraschky, P., Muck-Weymann, M., & Siepmann, M. (2010). The effects of psychosocial stress on heart rate variability in panic disorder. German Journal of Psychiatry, 13(2), 66-73.2010-18259-002

      Petrowski, K., Herold, U., Joraschky, P., Muck-Weymann, M., & Siepmann, M. (2010). The effects of psychosocial stress on heart rate variability in panic disorder. German Journal of Psychiatry, 13(2), 66-73.2010-18259-002

      Pfaltz, M. C., Michael, T., Grossman, P., Blechert, J., & Wilhelm, F. (2009). Respiratory pathophysiology of panic disorder: an ambulatory monitoring study. Psychosomatic Medicine, 71, 869-876. http://dx.doi.org/10.1097/PSY.0b013e3181b492ff

      Pluess, M., Conrad, A., & Wilhelm, F. H. (2009). Muscle tension in generalized anxiety disorder: a critical review of the literature. Journal of Anxiety Disorders, 23, 1, 1-11. http://dx.doi.org/10.1016/j.janxdis.2008.03.016

      Porges, S. W. (1995). Cardiac vagal tone: a physiological index of stress. Neuroscience and Biobehavioral Reviews, 19, 225-233. http://dx.doi.org/10.1016/0149-7634(94)00066-A

      Potts, S. G., Lewin, R., Fox, K. A., & Johnstone, E. C. (1999). Group psychological treatment for chest pain with normal coronary arteries. QJM, 92(2), 81-86.

      Quartero, A. O., Meineche-Schmidt, V., Muris, J., Rubin, G., & Wit, de, N. (2005). Bulking agents, antispasmodic and antidepressant medication for the treatment of irritable bowel syndrome. Cochrane Database of Systematic Reviews, 18(2), CD003460.

      Rau, H., Buhrer, B., & Weitkunat, R. (2003). Biofeedback of R-wave-to-pulse interval normalizes blood pressure. Applied Psychophysiology and Biofeedback, 28, 1, 37-46. http://dx.doi.org/10.1023/A:1022352631988

      Reiner, R. (2008). Integrating a portable biofeedback device into clinical practice for patients with anxiety disorders: results of a pilot study. Applied Psychophysiology and Biofeedback, 33, 1, 55-61. http://dx.doi.org/10.1007/s10484-007-9046-6

      Reyes Del Paso, R. A., Cea, J. I., Gonzalez-Pinto, A., Cabo, O. M., Caso, R., Brazal, J., Martinez, B., Hernandez, J. A., & Gonzalez, M. I. (2006). Short-term effects of a brief respiratory training on baroreceptor cardiac reflex function in normotensive and mild hypertensive subjects. Applied Psychophysiology and Biofeedback, 31, 1, 37-49. http://dx.doi.org/10.1007/s10484-006-9003-9

      Ritz, T., Dahme, B., & Wagner, C. (1998). Effects of static forehead and forearm muscle tension on total respiratory resistance in healthy and asthmatic participants. Psychophysiology, 35, 549-562. http://dx.doi.org/10.1017/S0048577298961492

      Ritz, T., Meuret, A. E., & Roth, W. T. (2009). Weekly changes in pCO2 and lung function of asthma patients by paced breathing and capnometry-assisted breathing training in asthma. Applied Psychophysiology and Biofeedback, 34, 1, 1-6. http://dx.doi.org/10.1007/s10484-008-9070-1

      Ritz, T., Wilhelm, F. H., Gerlach, A. L., Kullowatz, A., & Roth, W. T. (2005). End-tidal pCO2 in blood phobics during viewing of emotion- and disease-related films. Psychosomatic Medicine, 67, 4, 661-668. http://dx.doi.org/10.1097/01.psy.0000170339.06281.07

      Ritz, T., Wilhelm, F. H., Meuret, A. E., Gerlach, A. L., & Roth, W. T. (2009). Do blood phobia patients hyperventilate during exposure by breathing faster, deeper, or both? Depression and Anxiety, 26(2), E60-E67.

      Robbins, M. S., & Lipton, R. B. (2010). The epidemiology of primary headache disorders. Seminal Neurology, 30(2), 107-119.

      Roemer, L., Orsillo, S. M., & Salters-Pedneault, K. (2008). Efficacy of an acceptance-based behavior therapy for generalized anxiety disorder: evaluation in a randomized controlled trial. Journal of Consulting and Clinical Psychology, 76, 6, 1083-1089. http://dx.doi.org/10.1037/a0012720

      Roll, M., Perski, A., & Theorell, T. (1988). Acute chest pain without obvious organic cause before the age of 40. Respiratory and circulatory response to mental stress. Acta Medica Scandinavica, 224(3), 237-243.

      Roth, W. T., Doberenz, S., Dietel, A., Conrad, A., Mueller, A., Wollburg, E., Meuret, A. E., Taylor, B. C., & Kim, S. (2008). Sympathetic activation in broadly defined generalized anxiety disorder. Journal of Psychiatric Research, 42, 3, 205-212. http://dx.doi.org/10.1016/j.jpsychires.2006.12.003

      Ruepert, L., Quartero, A. O., Wit, de, N. J., Heijden, van der, G. J., Rubin, G., & Muris, J. W. (2011). Bulking agents, antispasmodics and antidepressants for the treatment of irritable bowel syndrome. Cochrane Database of Systematic Reviews, 10(8), CD003460.

      Ryan, M., & Gevirtz, R. (2004). Biofeedback-based psychophysiological treatment in a primary care setting: an initial feasibility study. Applied Psychophysiology and Biofeedback, 29, 2, 79-93. http://dx.doi.org/10.1023/B:APBI.0000026635.03016.ef

      Salkovskis, P. M., Jones, D. R., & Clark, D. M. (1986). Respiratory control in the treatment of panic attacks: replication and extension with concurrent measurement of behaviour and pCO2. British Journal of Psychiatry, 148, 526-532. http://dx.doi.org/10.1192/bjp.148.5.526

      Sarnoch, H., Adler, F., & Scholz, O. B. (1997). Relevance of muscular sensitivity, muscular activity, and cognitive variables for pain reduction associated with EMG biofeedback in fibromyalgia. Perceptual and Motor Skills, 84, 3, 1043-1050. http://dx.doi.org/10.2466/pms.1997.84.3.1043

      Schoenen, J., Gerard, P., De Pasqua, V., & Juprelle, M. (1991). EMG activity in pericranial muscles during postural variation and mental activity in healthy volunteers and patients with chronic tension type headache. Headache, 31, 5, 321-324. http://dx.doi.org/10.1111/j.1526-4610.1991.hed3105321.x

      Schroeder, E. B., Liao, D., Chambless, L. E., Prineas, R. J., Evans, G. W., & Heiss, G. (2003). Hypertension, blood pressure, and heart rate variability: the Atherosclerosis Risk in Communities (ARIC) study. Hypertension, 42(6), 1106-1111.

      Schwartz, M. S., & Andrasik, E. (2003). Headache. In M. S. Schwartz and F. Andrasik (Eds), Biofeedback: A Practitioner's Guide (pp. 275-348). New York: The Guilford Press.2004-00006-010

      Schwartz, M. S., & Andrasik, E. (2003). Headache. In M. S. Schwartz and F. Andrasik (Eds), Biofeedback: A Practitioner's Guide (pp. 275-348). New York: The Guilford Press.2004-00006-010

      Schwartz, M. S., & Sedlacek, K. (2003). Raynaud's disease and Raynaud's phenomenon. In M. S. Schwartz and F. Andrasik (Eds), Biofeedback: A Practitioner's Guide, (3rd ed., pp. 369-381). New York: The Guilford Press.

      Shaffer, F., & Neblett, R. (2010). Practical anatomy and physiology: the skeletal muscle system. Biofeedback, 38(2), 47-51.

      Shapiro, M., Shanani, R., Taback, H., Abramowich, D., Scapa, E., et al. (2012). Functional chest pain responds to biofeedback treatment but functional heartburn does not: what is the difference? European Journal of Gastroenterology and Hepatology, 24(6), 708-714.

      Sherman, R. (1985). Relationships between strength of low back muscle contraction and intensity of chronic low back pain. American Journal of Physical Medicine, 64, 190-200.

      Sherman, R. (2006). White paper: Clinical efficacy of psychophysiological assessments and biofeedback interventions for chronic pain disorders. AAPB.

      Sherman, R. (2006). White paper: Clinical efficacy of psychophysiological assessments and biofeedback interventions for chronic pain disorders. Wheat Ridge, CO: AAPB.

      Sherman, R. A. (2003). Instrumentation methodology for recording and feeding-back surface electromyographic (SEMG) signals. Applied Psychophysiology and Biofeedback, 28, 2, 107-119. http://dx.doi.org/10.1023/A:1023806508040

      Shinba, T., Kariya, N., Matsui, Y., Ozawa, N., Matsuda, Y., & Yamamoto, K. (2008). Decrease in heart rate variability response to task is related to anxiety and depressiveness in normal subjects. Psychiatry and Clinical Neurosciences, 62, 5, 603-609. http://dx.doi.org/10.1111/j.1440-1819.2008.01855.x

      Siegel, R. (2009). The Mindfulness Solution: Everyday Practices for Everyday Problems. New York: The Guilford Press.

      Siegel, R. D. (2009). The Mindfulness Solution: Everyday Practices for Everyday Problems. New York: The Guildford Press.

      Siepmann, M., Aykac, V., Unterdorfer, J., Petrowski, K., & Mueck-Weymann, M. (2008). A pilot study on the effects of heart rate variability biofeedback in patients with depression and in healthy subjects. Applied Psychophysiology & Biofeedback, 33, 4, 195-201. http://dx.doi.org/10.1007/s10484-008-9064-z

      Siepmann, M., Aykac, V., Unterdorfer, J., Petrowski, K., & Mueck-Weymann, M. (2008). A pilot study on the effects of heart rate variability biofeedback in patients with depression and in healthy subjects. Applied Psychophysiology and Biofeedback, 33, 4, 195-201. http://dx.doi.org/10.1007/s10484-008-9064-z

      Sivertsen, B., Omvik, S., Pallesen, S., Bjorvatn, B., Havik, O. E., et al. (2006). Cognitive behavioral therapy versus, zopiclone for treatment of chronic primary insomnia in older adults: a randomized controlled trial. JAMA: The Journal of the American Medical Association, 295, 24, 2851-2858. http://dx.doi.org/10.1001/jama.295.24.2851

      Skinner, J. E., Weiss, D. N., Anchin, J. M., Turianikova, Z., Tonhajzerova, I., Javorkova, J., Javorka, K., Baumert, M., & Javorka, M. (2011). Nonlinear PD2i heart rate complexity algorithm detects autonomic neuropathy in patients with type 1 diabetes mellitus. Clinical Neurophysiology, 122, 7, 1457-1462. http://dx.doi.org/10.1016/j.clinph.2010.12.046

      Sowder, E., Gevirtz, R., Shapiro, W., & Ebert, C. (2010). Restoration of vagal tone: a possible mechanism for functional abdominal pain. Applied Psychophysiology and Biofeedback, 35, 3, 199-206. http://dx.doi.org/10.1007/s10484-010-9128-8

      Sowder, E., Gevirtz, R., Shapiro, W., & Ebert, C. (2010). Restoration of vagal tone: a possible mechanism for functional abdominal pain. Applied Psychophysiology and Biofeedback, 35, 3, 199-206. http://dx.doi.org/10.1007/s10484-010-9128-8

      Stinson, J. (2003). Review: psychological interventions reduce the severity and frequency of chronic pain in children and adolescents. Evidence Based Nursing, 6(2), 45.

      Stuckey, S. J., Jacobs, A., & Goldfarb, J. (1986). EMG biofeedback training, relaxation training, and placebo for the relief of chronic back pain. Perceptual and Motor Skills, 63, 3, 1023-1036. http://dx.doi.org/10.2466/pms.1986.63.3.1023

      Swanson, K. S., Gevirtz, R. N., Brown, M., Spira, J., Guarneri, E., & Stoletniy, L. (2009). The effect of biofeedback on function in patients with heart failure. Applied Psychophysiology and Biofeedback, 34, 2, 71-91. http://dx.doi.org/10.1007/s10484-009-9077-2

      Swanson, K. S., Gevirtz, R. N., Brown, M., Spira, J., Guarneri, E., et al. (2009). The effect of biofeedback on function in patients with heart failure. Applied Psychophysiology and Biofeedback, 34, 2, 71-91. http://dx.doi.org/10.1007/s10484-009-9077-2

      Szentivanyi, A. (1968). The beta-adrenergic theory of the atopic abnormality in bronchial asthma. Journal of Allergy, 42, 203-233.

      Tabata, M., Takeshima, T., Burioka, N., Nomura, T., Ishizaki, K., Mori, N., Kowa, H., & Nakashima, K. (2000). Cosinor analysis of heart rate variability in ambulatory migraineurs. Headache, 40(6), 457-463.

      Tan, G., Dao, T. K., Farmer, L., Sutherland, R. J., & Gevirtz, R. (2011). Heart rate variability (HRV) and posttraumatic stress disorder (PTSD): a pilot study. Applied Psychophysiology and Biofeedback, 36, 1, 27-35. http://dx.doi.org/10.1007/s10484-010-9141-y

      Tan, G., Dao, T. K., Farmer, L., Sutherland, R. J., & Gevirtz, R. (2011). Heart rate variability (HRV) and posttraumatic stress disorder (PTSD): a pilot study. Applied Psychophysiology and Biofeedback, 36, 1, 27-35. http://dx.doi.org/10.1007/s10484-010-9141-y

      Tan, G., Fink, B., Dao, T. K., Hebert, R., Farmer, L. S., Sanders, A., Pastorek, N., & Gevirtz, R. (2009). Associations among pain, PTSD, mTBI, and heart rate variability in veterans of Operation Enduring and Iraqi Freedom: a pilot study. Pain Medicine, 10, 7, 1237-1245. http://dx.doi.org/10.1111/j.1526-4637.2009.00712.x

      Task Force of The European Society of Cardiology, & The North American Society for Pacing and Electrophysiology. (1996). Heart rate variability: standards of measurement, physiological interpretation and clinical use. Circulation, 93(5), 1043-1065.

      Taub, E. (1977). Self-regulation of human tissue temperature. In G. Schwartz and J. Beatty (Eds), Biofeedback: Theory and Practice (pp. 265-300). New York: Academic Press.

      Taub, E., & School, P. J. (1978). Some methodological considerations in thermal biofeedback training. Behavior Research Methods and Instrumentation, 10, 617-622. http://dx.doi.org/10.3758/BF03205359

      Taub, E., & School, P. J. (1978). Some methodological considerations in thermal biofeedback training. Behavioral Research Methods and Instrumentation, 10, 617-622. http://dx.doi.org/10.3758/BF03205359

      Taylor, C. B. (2010). Depression, heart rate related variables and cardiovascular disease. International Journal of Psychophysiology, 78, 1, 80-88. http://dx.doi.org/10.1016/j.ijpsycho.2010.04.006

      Taylor, C. B. (2010). Depression, heart rate related variables and cardiovascular disease. International Journal of Psychophysiology, 78, 80-88. http://dx.doi.org/10.1016/j.ijpsycho.2010.04.006

      Teasdale, J. D., Segal, Z. V., Williams, J. M., Ridgeway, V. A., Soulsby, J. M., & Lau, M. A. (2000). Prevention of relapse/recurrence in major depression by mindfulness-based cognitive therapy. Journal of Consulting and Clinical Psychology, 68, 4, 615-623. http://dx.doi.org/10.1037/0022-006X.68.4.615

      Thayer, J. F., Friedman, B. H., & Borkovec, T. D. (1996). Autonomic characteristics of generalized anxiety disorder and worry. Biological Psychiatry, 39, 4, 255-266. http://dx.doi.org/10.1016/0006-3223(95)00136-0

      Thomas, C. (2011). A mixed methods investigation of heart rate variability training for women with irritable bowel syndrome. Doctoral dissertation. Saybrook Graduate School and Research Center, San Francisco, CA.2011-99220-019

      Thompson, M. (2010). Heart rate variability biofeedback therapy versus cognitive therapy for irritable bowel syndrome: a study of attendance, compliance, and symptom improvement. Doctoral dissertation, Alliant International University, San Diego, CA.2010-99180-508

      Thurber, M. R., Bodenhamer-Davis, E., Johnson, M., Chesky, K., & Chandler, C. (2010). Effects of heart rate variability coherence biofeedback training and emotional management techniques to decrease music performance anxiety. Biofeedback, 38(1), 28-39.

      Thurber, M., Bodenhamer-Davis, E., Johnson, M., Chesky, K., & Chandler, C. (2010). Effects of heart rate variability coherence biofeedback training and emotional management techniques to decrease music performance anxiety. Biofeedback, 38(1), 28-39.

      To, J., Issenman, R. M., & Kamath, M. V. (1999). Evaluation of neurocardiac signals in pediatric patients with cyclic vomiting syndrome through power spectral analysis of heart rate variability. Journal of Pediatrics, 135(3), 363-366.

      Treanor, M., Erisman, S. M., Salters-Pedneault, K., Roemer, L., & Orsillo, S. M. (2011). Acceptance-based behavioral therapy for GAD: effects on outcomes from three theoretical models. Depression and Anxiety, 28, 2, 127-136. http://dx.doi.org/10.1002/da.20766

      Tsai, P. S., Chen, P. L., Lai, Y. L., Lee, M. B., & Lin, C. C. (2007). Effects of electromyography biofeedback-assisted relaxation on pain in patients with advanced cancer in a palliative care unit. Cancer Nursing, 30, 5, 347-353. http://dx.doi.org/10.1097/01.NCC.0000290805.38335.7b

      Turker, Y., Ozaydin, M., & Yucel, H. (2010). Heart rate variability and heart rate recovery in patients with coronary artery ectasia. Coronary Artery Disease, 21(1), 8-12.

      Van Zyl, L. T., Hasegawa, T., & Nagata, K. (2008). Effects of antidepressant treatment on heart rate variability in major depression: a quantitative review. Biopsychosocial Medicine, 30, 2, 12http://dx.doi.org/10.1186/1751-0759-2-12

      Vaschillo, E. G., Vaschillo, B., & Lehrer, P. M. (2006). Characteristics of resonance in heart rate variability stimulated by biofeedback. Applied Psychophysiology and Biofeedback, 31, 2, 129-142. http://dx.doi.org/10.1007/s10484-006-9009-3

      Vaschillo, E. G., Zingerman, A. M., Konstantinov, M. A., & Menitsky, D. N. (1983). Research of the resonance characteristics for cardiovascular system. Human Physiology, 9, 257-265.

      Vaschillo, E., Lehrer, P., Rishe, N., & Konstantinov, M. (2002). Heart rate variability biofeedback as a method for assessing baroreflex function: a preliminary study of resonance in the cardiovascular system. Applied Psychophysiology and Biofeedback, 27, 1-27. http://dx.doi.org/10.1023/A:1014587304314

      Verhagen, A. P., Damen, L., Berger, M. Y., Passchier, J., & Koes, B. W. (2010). Lack of benefit for prophylactic drugs of tension-type headache in adults: a systematic review. Family Practice, 27, 2, 151-165. http://dx.doi.org/10.1093/fampra/cmp089

      Vlaeyen, J. W., Haazen, I. W., Schuerman, J. A., Kole-Snijders, A. M., & Eek, van, H. (1995). Behavioural rehabilitation of chronic low back pain: comparison of an operant treatment, an operant-cognitive treatment and an operant-respondent treatment. The British Journal of Clinical Psychology, 34, 95-118. http://dx.doi.org/10.1111/j.2044-8260.1995.tb01443.x

      Wegner, D. M., Schneider, D. J., Carter, S. R., 3rd., & White, T. L. (1987). Paradoxical effects of thought suppression. Journal of Personality and Social Psychology, 53, 1, 5-13. http://dx.doi.org/10.1037/0022-3514.53.1.5

      Wegner, D., Broome, A., & Blumberg, S. (1997). Ironic effects of trying to relax under stress. Behavior Research and Therapy, 35, 1, 11-21. http://dx.doi.org/10.1016/S0005-7967(96)00078-2

      Whatmore, G., & Kohli, D. R. (1974). The Psychophysiology and Treatment of Functional Disorders. New York: Grune and Stratton.

      Wilhelm, F. H., & Roth, W. T. (1998). Taking the laboratory to the skies: ambulatory assessment of self-report, autonomic, and respiratory responses in flying phobia. Psychophysiology, 35, 5, 596-606. http://dx.doi.org/10.1017/S0048577298970196

      Wilhelm, F. H., Gerlach, A. L., & Roth, W. T. (2001). Slow recovery from voluntary hyperventilation in panic disorder. Psychosomatic Medicine, 63, 638-649.2001-01900-01511485118

      Wilhelm, F. H., Gevirtz, R., & Roth, W. T. (2001). Respiratory dysregulation in anxiety, functional cardiac, and pain disorders. Assessment, phenomenology, and treatment. Behavior Modification, 25, 4, 513-545. http://dx.doi.org/10.1177/0145445501254003

      Wilhelm, F. H., Trabert, W., & Roth, W. T. (2001). Characteristics of sighing in panic disorder. Biological Psychiatry, 49, 7, 606-614. http://dx.doi.org/10.1016/S0006-3223(00)01014-3

      Yasuma, E., & Hayano, J. (2004). Respiratory sinus arrhythmia: why does the heartbeat synchronize with respiratory rhythm? Chest, 125, 683-690.

      Yilmaz, O. O., Senocak, O., Sahin, E., Baydar, M., Gulbahar, S., et al. (2010). Efficacy of EMGbiofeedback in knee osteoarthritis. Rheumatology International, 30(7), 887-892.

      Young, L. D., Bradley, L. A., & Turner, R. A. (1995). Decrease in health care recourse utilization in patients with rheumatoid arthritis following a cognitive-behavioral intervention. Biofeedback and Self-regulation, 20, 3, 259-268. http://dx.doi.org/10.1007/BF01474517

      Yucha, C., & Montgomery, D. (2008). Evidence-Based Practice in Biofeedback and Neurofeedback. Wheat Ridge, CO: AAPB.

      Yucha, C., & Montgomery, D. (2008). Evidence-Based Practice in Biofeedback and Neurofeedback. Wheat Ridge, CO: AAPB.

      Yucha, C., & Montgomery, D. (2008). Evidence-Based Practice in Biofeedback and Neurofeedback. Wheat Ridge, CO: AAPB.

      Yucha, C., & Montgomery, D. (2008). Evidence-Based Practice in Biofeedback and Neurofeedback. Wheat Ridge, CO: AAPB.

      Yucha, C., & Montgomery, D. (2008). Evidence-Based Practice in Biofeedback and Neurofeedback. Wheat Ridge, CO: AAPB.

      Yucha, C., & Montgomery, D. (2008). Evidence-Based Practice in Biofeedback and Neurofeedback. Wheat Ridge, CO: Association for Applied Psychophysiology and Biofeedback.

      Yucha, C., & Montgomery, D. (2008). Evidence-Based Practice in Biofeedback and Neurofeedback. Wheat Ridge, CO: Association for Applied Psychophysiology and Biofeedback.

      Yucha, C., & Montgomery, D. (2008). Evidence-Based Practice in Biofeedback and Neurofeedack. Wheat Ridge, CO: AAPB.

      Zucker, T. L., Samuelson, K. W., Muench, F., Greenberg, M. A., & Gevirtz, R. N. (2009). The effects of respiratory sinus arrhythmia biofeedback on heart rate variability and posttraumatic stress disorder symptoms: a pilot study. Applied Psychophysiology and Biofeedback, 34, 2, 135-143. http://dx.doi.org/10.1007/s10484-009-9085-2

      Zucker, T. L., Samuelson, K. W., Muench, F., Greenberg, M. A., & Gevirtz, R. N. (2009). The effects of respiratory sinus arrhythmia biofeedback on heart rate variability and posttraumatic stress disorder symptoms: a pilot study. Applied Psychophysiology and Biofeedback, 34, 2, 135-143. http://dx.doi.org/10.1007/s10484-009-9085-2

      Zucker, T. L., Samuelson, K. W., Muench, F., Greenberg, M. A., & Gevirtz, R. N. (2009). The effects of respiratory sinus arrhythmia biofeedback on heart rate variability and posttraumatic stress disorder symptoms: a pilot study. Applied Psychophysiology and Biofeedback, 34, 135-143. http://dx.doi.org/10.1007/s10484-009-9085-2
UP  - 20140421 (PsycINFO)
XL  - http://ovidsp.ovid.com/ovidweb.cgi?T=JS&CSC=Y&NEWS=N&PAGE=fulltext&D=psyc10&AN=2013-05081-000
XL  - http://sfxeu07.hosted.exlibrisgroup.com/bham?sid=OVID:psycdb&id=pmid:&id=doi:10.1002%2F9781118485309&issn=&isbn=978-1-119-99371-1&volume=&issue=&spage=&pages=&date=2013&title=The+clinical+handbook+of+biofeedback%3A+A+step-by-step+guide+for+training+and+practice+with+mindfulness.&atitle=The+clinical+handbook+of+biofeedback%3A+A+step-by-step+guide+for+training+and+practice+with+mindfulness.&aulast=Khazan&pid=%3Cauthor%3EKhazan%2C+Inna+Z%3C%2Fauthor%3E%3CAN%3E2013-05081-000%3C%2FAN%3E%3CDT%3E%3C%2FDT%3E

<26. >
VN  - Ovid Technologies
DB  - PsycINFO
AN  - 2014-01026-057
TI  - Use of a virtual integrated environment in prosthetic limb development and phantom limb pain. [References].
DP  - 2012
YR  - 2012
LG  - English
AU  - Alphonso, Aimee L
AU  - Monson, Brett T
AU  - Zeher, Michael J
AU  - Armiger, Robert S
AU  - Weeks, Sharon R
AU  - Burck, J. M
AU  - Moran, C
AU  - Davoodi, R
AU  - Loeb, G
AU  - Pasquina, Paul F
AU  - Tsao, Jack W
MA  - Tsao, Jack W.: jack.tsao@med.navy.mil
CQ  - Tsao, Jack W.: US Navy Bureau of Medicine and Surgery, 7700 Arlington Boulevard Suite 5136, Falls Church, VA, US, 22042-5136, jack.tsao@med.navy.mil
IN  - Alphonso, Aimee L.: Walter Reed National Military Medical Center, Bethesda, MD, US
IN  - Monson, Brett T.: Walter Reed National Military Medical Center, Bethesda, MD, US
IN  - Zeher, Michael J.: John Hopkins University, Baltimore, MD, US
IN  - Armiger, Robert S.: John Hopkins University, Baltimore, MD, US
IN  - Weeks, Sharon R.: Walter Reed National Military Medical Center, Bethesda, MD, US
IN  - Burck, J. M.: John Hopkins University, Baltimore, MD, US
IN  - Moran, C.: John Hopkins University, Baltimore, MD, US
IN  - Davoodi, R.: John Hopkins University, Baltimore, MD, US
IN  - Loeb, G.: John Hopkins University, Baltimore, MD, US
IN  - Pasquina, Paul F.: John Hopkins University, Baltimore, MD, US
IN  - Tsao, Jack W.: US Navy Bureau of Medicine and Surgery, Washington, DC, US
SO  - Annual Review of CyberTherapy and Telemedicine. Vol.10 2012, pp. 305-309. 
IS  - 1554-8716
PU  - Interactive Media Institute; US
FO  - Print
PT  - Journal
PT  - Peer Reviewed Journal
DT  - Journal Article
AB  - Patients face two major difficulties following limb loss: phantom limb pain (PLP) in the residual limb and limited functionality in the prosthetic limb. Many studies have focused on decreasing PLP with mirror therapy, yet few have examined the same visual ameliorating effect with a virtual or prosthetic limb. Our study addresses the following key questions: (1) does PLP decrease through observation of a 3D limb in a virtual integration environment (VIE) and (2) can consistent surface electromyography (sEMG) signals from the VIE drive an advanced modular prosthetic limb (MPL)? Recorded signals from the residual limb were correlated to the desired motion of the phantom limb, and changes in PLP were scored during each VIE session. Preliminary results show an overall reduction in PLP and a trend toward improvement in signal-to-motion accuracy over time. These signals allowed MPL users to perform a wide range of hand motions. (PsycINFO Database Record (c) 2016 APA, all rights reserved)

ID  - Phantom limb pain, upper extremity amputation, virtual integration environment, prostheses, computer-assisted rehabilitation, systems integration
MH  - *Pain
MH  - *Phantom Limbs
MH  - *Prostheses
MH  - *Virtual Reality
CC  - Physical & Somatoform & Psychogenic Disorders [3290]; Medical Treatment of Physical Illness [3363].
PO  - Human
MD  - Empirical Study; Quantitative Study
TM  - Test of Memory Malingering
      Visual Analogue Scale
TD  - Test of Memory Malingering [doi: http://dx.doi.org/10.1037/t05074-000] (9999-05074-000)
CP  - HOLDER: Interactive Media Institute
      YEAR: 2012
RF  - Chan, B. L., Witt, R., Charrow, A. P., Magee, A., Howard, R., Pasquina, P. F., Heilman, K. M., & Tsao, J. W. (2007). Mirror therapy for phantom limb pain. N Engl J Med, 21, 2206-2207. http://dx.doi.org/10.1056/NEJMc071927

      Kooijman, C. M., Dijkstra, P. U., Geertzen, J. H., Elzinga, A., & van der Schans, C. P. (2000). Phantom pain and phantom sensations in upper limb amputees: an epidemiological study. Pain, 87, 33-41. http://dx.doi.org/10.1016/S0304-3959(00)00264-5

      Brodie, E. E., Whyte, A., & Niven, C. A. (2007). Analgesia through the looking-glass? A randomized controlled trial investigating the effect of viewing a "virtual" limb upon phantom limb pain, sensation and movement. Euro J Pain, 11, 428-436. http://dx.doi.org/10.1016/j.ejpain.2006.06.002

      Knotkova, H., Cruciani, R. A., Tronnier, V. M., & Rasche, D. (2012). Current and future options for the management of phantom limb pain, Journal of Pain Research 5 (2012), 39-49.

      MacIver, K., Lloyd, D. M., Kelly, S., Roberts, N., & Nurmikko, T. (2008). Phantom limb pain, cortical reorganization and the therapeutic effects of mental imagery. Brain, 131, 2181-2191. http://dx.doi.org/10.1093/brain/awn124

      Ramachandran, V. S., & Hirstein, W. (1998). The perception of phantom limbs. Brain, 121, 1603-1630. http://dx.doi.org/10.1093/brain/121.9.1603
UP  - 20151005 (PsycINFO)
JN  - Annual Review of CyberTherapy and Telemedicine
VO  - 10
PG  - 305-309
OA  - Yes
XL  - http://ovidsp.ovid.com/ovidweb.cgi?T=JS&CSC=Y&NEWS=N&PAGE=fulltext&D=psyc9&AN=2014-01026-057
XL  - http://sfxeu07.hosted.exlibrisgroup.com/bham?sid=OVID:psycdb&id=pmid:&id=doi:&issn=1554-8716&isbn=&volume=10&issue=&spage=305&pages=305-309&date=2012&title=Annual+Review+of+CyberTherapy+and+Telemedicine&atitle=Use+of+a+virtual+integrated+environment+in+prosthetic+limb+development+and+phantom+limb+pain.&aulast=Alphonso&pid=%3Cauthor%3EAlphonso%2C+Aimee+L%3C%2Fauthor%3E%3CAN%3E2014-01026-057%3C%2FAN%3E%3CDT%3EJournal+Article%3C%2FDT%3E

<27. >
VN  - Ovid Technologies
DB  - PsycINFO
AN  - 2012-99220-471
TI  - The effects of thoracic spine manipulation in subjects with signs of shoulder impingement.
DP  - 2012
YR  - 2012
LG  - English
AU  - Muth, Stephanie
DS  - UMI Order Number: AAI3493923
      OpenURL: http://gateway.proquest.com/openurl?url_ver=Z39.88-2004&rft_val_fmt=info:ofi/fmt:kev:mtx:dissertation&res_dat=xri:pqm&rft_dat=xri:pqdiss:3493923
IN  - Muth, Stephanie: Temple U., US
SO  - Dissertation Abstracts International: Section B: The Sciences and Engineering. Vol.73(5-B),2012, pp. 2874. 
IS  - 0419-4217
IB  - 978-1-267-14992-3
OL  - Dissertation Abstracts International
PU  - ProQuest Information & Learning; US
FO  - Electronic
PT  - Dissertation Abstract
DT  - Dissertation
AB  - Shoulder impingement is the most common cause of shoulder pain. It is often described as mechanical irritation of the tendons of the rotator cuff or long head of the biceps due to compression against either the structures of the subacromial arch or the glenoid and glenoid labrum. Various treatment options exist to address impingement, and recent studies suggest thoracic spine manipulation may be a useful option. The purpose of this study was to assess changes in range of motion (ROM), pain and shoulder function both immediately post- and 7 to 10 days after receiving thoracic spine manipulations. We also attempted to identify changes in scapular kinematics and shoulder muscle activity associated with thoracic spine manipulation in subjects with shoulder impingement. Thirty subjects between the ages of 18 and 45 with signs of shoulder impingement participated in this repeated measures study. All subjects received both a mid-thoracic spine and a cervicothoracic junction manipulation. Changes in pain were assessed using an 11 point numeric pain rating scale. Subjects reported pain with performance of provocative testing (Jobes Empty Can, Hawkins-Kennedy and Neer's tests for impingement) as well as with performance of cervical rotation, thoracic spine flexion and extension and weighted humeral elevation. Shoulder elevation force production pre- and post- manipulation was assessed using hand-held dynamometry. Additionally, subjects completed the Penn Shoulder Score (PSS) and the Sports and Performing Arts Module of the Disabilities of the Arm, Shoulder and Hand (DASH) Questionnaire to assess shoulder pain and function 7 to 10 days post thoracic spine manipulation. Electromagnetic sensors tracked three-dimensional scapular and clavicular kinematics as well as cervical, thoracic and humerothoracic ROM. Surface electromyography data were collected from the infraspinatus, serratus anterior, and the upper, middle and lower trapezius muscles with loaded humerothoracic elevation. A repeated measures analysis of variance (ANOVA) was used to compare scapular orientation and muscle activity at 30, 60, 90 ad 120 degrees of humerothoracic elevation before and after spinal manipulation. Paired t-tests revealed significant decreases in pain [(Jobes 2.6 +/- 1.1, Neer's 2.6 +/- 1.3, Hawkins-Kennedy 2.8 +/- 1.3; p<0.001 for all three tests) (weighted shoulder elevation 2.0 +/- 1.5, p<0.001; cervical rotation 0.4 +/- .9, p=0.039)] as well as improvements in shoulder function (Force production 5.5+/-3.1, PSS 7.7 +/- 9.4 and DASH 16.4 +/- 13.2; p<0.001 for each). No significant changes in any of the ROM assessments were observed. No changes in scapular or clavicular kinematics were observed, with the exception of small decrease in scapular upward rotation (p = .04). A small but significant increase in middle trapezius activity (p = .03) was detected; however, no other significant differences in muscle activity were observed following manipulation. Moreover, paired t-tests revealed no significant differences in muscle onset times after manipulation. The findings of this study indicate that thoracic spine manipulation may be an effective intervention to treat pain associated with shoulder impingement; however, the improvements associated with thoracic spine manipulation are not likely explained by changes in scapular kinematics or shoulder muscle activity. Thoracic spine manipulation did not substantially alter scapular kinematics or motor control at the shoulder. (PsycINFO Database Record (c) 2016 APA, all rights reserved)

ID  - thoracic spine manipulation, shoulder impingement, pain, kinematics
MH  - *Motor Performance
MH  - *Pain
MH  - *Spinal Column
MH  - *Spinal Nerves
CC  - Health & Mental Health Treatment & Prevention [3300].
PO  - Human. Adulthood (18 yrs & older).  Young Adulthood (18-29 yrs).  Thirties (30-39 yrs).  Middle Age (40-64 yrs)
MD  - Empirical Study; Quantitative Study
UP  - 20130114 (PsycINFO)
JN  - Dissertation Abstracts International: Section B: The Sciences and Engineering
VO  - 73
IP  - 5-B
PG  - 2874
XL  - http://ovidsp.ovid.com/ovidweb.cgi?T=JS&CSC=Y&NEWS=N&PAGE=fulltext&D=psyc9&AN=2012-99220-471
XL  - http://sfxeu07.hosted.exlibrisgroup.com/bham?sid=OVID:psycdb&id=pmid:&id=doi:&issn=0419-4217&isbn=978-1-267-14992-3&volume=73&issue=5-B&spage=2874&pages=2874&date=2012&title=Dissertation+Abstracts+International%3A+Section+B%3A+The+Sciences+and+Engineering&atitle=The+effects+of+thoracic+spine+manipulation+in+subjects+with+signs+of+shoulder+impingement.&aulast=Muth&pid=%3Cauthor%3EMuth%2C+Stephanie%3C%2Fauthor%3E%3CAN%3E2012-99220-471%3C%2FAN%3E%3CDT%3EDissertation%3C%2FDT%3E

<28. >
VN  - Ovid Technologies
DB  - PsycINFO
AN  - 2012-99040-128
TI  - Shoulder function and movement adaptations to repetitive reaching: Effects of fatigue and pain.
DP  - 2012
YR  - 2012
LG  - English
AU  - Lomond, Karen Vanessa
DS  - UMI Order Number: AAINR72681
      OpenURL: http://gateway.proquest.com/openurl?url_ver=Z39.88-2004&rft_val_fmt=info:ofi/fmt:kev:mtx:dissertation&res_dat=xri:pqdiss&rft_dat=xri:pqdiss:NR72681
IN  - Lomond, Karen Vanessa: McGill U., Canada
SO  - Dissertation Abstracts International: Section B: The Sciences and Engineering. Vol.72(8-B),2012, pp. 4616. 
IS  - 0419-4217
IB  - 978-0-494-72681-5
OL  - Dissertation Abstracts International
PU  - ProQuest Information & Learning; US
FO  - Electronic
PT  - Dissertation Abstract
DT  - Dissertation
AB  - Studies suggest that repetitive arm movements are risk factors for the development of fatigue and pain; yet the interaction between movement repetition and pain is poorly understood. The objective of this thesis was to quantify the pain- and time-related characteristics associated with chronic neck/shoulder pain during several movement tasks. Shoulder function was assessed in subjects with chronic neck/shoulder pain (intensity >= 3/10 for > 3 months, n = 16) (PAIN) and an age- and sex-matched control group (n = 16) (CTRL) on two visits and immediately before and after they performed a repetitive reaching task (RRT) to voluntary termination. During the RRT, we recorded whole-body three-dimensional kinematics, forces underneath both feet and electromyography from five neck and/or shoulder muscles; heart rate, and ratings of pain and perceived exertion were recorded periodically throughout the RRT. The PAIN group showed substantial inter-session variability in some but not all shoulder functional measures. Also, group differences in shoulder Range of Motion (RoM) were observed, such that our protocol may be useful in effectively assessing functional impairment in people with chronic neck/shoulder pain. Both groups demonstrated similar decreases in power output, suggesting that this parameter may be a fatigue-, rather than pain-sensitive outcome. Posture and movement adaptations to the RRT were unique to each group. The CTRL group increased their arm joint RoM, bringing the arm closer to the targets, while PAIN used a more fixed, en block arm pattern, and increased Center of Mass (CoM) motions, likely to reduce the load on the injured structures. During the RRT, CTRL decreased their arm's reach-to-reach relative variability, while PAIN increased arm and decreased CoM relative variability. Analyses of time to peak velocity indicated increased within-reach inter-joint coupling in the CTRL group only. Despite initial differences in movement strategies, both groups moved toward more fixed strategies at the end of the task. Our findings support the use of known pain outcomes such as arm RoM, whereas we highlight unique group differences in whole-body adaptations and movement variability. This knowledge is important in adapting rehabilitation and return-to-work strategies to avoid long-term disability and chronicity. (PsycINFO Database Record (c) 2016 APA, all rights reserved)

ID  - shoulder function, movement adaptations, repetitive reaching, fatigue, chronic pain
MH  - *Adaptation
MH  - *Chronic Pain
MH  - *Fatigue
MH  - *Motor Processes
MH  - *Shoulder (Anatomy)
MH  - Pain
MH  - Risk Factors
CC  - Health & Mental Health Treatment & Prevention [3300].
PO  - Human
MD  - Empirical Study; Quantitative Study
UP  - 20120416 (PsycINFO)
JN  - Dissertation Abstracts International: Section B: The Sciences and Engineering
VO  - 72
IP  - 8-B
PG  - 4616
XL  - http://ovidsp.ovid.com/ovidweb.cgi?T=JS&CSC=Y&NEWS=N&PAGE=fulltext&D=psyc9&AN=2012-99040-128
XL  - http://sfxeu07.hosted.exlibrisgroup.com/bham?sid=OVID:psycdb&id=pmid:&id=doi:&issn=0419-4217&isbn=978-0-494-72681-5&volume=72&issue=8-B&spage=4616&pages=4616&date=2012&title=Dissertation+Abstracts+International%3A+Section+B%3A+The+Sciences+and+Engineering&atitle=Shoulder+function+and+movement+adaptations+to+repetitive+reaching%3A+Effects+of+fatigue+and+pain.&aulast=Lomond&pid=%3Cauthor%3ELomond%2C+Karen+Vanessa%3C%2Fauthor%3E%3CAN%3E2012-99040-128%3C%2FAN%3E%3CDT%3EDissertation%3C%2FDT%3E

<29. >
VN  - Ovid Technologies
DB  - PsycINFO
AN  - 2012-08098-027
TI  - Modulating effects of bodyweight unloading on the lower limb nociceptive withdrawal reflex during symmetrical stance. [References].
DP  - May 2012
YR  - 2012
PH  - First Posting: Oct 2011
      Accepted: Sep 2011
LG  - English
AU  - Serrao, Mariano
AU  - Spaich, Erika G
AU  - Andersen, Ole Kaeseler
MA  - Serrao, Mariano: mariano.serrao@uniroma1.it
CQ  - Serrao, Mariano: Department of Medico-Surgical Sciences and Biotechnologies, Sapienza University of Rome, "La Sapienza", Polo Pontino, Via Faggiana 34, Rome, Italy, 40100, mariano.serrao@uniroma1.it
IN  - Serrao, Mariano: Department of Medico-Surgical Sciences and Biotechnologies, Sapienza University of Rome, Rome, Italy
[truncated: 327,748 more chars]
