# Supplementary material for: The influence of musculoskeletal pain disorders on muscle synergies—A systematic review
Source: PLoS One. 2018 Nov 5;13(11):e0206885. doi: 10.1371/journal.pone.0206885 (PMC6218076; doi:10.1371/journal.pone.0206885)
Supplement: S7 File — (NBIB) [file pone.0206885.s007.nbib]

PMID- 28704220
OWN - NLM
STAT- MEDLINE
DCOM- 20171120
LR  - 20171128
IS  - 1538-3008 (Electronic)
IS  - 0091-6331 (Linking)
VI  - 45
IP  - 4
DP  - 2017 Oct
TI  - Muscle Coordination and the Development of Musculoskeletal Disorders.
PG  - 201-208
LID - 10.1249/JES.0000000000000122 [doi]
AB  - The present article examines the hypothesis that each individual has unique
      muscle coordination strategies (or signatures) that will have specific mechanical
      effects on their musculoskeletal system. As such, some strategies would make some
      people more at risk of developing musculoskeletal disorders than others.
      Identification of individual coordination strategies might provide insight into
      the development of musculoskeletal disorders.
FAU - Hug, Francois
AU  - Hug F
AD  - 1University of Nantes, Faculty of Sport Sciences, Laboratory "Movement,
      Interactions, Performance" (EA 4334), Nantes, France; 2The University of
      Queensland, NHMRC Centre of Clinical Research Excellence in Spinal Pain, Injury
      and Health, School of Health and Rehabilitation Sciences, Brisbane, Australia;
      3Institut Universitaire de France (IUF), Paris, France; and 4The University of
      Queensland, School of Biomedical Sciences, Brisbane Australia.
FAU - Tucker, Kylie
AU  - Tucker K
LA  - eng
PT  - Journal Article
PT  - Review
PL  - United States
TA  - Exerc Sport Sci Rev
JT  - Exercise and sport sciences reviews
JID - 0375434
SB  - IM
MH  - *Biological Variation, Individual
MH  - Electromyography
MH  - Humans
MH  - Muscle Strength
MH  - Muscle, Skeletal/*physiology/physiopathology
MH  - Musculoskeletal Diseases/*physiopathology
MH  - Torque
EDAT- 2017/07/14 06:00
MHDA- 2017/11/29 06:00
CRDT- 2017/07/14 06:00
PHST- 2017/07/14 06:00 [pubmed]
PHST- 2017/11/29 06:00 [medline]
PHST- 2017/07/14 06:00 [entrez]
AID - 10.1249/JES.0000000000000122 [doi]
PST - ppublish
SO  - Exerc Sport Sci Rev. 2017 Oct;45(4):201-208. doi: 10.1249/JES.0000000000000122.

PMID- 28411742
OWN - NLM
STAT- MEDLINE
DCOM- 20171024
LR  - 20171024
IS  - 1872-9126 (Electronic)
IS  - 0003-6870 (Linking)
VI  - 62
DP  - 2017 Jul
TI  - A biomechanical and physiological study of office seat and tablet device
      interaction.
PG  - 83-93
LID - S0003-6870(17)30047-9 [pii]
LID - 10.1016/j.apergo.2017.02.013 [doi]
AB  - Twenty subjects performed typing tasks on a desktop computer and touch-screen
      tablet in two chairs for an hour each, and the effects of chair, device, and
      their interactions on each dependent measure were recorded. Biomechanical
      measures of muscle force, spinal load, and posture were examined, while
      discomfort was measured via heart rate variability (HRV) and subjective reports. 
      HRV was sensitive enough to differentiate between chair and device interactions. 
      Biomechanically, a lack of seat back mobility forced individuals to maintain an
      upright seating posture with increased extensor muscle forces and increased
      spinal compression. Effects were exacerbated by forward flexion upon interaction 
      with a tablet device or by slouching. Office chairs should be designed with both 
      the human and workplace task in mind and allow for reclined postures to off-load 
      the spine. The degree of recline should be limited, however, to prevent decreased
      lumbar lordosis resulting from posterior hip rotation in highly reclined
      postures.
CI  - Copyright (c) 2017 Elsevier Ltd. All rights reserved.
FAU - Weston, Eric
AU  - Weston E
AD  - Spine Research Institute - Biodynamics Laboratory, The Ohio State University,
      Columbus, OH 43210, USA; Department of Integrated Systems Engineering, The Ohio
      State University, Columbus, OH 43210, USA. Electronic address:
      weston.101@osu.edu.
FAU - Le, Peter
AU  - Le P
AD  - Spine Research Institute - Biodynamics Laboratory, The Ohio State University,
      Columbus, OH 43210, USA; Department of Integrated Systems Engineering, The Ohio
      State University, Columbus, OH 43210, USA.
FAU - Marras, William S
AU  - Marras WS
AD  - Spine Research Institute - Biodynamics Laboratory, The Ohio State University,
      Columbus, OH 43210, USA; Department of Integrated Systems Engineering, The Ohio
      State University, Columbus, OH 43210, USA.
LA  - eng
PT  - Journal Article
DEP - 20170227
PL  - England
TA  - Appl Ergon
JT  - Applied ergonomics
JID - 0261412
SB  - IM
MH  - Abdominal Oblique Muscles/physiology
MH  - Biomechanical Phenomena
MH  - *Computers, Handheld
MH  - Electromyography
MH  - Female
MH  - Heart Rate
MH  - Hip/physiology
MH  - Humans
MH  - *Interior Design and Furnishings
MH  - Lumbar Vertebrae/*physiology
MH  - Male
MH  - Muscle, Skeletal/*physiology
MH  - Musculoskeletal Pain/etiology
MH  - Neck/physiology
MH  - Paraspinal Muscles/physiology
MH  - Posture/*physiology
MH  - Superficial Back Muscles/physiology
MH  - Task Performance and Analysis
MH  - Torso/physiology
MH  - Young Adult
OTO - NOTNLM
OT  - Mobile device
OT  - Seating discomfort
OT  - Sitting
EDAT- 2017/04/17 06:00
MHDA- 2017/10/25 06:00
CRDT- 2017/04/17 06:00
PHST- 2016/03/23 00:00 [received]
PHST- 2017/02/14 00:00 [revised]
PHST- 2017/02/16 00:00 [accepted]
PHST- 2017/04/17 06:00 [entrez]
PHST- 2017/04/17 06:00 [pubmed]
PHST- 2017/10/25 06:00 [medline]
AID - S0003-6870(17)30047-9 [pii]
AID - 10.1016/j.apergo.2017.02.013 [doi]
PST - ppublish
SO  - Appl Ergon. 2017 Jul;62:83-93. doi: 10.1016/j.apergo.2017.02.013. Epub 2017 Feb
      27.

PMID- 28320889
OWN - NLM
STAT- MEDLINE
DCOM- 20171207
LR  - 20171207
IS  - 2051-817X (Electronic)
IS  - 2051-817X (Linking)
VI  - 5
IP  - 6
DP  - 2017 Mar
TI  - Trunk muscle activation during movement with a new exercise device for
      lumbo-pelvic reconditioning.
LID - e13188 [pii]
LID - 10.14814/phy2.13188 [doi]
AB  - Gravitational unloading leads to adaptations of the human body, including the
      spine and its adjacent structures, making it more vulnerable to injury and pain. 
      The Functional Re-adaptive Exercise Device (FRED) has been developed to activate 
      the deep spinal muscles, lumbar multifidus (LM) and transversus abdominis (TrA), 
      that provide inter-segmental control and spinal protection. The FRED provides an 
      unstable base of support and combines weight bearing in up-right posture with
      side alternating, elliptical leg movements, without any resistance to movement.
      The present study investigated the activation of LM, TrA, obliquus externus (OE),
      obliquus internus (OI), abdominis, and erector spinae (ES) during FRED exercise
      using intramuscular fine-wire and surface EMG Nine healthy male volunteers (27
      +/- 5 years) have been recruited for the study. FRED exercise was compared with
      treadmill walking. It was confirmed that LM and TrA were continually active
      during FRED exercise. Compared with walking, FRED exercise resulted in similar
      mean activation of LM and TrA, less activation of OE, OI, ES, and greater
      variability of lumbo-pelvic muscle activation patterns between individual
      FRED/gait cycles. These data suggest that FRED continuously engages LM and TrA,
      and therefore, has the potential as a stationary exercise device to train these
      muscles.
CI  - (c) 2017 The Authors. Physiological Reports published by Wiley Periodicals, Inc. 
      on behalf of The Physiological Society and the American Physiological Society.
FAU - Weber, Tobias
AU  - Weber T
AD  - European Space Agency, European Astronaut Centre Space Medicine Office (HSO-AM), 
      Cologne, Germany tobias.weber@esa.int.
AD  - KBRWyle GmbH, Cologne, Germany.
FAU - Debuse, Dorothee
AU  - Debuse D
AD  - Faculty of Health and Life Sciences, Northumbria University, Newcastle upon Tyne,
      United Kingdom.
FAU - Salomoni, Sauro E
AU  - Salomoni SE
AD  - The University of Queensland NHMRC Centre of Clinical Research Excellence in
      Spinal Pain, Injury and Health School of Health and Rehabilitation Sciences,
      Brisbane, Queensland, Australia.
FAU - Elgueta Cancino, Edith L
AU  - Elgueta Cancino EL
AD  - The University of Queensland NHMRC Centre of Clinical Research Excellence in
      Spinal Pain, Injury and Health School of Health and Rehabilitation Sciences,
      Brisbane, Queensland, Australia.
FAU - De Martino, Enrico
AU  - De Martino E
AD  - KBRWyle GmbH, Cologne, Germany.
AD  - Sports Medicine Specialisation School, Medicine, Surgery and Neurosciences
      Department, University of Siena, Toscana, Italy.
FAU - Caplan, Nick
AU  - Caplan N
AD  - Faculty of Health and Life Sciences, Northumbria University, Newcastle upon Tyne,
      United Kingdom.
FAU - Damann, Volker
AU  - Damann V
AD  - European Space Agency, European Astronaut Centre Space Medicine Office (HSO-AM), 
      Cologne, Germany.
FAU - Scott, Jonathan
AU  - Scott J
AD  - European Space Agency, European Astronaut Centre Space Medicine Office (HSO-AM), 
      Cologne, Germany.
AD  - KBRWyle GmbH, Cologne, Germany.
FAU - Hodges, Paul W
AU  - Hodges PW
AD  - The University of Queensland NHMRC Centre of Clinical Research Excellence in
      Spinal Pain, Injury and Health School of Health and Rehabilitation Sciences,
      Brisbane, Queensland, Australia.
LA  - eng
PT  - Journal Article
PL  - United States
TA  - Physiol Rep
JT  - Physiological reports
JID - 101607800
SB  - IM
MH  - Abdominal Muscles/physiology
MH  - Adult
MH  - Electromyography
MH  - Exercise Therapy/*methods
MH  - Humans
MH  - Male
MH  - Movement/*physiology
MH  - Muscle Contraction/*physiology
MH  - Muscle, Skeletal/*physiology
MH  - Posture/physiology
MH  - Torso/*physiology
MH  - Weight-Bearing/physiology
MH  - Young Adult
PMC - PMC5371561
OTO - NOTNLM
OT  - Deep spinal muscles
OT  - exercise device
OT  - fine-wire electromyography
OT  - lumbar spine
OT  - rehabilitation
EDAT- 2017/03/23 06:00
MHDA- 2017/12/08 06:00
CRDT- 2017/03/22 06:00
PHST- 2017/01/26 00:00 [received]
PHST- 2017/02/07 00:00 [accepted]
PHST- 2017/03/22 06:00 [entrez]
PHST- 2017/03/23 06:00 [pubmed]
PHST- 2017/12/08 06:00 [medline]
AID - 5/6/e13188 [pii]
AID - 10.14814/phy2.13188 [doi]
PST - ppublish
SO  - Physiol Rep. 2017 Mar;5(6). pii: 5/6/e13188. doi: 10.14814/phy2.13188.

PMID- 28319133
OWN - NLM
STAT- MEDLINE
DCOM- 20170829
LR  - 20170829
IS  - 1932-6203 (Electronic)
IS  - 1932-6203 (Linking)
VI  - 12
IP  - 3
DP  - 2017
TI  - Effects of sudden walking perturbations on neuromuscular reflex activity and
      three-dimensional motion of the trunk in healthy controls and back pain
      symptomatic subjects.
PG  - e0174034
LID - 10.1371/journal.pone.0174034 [doi]
AB  - BACKGROUND: Back pain patients (BPP) show delayed muscle onset, increased
      co-contractions, and variability as response to quasi-static sudden trunk loading
      in comparison to healthy controls (H). However, it is unclear whether these
      results can validly be transferred to suddenly applied walking perturbations, an 
      automated but more functional and complex movement pattern. There is an evident
      need to develop research-based strategies for the rehabilitation of back pain.
      Therefore, the investigation of differences in trunk stability between H and BPP 
      in functional movements is of primary interest in order to define suitable
      intervention regimes. The purpose of this study was to analyse neuromuscular
      reflex activity as well as three-dimensional trunk kinematics between H and BPP
      during walking perturbations. METHODS: Eighty H
      (31m/49f;29+/-9yrs;174+/-10cm;71+/-13kg) and 14 BPP
      (6m/8f;30+/-8yrs;171+/-10cm;67+/-14kg) walked (1m/s) on a split-belt treadmill
      while 15 right-sided perturbations (belt decelerating, 40m/s2, 50ms duration;
      200ms after heel contact) were randomly applied. Trunk muscle activity was
      assessed using a 12-lead EMG set-up. Trunk kinematics were measured using a
      3-segment-model consisting of 12 markers (upper thoracic (UTA), lower thoracic
      (LTA), lumbar area (LA)). EMG-RMS ([%],0-200ms after perturbation) was calculated
      and normalized to the RMS of unperturbed gait. Latency (TON;ms) and time to
      maximum activity (TMAX;ms) were analysed. Total motion amplitude (ROM;[ degrees
      ]) and mean angle (Amean;[ degrees ]) for extension-flexion, lateral flexion and 
      rotation were calculated (whole stride cycle; 0-200ms after perturbation) for
      each of the three segments during unperturbed and perturbed gait. For ROM only,
      perturbed was normalized to unperturbed step [%] for the whole stride as well as 
      the 200ms after perturbation. Data were analysed descriptively followed by a
      student s t-test to account for group differences. Co-contraction was analyzed
      between ventral and dorsal muscles (V:R) as well as side right:side left ratio
      (Sright:Sleft). The coefficient of variation (CV;%) was calculated (EMG-RMS;ROM) 
      to evaluate variability between the 15 perturbations for all groups. With respect
      to unequal distribution of participants to groups, an additional matched-group
      analysis was conducted. Fourteen healthy controls out of group H were sex-, age- 
      and anthropometrically matched (group Hmatched) to the BPP. RESULTS: No group
      differences were observed for EMG-RMS or CV analysis (EMG/ROM) (p>0.025).
      Co-contraction analysis revealed no differences for V:R and Srigth:Sleft between 
      the groups (p>0.025). BPP showed an increased TON and TMAX, being significant for
      Mm. rectus abdominus (p = 0.019) and erector spinae T9/L3 (p = 0.005/p = 0.015). 
      ROM analysis over the unperturbed stride cycle revealed no differences between
      groups (p>0.025). Normalization of perturbed to unperturbed step lead to
      significant differences for the lumbar segment (LA) in lateral flexion with BPP
      showing higher normalized ROM compared to Hmatched (p = 0.02). BPP showed a
      significant higher flexed posture (UTA (p = 0.02); LTA (p = 0.004)) during normal
      walking (Amean). Trunk posture (Amean) during perturbation showed higher trunk
      extension values in LTA segments for H/Hmatched compared to BPP (p = 0.003).
      Matched group (BPP vs. Hmatched) analysis did not show any systematic changes of 
      all results between groups. CONCLUSION: BPP present impaired muscle response
      times and trunk posture, especially in the sagittal and transversal planes,
      compared to H. This could indicate reduced trunk stability and higher loading
      during gait perturbations.
FAU - Mueller, Juliane
AU  - Mueller J
AD  - University Outpatient Clinic, Sports Medicine & Sports Orthopaedics, University
      of Potsdam, Germany.
FAU - Engel, Tilman
AU  - Engel T
AD  - University Outpatient Clinic, Sports Medicine & Sports Orthopaedics, University
      of Potsdam, Germany.
FAU - Mueller, Steffen
AU  - Mueller S
AD  - University Outpatient Clinic, Sports Medicine & Sports Orthopaedics, University
      of Potsdam, Germany.
FAU - Stoll, Josefine
AU  - Stoll J
AD  - University Outpatient Clinic, Sports Medicine & Sports Orthopaedics, University
      of Potsdam, Germany.
FAU - Baur, Heiner
AU  - Baur H
AD  - Bern University of Applied Sciences, Health, Physiotherapy, Bern, Switzerland.
FAU - Mayer, Frank
AU  - Mayer F
AD  - University Outpatient Clinic, Sports Medicine & Sports Orthopaedics, University
      of Potsdam, Germany.
LA  - eng
PT  - Journal Article
DEP - 20170320
PL  - United States
TA  - PLoS One
JT  - PloS one
JID - 101285081
SB  - IM
MH  - Adult
MH  - Back Pain/*physiopathology
MH  - Biomechanical Phenomena
MH  - Electromyography
MH  - Female
MH  - Humans
MH  - Male
MH  - Models, Biological
MH  - Muscle, Skeletal/physiology/*physiopathology
MH  - Posture/physiology
MH  - Reflex/*physiology
MH  - Torso/physiology/*physiopathology
MH  - Walking/*physiology
PMC - PMC5358879
EDAT- 2017/03/21 06:00
MHDA- 2017/08/30 06:00
CRDT- 2017/03/21 06:00
PHST- 2016/03/10 00:00 [received]
PHST- 2017/03/02 00:00 [accepted]
PHST- 2017/03/21 06:00 [entrez]
PHST- 2017/03/21 06:00 [pubmed]
PHST- 2017/08/30 06:00 [medline]
AID - 10.1371/journal.pone.0174034 [doi]
AID - PONE-D-16-10195 [pii]
PST - epublish
SO  - PLoS One. 2017 Mar 20;12(3):e0174034. doi: 10.1371/journal.pone.0174034.
      eCollection 2017.

PMID- 28213205
OWN - NLM
STAT- MEDLINE
DCOM- 20170630
LR  - 20170630
IS  - 1873-507X (Electronic)
IS  - 0031-9384 (Linking)
VI  - 173
DP  - 2017 May 1
TI  - Sensory trigeminal ULF-TENS stimulation reduces HRV response to experimentally
      induced arithmetic stress: A randomized clinical trial.
PG  - 209-215
LID - S0031-9384(16)30993-3 [pii]
LID - 10.1016/j.physbeh.2017.02.014 [doi]
AB  - Ultra Low Frequency Transcutaneous Electric Nervous Stimulation (ULF-TENS) is
      extensively used for pain relief and for the diagnosis and treatment of
      temporomandibular disorders (TMD). In addition to its local effects, ULF-TENS
      acts on the autonomic nervous system (ANS), with particular reference to the
      periaqueductal gray (PAG), promoting the release of endogenous opioids and
      modulating descending pain systems. It has been suggested that the PAG
      participates in the coupling between the emotional stimulus and the appropriate
      behavioral autonomic response. This function is successfully investigated by HRV.
      Therefore, our goal is to investigate the effects of trigeminal ULF-TENS
      stimulation on autonomic behavior in terms of HRV and respiratory parameters
      during an experimentally-induced arithmetic stress test in healthy subjects.
      Thirty healthy women between 25 and 35years of age were enrolled and randomly
      assigned to either the control (TENS stimulation off) or test group (TENS
      stimulation on). Heart (HR, LF, HF, LF/HF ratio, DET, RMSSD, PNN50, RR) and
      respiratory (BR) rate were evaluated under basal, T1 (TENS off/on), and stress
      (mathematical task) conditions. Results showed that HRV parameters and BR
      significantly changed during the arithmetic stress paradigm (p<0.01).
      Independently of stress conditions, TENS and control group could be discriminated
      only by non-linear HRV data, namely RR and DET (p=0.038 and p=0.027,
      respectively). During the arithmetic task, LF/HF ratio was the most sensitive
      parameter to discriminate between groups (p=0.019). Our data suggest that
      trigeminal sensory ULF-TENS reduces the autonomic response in terms of HRV and BR
      during acute mental stress in healthy subjects. Future directions of our work aim
      at applying the HRV and BR analysis, with and without TENS stimulation, to
      individuals with dysfunctional ANS among those with TMD.
CI  - Copyright (c) 2017 Elsevier Inc. All rights reserved.
FAU - Monaco, Annalisa
AU  - Monaco A
AD  - University of L'Aquila, Department of Life, Health and Environmental Sciences,
      Division of Dentistry, Building Delta 6, St Salvatore Hospital, Via Vetoio, 67100
      L'Aquila, Italy.
FAU - Cattaneo, Ruggero
AU  - Cattaneo R
AD  - University of L'Aquila, Department of Life, Health and Environmental Sciences,
      Division of Dentistry, Building Delta 6, St Salvatore Hospital, Via Vetoio, 67100
      L'Aquila, Italy.
FAU - Ortu, Eleonora
AU  - Ortu E
AD  - University of L'Aquila, Department of Life, Health and Environmental Sciences,
      Division of Dentistry, Building Delta 6, St Salvatore Hospital, Via Vetoio, 67100
      L'Aquila, Italy.
FAU - Constantinescu, Marian Vladimir
AU  - Constantinescu MV
AD  - Faculty of Dental Medicine, "Titu Maiorescu" University of Bucharest, Bucharest, 
      Romania.
FAU - Pietropaoli, Davide
AU  - Pietropaoli D
AD  - University of L'Aquila, Department of Life, Health and Environmental Sciences,
      Division of Dentistry, Building Delta 6, St Salvatore Hospital, Via Vetoio, 67100
      L'Aquila, Italy. Electronic address: davide.pietropaoli@univaq.it.
LA  - eng
PT  - Journal Article
PT  - Randomized Controlled Trial
DEP - 20170214
PL  - United States
TA  - Physiol Behav
JT  - Physiology & behavior
JID - 0151504
SB  - IM
MH  - Adult
MH  - Electromyography
MH  - Female
MH  - Galvanic Skin Response/physiology
MH  - Healthy Volunteers
MH  - Heart Rate/physiology
MH  - Humans
MH  - *Mathematics
MH  - Respiration
MH  - Stress, Psychological/*etiology/*therapy
MH  - Transcutaneous Electric Nerve Stimulation/*methods
MH  - Trigeminal Nerve/*physiology
MH  - Visual Analog Scale
OTO - NOTNLM
OT  - Experimental stress
OT  - Heart rate variability
OT  - Randomized clinical trial
OT  - Transcutaneous electric nervous stimulation
OT  - Trigeminus
EDAT- 2017/02/19 06:00
MHDA- 2017/07/01 06:00
CRDT- 2017/02/19 06:00
PHST- 2016/11/02 00:00 [received]
PHST- 2017/01/29 00:00 [revised]
PHST- 2017/02/13 00:00 [accepted]
PHST- 2017/02/19 06:00 [pubmed]
PHST- 2017/07/01 06:00 [medline]
PHST- 2017/02/19 06:00 [entrez]
AID - S0031-9384(16)30993-3 [pii]
AID - 10.1016/j.physbeh.2017.02.014 [doi]
PST - ppublish
SO  - Physiol Behav. 2017 May 1;173:209-215. doi: 10.1016/j.physbeh.2017.02.014. Epub
      2017 Feb 14.

PMID- 28171786
OWN - NLM
STAT- MEDLINE
DCOM- 20170509
LR  - 20170509
IS  - 1873-5711 (Electronic)
IS  - 1050-6411 (Linking)
VI  - 33
DP  - 2017 Apr
TI  - A comparison of gluteus medius, gluteus minimus and tensor facia latae muscle
      activation during gait in post-menopausal women with and without greater
      trochanteric pain syndrome.
PG  - 39-47
LID - S1050-6411(17)30011-1 [pii]
LID - 10.1016/j.jelekin.2017.01.004 [doi]
AB  - The effect of greater trochanteric pain syndrome (GTPS) on gluteus medius (GMed) 
      and minimus (GMin) activation in post-menopausal women is unknown. The aim of
      this study was to compare segmental muscle activation and variability of the
      GMed, GMin and tensor fascia latae (TFL) during gait in post-menopausal women
      with and without GTPS. Intramuscular electrodes were inserted into segments of
      GMin (x2) and GMed (x3) and a surface electrode placed on TFL. Ten control
      participants and 8 with GTPS completed six walking trials. Peak amplitude,
      average amplitude and time to peak from each phase of the gait cycle (0-30%, 30%-
      toe off (TO), total stance and swing) were compared between groups using
      independent t-tests and effect-size (ES) calculations. Variability of muscle
      activation was calculated using the mean coefficient of variation (CV). Reversal 
      of anterior GMin electromyographic burst pattern and greater average muscle
      activity was found in the GTPS group compared to controls: 0-TO for anterior GMin
      (p<0.05), anterior and middle GMed (p<0.01); 0-30% for posterior GMin (p<0.01)
      and GMed (p<0.05). No significant differences were identified in TFL. Overall,
      this study found increased segmental gluteal muscle activation, decreased hip
      abduction strength, and reduced variability in muscle activation in
      post-menopausal women with GTPS, compared with controls.
CI  - Copyright (c) 2017 Elsevier Ltd. All rights reserved.
FAU - Ganderton, Charlotte
AU  - Ganderton C
AD  - College of Science Health and Engineering, Department of Rehabilitation,
      Nutrition and Sport, School of Allied Health La Trobe University, La Trobe
      University, Australia. Electronic address: C.Ganderton@latrobe.edu.au.
FAU - Pizzari, Tania
AU  - Pizzari T
AD  - College of Science Health and Engineering, Department of Rehabilitation,
      Nutrition and Sport, School of Allied Health La Trobe University, La Trobe
      University, Australia.
FAU - Harle, Tanya
AU  - Harle T
AD  - College of Science Health and Engineering, Department of Rehabilitation,
      Nutrition and Sport, School of Allied Health La Trobe University, La Trobe
      University, Australia.
FAU - Cook, Jill
AU  - Cook J
AD  - College of Science Health and Engineering, Department of Rehabilitation,
      Nutrition and Sport, School of Allied Health La Trobe University, La Trobe
      University, Australia.
FAU - Semciw, Adam
AU  - Semciw A
AD  - Department of Physiotherapy, The University of Queensland, Australia.
LA  - eng
PT  - Journal Article
DEP - 20170127
PL  - England
TA  - J Electromyogr Kinesiol
JT  - Journal of electromyography and kinesiology : official journal of the
      International Society of Electrophysiological Kinesiology
JID - 9109125
SB  - IM
MH  - Female
MH  - Femur/physiology
MH  - *Gait
MH  - Hip Joint/*physiology/physiopathology
MH  - Humans
MH  - Joint Diseases/*physiopathology
MH  - Middle Aged
MH  - Muscle, Skeletal/*physiology
MH  - Musculoskeletal Pain/*physiopathology
MH  - Postmenopause/physiology
MH  - Syndrome
MH  - Walking/physiology
OTO - NOTNLM
OT  - Electromyography
OT  - Gluteal
OT  - Greater trochanteric pain syndrome
OT  - Muscle activation
OT  - Tendinopathy
EDAT- 2017/02/09 06:00
MHDA- 2017/05/10 06:00
CRDT- 2017/02/08 06:00
PHST- 2016/05/04 00:00 [received]
PHST- 2017/01/10 00:00 [revised]
PHST- 2017/01/13 00:00 [accepted]
PHST- 2017/02/09 06:00 [pubmed]
PHST- 2017/05/10 06:00 [medline]
PHST- 2017/02/08 06:00 [entrez]
AID - S1050-6411(17)30011-1 [pii]
AID - 10.1016/j.jelekin.2017.01.004 [doi]
PST - ppublish
SO  - J Electromyogr Kinesiol. 2017 Apr;33:39-47. doi: 10.1016/j.jelekin.2017.01.004.
      Epub 2017 Jan 27.

PMID- 27838731
OWN - NLM
STAT- MEDLINE
DCOM- 20170830
LR  - 20171207
IS  - 1432-1106 (Electronic)
IS  - 0014-4819 (Linking)
VI  - 235
IP  - 2
DP  - 2017 Feb
TI  - Motor adaptations to local muscle pain during a bilateral cyclic task.
PG  - 607-614
LID - 10.1007/s00221-016-4826-y [doi]
AB  - The aim of this study was to determine how unilateral pain, induced in two knee
      extensor muscles, affects muscle coordination during a bilateral pedaling task.
      Fifteen participants performed a 4-min pedaling task at 130 W in two conditions
      (Baseline and Pain). Pain was induced by injection of hypertonic saline into the 
      vastus medialis (VM) and vastus lateralis (VL) muscles of one leg. Force applied 
      throughout the pedaling cycle was measured using an instrumented pedal and used
      to calculate pedal power. Surface electromyography (EMG) was recorded bilaterally
      from eight muscles to assess changes in muscle activation strategies. Compared to
      Baseline, during the Pain condition, EMG amplitude of muscles of the painful leg 
      (VL and VM-the painful muscles, and RF-another quadriceps muscle with no pain)
      was lower during the extension phase [(mean +/- SD): VL: -22.5 +/- 18.9%; P <
      0.001; VM: -28.8 +/- 19.9%; P < 0.001, RF: -20.2 +/- 13.9%; P < 0.001].
      Consistent with this, pedal power applied by the painful leg was also lower
      during the extension phase (-16.8 +/- 14.2 W, P = 0.001) during Pain compared to 
      Baseline. This decrease was compensated for by an 11.3 +/- 8.1 W increase in
      pedal power applied by the non-painful leg during its extension phase (P = 0.04).
      These results support pain adaptation theories, which suggest that when there is 
      a clear opportunity to compensate, motor adaptations to pain occur to decrease
      load within the painful tissue. Although the pedaling task offered numerous
      possibilities for compensation, only between-leg compensations were
      systematically observed. This finding is discussed in relation to the mechanical 
      and neural constraints of the pedaling task.
FAU - Brochner Nielsen, Niels-Peter
AU  - Brochner Nielsen NP
AD  - Laboratory "Movement, Interactions, Performance" (EA4334), UFR STAPS, University 
      of Nantes, 44000, Nantes, France.
FAU - Tucker, Kylie
AU  - Tucker K
AD  - School of Biomedical Sciences, The University of Queensland, Brisbane, Australia.
FAU - Dorel, Sylvain
AU  - Dorel S
AD  - Laboratory "Movement, Interactions, Performance" (EA4334), UFR STAPS, University 
      of Nantes, 44000, Nantes, France.
FAU - Guevel, Arnaud
AU  - Guevel A
AD  - Laboratory "Movement, Interactions, Performance" (EA4334), UFR STAPS, University 
      of Nantes, 44000, Nantes, France.
FAU - Hug, Francois
AU  - Hug F
AUID- ORCID: 0000-0002-6432-558X
AD  - Laboratory "Movement, Interactions, Performance" (EA4334), UFR STAPS, University 
      of Nantes, 44000, Nantes, France. francois.hug@univ-nantes.fr.
AD  - NHMRC Centre of Clinical Research Excellence in Spinal Pain, Injury and Health,
      School of Health and Rehabilitation Sciences, The University of Queensland,
      Brisbane, Australia. francois.hug@univ-nantes.fr.
LA  - eng
PT  - Journal Article
PT  - Research Support, Non-U.S. Gov't
DEP - 20161112
PL  - Germany
TA  - Exp Brain Res
JT  - Experimental brain research
JID - 0043312
SB  - IM
MH  - Adaptation, Physiological/*physiology
MH  - Adolescent
MH  - Adult
MH  - Analysis of Variance
MH  - *Bicycling
MH  - Electromyography
MH  - Female
MH  - Functional Laterality/*physiology
MH  - Humans
MH  - Male
MH  - Motor Activity/*physiology
MH  - Muscle Contraction/physiology
MH  - Muscle, Skeletal/*physiology
MH  - Myalgia/*etiology
MH  - Pain Measurement
MH  - Young Adult
OTO - NOTNLM
OT  - *Electromyography
OT  - *Force
OT  - *Muscle coordination
OT  - *Pedaling
EDAT- 2016/11/14 06:00
MHDA- 2017/08/31 06:00
CRDT- 2016/11/14 06:00
PHST- 2016/08/23 00:00 [received]
PHST- 2016/11/05 00:00 [accepted]
PHST- 2016/11/14 06:00 [pubmed]
PHST- 2017/08/31 06:00 [medline]
PHST- 2016/11/14 06:00 [entrez]
AID - 10.1007/s00221-016-4826-y [doi]
AID - 10.1007/s00221-016-4826-y [pii]
PST - ppublish
SO  - Exp Brain Res. 2017 Feb;235(2):607-614. doi: 10.1007/s00221-016-4826-y. Epub 2016
      Nov 12.

PMID- 27597536
OWN - NLM
STAT- MEDLINE
DCOM- 20170403
LR  - 20170916
IS  - 1879-1506 (Electronic)
IS  - 0003-9969 (Linking)
VI  - 72
DP  - 2016 Dec
TI  - Reorganization of muscle activity in patients with chronic temporomandibular
      disorders.
PG  - 164-171
LID - S0003-9969(16)30219-9 [pii]
LID - 10.1016/j.archoralbio.2016.08.022 [doi]
AB  - OBJECTIVE: To investigate whether reorganization of muscle activity occurs in
      patients with chronic temporomandibular disorders (TMD) and, if so, how it is
      affected by symptomatology severity. METHODS: Surface electromyography (sEMG) of 
      masticatory muscles was made in 30 chronic TMD patients, diagnosed with disc
      displacement with reduction (DDR) and pain. Two 15-patient subgroups, with
      moderate (TMDmo) and severe (TMDse) signs and symptoms, were compared with a
      control group of 15 healthy subjects matched by age. The experimental tasks were:
      a 5s inter-arch maximum voluntary clench (MVC); right and left 15s unilateral gum
      chewing tests. Standardized sEMG indices characterizing masseter and temporalis
      muscles activity were calculated, and a comprehensive functional index (FI) was
      introduced to quantitatively summarize subjects' overall performance. Mastication
      was also clinically evaluated. RESULTS: During MVC, TMDse patients had a
      significantly larger asymmetry of temporalis muscles contraction. Both TMD groups
      showed reduced coordination between masseter and temporalis muscles' maximal
      contraction, and their muscular activity distribution shifted significantly from 
      masseter to temporalis muscles. During chewing, TMDse patients recruited the
      balancing side muscles proportionally more than controls, specifically the
      masseter muscle. When comparing right and left side chewing, the muscles'
      recruitment pattern resulted less symmetric in TMD patients, especially in TMDse.
      Overall, the functional index of both TMDmo and TMDse patients was significantly 
      lower than that obtained by controls. CONCLUSIONS: Chronic TMD patients,
      specifically those with severe symptomatology, showed a reorganized activity,
      mainly resulting in worse functional performances.
CI  - Copyright (c) 2016 Elsevier Ltd. All rights reserved.
FAU - Mapelli, Andrea
AU  - Mapelli A
AD  - Department of Otorhinolaryngology, Ophthalmology, and Head and Neck Surgery,
      School of Medicine, Ribeirao Preto, University of Sao Paulo, Brazil; Craniofacial
      Research Support Centre, University of Sao Paulo, Brazil.
FAU - Zanandrea Machado, Barbara Cristina
AU  - Zanandrea Machado BC
AD  - Department of Otorhinolaryngology, Ophthalmology, and Head and Neck Surgery,
      School of Medicine, Ribeirao Preto, University of Sao Paulo, Brazil; Craniofacial
      Research Support Centre, University of Sao Paulo, Brazil.
FAU - Giglio, Lucia Dantas
AU  - Giglio LD
AD  - Department of Otorhinolaryngology, Ophthalmology, and Head and Neck Surgery,
      School of Medicine, Ribeirao Preto, University of Sao Paulo, Brazil; Craniofacial
      Research Support Centre, University of Sao Paulo, Brazil.
FAU - Sforza, Chiarella
AU  - Sforza C
AD  - Functional Anatomy Research Center (FARC), Laboratory of Functional Anatomy of
      the Stomatognathic Apparatus, Dipartimento di Scienze Biomediche per la Salute,
      Faculty of Medicine, Universita degli Studi di Milano, Italy.
FAU - De Felicio, Claudia Maria
AU  - De Felicio CM
AD  - Department of Otorhinolaryngology, Ophthalmology, and Head and Neck Surgery,
      School of Medicine, Ribeirao Preto, University of Sao Paulo, Brazil; Craniofacial
      Research Support Centre, University of Sao Paulo, Brazil. Electronic address:
      cfelicio@fmrp.usp.br.
LA  - eng
PT  - Journal Article
DEP - 20160824
PL  - England
TA  - Arch Oral Biol
JT  - Archives of oral biology
JID - 0116711
SB  - D
SB  - IM
MH  - Adult
MH  - Case-Control Studies
MH  - Chronic Disease
MH  - Electromyography
MH  - Female
MH  - Humans
MH  - Male
MH  - Mastication/physiology
MH  - Masticatory Muscles/*physiopathology
MH  - Muscle Contraction/physiology
MH  - Temporomandibular Joint Disorders/*physiopathology
OTO - NOTNLM
OT  - *Electromyography
OT  - *Jaw muscles
OT  - *Mastication
OT  - *Motor control
OT  - *Pain
OT  - *Temporomandibular disorders
EDAT- 2016/10/30 06:00
MHDA- 2017/04/04 06:00
CRDT- 2016/09/07 06:00
PHST- 2015/07/21 00:00 [received]
PHST- 2016/06/02 00:00 [revised]
PHST- 2016/08/19 00:00 [accepted]
PHST- 2016/10/30 06:00 [pubmed]
PHST- 2017/04/04 06:00 [medline]
PHST- 2016/09/07 06:00 [entrez]
AID - S0003-9969(16)30219-9 [pii]
AID - 10.1016/j.archoralbio.2016.08.022 [doi]
PST - ppublish
SO  - Arch Oral Biol. 2016 Dec;72:164-171. doi: 10.1016/j.archoralbio.2016.08.022. Epub
      2016 Aug 24.

PMID- 27513847
OWN - NLM
STAT- MEDLINE
DCOM- 20170927
LR  - 20171204
IS  - 1554-527X (Electronic)
IS  - 0736-0266 (Linking)
VI  - 35
IP  - 7
DP  - 2017 Jul
TI  - Coordination of deep hip muscle activity is altered in symptomatic
      femoroacetabular impingement.
PG  - 1494-1504
LID - 10.1002/jor.23391 [doi]
AB  - Diagnosis of femoroacetabular impingement (FAI) is increasing, yet the associated
      physical impairments remain poorly defined. This morphological hip condition can 
      cause joint pain, stiffness, impaired function, and eventually hip
      osteoarthritis. This exploratory study compared coordination of deep hip muscles 
      between people with and without symptomatic FAI using analysis of muscle
      synergies (i.e., patterns of activity of groups of muscles activated in
      synchrony) during gait. Fifteen individuals (11 males) with symptomatic FAI
      (clinical examination and imaging) and 14 age- and sex-comparable controls
      without morphological FAI underwent testing. Intramuscular fine-wire and surface 
      electrodes recorded electromyographic activity of selected deep and superficial
      hip muscles. A non-negative matrix factorization algorithm extracted three
      synergies which were compared between groups. Information regarding which muscles
      were activated together in the FAI group (FAI group synergy vector) was used to
      reconstruct individual electromyography patterns and compare groups. Variance
      accounted for (VAF) by three synergies was less for the control (94.8 [1.4]%)
      than FAI (96.0 [1.0]%) group (p = 0.03). VAF of obturator internus was
      significantly higher in the FAI group (p = 0.02). VAF of the reconstructed
      individual electromyography patterns with the FAI or control group vector were
      significantly higher for the FAI group (p < 0.01). Following reconstruction, VAF 
      of quadratus femoris was significantly more reduced in controls (p = 0.04),
      indicating greater between-subject variability. Coordination of deep hip muscles 
      in the synergy related to hip joint control during early swing differed between
      groups. This phase involves movement towards the impingement position, which has 
      relevance for the interpretation of synergy differences and potential clinical
      importance. (c) 2016 Orthopaedic Research Society. Published by Wiley
      Periodicals, Inc. J Orthop Res 35:1494-1504, 2017.
CI  - (c) 2016 Orthopaedic Research Society. Published by Wiley Periodicals, Inc.
FAU - Diamond, Laura E
AU  - Diamond LE
AD  - Department of Physiotherapy, Center for Health, Exercise and Sports Medicine, The
      University of Melbourne, School of Health Sciences, 161 Barry Street, Parkville, 
      Victoria, 3010, Australia.
FAU - Van den Hoorn, Wolbert
AU  - Van den Hoorn W
AD  - Center of Clinical Research Excellence in Spinal Pain, Injury and Health, The
      University of Queensland, School of Health and Rehabilitation Sciences, Brisbane,
      Queensland, 4072, Australia.
FAU - Bennell, Kim L
AU  - Bennell KL
AD  - Department of Physiotherapy, Center for Health, Exercise and Sports Medicine, The
      University of Melbourne, School of Health Sciences, 161 Barry Street, Parkville, 
      Victoria, 3010, Australia.
FAU - Wrigley, Tim V
AU  - Wrigley TV
AD  - Department of Physiotherapy, Center for Health, Exercise and Sports Medicine, The
      University of Melbourne, School of Health Sciences, 161 Barry Street, Parkville, 
      Victoria, 3010, Australia.
FAU - Hinman, Rana S
AU  - Hinman RS
AD  - Department of Physiotherapy, Center for Health, Exercise and Sports Medicine, The
      University of Melbourne, School of Health Sciences, 161 Barry Street, Parkville, 
      Victoria, 3010, Australia.
FAU - O'Donnell, John
AU  - O'Donnell J
AD  - St Vincent's Hospital, East Melbourne, Australia.
FAU - Hodges, Paul W
AU  - Hodges PW
AD  - Center of Clinical Research Excellence in Spinal Pain, Injury and Health, The
      University of Queensland, School of Health and Rehabilitation Sciences, Brisbane,
      Queensland, 4072, Australia.
LA  - eng
PT  - Journal Article
PT  - Research Support, Non-U.S. Gov't
DEP - 20160828
PL  - United States
TA  - J Orthop Res
JT  - Journal of orthopaedic research : official publication of the Orthopaedic
      Research Society
JID - 8404726
SB  - IM
MH  - Adolescent
MH  - Adult
MH  - Case-Control Studies
MH  - Cross-Sectional Studies
MH  - Electromyography
MH  - Female
MH  - Femoracetabular Impingement/*physiopathology
MH  - Hip/*physiopathology
MH  - Humans
MH  - Male
MH  - Muscle, Skeletal/*physiopathology
MH  - Young Adult
OTO - NOTNLM
OT  - *electromyography
OT  - *femoroacetabular impingement
OT  - *gait
OT  - *hip joint
OT  - *muscle coordination
EDAT- 2016/08/12 06:00
MHDA- 2017/09/28 06:00
CRDT- 2016/08/12 06:00
PHST- 2016/02/17 00:00 [received]
PHST- 2016/08/05 00:00 [accepted]
PHST- 2016/08/12 06:00 [pubmed]
PHST- 2017/09/28 06:00 [medline]
PHST- 2016/08/12 06:00 [entrez]
AID - 10.1002/jor.23391 [doi]
PST - ppublish
SO  - J Orthop Res. 2017 Jul;35(7):1494-1504. doi: 10.1002/jor.23391. Epub 2016 Aug 28.

PMID- 27472547
OWN - NLM
STAT- MEDLINE
DCOM- 20170531
LR  - 20170913
IS  - 1872-8952 (Electronic)
IS  - 1388-2457 (Linking)
VI  - 127
IP  - 9
DP  - 2016 Sep
TI  - Effects of chronic neck-shoulder pain on normalized mutual information analysis
      of surface electromyography during functional tasks.
PG  - 3110-3117
LID - S1388-2457(16)30445-X [pii]
LID - 10.1016/j.clinph.2016.06.015 [doi]
AB  - OBJECTIVE: To investigate the effects neck-shoulder pain on the connectivity of
      surface electromyography (SEMG) signals during functional tasks. METHODS: Twenty 
      adults suffering from chronic neck-shoulder pain and 20 healthy controls were
      recruited. The SEMG signals from the left and right proximal cervical erector
      spinae, upper trapezius, lower trapezius and distal extensor carpi radialis,
      extensor digitorum, flexor digitorum superficialis and, abductor pollicis brevis 
      were recorded during three functional tasks: unilateral and bilateral texting on 
      a smart-phone and computer typing. Normalized mutual information (NMI) values
      were computed between homonymous proximal and distal muscle pairs as an index of 
      the functional connectivity between muscles pairs. RESULTS: NMI among homonymous 
      muscles pairs as well as among proximal and distal muscles pairs were lower among
      cases compared with controls. Moreover, NMI values in homonymous proximal muscles
      were higher during texting compared with computer typing with both hands.
      CONCLUSIONS: Our results show for the first time that chronic neck-shoulder pain 
      affects the functional connectivity of muscle pairs. SIGNIFICANCE: The study
      furnishes novel information about the effects of chronic neck-shoulder pain on
      the interplay of muscle pairs during functional tasks.
CI  - Copyright (c) 2016 International Federation of Clinical Neurophysiology.
      Published by Elsevier Ireland Ltd. All rights reserved.
FAU - Madeleine, Pascal
AU  - Madeleine P
AD  - Physical Activity and Human Performance Research Group, SMI, Department of Health
      Science and Technology, Aalborg University, Fredrik Bajersvej 7, 9220 Aalborg
      East, Denmark. Electronic address: pm@hst.aau.dk.
FAU - Xie, Yanfei
AU  - Xie Y
AD  - Department of Rehabilitation Sciences, The Hong Kong Polytechnic University, Hung
      Hom, Kowloon, Hong Kong Special Administrative Region. Electronic address:
      yanfei.xie@connect.polyu.hk.
FAU - Szeto, Grace P Y
AU  - Szeto GPY
AD  - Department of Rehabilitation Sciences, The Hong Kong Polytechnic University, Hung
      Hom, Kowloon, Hong Kong Special Administrative Region. Electronic address:
      grace.szeto@polyu.edu.hk.
FAU - Samani, Afshin
AU  - Samani A
AD  - Physical Activity and Human Performance Research Group, SMI, Department of Health
      Science and Technology, Aalborg University, Fredrik Bajersvej 7, 9220 Aalborg
      East, Denmark. Electronic address: afsamani@hst.aau.dk.
LA  - eng
PT  - Journal Article
DEP - 20160625
PL  - Netherlands
TA  - Clin Neurophysiol
JT  - Clinical neurophysiology : official journal of the International Federation of
      Clinical Neurophysiology
JID - 100883319
SB  - IM
MH  - Adult
MH  - Chronic Pain/diagnosis/*physiopathology/psychology
MH  - Electromyography/*methods
MH  - Female
MH  - Humans
MH  - Male
MH  - Neck Pain/diagnosis/*physiopathology/psychology
MH  - Pain Measurement/*methods/psychology
MH  - *Psychomotor Performance/physiology
MH  - Shoulder Pain/diagnosis/*physiopathology/psychology
MH  - Young Adult
OTO - NOTNLM
OT  - Coordination
OT  - Muscle connectivity
OT  - Muscle interplay
OT  - Spatio-temporal organization
EDAT- 2016/07/30 06:00
MHDA- 2017/06/01 06:00
CRDT- 2016/07/30 06:00
PHST- 2016/02/15 00:00 [received]
PHST- 2016/05/14 00:00 [revised]
PHST- 2016/06/18 00:00 [accepted]
PHST- 2016/07/30 06:00 [entrez]
PHST- 2016/07/30 06:00 [pubmed]
PHST- 2017/06/01 06:00 [medline]
AID - S1388-2457(16)30445-X [pii]
AID - 10.1016/j.clinph.2016.06.015 [doi]
PST - ppublish
SO  - Clin Neurophysiol. 2016 Sep;127(9):3110-3117. doi: 10.1016/j.clinph.2016.06.015. 
      Epub 2016 Jun 25.

PMID- 27457342
OWN - NLM
STAT- MEDLINE
DCOM- 20170301
LR  - 20170302
IS  - 1365-2516 (Electronic)
IS  - 1351-8216 (Linking)
VI  - 23
IP  - 1
DP  - 2017 Jan
TI  - Trunk muscle activation characteristics in patients with severe haemophilia.
PG  - 122-128
LID - 10.1111/hae.13037 [doi]
AB  - INTRODUCTION: Recurrent bleeding episodes in patients with haemophilia (PWH) lead
      to joint alterations and therewith disturbed muscle coordination patterns. Major 
      weight-bearing joints are affected most. However, possible effects on trunk
      muscle activity have not been examined so far. The objective of this work was to 
      study consequences of haemarthropathy on characteristics of trunk muscles in PWH 
      while standing on surfaces with different mechanical properties. METHODS: Surface
      EMG of internal oblique (IO) and multifidus (MF) muscles were bilaterally
      recorded during a natural bilateral stance in 20 PWH with severe haemophilia A
      [age: 42 years (SD: 10)] and 25 non-haemophilic controls [NHC, 43 (12)].
      Amplitude ratios, a symmetry index between sides and the co-activation ratio of
      IO over MF served as outcome measures and compared standing on three different
      surfaces (stable, soft, unsteady). RESULTS: PWH revealed markedly restricted
      lower extremity joints (P < 0.001), but without any hint of back pain. Neither
      result revealed significant main or interaction effects of 'group' (P > 0.24).
      Group-independent analyses showed amplitude ratios (MF: P < 0.05) as well as
      symmetry indices (MF: P < 0.02) significantly altered by 'surface' in NHC only.
      Effects of utilizing soft vs. unsteady surfaces were not detectable (P > 0.77).
      CONCLUSION: Utilizing unstable surfaces does not lead to altered trunk muscle
      activity in PWH. Differently than expected, a quite similar behaviour of lower
      trunk muscles in terms of applied indices can be found in PWH and NHC. Ascending 
      alterations of muscle coordination in PWH could not be verified.
CI  - (c) 2016 John Wiley & Sons Ltd.
FAU - Kurz, E
AU  - Kurz E
AD  - Clinic for Trauma, Hand and Reconstructive Surgery, Division of Motor Research,
      Pathophysiology and Biomechanics, Jena University Hospital, Jena, Germany.
AD  - Department of Sports Medicine, University of Wuppertal, Wuppertal, Germany.
FAU - Herbsleb, M
AU  - Herbsleb M
AD  - Department of Sports Medicine and Health Promotion, University of Jena, Jena,
      Germany.
FAU - Grassme, R
AU  - Grassme R
AD  - Clinic for Trauma, Hand and Reconstructive Surgery, Division of Motor Research,
      Pathophysiology and Biomechanics, Jena University Hospital, Jena, Germany.
AD  - Department of Prevention, Biomechanics, German Social Accident Insurance
      Institution for the Foodstuffs and Catering Industry, Erfurt, Germany.
FAU - Anders, C
AU  - Anders C
AD  - Clinic for Trauma, Hand and Reconstructive Surgery, Division of Motor Research,
      Pathophysiology and Biomechanics, Jena University Hospital, Jena, Germany.
FAU - Hilberg, T
AU  - Hilberg T
AD  - Department of Sports Medicine, University of Wuppertal, Wuppertal, Germany.
LA  - eng
PT  - Journal Article
DEP - 20160725
PL  - England
TA  - Haemophilia
JT  - Haemophilia : the official journal of the World Federation of Hemophilia
JID - 9442916
SB  - IM
MH  - Adult
MH  - Electromyography/*methods
MH  - Female
MH  - Hemophilia A/*complications
MH  - Humans
MH  - Male
MH  - Middle Aged
MH  - Muscle, Skeletal/*pathology
MH  - Young Adult
OTO - NOTNLM
OT  - *co-activation
OT  - *haemophilia
OT  - *muscle
OT  - *surface electromyography
OT  - *trunk
OT  - *upright standing
EDAT- 2016/07/28 06:00
MHDA- 2017/03/03 06:00
CRDT- 2016/07/27 06:00
PHST- 2016/06/07 00:00 [accepted]
PHST- 2016/07/28 06:00 [pubmed]
PHST- 2017/03/03 06:00 [medline]
PHST- 2016/07/27 06:00 [entrez]
AID - 10.1111/hae.13037 [doi]
PST - ppublish
SO  - Haemophilia. 2017 Jan;23(1):122-128. doi: 10.1111/hae.13037. Epub 2016 Jul 25.

PMID- 27374236
OWN - NLM
STAT- MEDLINE
DCOM- 20170420
LR  - 20171024
IS  - 1532-6500 (Electronic)
IS  - 1058-2746 (Linking)
VI  - 25
IP  - 11
DP  - 2016 Nov
TI  - Relative scapular muscle activity ratios are altered in subacromial pain
      syndrome.
PG  - 1861-1867
LID - S1058-2746(16)30065-9 [pii]
LID - 10.1016/j.jse.2016.04.010 [doi]
AB  - BACKGROUND: Coordinated muscle activity is needed for synchronized joint motion
      and stability. Characterizing relative scapular muscle activity deficits in
      participants with shoulder pain will provide foundational knowledge to develop
      rehabilitation programs. METHODS: Participants were recruited with subacromial
      pain syndrome and an asymptomatic control group matched for age, gender, and
      dominant arm (N = 56). Surface electromyographic muscle activity was recorded
      from the upper, middle, and lower trapezius (UT, MT, LT) and serratus anterior
      (SA) during 5 repetitions of a weighted arm elevation task. Muscle activity was
      normalized to a reference contraction and then expressed as UT/MT, UT/LT, UT/SA, 
      and LT/SA ratios. Ratios were compared between groups and across 3 arm angle
      intervals during ascending and descending elevation. RESULTS: A 2 x 3 mixed-model
      analysis of variance yielded a group main effect for the UT/LT ratio, with a
      higher ratio in the subacromial pain group during ascending (mean difference,
      0.92; P = .008) and descending (mean difference, 0.70; P = .030). For the LT/SA
      ratio, there was a group effect: a lower ratio in the subacromial group during
      ascending (mean difference, -0.25; P = .026) and descending (mean difference,
      -0.51; P = .032). There were no differences for the UT/MT or UT/SA. DISCUSSION:
      There is a disruption in coordination between the LT and SA and the UT and LT
      during an arm elevation task in patients with subacromial pain syndrome. The LT
      was part of both altered ratios, indicating the relative importance of the LT.
      Future research should determine if exercises aimed at restoring the
      dysfunctional LT/SA and UT/LT force couples are beneficial to reduce shoulder
      pain and disability in patients with unilateral shoulder pain.
CI  - Copyright (c) 2016 Journal of Shoulder and Elbow Surgery Board of Trustees.
      Published by Elsevier Inc. All rights reserved.
FAU - Michener, Lori A
AU  - Michener LA
AD  - Division of Biokinesiology and Physical Therapy, University of Southern
      California, Los Angeles, CA, USA. Electronic address: lmichene@usc.edu.
FAU - Sharma, Sapna
AU  - Sharma S
AD  - Division of Biokinesiology and Physical Therapy, University of Southern
      California, Los Angeles, CA, USA.
FAU - Cools, Ann M
AU  - Cools AM
AD  - Department of Rehabilitation Sciences and Physiotherapy, Faculty of Medicine and 
      Health Sciences, Ghent University, Ghent, Belgium.
FAU - Timmons, Mark K
AU  - Timmons MK
AD  - School of Kinesiology, Marshall University, Huntington, WV, USA.
LA  - eng
PT  - Journal Article
DEP - 20160630
PL  - United States
TA  - J Shoulder Elbow Surg
JT  - Journal of shoulder and elbow surgery
JID - 9206499
SB  - IM
MH  - Adult
MH  - Aged
MH  - Back Muscles/*physiopathology
MH  - Biomechanical Phenomena/physiology
MH  - Case-Control Studies
MH  - Cross-Sectional Studies
MH  - Electromyography
MH  - Female
MH  - Humans
MH  - Male
MH  - Middle Aged
MH  - Shoulder Impingement Syndrome/*physiopathology
MH  - Young Adult
OTO - NOTNLM
OT  - *EMG
OT  - *Scapula
OT  - *muscle activity
OT  - *serratus anterior
OT  - *shoulder impingement syndrome
OT  - *shoulder pain
OT  - *trapezius
EDAT- 2016/07/05 06:00
MHDA- 2017/04/21 06:00
CRDT- 2016/07/05 06:00
PHST- 2015/11/06 00:00 [received]
PHST- 2016/03/22 00:00 [revised]
PHST- 2016/04/05 00:00 [accepted]
PHST- 2016/07/05 06:00 [pubmed]
PHST- 2017/04/21 06:00 [medline]
PHST- 2016/07/05 06:00 [entrez]
AID - S1058-2746(16)30065-9 [pii]
AID - 10.1016/j.jse.2016.04.010 [doi]
PST - ppublish
SO  - J Shoulder Elbow Surg. 2016 Nov;25(11):1861-1867. doi: 10.1016/j.jse.2016.04.010.
      Epub 2016 Jun 30.

PMID- 27283465
OWN - NLM
STAT- MEDLINE
DCOM- 20171206
LR  - 20171206
IS  - 1600-0838 (Electronic)
IS  - 0905-7188 (Linking)
VI  - 27
IP  - 8
DP  - 2017 Aug
TI  - Effects of the foot strike pattern on muscle activity and neuromuscular fatigue
      in downhill trail running.
PG  - 809-819
LID - 10.1111/sms.12692 [doi]
AB  - Minimizing musculo-skeletal damage and fatigue is considered paramount for
      performance in trail running. Our purposes were to investigate the effects of the
      foot strike pattern and its variability on (a) muscle activity during a downhill 
      trail run and (b) immediate and delayed neuromuscular fatigue. Twenty-three
      runners performed a 6.5-km run (1264 m of negative elevation change).
      Electromyographic activity of lower-limb muscles was recorded continuously. Heel 
      and metatarsal accelerations were recorded to identify the running technique.
      Peripheral and central fatigue was assessed in knee extensors (KE) and plantar
      flexors (PF) at Pre-, Post-, and 2 days post downhill run (Post2d). Anterior
      patterns were associated with (a) higher gastrocnemius lateralis activity and
      lower tibialis anterior and vastus lateralis activity during the run and (b)
      larger decreases in KE high-frequency stimulus-evoked torque Post and larger
      decrements in KE MVC Post2d. High patterns variability during the run was
      associated with (a) smaller decreases in KE Db100 Post and MVC Post2d and (b)
      smaller decreases in PF MVC Post and Post2d. Anterior patterns increase the
      severity of KE peripheral fatigue. However, high foot strike pattern variability 
      during the run reduced acute and delayed neuromuscular fatigue in KE and PF.
CI  - (c) 2016 John Wiley & Sons A/S. Published by John Wiley & Sons Ltd.
FAU - Giandolini, M
AU  - Giandolini M
AD  - Laboratory of Exercise Physiology, University Savoie Mont Blanc, Le
      Bourget-du-Lac, France.
AD  - Amer Sports Footwear Laboratory of Biomechanics and Exercise Physiology, Salomon 
      SAS, Annecy, France.
FAU - Horvais, N
AU  - Horvais N
AD  - Laboratory of Exercise Physiology, University Savoie Mont Blanc, Le
      Bourget-du-Lac, France.
AD  - Amer Sports Footwear Laboratory of Biomechanics and Exercise Physiology, Salomon 
      SAS, Annecy, France.
FAU - Rossi, J
AU  - Rossi J
AD  - Laboratory of Exercise Physiology, University of Lyon, Saint-Etienne, France.
FAU - Millet, G Y
AU  - Millet GY
AD  - Human Performance Laboratory, Faculty of Kinesiology, University of Calgary,
      Calgary, Canada.
FAU - Morin, J-B
AU  - Morin JB
AD  - Laboratory of Human Motricity, Education Sport and Health (LAMHESS), University
      of Nice Sophia Antipolis, Nice, France.
FAU - Samozino, P
AU  - Samozino P
AD  - Laboratory of Exercise Physiology, University Savoie Mont Blanc, Le
      Bourget-du-Lac, France.
LA  - eng
PT  - Journal Article
DEP - 20160610
PL  - Denmark
TA  - Scand J Med Sci Sports
JT  - Scandinavian journal of medicine & science in sports
JID - 9111504
SB  - IM
MH  - Acceleration
MH  - Adult
MH  - Biomechanical Phenomena
MH  - Electromyography
MH  - Foot/*physiology
MH  - *Gait
MH  - Heel
MH  - Humans
MH  - Knee
MH  - Linear Models
MH  - Male
MH  - Metatarsal Bones
MH  - Muscle Fatigue/*physiology
MH  - Muscle, Skeletal/physiology
MH  - Pain
MH  - Running/*physiology
MH  - Torque
OTO - NOTNLM
OT  - Downhill running
OT  - foot strike
OT  - muscle activity
OT  - neuromuscular fatigue
OT  - trail running
EDAT- 2016/06/11 06:00
MHDA- 2017/12/07 06:00
CRDT- 2016/06/11 06:00
PHST- 2016/03/30 00:00 [accepted]
PHST- 2016/06/11 06:00 [pubmed]
PHST- 2017/12/07 06:00 [medline]
PHST- 2016/06/11 06:00 [entrez]
AID - 10.1111/sms.12692 [doi]
PST - ppublish
SO  - Scand J Med Sci Sports. 2017 Aug;27(8):809-819. doi: 10.1111/sms.12692. Epub 2016
      Jun 10.

PMID- 27179317
OWN - NLM
STAT- MEDLINE
DCOM- 20170221
LR  - 20170221
IS  - 1879-1271 (Electronic)
IS  - 0268-0033 (Linking)
VI  - 35
DP  - 2016 Jun
TI  - Is synergistic organisation of muscle coordination altered in people with lateral
      epicondylalgia? A case-control study.
PG  - 124-31
LID - 10.1016/j.clinbiomech.2016.04.017 [doi]
LID - S0268-0033(16)30056-0 [pii]
AB  - BACKGROUND: Lateral epicondylalgia is a common musculoskeletal disorder and is
      associated with deficits in the motor system including painful grip. This study
      compared coordination of forearm muscles (muscle synergies) during repeated
      gripping between individuals with and without lateral epicondylalgia. METHODS:
      Twelve participants with lateral epicondylalgia and 14 controls performed 15
      cyclical repetitions of sub-maximal (20% maximum grip force of asymptomatic arm),
      pain free dynamic gripping in four arm positions: shoulder neutral with elbow
      flexed to 90 degrees and shoulder flexed to 90 degrees with elbow extended both
      with forearm pronated and neutral. Muscle activity was recorded from extensor
      carpi radialis brevis/longus, extensor digitorum, flexor digitorum
      superficialis/profundus, and flexor carpi radialis, with intramuscular
      electrodes. Muscle synergies were extracted using non-negative matrix
      factorisation. FINDINGS: Analysis of each position and participant, demonstrated 
      that two muscle synergies accounted for >97% of the variance for both groups.
      Between-group differences were identified after electromyography patterns of the 
      control group were used to reconstruct the patterns of the lateral epicondylalgia
      group. A greater variance accounted for was identified for the controls than
      lateral epicondylalgia (p=0.009). This difference might be explained by an
      additional burst of flexor digitorum superficialis electromyography during grip
      release in many lateral epicondylalgia participants. INTERPRETATION: These data
      provide evidence of some differences in synergistic organisation of activation of
      forearm muscles between individuals with and without lateral epicondylalgia. Due 
      to study design it is not possible to elucidate whether changes in the
      coordination of muscle activity during gripping are associated with the cause or 
      effect of lateral epicondylalgia.
CI  - Copyright (c) 2016 Elsevier Ltd. All rights reserved.
FAU - Heales, Luke James
AU  - Heales LJ
AD  - University of Queensland, NHMRC Centre of Clinical Research Excellence in Spinal 
      Pain, Injury and Health, School of Health and Rehabilitation Science, Brisbane,
      Australia; Central Queensland University, School of Human, Health and Social
      Sciences, Division of Physiotherapy, Rockhampton, Australia. Electronic address: 
      l.heales@uq.edu.au.
FAU - Hug, Francois
AU  - Hug F
AD  - University of Queensland, NHMRC Centre of Clinical Research Excellence in Spinal 
      Pain, Injury and Health, School of Health and Rehabilitation Science, Brisbane,
      Australia; University of Nantes, Laboratory EA, 4334, Nantes, France. Electronic 
      address: f.hug@uq.edu.au.
FAU - MacDonald, David Alan
AU  - MacDonald DA
AD  - University of Queensland, NHMRC Centre of Clinical Research Excellence in Spinal 
      Pain, Injury and Health, School of Health and Rehabilitation Science, Brisbane,
      Australia. Electronic address: d.macdonald1@uq.edu.au.
FAU - Vicenzino, Bill
AU  - Vicenzino B
AD  - University of Queensland, NHMRC Centre of Clinical Research Excellence in Spinal 
      Pain, Injury and Health, School of Health and Rehabilitation Science, Brisbane,
      Australia. Electronic address: b.vicenzino@uq.edu.au.
FAU - Hodges, Paul William
AU  - Hodges PW
AD  - University of Queensland, NHMRC Centre of Clinical Research Excellence in Spinal 
      Pain, Injury and Health, School of Health and Rehabilitation Science, Brisbane,
      Australia. Electronic address: p.hodges@uq.edu.au.
LA  - eng
PT  - Journal Article
PT  - Research Support, Non-U.S. Gov't
DEP - 20160502
PL  - England
TA  - Clin Biomech (Bristol, Avon)
JT  - Clinical biomechanics (Bristol, Avon)
JID - 8611877
SB  - IM
MH  - Adult
MH  - Analysis of Variance
MH  - Case-Control Studies
MH  - Elbow Joint/physiology
MH  - Electromyography
MH  - Female
MH  - Forearm/*physiology
MH  - Hand/physiology
MH  - Hand Strength/physiology
MH  - Humans
MH  - Male
MH  - Middle Aged
MH  - Muscle Strength/physiology
MH  - Muscle, Skeletal/*physiology
MH  - Pain Measurement
MH  - Pronation
MH  - Range of Motion, Articular/physiology
MH  - Tennis Elbow/*physiopathology
OTO - NOTNLM
OT  - Electromyography
OT  - Muscle synergies
OT  - Non-negative matrix factorization
OT  - Tennis elbow
EDAT- 2016/05/15 06:00
MHDA- 2017/02/22 06:00
CRDT- 2016/05/15 06:00
PHST- 2015/10/14 00:00 [received]
PHST- 2016/04/26 00:00 [revised]
PHST- 2016/04/29 00:00 [accepted]
PHST- 2016/05/15 06:00 [entrez]
PHST- 2016/05/15 06:00 [pubmed]
PHST- 2017/02/22 06:00 [medline]
AID - S0268-0033(16)30056-0 [pii]
AID - 10.1016/j.clinbiomech.2016.04.017 [doi]
PST - ppublish
SO  - Clin Biomech (Bristol, Avon). 2016 Jun;35:124-31. doi:
      10.1016/j.clinbiomech.2016.04.017. Epub 2016 May 2.

PMID- 26919829
OWN - NLM
STAT- MEDLINE
DCOM- 20161026
LR  - 20170220
IS  - 1471-2474 (Electronic)
IS  - 1471-2474 (Linking)
VI  - 17
DP  - 2016 Feb 27
TI  - Associations between biopsychosocial factors and chronic upper limb pain among
      slaughterhouse workers: cross sectional study.
PG  - 104
LID - 10.1186/s12891-016-0953-7 [doi]
AB  - BACKGROUND: Knowledge of factors associated with chronic pain is necessary for
      preventive strategies. The present study investigates biopsychosocial
      differences, with specific focus on rate of force development (RFD) and work
      ability, between workers with and without chronic upper limb pain. METHODS:
      Eighty-two male slaughterhouse workers, 49 with chronic upper limb pain and 33
      pain-free controls participated in the study. Maximal muscle strength, RFD, and
      muscle activity was determined from fast and forceful maximal voluntary
      contractions for the shoulder and hand. Participants filled out a questionnaire
      on work ability (work ability index), work disability (Work module of DASH
      questionnaire), fear avoidance, and self-rated health. Additionally, pressure
      pain threshold (PPT) was measured in muscles of the arm, shoulder and lower leg. 
      RESULTS: Muscle strength and RFD (determined within time intervals of 30, 50,
      100, and 200 ms relative to onset of contraction) was 28 % and 58-78 % lower,
      respectively, in workers with chronic pain compared with pain-free controls, and 
      paralleled by reduced muscle activity (all p < 0.001). Workers with chronic pain 
      had lower PPT of the arm, shoulder and lower leg (p < 0.01), and reported
      impaired work ability index score and general health along with higher work
      disability and fear avoidance compared with controls (all p < 0.0001). No
      differences were observed between the groups in regard to age, BMI, physical
      activity level, job position and duration of slaughterhouse work (all p > 0.4).
      CONCLUSIONS: Chronic upper limb pain was paralleled by reduced neuromuscular
      function of the shoulder and hand along with impaired work ability, work
      disability and general health. Future studies on chronic pain management at the
      workplace should carefully consider the biopsychosocial nature of pain when
      designing and implementing preventive strategies.
FAU - Sundstrup, Emil
AU  - Sundstrup E
AD  - National Research Centre for the Working Environment, Lerso Parkalle 105,
      Copenhagen, Denmark. esu@nrcwe.dk.
AD  - Institute for Sports Science and Clinical Biomechanics, SDU Muscle Research
      Cluster (SMRC), University of Southern Denmark, Odense, Denmark. esu@nrcwe.dk.
FAU - Jakobsen, Markus D
AU  - Jakobsen MD
AD  - National Research Centre for the Working Environment, Lerso Parkalle 105,
      Copenhagen, Denmark.
AD  - Institute for Sports Science and Clinical Biomechanics, SDU Muscle Research
      Cluster (SMRC), University of Southern Denmark, Odense, Denmark.
FAU - Brandt, Mikkel
AU  - Brandt M
AD  - National Research Centre for the Working Environment, Lerso Parkalle 105,
      Copenhagen, Denmark.
AD  - Physical Activity and Human Performance Group, Center for Sensory-Motor
      Interaction, Department of Health Science and Technology, Aalborg University,
      Aalborg, Denmark.
FAU - Jay, Kenneth
AU  - Jay K
AD  - National Research Centre for the Working Environment, Lerso Parkalle 105,
      Copenhagen, Denmark.
AD  - Institute for Sport and Clinical Biomechanics, Department of physical activity
      and health, University of Southern Denmark, Odense, Denmark.
FAU - Aagaard, Per
AU  - Aagaard P
AD  - Institute for Sports Science and Clinical Biomechanics, SDU Muscle Research
      Cluster (SMRC), University of Southern Denmark, Odense, Denmark.
FAU - Andersen, Lars L
AU  - Andersen LL
AD  - National Research Centre for the Working Environment, Lerso Parkalle 105,
      Copenhagen, Denmark.
AD  - Physical Activity and Human Performance Group, Center for Sensory-Motor
      Interaction, Department of Health Science and Technology, Aalborg University,
      Aalborg, Denmark.
LA  - eng
PT  - Journal Article
PT  - Randomized Controlled Trial
PT  - Research Support, Non-U.S. Gov't
DEP - 20160227
PL  - England
TA  - BMC Musculoskelet Disord
JT  - BMC musculoskeletal disorders
JID - 100968565
SB  - IM
MH  - *Abattoirs
MH  - Adult
MH  - Chronic Pain/*diagnosis/etiology/*psychology
MH  - Cross-Sectional Studies
MH  - Denmark/epidemiology
MH  - Humans
MH  - Male
MH  - Middle Aged
MH  - Muscle Strength/physiology
MH  - Occupational Exposure/*adverse effects
MH  - Pain Measurement/methods/*psychology
MH  - Psychology
MH  - Upper Extremity/*pathology
PMC - PMC4769589
OID - NLM: PMC4769589
EDAT- 2016/02/28 06:00
MHDA- 2016/10/27 06:00
CRDT- 2016/02/28 06:00
PHST- 2015/08/26 00:00 [received]
PHST- 2016/02/17 00:00 [accepted]
PHST- 2016/02/28 06:00 [entrez]
PHST- 2016/02/28 06:00 [pubmed]
PHST- 2016/10/27 06:00 [medline]
AID - 10.1186/s12891-016-0953-7 [doi]
AID - 10.1186/s12891-016-0953-7 [pii]
PST - epublish
SO  - BMC Musculoskelet Disord. 2016 Feb 27;17:104. doi: 10.1186/s12891-016-0953-7.

PMID- 26878097
OWN - NLM
STAT- MEDLINE
DCOM- 20170517
LR  - 20170517
IS  - 1466-447X (Electronic)
IS  - 0264-0414 (Linking)
VI  - 34
IP  - 20
DP  - 2016 Oct
TI  - Muscle coordination during breaststroke swimming: Comparison between elite
      swimmers and beginners.
PG  - 1941-8
LID - 10.1080/02640414.2016.1143109 [doi]
AB  - The present study aimed to compare muscle coordination strategies of the upper
      and lower limb muscles between beginners and elite breaststroke swimmers. Surface
      electromyography (EMG) of eight muscles was recorded in 16 swimmers (8 elite, 8
      beginners) during a 25 m swimming breaststroke at 100% of maximal effort. A
      decomposition algorithm was used to identify the muscle synergies that represent 
      the temporal and spatial organisation of muscle coordination. Between-groups
      indices of similarity and lag times were calculated. Individual muscle patterns
      were moderately to highly similar between groups (between-group indices range:
      0.61 to 0.84). Significant differences were found in terms of lag time for
      pectoralis major (P < 0.05), biceps brachii, rectus femoris and tibialis anterior
      (P < 0.01), indicating an earlier activation for these muscles in beginners
      compared to elites (range: -13.2 to -3.8% of the swimming cycle). Three muscle
      synergies were identified for both beginners and elites. Although their
      composition was similar between populations, the third synergy exhibited a high
      within-group variability. Moderate to high indices of similarity were found for
      the shape of synergy activation coefficients (range: 0.63 to 0.88) but there was 
      a significant backward shift (-8.4% of the swimming cycle) in synergy #2 for
      beginners compared to elites. This time shift suggested differences in the global
      arm-to-leg coordination. These results indicate that the synergistic organisation
      of muscle coordination during breaststroke swimming is not profoundly affected by
      expertise. However, specific timing adjustments were observed between lower and
      upper limbs.
FAU - Vaz, Joao R
AU  - Vaz JR
AD  - a Laboratory of Motor Behavior, CIPER, Faculdade de Motricidade Humana ,
      Universidade de Lisboa , Lisboa , Portugal.
AD  - b Escola de Turismo, Desporto e Hospitalidade , Universidade Europeia , Lisboa , 
      Portugal.
FAU - Olstad, Bjorn Harald
AU  - Olstad BH
AD  - c Department of Physical Performance , Norwegian School of Sport Sciences , Oslo 
      , Norway.
FAU - Cabri, Jan
AU  - Cabri J
AD  - c Department of Physical Performance , Norwegian School of Sport Sciences , Oslo 
      , Norway.
FAU - Kjendlie, Per-Ludvik
AU  - Kjendlie PL
AD  - c Department of Physical Performance , Norwegian School of Sport Sciences , Oslo 
      , Norway.
FAU - Pezarat-Correia, Pedro
AU  - Pezarat-Correia P
AD  - a Laboratory of Motor Behavior, CIPER, Faculdade de Motricidade Humana ,
      Universidade de Lisboa , Lisboa , Portugal.
FAU - Hug, Francois
AU  - Hug F
AD  - d University of Nantes , Laboratory "Movement, Interactions, Performance" (EA
      4334) , Nantes , France.
AD  - e School of Health and Rehabilitation Sciences, National Health and Medical
      Research Council (NHMRC) Centre of Clinical Research Excellence in Spinal Pain,
      Injury and Health , The University of Queensland , Brisbane , Queensland ,
      Australia.
LA  - eng
PT  - Comparative Study
PT  - Journal Article
DEP - 20160215
PL  - England
TA  - J Sports Sci
JT  - Journal of sports sciences
JID - 8405364
SB  - IM
MH  - Adolescent
MH  - Adult
MH  - *Arm
MH  - Athletes
MH  - Athletic Performance
MH  - Biomechanical Phenomena
MH  - Child
MH  - Electromyography
MH  - Female
MH  - Humans
MH  - *Leg
MH  - Male
MH  - *Motor Skills
MH  - *Muscle, Skeletal
MH  - *Musculoskeletal Physiological Phenomena
MH  - *Swimming
MH  - Young Adult
OTO - NOTNLM
OT  - *Swimming
OT  - *coordination
OT  - *electromyography
OT  - *expertise
OT  - *muscle synergies
EDAT- 2016/02/16 06:00
MHDA- 2017/05/18 06:00
CRDT- 2016/02/16 06:00
PHST- 2016/02/16 06:00 [entrez]
PHST- 2016/02/16 06:00 [pubmed]
PHST- 2017/05/18 06:00 [medline]
AID - 10.1080/02640414.2016.1143109 [doi]
PST - ppublish
SO  - J Sports Sci. 2016 Oct;34(20):1941-8. doi: 10.1080/02640414.2016.1143109. Epub
      2016 Feb 15.

PMID- 26623551
OWN - NLM
STAT- MEDLINE
DCOM- 20170427
LR  - 20170427
IS  - 1087-1640 (Print)
IS  - 1087-1640 (Linking)
VI  - 21
IP  - 2
DP  - 2017 Apr
TI  - Trunk Postural Muscle Timing Is Not Compromised In Low Back Pain Patients
      Clinically Diagnosed With Movement Coordination Impairments.
PG  - 133-157
LID - 10.1123/mc.2015-0049 [doi]
AB  - Trunk muscle timing impairment has been associated with nonspecific low back pain
      (NSLBP), but this finding has not been consistent. This study investigated trunk 
      muscle timing in a subgroup of patients with NSLBP attributed to movement
      coordination impairment (MCI) and matched asymptomatic controls in response to a 
      rapid arm-raising task. Twenty-one NSLBP subjects and 21 matched controls had arm
      motion and surface EMG data collected from seven bilateral trunk muscles. Muscle 
      onset and offset relative to deltoid muscle activation and arm motion, duration
      of muscle burst and abdominal-extensor co-contraction time were derived. Trunk
      muscle onset and offset latencies, and burst and co-contraction durations were
      not different (p > .05) between groups. Patterns of trunk muscle activation and
      deactivation relative to arm motion were not different. Task performance was
      similar between groups. Trunk muscle timing does not appear to be an underlying
      impairment in the subgroup of NSLBP with MCI.
FAU - Mehta, Rupal
AU  - Mehta R
AD  - 1 Drexel University.
FAU - Cannella, Marco
AU  - Cannella M
AD  - 1 Drexel University.
FAU - Henry, Sharon M
AU  - Henry SM
AD  - 2 The University of Vermont.
FAU - Smith, Susan
AU  - Smith S
AD  - 1 Drexel University.
FAU - Giszter, Simon
AU  - Giszter S
AD  - 3 Drexel University College of Medicine.
FAU - Silfies, Sheri P
AU  - Silfies SP
AD  - 1 Drexel University.
LA  - eng
GR  - K01 HD053632/HD/NICHD NIH HHS/United States
GR  - R01 HD040909/HD/NICHD NIH HHS/United States
PT  - Journal Article
DEP - 20160819
PL  - United States
TA  - Motor Control
JT  - Motor control
JID - 9706297
SB  - IM
MH  - Adult
MH  - Ataxia/*complications
MH  - Female
MH  - Humans
MH  - Low Back Pain/*pathology
MH  - Male
MH  - Muscle, Skeletal/physiology
MH  - Posture/*physiology
MH  - Torso/*pathology
PMC - PMC4887426
MID - NIHMS746451
OTO - NOTNLM
OT  - Low back pain
OT  - feedforward postural adjustment
OT  - motor control
OT  - trunk muscle function
EDAT- 2015/12/02 06:00
MHDA- 2017/04/28 06:00
CRDT- 2015/12/02 06:00
PMCR- 2018/04/01 00:00
PHST- 2018/04/01 00:00 [pmc-release]
PHST- 2015/12/02 06:00 [pubmed]
PHST- 2017/04/28 06:00 [medline]
PHST- 2015/12/02 06:00 [entrez]
AID - 2015-0049 [pii]
AID - 10.1123/mc.2015-0049 [doi]
PST - ppublish
SO  - Motor Control. 2017 Apr;21(2):133-157. doi: 10.1123/mc.2015-0049. Epub 2016 Aug
      19.

PMID- 26620314
OWN - NLM
STAT- MEDLINE
DCOM- 20170606
LR  - 20170606
IS  - 1600-0838 (Electronic)
IS  - 0905-7188 (Linking)
VI  - 26
IP  - 12
DP  - 2016 Dec
TI  - Forearm muscle activity is modified bilaterally in unilateral lateral
      epicondylalgia: A case-control study.
PG  - 1382-1390
LID - 10.1111/sms.12584 [doi]
AB  - Lateral epicondylalgia (LE) is associated with a reduced wrist extensor muscle
      activity and altered biomechanics. This study compared the coordination between
      forearm muscles during gripping in individuals with LE and pain-free controls.
      Intramuscular electrodes recorded myoelectric activity from extensor carpi
      radialis brevis/longus (ECRB/ECRL), extensor digitorum communis (EDC), flexor
      digitorum superficialis/profundus (FDS/FDP), and flexor carpi radialis (FCR),
      bilaterally, in 15 participants with unilateral LE and 15 pain-free controls.
      Participants performed a gripping task at 20% maximum force in four arm
      positions. The contribution of each muscle was expressed as a proportion of the
      summed electromyography of all muscles. In individuals with LE, ECRB contributed 
      less to total electromyography in the symptomatic arm but not the asymptomatic
      arm than pain-free controls. The contribution of EDC and FDP to total
      electromyography was greater in both the symptomatic and asymptomatic arm of the 
      LE group, than pain-free controls. No other differences were observed between
      groups. Subtle differences in muscle activation were present with differing arm
      positions. These findings indicate forearm muscle activity is modified in LE. It 
      is unknown whether this is cause or effect. Changes in the asymptomatic side may 
      imply involvement of central mechanisms.
CI  - (c) 2015 John Wiley & Sons A/S. Published by John Wiley & Sons Ltd.
FAU - Heales, L J
AU  - Heales LJ
AD  - NHMRC Centre of Clinical Research Excellence in Spinal Pain, Injury and Health,
      School of Health and Rehabilitation Science, The University of Queensland,
      Brisbane, Australia.
FAU - Vicenzino, B
AU  - Vicenzino B
AD  - NHMRC Centre of Clinical Research Excellence in Spinal Pain, Injury and Health,
      School of Health and Rehabilitation Science, The University of Queensland,
      Brisbane, Australia.
FAU - MacDonald, D A
AU  - MacDonald DA
AD  - NHMRC Centre of Clinical Research Excellence in Spinal Pain, Injury and Health,
      School of Health and Rehabilitation Science, The University of Queensland,
      Brisbane, Australia.
FAU - Hodges, P W
AU  - Hodges PW
AD  - NHMRC Centre of Clinical Research Excellence in Spinal Pain, Injury and Health,
      School of Health and Rehabilitation Science, The University of Queensland,
      Brisbane, Australia.
LA  - eng
PT  - Journal Article
DEP - 20151201
PL  - Denmark
TA  - Scand J Med Sci Sports
JT  - Scandinavian journal of medicine & science in sports
JID - 9111504
SB  - IM
MH  - Adult
MH  - Biomechanical Phenomena
MH  - Case-Control Studies
MH  - Electromyography
MH  - Female
MH  - Forearm/*physiopathology
MH  - Hand Strength/*physiology
MH  - Humans
MH  - Male
MH  - Middle Aged
MH  - Muscle, Skeletal/*physiopathology
MH  - Tennis Elbow/*physiopathology
OTO - NOTNLM
OT  - *Tendinopathy
OT  - *motor control
OT  - *motor system
OT  - *neuromuscular control
OT  - *tennis elbow
EDAT- 2015/12/02 06:00
MHDA- 2017/06/07 06:00
CRDT- 2015/12/02 06:00
PHST- 2015/09/16 00:00 [accepted]
PHST- 2015/12/02 06:00 [pubmed]
PHST- 2017/06/07 06:00 [medline]
PHST- 2015/12/02 06:00 [entrez]
AID - 10.1111/sms.12584 [doi]
PST - ppublish
SO  - Scand J Med Sci Sports. 2016 Dec;26(12):1382-1390. doi: 10.1111/sms.12584. Epub
      2015 Dec 1.

PMID- 26604102
OWN - NLM
STAT- MEDLINE
DCOM- 20161213
LR  - 20171114
IS  - 1179-2035 (Electronic)
IS  - 0112-1642 (Linking)
VI  - 46
IP  - 3
DP  - 2016 Mar
TI  - The Biomechanics of the Modern Golf Swing: Implications for Lower Back Injuries.
PG  - 339-51
LID - 10.1007/s40279-015-0429-1 [doi]
AB  - The modern golf swing is a complex and asymmetrical movement that places an
      emphasis on restricting pelvic turn while increasing thorax rotation during the
      backswing to generate higher clubhead speeds at impact. Increasing thorax
      rotation relative to pelvic rotation preloads the trunk muscles by accentuating
      their length and allowing them to use the energy stored in their elastic elements
      to produce more power. As the thorax and pelvis turn back towards the ball during
      the downswing, more skilled golfers are known to laterally slide their pelvis
      toward the target, which further contributes to final clubhead speed. However,
      despite the apparent performance benefits associated with these sequences, it has
      been argued that the lumbar spine is incapable of safely accommodating the forces
      they produce. This notion supports a link between the repeated performance of the
      golf swing and the development of golf-related low back injuries. Of the
      complaints reported by golfers, low back injuries continue to be the most
      prevalent, but the mechanism of these injuries is still poorly understood. This
      review highlights that there is a paucity of research directly evaluating the
      apparent link between the modern golf swing and golf-related low back pain.
      Furthermore, there has been a general lack of consensus within the literature
      with respect to the methods used to objectively assess the golf swing and the
      methods used to derived common outcome measures. Future research would benefit
      from a clear set of guidelines to help reduce the variability between studies.
FAU - Cole, Michael H
AU  - Cole MH
AUID- ORCID: http://orcid.org/0000-0003-1817-7528
AD  - School of Exercise Science, Australian Catholic University, Virginia, P.O. Box
      456, Brisbane, QLD, 4014, Australia. michael.cole@acu.edu.au.
FAU - Grimshaw, Paul N
AU  - Grimshaw PN
AD  - School of Mechanical Engineering, The University of Adelaide, Adelaide, SA,
      Australia.
LA  - eng
PT  - Journal Article
PT  - Review
PL  - New Zealand
TA  - Sports Med
JT  - Sports medicine (Auckland, N.Z.)
JID - 8412297
SB  - IM
MH  - Athletic Injuries/*physiopathology
MH  - Back Injuries/*physiopathology
MH  - Biomechanical Phenomena
MH  - Electromyography
MH  - Golf/*physiology
MH  - Humans
MH  - Low Back Pain/*physiopathology
MH  - Movement
MH  - Pelvis/physiology
MH  - Range of Motion, Articular
MH  - Rotation
MH  - Thorax/physiology
EDAT- 2015/11/26 06:00
MHDA- 2016/12/15 06:00
CRDT- 2015/11/26 06:00
PHST- 2015/11/26 06:00 [entrez]
PHST- 2015/11/26 06:00 [pubmed]
PHST- 2016/12/15 06:00 [medline]
AID - 10.1007/s40279-015-0429-1 [doi]
AID - 10.1007/s40279-015-0429-1 [pii]
PST - ppublish
SO  - Sports Med. 2016 Mar;46(3):339-51. doi: 10.1007/s40279-015-0429-1.

PMID- 26602375
OWN - NLM
STAT- MEDLINE
DCOM- 20160712
LR  - 20151128
IS  - 1873-2380 (Electronic)
IS  - 0021-9290 (Linking)
VI  - 48
IP  - 15
DP  - 2015 Nov 26
TI  - Effects of noxious stimulation to the back or calf muscles on gait stability.
PG  - 4109-15
LID - 10.1016/j.jbiomech.2015.10.013 [doi]
LID - S0021-9290(15)00561-8 [pii]
AB  - Gait stability is the ability to deal with small perturbations that naturally
      occur during walking. Changes in motor control caused by pain could affect this
      ability. This study investigated whether nociceptive stimulation (hypertonic
      saline injection) in a low back (LBP) or calf (CalfP) muscle affects gait
      stability. Sixteen participants walked on a treadmill at 0.94ms(-1) and
      1.67ms(-1), while thorax kinematics were recorded using 3D-motion capture. From
      110 strides, stability (local divergence exponent, LDE), stride-to-stride
      variability and root mean squares (RMS) of thorax linear velocities were
      calculated along the three movement axes. At 0.94ms(-1), independent of movement 
      axes, gait stability was lower (higher LDE) and stride-to-stride variability was 
      higher, during LBP and CalfP than no pain. This was more pronounced during CalfP,
      likely explained by the biomechanical function of calf muscles in gait, as
      supported by greater mediolateral RMS and stance time asymmetry than in LBP and
      no pain. At 1.67ms(-1), independent of movement axes, gait stability was greater 
      and stride-to-stride variability was smaller with LBP than no pain and CalfP,
      whereas CalfP was not different from no pain. Opposite effects of LBP on gait
      stability between speeds suggests a more protective strategy at the faster speed.
      Although mediolateral RMS was greater and participants had more asymmetric stance
      times with CalfP than LBP and no pain, limited effect of CalfP at the faster
      speed could relate to greater kinematic constraints and smaller effects of calf
      muscle activity on propulsion at this speed. In conclusion, pain effects on gait 
      stability depend on pain location and walking speed.
CI  - Copyright (c) 2015 Elsevier Ltd. All rights reserved.
FAU - van den Hoorn, Wolbert
AU  - van den Hoorn W
AD  - The University of Queensland, Centre for Clinical Research Excellence in Spinal
      Pain, Injury and Health, School of Health & Rehabilitation Sciences, Brisbane,
      Queensland 4072, Australia. Electronic address: w.vandenhoorn@uq.edu.au.
FAU - Hug, Francois
AU  - Hug F
AD  - The University of Queensland, Centre for Clinical Research Excellence in Spinal
      Pain, Injury and Health, School of Health & Rehabilitation Sciences, Brisbane,
      Queensland 4072, Australia; University of Nantes, Laboratory "Motricite,
      Interactions, Performance" (EA 4334), Nantes, France.
FAU - Hodges, Paul W
AU  - Hodges PW
AD  - The University of Queensland, Centre for Clinical Research Excellence in Spinal
      Pain, Injury and Health, School of Health & Rehabilitation Sciences, Brisbane,
      Queensland 4072, Australia.
FAU - Bruijn, Sjoerd M
AU  - Bruijn SM
AD  - MOVE Research Institute Amsterdam, Department of Human Movement Sciences, VU
      University Amsterdam, Amsterdam, The Netherlands; Department of Orthopaedic
      Surgery, First Affiliated Hospital, Fujian Medical University, Fuzhou, Fujian, PR
      China.
FAU - van Dieen, Jaap H
AU  - van Dieen JH
AD  - MOVE Research Institute Amsterdam, Department of Human Movement Sciences, VU
      University Amsterdam, Amsterdam, The Netherlands.
LA  - eng
PT  - Journal Article
PT  - Research Support, Non-U.S. Gov't
DEP - 20151017
PL  - United States
TA  - J Biomech
JT  - Journal of biomechanics
JID - 0157375
SB  - IM
MH  - Back
MH  - Biomechanical Phenomena
MH  - Female
MH  - *Gait
MH  - Humans
MH  - Leg/physiopathology
MH  - Low Back Pain/physiopathology
MH  - Male
MH  - Movement
MH  - Muscle, Skeletal/*physiopathology
MH  - Myalgia/physiopathology
MH  - Postural Balance
MH  - Thorax/physiopathology
MH  - Walking
MH  - Young Adult
OTO - NOTNLM
OT  - Experimental pain
OT  - Local divergence exponent
OT  - Low back pain
OT  - Lyapunov exponent
OT  - Movement variability
OT  - Walking
EDAT- 2015/11/26 06:00
MHDA- 2016/07/13 06:00
CRDT- 2015/11/26 06:00
PHST- 2015/08/17 00:00 [received]
PHST- 2015/09/17 00:00 [revised]
PHST- 2015/10/10 00:00 [accepted]
PHST- 2015/11/26 06:00 [entrez]
PHST- 2015/11/26 06:00 [pubmed]
PHST- 2016/07/13 06:00 [medline]
AID - S0021-9290(15)00561-8 [pii]
AID - 10.1016/j.jbiomech.2015.10.013 [doi]
PST - ppublish
SO  - J Biomech. 2015 Nov 26;48(15):4109-15. doi: 10.1016/j.jbiomech.2015.10.013. Epub 
      2015 Oct 17.

PMID- 26527205
OWN - NLM
STAT- MEDLINE
DCOM- 20170126
LR  - 20171102
IS  - 1522-1709 (Electronic)
IS  - 1520-9512 (Linking)
VI  - 20
IP  - 1
DP  - 2016 Mar
TI  - Sleep bruxism frequency and platelet serotonin transporter activities in young
      adult subjects.
PG  - 271-6
LID - 10.1007/s11325-015-1281-0 [doi]
AB  - PURPOSE: To evaluate correlations between serotonin transporter (SERT) uptake
      ability in human peripheral platelets and sleep bruxism (SB) frequency. METHODS: 
      Subjects were consecutively recruited from sixth-year students at Okayama
      University Dental School. Subjects were excluded if they (1) were receiving
      orthodontic treatment, (2) had a dermatological disease, (3) had taken an
      antidepressant within 6 months, or (4) had used an oral appliance within 6
      months. SB frequency was determined as the summary score of three consecutive
      night assessments using a self-contained electromyography detector/analyzer in
      their home. Fasting peripheral venous blood samples were collected in the morning
      following the final SB assessment. SERT amount and platelet number were
      quantified via an ELISA assay and flow cytometry, respectively. Functional SERT
      characterization, 5-hydroxytryptamine (5-HT) uptake, maximum velocity (V max),
      and an affinity constant (K m ) were assessed with a [(3)H] 5-HT uptake assay.
      The correlations between these variables and SB level were evaluated. RESULTS:
      Among 50 eligible subjects (26 males, mean age 25.4 +/- 2.41 years), 7 were
      excluded because of venipuncture failure, smoking, and alcohol intake during the 
      experimental period. A small but significant negative correlation between SB
      level and [(3)H] 5-HT uptake was observed (Spearman's correlation R (2) = 0.063, 
      p = 0.04). However, there were no significant correlations between SB level and
      total platelet amount, SERT, V max, and K m values (p = 0.08, 0.12, 0.71, and
      0.68, respectively). CONCLUSIONS: Platelet serotonin uptake is significantly
      associated with SB frequency, yet only explains a small amount of SB variability.
FAU - Minakuchi, Hajime
AU  - Minakuchi H
AD  - Department of Oral Rehabilitation and Regenerative Medicine, Okayama University
      Graduate School of Medicine, Dentistry and Pharmaceutical Sciences, 2-5-1
      Shikata-cho, Kita-ku, Okayama, 700-8525, Japan. hajime@md.okayama-u.ac.jp.
AD  - Department of Dental Pharmacology, Okayama University Graduate School of
      Medicine, Dentistry and Pharmaceutical Sciences, 2-5-1 Shikata-cho, Kita-ku,
      Okayama, 700-8525, Japan. hajime@md.okayama-u.ac.jp.
FAU - Sogawa, Chiharu
AU  - Sogawa C
AD  - Department of Dental Pharmacology, Okayama University Graduate School of
      Medicine, Dentistry and Pharmaceutical Sciences, 2-5-1 Shikata-cho, Kita-ku,
      Okayama, 700-8525, Japan.
FAU - Miki, Haruna
AU  - Miki H
AD  - Department of Dental Pharmacology, Okayama University Graduate School of
      Medicine, Dentistry and Pharmaceutical Sciences, 2-5-1 Shikata-cho, Kita-ku,
      Okayama, 700-8525, Japan.
FAU - Hara, Emilio S
AU  - Hara ES
AD  - Department of Dental Pharmacology, Okayama University Graduate School of
      Medicine, Dentistry and Pharmaceutical Sciences, 2-5-1 Shikata-cho, Kita-ku,
      Okayama, 700-8525, Japan.
FAU - Maekawa, Kenji
AU  - Maekawa K
AD  - Department of Dental Pharmacology, Okayama University Graduate School of
      Medicine, Dentistry and Pharmaceutical Sciences, 2-5-1 Shikata-cho, Kita-ku,
      Okayama, 700-8525, Japan.
FAU - Sogawa, Norio
AU  - Sogawa N
AD  - Department of Dental Pharmacology, Matsumoto Dental University, 1780
      Hiro-okagohbara, Shiojiri city, Nagano, 399-0781, Japan.
FAU - Kitayama, Shigeo
AU  - Kitayama S
AD  - Department of Dental Pharmacology, Okayama University Graduate School of
      Medicine, Dentistry and Pharmaceutical Sciences, 2-5-1 Shikata-cho, Kita-ku,
      Okayama, 700-8525, Japan.
FAU - Matsuka, Yoshizo
AU  - Matsuka Y
AD  - Department of Stomatgnathic Function and Occlusal Reconstruction, Institute of
      Biomedical Science, Clinical Dentistry, Tokushima University Graduate School,
      3-18-15 Kuramoto, Tokushima City, 770-8504, Japan.
FAU - Clark, Glenn Thomas
AU  - Clark GT
AD  - Advanced Program in Orofacial Pain and Oral Medicine, Ostrow School of Dentistry,
      University of Southern California, 925 West 34th St., Los Angeles, CA, 90089,
      USA.
FAU - Kuboki, Takuo
AU  - Kuboki T
AD  - Department of Oral Rehabilitation and Regenerative Medicine, Okayama University
      Graduate School of Medicine, Dentistry and Pharmaceutical Sciences, 2-5-1
      Shikata-cho, Kita-ku, Okayama, 700-8525, Japan.
LA  - eng
PT  - Journal Article
PT  - Research Support, Non-U.S. Gov't
DEP - 20151102
PL  - Germany
TA  - Sleep Breath
JT  - Sleep & breathing = Schlaf & Atmung
JID - 9804161
RN  - 0 (Serotonin Plasma Membrane Transport Proteins)
RN  - 333DO1RDJY (Serotonin)
SB  - IM
MH  - Adult
MH  - Blood Platelets/*metabolism
MH  - Electromyography
MH  - Female
MH  - Humans
MH  - Male
MH  - Platelet Count
MH  - Polysomnography
MH  - Serotonin/blood
MH  - Serotonin Plasma Membrane Transport Proteins/*blood
MH  - Sleep Bruxism/*blood/*epidemiology
MH  - Statistics as Topic
MH  - Young Adult
OTO - NOTNLM
OT  - Electromyography (EMG)
OT  - Human serotonin transporter
OT  - Peripheral platelet
OT  - Sleep bruxism
OT  - Uptake ability
EDAT- 2015/11/04 06:00
MHDA- 2017/01/27 06:00
CRDT- 2015/11/04 06:00
PHST- 2015/07/17 00:00 [received]
PHST- 2015/10/21 00:00 [accepted]
PHST- 2015/10/17 00:00 [revised]
PHST- 2015/11/04 06:00 [entrez]
PHST- 2015/11/04 06:00 [pubmed]
PHST- 2017/01/27 06:00 [medline]
AID - 10.1007/s11325-015-1281-0 [doi]
AID - 10.1007/s11325-015-1281-0 [pii]
PST - ppublish
SO  - Sleep Breath. 2016 Mar;20(1):271-6. doi: 10.1007/s11325-015-1281-0. Epub 2015 Nov
      2.

PMID- 26474183
OWN - NLM
STAT- MEDLINE
DCOM- 20160602
LR  - 20151030
IS  - 1932-6203 (Electronic)
IS  - 1932-6203 (Linking)
VI  - 10
IP  - 10
DP  - 2015
TI  - Pain Intensity Recognition Rates via Biopotential Feature Patterns with Support
      Vector Machines.
PG  - e0140330
LID - 10.1371/journal.pone.0140330 [doi]
AB  - BACKGROUND: The clinically used methods of pain diagnosis do not allow for
      objective and robust measurement, and physicians must rely on the patient's
      report on the pain sensation. Verbal scales, visual analog scales (VAS) or
      numeric rating scales (NRS) count among the most common tools, which are
      restricted to patients with normal mental abilities. There also exist instruments
      for pain assessment in people with verbal and / or cognitive impairments and
      instruments for pain assessment in people who are sedated and automated
      ventilated. However, all these diagnostic methods either have limited reliability
      and validity or are very time-consuming. In contrast, biopotentials can be
      automatically analyzed with machine learning algorithms to provide a surrogate
      measure of pain intensity. METHODS: In this context, we created a database of
      biopotentials to advance an automated pain recognition system, determine its
      theoretical testing quality, and optimize its performance. Eighty-five
      participants were subjected to painful heat stimuli (baseline, pain threshold,
      two intermediate thresholds, and pain tolerance threshold) under controlled
      conditions and the signals of electromyography, skin conductance level, and
      electrocardiography were collected. A total of 159 features were extracted from
      the mathematical groupings of amplitude, frequency, stationarity, entropy,
      linearity, variability, and similarity. RESULTS: We achieved classification rates
      of 90.94% for baseline vs. pain tolerance threshold and 79.29% for baseline vs.
      pain threshold. The most selected pain features stemmed from the amplitude and
      similarity group and were derived from facial electromyography. CONCLUSION: The
      machine learning measurement of pain in patients could provide valuable
      information for a clinical team and thus support the treatment assessment.
FAU - Gruss, Sascha
AU  - Gruss S
AD  - University of Ulm, Medical Psychology, Department of Psychosomatic Medicine and
      Psychotherapy, Ulm, Germany.
FAU - Treister, Roi
AU  - Treister R
AD  - Massachusetts General Hospital & Harvard Medical School, Department of Neurology,
      Nerve Injury Unit, Boston, Massachusetts, United States of America.
FAU - Werner, Philipp
AU  - Werner P
AD  - Otto-von-Guericke-Universitat Magdeburg, Institute for Information Technology and
      Communications, Magdeburg, Germany.
FAU - Traue, Harald C
AU  - Traue HC
AD  - University of Ulm, Medical Psychology, Department of Psychosomatic Medicine and
      Psychotherapy, Ulm, Germany.
FAU - Crawcour, Stephen
AU  - Crawcour S
AD  - University of Technology Dresden, Department of Clinical Psychology and
      Psychotherapy, Dresden, Germany.
FAU - Andrade, Adriano
AU  - Andrade A
AD  - Federal University of Uberlandia, Biomedical Engineering Laboratory (BioLab),
      Uberlandia, Brazil.
FAU - Walter, Steffen
AU  - Walter S
AD  - University of Ulm, Medical Psychology, Department of Psychosomatic Medicine and
      Psychotherapy, Ulm, Germany.
LA  - eng
PT  - Clinical Trial
PT  - Journal Article
PT  - Research Support, Non-U.S. Gov't
DEP - 20151016
PL  - United States
TA  - PLoS One
JT  - PloS one
JID - 101285081
SB  - IM
MH  - Adolescent
MH  - Adult
MH  - Aged
MH  - Electromyography/*methods
MH  - Female
MH  - Humans
MH  - Male
MH  - Middle Aged
MH  - *Pain/diagnosis/physiopathology
MH  - Pain Measurement/*methods
MH  - *Signal Processing, Computer-Assisted
MH  - *Support Vector Machine
PMC - PMC4608770
OID - NLM: PMC4608770
EDAT- 2015/10/17 06:00
MHDA- 2016/06/03 06:00
CRDT- 2015/10/17 06:00
PHST- 2015/05/05 00:00 [received]
PHST- 2015/09/24 00:00 [accepted]
PHST- 2015/10/17 06:00 [entrez]
PHST- 2015/10/17 06:00 [pubmed]
PHST- 2016/06/03 06:00 [medline]
AID - 10.1371/journal.pone.0140330 [doi]
AID - PONE-D-15-19143 [pii]
PST - epublish
SO  - PLoS One. 2015 Oct 16;10(10):e0140330. doi: 10.1371/journal.pone.0140330.
      eCollection 2015.

PMID- 26450637
OWN - NLM
STAT- MEDLINE
DCOM- 20160803
LR  - 20151016
IS  - 1525-1594 (Electronic)
IS  - 0160-564X (Linking)
VI  - 39
IP  - 10
DP  - 2015 Oct
TI  - Modulation of Muscle Tone and Sympathovagal Balance in Cervical Dystonia Using
      Percutaneous Stimulation of the Auricular Vagus Nerve.
PG  - E202-12
LID - 10.1111/aor.12621 [doi]
AB  - Primary cervical dystonia is characterized by abnormal, involuntary, and
      sustained contractions of cervical muscles. Current ways of treatment focus on
      alleviating symptomatic muscle activity. Besides pharmacological treatment, in
      severe cases patients may receive neuromodulative intervention such as deep brain
      stimulation. However, these (highly invasive) methods have some major drawbacks. 
      For the first time, percutaneous auricular vagus nerve stimulation (pVNS) was
      applied in a single case of primary cervical dystonia. Auricular vagus nerve
      stimulation was already shown to modulate the (autonomous) sympathovagal balance 
      of the body and proved to be an effective treatment in acute and chronic pain,
      epilepsy, as well as major depression. pVNS effects on cervical dystonia may be
      hypothesized to rely upon: (i) the alteration of sensory input to the brain,
      which affects structures involved in the genesis of motoric and nonmotoric
      dystonic symptoms; and (ii) the alteration of the sympathovagal balance with a
      sustained impact on involuntary movement control, pain, quality of sleep, and
      general well-being. The presented data provide experimental evidence that pVNS
      may be a new alternative and minimally invasive treatment in primary cervical
      dystonia. One female patient (age 50 years) suffering from therapy refractory
      cervical dystonia was treated with pVNS over 20 months. Significant improvement
      in muscle pain, dystonic symptoms, and autonomic regulation as well as a
      subjective improvement in motility, sleep, and mood were achieved. A subjective
      improvement in pain recorded by visual analog scale ratings (0-10) was observed
      from 5.42 to 3.92 (medians). Muscle tone of the mainly affected left and right
      trapezius muscle in supine position was favorably reduced by about 96%.
      Significant reduction of muscle tone was also achieved in sitting and standing
      positions of the patient. Habituation to stimulation leading to reduced
      stimulation efficiency was observed and counteracted by varying stimulation
      patterns. Experimental evidence is provided for significantly varied
      sympathovagal modulation in response to pVNS during sleep, assessed via heart
      rate variability (HRV). Time domain measures like the root mean square of
      successive normal to normal heart beat intervals, representing parasympathetic
      (vagal) activity, increased from 37.8 to 67.6 ms (medians). Spectral domain
      measures of HRV also show a shift to a more pronounced parasympathetic activity.
CI  - Copyright (c) 2015 International Center for Artificial Organs and Transplantation
      and Wiley Periodicals, Inc.
FAU - Kampusch, Stefan
AU  - Kampusch S
AD  - Institute of Electrodynamics, Microwave and Circuit Engineering, Vienna
      University of Technology, Vienna, Austria.
FAU - Kaniusas, Eugenijus
AU  - Kaniusas E
AD  - Institute of Electrodynamics, Microwave and Circuit Engineering, Vienna
      University of Technology, Vienna, Austria.
FAU - Szeles, Jozsef C
AU  - Szeles JC
AD  - University Clinic for Surgery, Medical University of Vienna, Vienna, Austria.
LA  - eng
PT  - Journal Article
DEP - 20151009
PL  - United States
TA  - Artif Organs
JT  - Artificial organs
JID - 7802778
SB  - IM
MH  - Autonomic Nervous System/physiopathology
MH  - Ear Auricle/*innervation
MH  - Female
MH  - Humans
MH  - Middle Aged
MH  - Muscle Hypertonia/physiopathology/*therapy
MH  - Pain Perception/physiology
MH  - Torticollis/physiopathology/*therapy
MH  - Transcutaneous Electric Nerve Stimulation/*methods
MH  - *Vagus Nerve/physiopathology
OTO - NOTNLM
OT  - Auricular vagus nerve
OT  - Cervical dystonia
OT  - Electromyography
OT  - Heart rate variability
OT  - Neuromodulation
OT  - Sympathovagal balance
EDAT- 2015/10/10 06:00
MHDA- 2016/08/04 06:00
CRDT- 2015/10/10 06:00
PHST- 2015/10/10 06:00 [entrez]
PHST- 2015/10/10 06:00 [pubmed]
PHST- 2016/08/04 06:00 [medline]
AID - 10.1111/aor.12621 [doi]
PST - ppublish
SO  - Artif Organs. 2015 Oct;39(10):E202-12. doi: 10.1111/aor.12621. Epub 2015 Oct 9.

PMID- 26404082
OWN - NLM
STAT- MEDLINE
DCOM- 20160623
LR  - 20151120
IS  - 1879-2219 (Electronic)
IS  - 0966-6362 (Linking)
VI  - 42
IP  - 4
DP  - 2015 Oct
TI  - Postural strategy and trunk muscle activation during prolonged standing in
      chronic low back pain patients.
PG  - 584-9
LID - 10.1016/j.gaitpost.2015.09.008 [doi]
LID - S0966-6362(15)00874-7 [pii]
AB  - Prolonged standing has been associated with development and aggravation of low
      back pain (LBP). However, the underlying mechanisms are not well known. The aim
      of the present study was to investigate postural control and muscle activation
      during and as a result of prolonged standing in chronic LBP (cLBP) patients
      compared to healthy controls (HCs). Body weight shifts and trunk and hip muscle
      activity was measured during 15 min standing. Prior and after the standing trial,
      strength, postural sway, reposition error (RE), flexion relaxation ratio (FRR),
      and pain were assessed and after the prolonged standing, ratings of perceived
      exertion. During prolonged standing, the cLBP patients performed significantly
      more body weight shifts (p<.01) with more activated back and abdominal muscles
      (p=.01) and similar temporal variability in muscle activation compared to HCs,
      while the cLBP patients reported more pain and perceived exertion at the end of
      prolonged standing. Moreover, both groups had a similar change in strength,
      postural sway, RE and FRR from before to after prolonged standing, where changes 
      in HC were towards pre-standing values of cLBP patients. Thus, despite a more
      variable postural strategy, the cLBP patients did not have higher muscle
      activation variability, but a general increased muscle activation level. This may
      indicate a reduced ability to individually deactivate trunk muscles. Plausibly,
      due to the increased variable postural strategy, the cLBP patients could
      compensate for the relatively high muscle activation level, resulting in normal
      variation in muscle activation and normal reduction in strength, RE and FRR after
      prolonged standing.
CI  - Copyright (c) 2015 Elsevier B.V. All rights reserved.
FAU - Ringheim, Inge
AU  - Ringheim I
AD  - Department of Neuroscience, Norwegian University of Science and Technology,
      Trondheim, Norway; Clinic Physical Medicine and Rehabilitation, Vestfold Hospital
      Trust, Stavern Norway. Electronic address: inge.ringheim@siv.no.
FAU - Austein, Helene
AU  - Austein H
AD  - Department of Neuroscience, Norwegian University of Science and Technology,
      Trondheim, Norway; Clinic Physical Medicine and Rehabilitation, Vestfold Hospital
      Trust, Stavern Norway.
FAU - Indahl, Aage
AU  - Indahl A
AD  - Clinic Physical Medicine and Rehabilitation, Vestfold Hospital Trust, Stavern
      Norway.
FAU - Roeleveld, Karin
AU  - Roeleveld K
AD  - Department of Neuroscience, Norwegian University of Science and Technology,
      Trondheim, Norway.
LA  - eng
PT  - Clinical Study
PT  - Journal Article
PT  - Research Support, Non-U.S. Gov't
DEP - 20150915
PL  - England
TA  - Gait Posture
JT  - Gait & posture
JID - 9416830
SB  - IM
MH  - Abdominal Muscles/physiology
MH  - Adult
MH  - Case-Control Studies
MH  - Chronic Pain/*physiopathology
MH  - Female
MH  - Humans
MH  - Low Back Pain/*physiopathology
MH  - Male
MH  - Middle Aged
MH  - Muscle Fatigue/physiology
MH  - Muscle, Skeletal/physiopathology
MH  - Posture/*physiology
OTO - NOTNLM
OT  - Chronic
OT  - Low back pain
OT  - Muscle fatigue
OT  - Neuromuscular control
OT  - Prolonged standing
OT  - Strength
EDAT- 2015/09/26 06:00
MHDA- 2016/06/24 06:00
CRDT- 2015/09/26 06:00
PHST- 2015/03/06 00:00 [received]
PHST- 2015/06/26 00:00 [revised]
PHST- 2015/09/01 00:00 [accepted]
PHST- 2015/09/26 06:00 [entrez]
PHST- 2015/09/26 06:00 [pubmed]
PHST- 2016/06/24 06:00 [medline]
AID - S0966-6362(15)00874-7 [pii]
AID - 10.1016/j.gaitpost.2015.09.008 [doi]
PST - ppublish
SO  - Gait Posture. 2015 Oct;42(4):584-9. doi: 10.1016/j.gaitpost.2015.09.008. Epub
      2015 Sep 15.

PMID- 26382606
OWN - NLM
STAT- MEDLINE
DCOM- 20160526
LR  - 20170220
IS  - 1932-6203 (Electronic)
IS  - 1932-6203 (Linking)
VI  - 10
IP  - 9
DP  - 2015
TI  - Experimental Muscle Pain Impairs the Synergistic Modular Control of Neck Muscles.
PG  - e0137844
LID - 10.1371/journal.pone.0137844 [doi]
AB  - A motor task can be performed via different patterns of muscle activation that
      show regularities that can be factorized in combinations of a reduced number of
      muscle groupings (also referred to as motor modules, or muscle synergies). In
      this study we evaluate whether an acute noxious stimulus induces a change in the 
      way motor modules are combined to generate movement by neck muscles. The neck
      region was selected as it is a region with potentially high muscular redundancy. 
      We used the motor modules framework to assess the redistribution of muscular
      activity of 12 muscles (6 per side) in the neck region of 8 healthy individuals
      engaged in a head and neck aiming task, in non-painful conditions (baseline,
      isotonic saline injection, post pain) and after the injection of hypertonic
      saline into the right splenius capitis muscle. The kinematics of the task was
      similar in the painful and control conditions. A general decrease of activity was
      noted for the injected muscle during the painful condition together with an
      increase or decrease of the activity of the other muscles. Subjects did not adopt
      shared control strategies (motor modules inter subject similarity at baseline
      0.73+/-0.14); the motor modules recorded during the painful condition could not
      be used to reconstruct the activation patterns of the control conditions, and the
      painful stimulus triggered a subject-specific redistribution of muscular
      activation (i.e., in some subjects the activity of a given muscle increased,
      whereas in other subjects it decreased with pain). Alterations of afferent input 
      (i.e., painful stimulus) influenced motor control at a multi muscular level, but 
      not kinematic output. These findings provide new insights into the motor
      adaptation to pain.
FAU - Gizzi, Leonardo
AU  - Gizzi L
AD  - Pain Clinic, Center for Anesthesiology, Emergency and Intensive Care Medicine,
      University Hospital Gottingen, Gottingen, Germany; Department of
      Neurorehabilitation Engineering, Bernstein Center for Computational Neuroscience,
      University Medical Center Gottingen, Georg-August University, Gottingen, Germany.
FAU - Muceli, Silvia
AU  - Muceli S
AD  - Department of Neurorehabilitation Engineering, Bernstein Center for Computational
      Neuroscience, University Medical Center Gottingen, Georg-August University,
      Gottingen, Germany.
FAU - Petzke, Frank
AU  - Petzke F
AD  - Pain Clinic, Center for Anesthesiology, Emergency and Intensive Care Medicine,
      University Hospital Gottingen, Gottingen, Germany.
FAU - Falla, Deborah
AU  - Falla D
AD  - Pain Clinic, Center for Anesthesiology, Emergency and Intensive Care Medicine,
      University Hospital Gottingen, Gottingen, Germany; Department of
      Neurorehabilitation Engineering, Bernstein Center for Computational Neuroscience,
      University Medical Center Gottingen, Georg-August University, Gottingen, Germany.
LA  - eng
PT  - Journal Article
PT  - Research Support, Non-U.S. Gov't
DEP - 20150918
PL  - United States
TA  - PLoS One
JT  - PloS one
JID - 101285081
SB  - IM
MH  - Adult
MH  - Biomechanical Phenomena/physiology
MH  - Electromyography
MH  - Humans
MH  - Motor Activity/*physiology
MH  - Muscle Contraction/*physiology
MH  - Myalgia/*physiopathology
MH  - Neck Muscles/*physiopathology
MH  - Neck Pain/*physiopathology
MH  - Young Adult
PMC - PMC4575045
OID - NLM: PMC4575045
EDAT- 2015/09/19 06:00
MHDA- 2016/05/27 06:00
CRDT- 2015/09/19 06:00
PHST- 2015/01/26 00:00 [received]
PHST- 2015/08/23 00:00 [accepted]
PHST- 2015/09/19 06:00 [entrez]
PHST- 2015/09/19 06:00 [pubmed]
PHST- 2016/05/27 06:00 [medline]
AID - 10.1371/journal.pone.0137844 [doi]
AID - PONE-D-14-51664 [pii]
PST - epublish
SO  - PLoS One. 2015 Sep 18;10(9):e0137844. doi: 10.1371/journal.pone.0137844.
      eCollection 2015.

PMID- 26338331
OWN - NLM
STAT- MEDLINE
DCOM- 20151125
LR  - 20150904
IS  - 1529-2401 (Electronic)
IS  - 0270-6474 (Linking)
VI  - 35
IP  - 35
DP  - 2015 Sep 2
TI  - Motor Neuron Pools of Synergistic Thigh Muscles Share Most of Their Synaptic
      Input.
PG  - 12207-16
LID - 10.1523/JNEUROSCI.0240-15.2015 [doi]
AB  - UNLABELLED: Neural control of synergist muscles is not well understood.
      Presumably, each muscle in a synergistic group receives some unique neural drive 
      and some drive that is also shared in common with other muscles in the group. In 
      this investigation, we sought to characterize the strength, frequency spectrum,
      and force dependence of the neural drive to the human vastus lateralis and vastus
      medialis muscles during the production of isometric knee extension forces at 10
      and 30% of maximum voluntary effort. High-density surface electromyography
      recordings were decomposed into motor unit action potentials to examine the
      neural drive to each muscle. Motor unit coherence analysis was used to
      characterize the total neural drive to each muscle and the drive shared between
      muscles. Using a novel approach based on partial coherence analysis, we were also
      able to study specifically the neural drive unique to each muscle (not shared).
      The results showed that the majority of neural drive to the vasti muscles was a
      cross-muscle drive characterized by a force-dependent strength and bandwidth.
      Muscle-specific neural drive was at low frequencies (<5 Hz) and relatively weak. 
      Frequencies of neural drive associated with afferent feedback (6-12 Hz) and with 
      descending cortical input ( approximately 20 Hz) were almost entirely shared by
      the two muscles, whereas low-frequency (<5 Hz) drive comprised shared (primary)
      and muscle-specific (secondary) components. This study is the first to directly
      investigate the extent of shared versus independent control of synergist muscles 
      at the motor neuron level. SIGNIFICANCE STATEMENT: Precisely how the nervous
      system coordinates the activity of synergist muscles is not well understood. One 
      possibility is that muscles of a synergy share a common neural drive. In this
      study, we directly compared the relative strength of shared versus independent
      neural drive to synergistically activated thigh muscles in humans. The results of
      this analysis support the notion that synergistically activated muscles share
      most of their neural drive. Scientifically, this study addressed an important gap
      in our current understanding of how neural drive is delivered to synergist
      muscles. We have also demonstrated the feasibility of a novel approach to the
      study of muscle synergies based on partial coherence analysis of motor unit
      activity.
CI  - Copyright (c) 2015 the authors 0270-6474/15/3512207-10$15.00/0.
FAU - Laine, Christopher M
AU  - Laine CM
AD  - Department of Neurorehabilitation Engineering, Bernstein Focus Neurotechnology
      Gottingen, Bernstein Centre for Computational Neuroscience, University Medical
      Center Gottingen, Georg August University, D-37075 Gottingen, Germany.
FAU - Martinez-Valdes, Eduardo
AU  - Martinez-Valdes E
AD  - Department of Sports Medicine and Sports Orthopaedics, University of Potsdam,
      D-14469 Brandenberg, Germany, and.
FAU - Falla, Deborah
AU  - Falla D
AD  - Department of Neurorehabilitation Engineering, Bernstein Focus Neurotechnology
      Gottingen, Bernstein Centre for Computational Neuroscience, University Medical
      Center Gottingen, Georg August University, D-37075 Gottingen, Germany, Pain
      Clinic, Center for Anesthesiology, Emergency and Intensive Care Medicine,
      University Hospital Gottingen, D-37075 Gottingen, Germany.
FAU - Mayer, Frank
AU  - Mayer F
AD  - Department of Sports Medicine and Sports Orthopaedics, University of Potsdam,
      D-14469 Brandenberg, Germany, and.
FAU - Farina, Dario
AU  - Farina D
AD  - Department of Neurorehabilitation Engineering, Bernstein Focus Neurotechnology
      Gottingen, Bernstein Centre for Computational Neuroscience, University Medical
      Center Gottingen, Georg August University, D-37075 Gottingen, Germany,
      dario.farina@bccn.uni-goettingen.de.
LA  - eng
PT  - Journal Article
PT  - Research Support, Non-U.S. Gov't
PL  - United States
TA  - J Neurosci
JT  - The Journal of neuroscience : the official journal of the Society for
      Neuroscience
JID - 8102140
SB  - IM
MH  - Adult
MH  - Algorithms
MH  - Electromyography
MH  - Evoked Potentials, Motor/*physiology
MH  - Humans
MH  - Isometric Contraction/*physiology
MH  - Knee/innervation
MH  - Male
MH  - Motor Neurons/*physiology
MH  - Muscle, Skeletal/*physiology
MH  - Nerve Net/*physiology
MH  - Recruitment, Neurophysiological/physiology
MH  - Spectrum Analysis
MH  - Thigh/*innervation
MH  - Young Adult
OTO - NOTNLM
OT  - EMG
OT  - motor units
OT  - muscle synergy
OT  - partial coherence
OT  - quadriceps
EDAT- 2015/09/05 06:00
MHDA- 2015/12/15 06:00
CRDT- 2015/09/05 06:00
PHST- 2015/09/05 06:00 [entrez]
PHST- 2015/09/05 06:00 [pubmed]
PHST- 2015/12/15 06:00 [medline]
AID - 35/35/12207 [pii]
AID - 10.1523/JNEUROSCI.0240-15.2015 [doi]
PST - ppublish
SO  - J Neurosci. 2015 Sep 2;35(35):12207-16. doi: 10.1523/JNEUROSCI.0240-15.2015.

PMID- 26324322
OWN - NLM
STAT- MEDLINE
DCOM- 20170221
LR  - 20170221
IS  - 1532-2769 (Electronic)
IS  - 1356-689X (Linking)
VI  - 21
DP  - 2016 Feb
TI  - Effects of low back pain and of stabilization or movement-system-impairment
      treatments on induced postural responses: A planned secondary analysis of a
      randomised controlled trial.
PG  - 210-9
LID - 10.1016/j.math.2015.08.006 [doi]
LID - S1356-689X(15)00168-X [pii]
AB  - BACKGROUND: Motor retraining for non-specific chronic low back pain (LBP) often
      focuses on voluntary postural tasks. This training, however, may not transfer to 
      other known postural impairments, such as automatic postural responses to
      external perturbations. OBJECTIVES: To evaluate the extent current treatments of 
      motor retraining ameliorate impaired postural coordination when responding to a
      perturbation of standing balance. DESIGN: Planned secondary analysis of a
      prospectively registered (NCT01362049), randomized controlled trial with a
      blinded assessor. METHOD: Sixty-eight subjects with chronic, recurrent,
      non-specific LBP were allocated to perform a postural response task as a
      secondary assessment one week before and one week after receiving either
      stabilization or Movement System Impairment (MSI)-directed treatment over 6
      weekly 1-h sessions plus home exercises. For assessment, subjects completed the
      Oswestry disability and numeric pain rating questionnaires and then performed a
      postural response task of maintaining standing balance in response to 3 trials in
      each of 4 randomly presented directions of linear surface translations of the
      platform under the subjects' feet. Integrated amplitudes of surface
      electromyography (EMG) were recorded bilaterally from the rectus abdominis (RA), 
      internal oblique (IO), and external oblique (EO) muscles during the postural
      response task. RESULTS: No significant effects of treatment on EMG responses were
      evident. Oswestry and numeric pain ratings decreased similarly following both
      treatments. CONCLUSIONS: Stabilization and MSI-directed treatments do not affect 
      trunk EMG responses to perturbations of standing balance in people with LBP,
      suggesting current methods of motor retraining do not sufficiently transfer to
      tasks of reactive postural control.
CI  - Copyright (c) 2015 Elsevier Ltd. All rights reserved.
FAU - Jacobs, Jesse V
AU  - Jacobs JV
AD  - Department of Rehabilitation and Movement Science, University of Vermont, 305
      Rowell Building, 106 Carrigan Drive, Burlington, VT 05405, USA. Electronic
      address: jjacobs@uvm.edu.
FAU - Lomond, Karen V
AU  - Lomond KV
AD  - School of Health Sciences, Central Michigan University, 1179 Health Professions
      Building, Mount Pleasant, MI 48859, USA. Electronic address: lomon2k@cmich.edu.
FAU - Hitt, Juvena R
AU  - Hitt JR
AD  - Department of Rehabilitation and Movement Science, University of Vermont, 305
      Rowell Building, 106 Carrigan Drive, Burlington, VT 05405, USA. Electronic
      address: juvena.hitt@uvm.edu.
FAU - DeSarno, Michael J
AU  - DeSarno MJ
AD  - Department of Medical Biostatistics, Hills 23C/25H, 105 Carrigan Drive,
      University of Vermont, Burlington, VT 05405, USA. Electronic address:
      Michael.DeSarno@uvm.edu.
FAU - Bunn, Janice Y
AU  - Bunn JY
AD  - Department of Medical Biostatistics, Hills 23C/25H, 105 Carrigan Drive,
      University of Vermont, Burlington, VT 05405, USA. Electronic address:
      janice.bunn@uvm.edu.
FAU - Henry, Sharon M
AU  - Henry SM
AD  - Department of Rehabilitation and Movement Science, University of Vermont, 305
      Rowell Building, 106 Carrigan Drive, Burlington, VT 05405, USA. Electronic
      address: sharon.henry@uvm.edu.
LA  - eng
GR  - R01 HD040909/HD/NICHD NIH HHS/United States
GR  - 2R01HD040909/HD/NICHD NIH HHS/United States
PT  - Comparative Study
PT  - Journal Article
PT  - Randomized Controlled Trial
PT  - Research Support, N.I.H., Extramural
DEP - 20150821
PL  - Scotland
TA  - Man Ther
JT  - Manual therapy
JID - 9610924
SB  - IM
MH  - Adult
MH  - Exercise Therapy/*methods
MH  - Female
MH  - Follow-Up Studies
MH  - Humans
MH  - Low Back Pain/*therapy
MH  - Male
MH  - Middle Aged
MH  - Movement/*physiology
MH  - Pain Measurement/*methods
MH  - Postural Balance/*physiology
MH  - Prospective Studies
MH  - Surveys and Questionnaires
MH  - Treatment Outcome
MH  - Young Adult
PMC - PMC4713345
MID - NIHMS719767
OID - NLM: NIHMS719767 [Available on 02/01/17]
OID - NLM: PMC4713345 [Available on 02/01/17]
OTO - NOTNLM
OT  - Balance
OT  - Low back pain
OT  - Movement system impairment
OT  - Posture
OT  - Stabilization
OT  - Treatment
EDAT- 2015/09/02 06:00
MHDA- 2017/02/22 06:00
CRDT- 2015/09/02 06:00
PHST- 2015/03/17 00:00 [received]
PHST- 2015/07/23 00:00 [revised]
PHST- 2015/08/13 00:00 [accepted]
PHST- 2015/09/02 06:00 [entrez]
PHST- 2015/09/02 06:00 [pubmed]
PHST- 2017/02/22 06:00 [medline]
AID - S1356-689X(15)00168-X [pii]
AID - 10.1016/j.math.2015.08.006 [doi]
PST - ppublish
SO  - Man Ther. 2016 Feb;21:210-9. doi: 10.1016/j.math.2015.08.006. Epub 2015 Aug 21.

PMID- 26305790
OWN - NLM
STAT- MEDLINE
DCOM- 20160516
LR  - 20170220
IS  - 1932-6203 (Electronic)
IS  - 1932-6203 (Linking)
VI  - 10
IP  - 8
DP  - 2015
TI  - Pelvic Belt Effects on Health Outcomes and Functional Parameters of Patients with
      Sacroiliac Joint Pain.
PG  - e0136375
LID - 10.1371/journal.pone.0136375 [doi]
AB  - INTRODUCTION: The sacroiliac joint (SIJ) is a common source of low back pain.
      However, clinical and functional signs and symptoms correlating with SIJ pain are
      widely unknown. Pelvic belts are routinely applied to treat SIJ pain but without 
      sound evidence of their pain-relieving effects. This case-control study compares 
      clinical and functional data of SIJ patients and healthy control subjects and
      evaluates belt effects on SIJ pain. METHODS: 17 SIJ patients and 17 healthy
      controls were included in this prospective study. The short-form 36 survey and
      the numerical rating scale were used to characterize health-related quality of
      life in patients in a six-week follow-up and the pain-reducing effects of pelvic 
      belts. Electromyography data were obtained from the gluteus maximus, biceps
      femoris, rectus femoris and medial vastus. Alterations of muscle activity,
      variability and gait patterns were compared in patients and controls along with
      the belts' effects in a dynamic setting when walking. RESULTS: Significant
      improvements were observed in the short-form 36 survey of the SIJ patients,
      especially in the physical health subscores. Minor declines were also observed in
      the numerical rating scale on pain. Belt-related changes of muscle activity and
      variability were similar in patients and controls with one exception: the rectus 
      femoris activity decreased significantly in patients with belt application when
      walking. Further belt effects include improved cadence and gait velocity in
      patients and controls. CONCLUSIONS: Pelvic belts improve health-related quality
      of life and are potentially attributed to decreased SIJ-related pain. Belt
      effects include decreased rectus femoris activity in patients and improved
      postural steadiness during locomotion. Pelvic belts may therefore be considered
      as a cost-effective and low-risk treatment of SIJ pain. TRIAL REGISTRATION:
      ClinicalTrials.gov NCT02027038.
FAU - Hammer, Niels
AU  - Hammer N
AD  - Institute of Anatomy, University of Leipzig, Faculty of Medicine, Leipzig,
      Germany.
FAU - Mobius, Robert
AU  - Mobius R
AD  - Institute of Anatomy, University of Leipzig, Faculty of Medicine, Leipzig,
      Germany.
FAU - Schleifenbaum, Stefan
AU  - Schleifenbaum S
AD  - Department of Orthopedics, Trauma and Reconstructive Surgery, University Clinics 
      of Leipzig, Leipzig, Germany.
FAU - Hammer, Karl-Heinz
AU  - Hammer KH
AD  - Clinics for Orthopedics, Osteology and Pain Treatment, Kirchberg, Germany.
FAU - Klima, Stefan
AU  - Klima S
AD  - Department of Orthopedics, Trauma and Reconstructive Surgery, University Clinics 
      of Leipzig, Leipzig, Germany.
FAU - Lange, Justin S
AU  - Lange JS
AD  - Institute of Applied Kinesiology, Department Human Locomotion, Chemnitz
      University of Technology, Chemnitz, Germany.
FAU - Soisson, Odette
AU  - Soisson O
AD  - Department of Orthopedics, Trauma and Reconstructive Surgery, University Clinics 
      of Leipzig, Leipzig, Germany; Institute of Applied Kinesiology, Department Human 
      Locomotion, Chemnitz University of Technology, Chemnitz, Germany.
FAU - Winkler, Dirk
AU  - Winkler D
AD  - Department of Neurosurgery, University Clinics of Leipzig, Faculty of Medicine,
      Leipzig, Germany.
FAU - Milani, Thomas L
AU  - Milani TL
AD  - Clinics for Orthopedics, Osteology and Pain Treatment, Kirchberg, Germany.
LA  - eng
SI  - ClinicalTrials.gov/NCT02027038
PT  - Clinical Trial
PT  - Journal Article
PT  - Research Support, Non-U.S. Gov't
DEP - 20150825
PL  - United States
TA  - PLoS One
JT  - PloS one
JID - 101285081
SB  - IM
EIN - PLoS One. 2015;10(10):e0140090. PMID: 26430760
MH  - Adult
MH  - Case-Control Studies
MH  - Electromyography
MH  - Female
MH  - Humans
MH  - Magnetic Resonance Imaging
MH  - Male
MH  - Middle Aged
MH  - *Orthopedic Equipment
MH  - Pain/*physiopathology
MH  - Pelvis/*physiopathology
MH  - Sacroiliac Joint/*physiopathology
MH  - Treatment Outcome
PMC - PMC4549265
OID - NLM: PMC4549265
EDAT- 2015/08/26 06:00
MHDA- 2016/05/18 06:00
CRDT- 2015/08/26 06:00
PHST- 2014/11/29 00:00 [received]
PHST- 2015/07/31 00:00 [accepted]
PHST- 2015/08/26 06:00 [entrez]
PHST- 2015/08/26 06:00 [pubmed]
PHST- 2016/05/18 06:00 [medline]
AID - 10.1371/journal.pone.0136375 [doi]
AID - PONE-D-14-51706 [pii]
PST - epublish
SO  - PLoS One. 2015 Aug 25;10(8):e0136375. doi: 10.1371/journal.pone.0136375.
      eCollection 2015.

PMID- 26209971
OWN - NLM
STAT- MEDLINE
DCOM- 20160906
LR  - 20150914
IS  - 1872-7646 (Electronic)
IS  - 0167-9457 (Linking)
VI  - 43
DP  - 2015 Oct
TI  - Sequencing of superficial trunk muscle activation during range-of-motion tasks.
PG  - 67-77
LID - 10.1016/j.humov.2015.07.003 [doi]
LID - S0167-9457(15)30006-3 [pii]
AB  - Altered lumbo-pelvic activation sequences have been identified in individuals
      with low back pain. However, an analysis of activation sequences within different
      levels of the trunk musculature has yet to be conducted. This study identified
      the activation sequences characteristic of the trunk musculature during upright
      standing and range-of-motion tasks. Surface electromyography was recorded for
      eight trunk muscles bilaterally during trunk range-of-motion movement tasks in 30
      participants. Cross-correlation was performed on 48 pairings of muscles,
      consisting of one lower- and one mid-level muscle, or one mid-level and one upper
      muscle. Time lags of the maximum cross-correlation coefficient were extracted and
      defined as a top-down or bottom-up activation sequence, or similar activation
      timing. Pairings that demonstrated a specific activation sequence in 50% or more 
      of participants were then identified. Similar activation timing was consistently 
      identified between muscle pairings for upright standing. Top-down sequences and
      similar timing were identified for abdominal - mid-level pairings in maximum
      flexion and slumped standing, respectively, while both tasks were characterized
      by bottom-up sequences when considering the lumbar and lower-thoracic erector
      spinae. Sequences were more variable across muscle pairings for lateral bend and 
      axial twist tasks. These results provide insight into the synergy of the trunk
      musculature for movements in the three planes of motion. These findings can be
      used for comparison to low back pain populations, as altered activation sequences
      in these individuals may contribute to maladaptive loading patterns and
      consequently the development or exacerbation of low back pain.
CI  - Copyright (c) 2015 Elsevier B.V. All rights reserved.
FAU - Schinkel-Ivy, Alison
AU  - Schinkel-Ivy A
AD  - School of Kinesiology & Health Science, York University, 4700 Keele Street,
      Toronto, ON M3J 1P3, Canada.
FAU - Drake, Janessa D M
AU  - Drake JD
AD  - School of Kinesiology & Health Science, York University, 4700 Keele Street,
      Toronto, ON M3J 1P3, Canada. Electronic address: jdrake@yorku.ca.
LA  - eng
PT  - Journal Article
PT  - Research Support, Non-U.S. Gov't
DEP - 20150725
PL  - Netherlands
TA  - Hum Mov Sci
JT  - Human movement science
JID - 8300127
SB  - IM
MH  - Adult
MH  - *Electromyography
MH  - Female
MH  - Humans
MH  - Low Back Pain/physiopathology
MH  - Male
MH  - Motor Activity/physiology
MH  - Muscle Contraction/*physiology
MH  - Muscle, Skeletal/*physiology
MH  - Posture/physiology
MH  - Range of Motion, Articular/*physiology
MH  - Statistics as Topic
MH  - Torso
MH  - Young Adult
OTO - NOTNLM
OT  - Cross-correlation
OT  - Electromyography
OT  - Muscle activation sequences
OT  - Trunk musculature
EDAT- 2015/07/27 06:00
MHDA- 2016/09/07 06:00
CRDT- 2015/07/27 06:00
PHST- 2015/03/08 00:00 [received]
PHST- 2015/07/14 00:00 [revised]
PHST- 2015/07/14 00:00 [accepted]
PHST- 2015/07/27 06:00 [entrez]
PHST- 2015/07/27 06:00 [pubmed]
PHST- 2016/09/07 06:00 [medline]
AID - S0167-9457(15)30006-3 [pii]
AID - 10.1016/j.humov.2015.07.003 [doi]
PST - ppublish
SO  - Hum Mov Sci. 2015 Oct;43:67-77. doi: 10.1016/j.humov.2015.07.003. Epub 2015 Jul
      25.

PMID- 26189578
OWN - NLM
STAT- MEDLINE
DCOM- 20160524
LR  - 20151003
IS  - 1873-2380 (Electronic)
IS  - 0021-9290 (Linking)
VI  - 48
IP  - 12
DP  - 2015 Sep 18
TI  - Is there a reliable and invariant set of muscle synergy during isometric biaxial 
      trunk exertion in the sagittal and transverse planes by healthy subjects?
PG  - 3234-41
LID - 10.1016/j.jbiomech.2015.06.032 [doi]
LID - S0021-9290(15)00374-7 [pii]
AB  - It has been suggested that the central nervous system simplifies muscle control
      through basic units, called synergies. In this study, we have developed a novel
      target-matching protocol and used non-negative matrix factorization (NMF)
      technique to extract trunk muscle synergies and corresponding torque synergies.
      Isometric torque data at the L5/S1 level and electromyographic patterns of twelve
      abdominal and back muscles from twelve healthy participants (five females) were
      simultaneously recorded. Each participant performed a total number of 24
      isometric target-matching tasks using 12 different angular directions and 2
      levels of uniaxial and biaxial exertions. Within- and between-subject
      similarities were assessed by considering both the data of different pairs of
      participants, where the activation coefficients of one participant were used in
      the NMF analysis of another participant, and the Pearson's correlation
      coefficients (R) between muscle synergy vectors. The results showed that, for a
      healthy person, a set of four muscles (overall variance accounted for (VAF) of
      97.9 +/- 0.53%) and four corresponding torque synergies (overall VAF of 92.2 +/- 
      3.03%) could efficiently decompose the sagittal and transverse torque planes into
      their main directions. Furthermore, the correlation coefficients were 0.77 +/-
      0.12, 0.86 +/- 0.08, 0.78 +/- 0.12, and 0.93 +/- 0.04, for all synergies,
      reflecting the consistency of muscle synergies across participants. Overall, our 
      results suggest that by taking advantage of muscle synergies we could potentially
      overcome the redundancy inherent to control strategies of the trunk neuromuscular
      system. In future studies, the synergies identified in patients with low back
      pain could be compared with those extracted from healthy participants towards
      various clinical and rehabilitation applications.
CI  - Copyright (c) 2015 Elsevier Ltd. All rights reserved.
FAU - Sedaghat-Nejad, Ehsan
AU  - Sedaghat-Nejad E
AD  - Department of Biomechanics, Faculty of Mechanical Engineering, Sharif University 
      of Technology, Tehran, Iran; Department of Biomedical Engineering, Johns Hopkins 
      School of Medicine, Baltimore, Maryland, USA.
FAU - Mousavi, Seyed Javad
AU  - Mousavi SJ
AD  - Faculty of Health Sciences, University of Sydney, Sydney, Australia. Electronic
      address: seyed.mousavi@sydney.edu.au.
FAU - Hadizadeh, Maliheh
AU  - Hadizadeh M
AD  - Department of Physical Therapy, Tehran University of Medical Sciences, Tehran,
      Iran.
FAU - Narimani, Roya
AU  - Narimani R
AD  - Department of Biomechanics, Faculty of Mechanical Engineering, Sharif University 
      of Technology, Tehran, Iran.
FAU - Khalaf, Kinda
AU  - Khalaf K
AD  - Department of Biomedical Engineering, Khalifa University, Abu Dhabi, United Arab 
      Emirates.
FAU - Campbell-Kyureghyan, Naira
AU  - Campbell-Kyureghyan N
AD  - Department of Industrial and Manufacturing Engineering, University of
      Wisconsin-Milwaukee, Milwaukee, USA.
FAU - Parnianpour, Mohamad
AU  - Parnianpour M
AD  - Department of Biomechanics, Faculty of Mechanical Engineering, Sharif University 
      of Technology, Tehran, Iran.
LA  - eng
PT  - Journal Article
DEP - 20150706
PL  - United States
TA  - J Biomech
JT  - Journal of biomechanics
JID - 0157375
SB  - IM
MH  - Abdominal Muscles/*physiology
MH  - Adult
MH  - Biomechanical Phenomena
MH  - Electromyography
MH  - Female
MH  - Healthy Volunteers
MH  - Humans
MH  - Isometric Contraction
MH  - Male
MH  - Young Adult
OTO - NOTNLM
OT  - Biomechanics
OT  - Motor control
OT  - Muscle synergy
OT  - Trunk
EDAT- 2015/07/21 06:00
MHDA- 2016/05/25 06:00
CRDT- 2015/07/21 06:00
PHST- 2015/01/15 00:00 [received]
PHST- 2015/06/19 00:00 [revised]
PHST- 2015/06/27 00:00 [accepted]
PHST- 2015/07/21 06:00 [entrez]
PHST- 2015/07/21 06:00 [pubmed]
PHST- 2016/05/25 06:00 [medline]
AID - S0021-9290(15)00374-7 [pii]
AID - 10.1016/j.jbiomech.2015.06.032 [doi]
PST - ppublish
SO  - J Biomech. 2015 Sep 18;48(12):3234-41. doi: 10.1016/j.jbiomech.2015.06.032. Epub 
      2015 Jul 6.

PMID- 26070806
OWN - NLM
STAT- MEDLINE
DCOM- 20161025
LR  - 20161230
IS  - 1934-1563 (Electronic)
IS  - 1934-1482 (Linking)
VI  - 8
IP  - 1
DP  - 2016 Jan
TI  - Observation of Age-Related Decline in the Performance of the Transverse Abdominis
      Muscle.
PG  - 45-50
LID - 10.1016/j.pmrj.2015.05.023 [doi]
LID - S1934-1482(15)00280-4 [pii]
AB  - BACKGROUND: Previous research has shown that the performance of skeletal muscle
      declines with advancing age. Coordination of the transverse abdominis (TrA), a
      deep postural muscle, has been shown to be reduced in persons with low back pain.
      No previous research has studied the effect of age on the activation on this
      muscle. OBJECTIVE: To assess the effect of age on TrA activation in response to
      rapid arm abduction. DESIGN: Cross-sectional cohort study. SETTING: University
      exercise physiology laboratory. PARTICIPANTS: A total of 18 adult men (aged 27
      +/- 7.0 years) for the younger group and 11 older adults (5 men and 6 women, aged
      59.6 +/- 4.0 years) were recruited for this study. METHOD: Participants were
      positioned on a treatment table and performed a series of rapid arm abduction
      movements with their right arm while the activation of the TrA muscle was
      recorded using ultrasound imaging. Onset of arm abduction was measured using
      surface electromyography and synchronized with the ultrasound through the
      ultrasound unit's electrocardiogram channel. The mean time difference between the
      2 events was calculated during post-hoc analysis. MAIN OUTCOME MEASUREMENTS: A
      Mann-Whitney test was performed to test for differences in the onset performance 
      of the TrA muscle between the 2 groups. RESULTS: Results showed that the older
      group was significantly slower than the younger group in engaging their TrA in
      response to the rapid arm abduction (P = .036). A separate analysis of the older 
      group data showed that no significant differences existed between the male and
      female participants that could potentially have acted as a confounding factor for
      the main finding (P = .126). CONCLUSIONS: This study shows that older adults were
      slower than younger adults in activating their TrA muscle in response to rapid
      arm abduction. This delay has the potential to lead to increased occasions when
      the low back is unprotected, increasing the likelihood of injury or low back
      pain.
CI  - Copyright (c) 2016 American Academy of Physical Medicine and Rehabilitation.
      Published by Elsevier Inc. All rights reserved.
FAU - Davies, Paul
AU  - Davies P
AD  - University of Wolverhampton, Institute of Sport, Gorway Road, Walsall, West
      Midlands WS1 3BD, United Kingdom( *). Electronic address: paul.davies@wlv.ac.uk.
FAU - Grace, Fergal M
AU  - Grace FM
AD  - Institute of Clinical Exercise and Health Science, University of the West of
      Scotland, Hamilton, Scotland(dagger).
FAU - Lewis, Mark P
AU  - Lewis MP
AD  - National Centre for Sport and Exercise Medicine, School of Sport, Exercise and
      Health Science, Loughborough University, Loughborough, UK(double dagger).
FAU - Sculthorpe, Nicholas
AU  - Sculthorpe N
AD  - Institute of Clinical Exercise and Health Science, University of the West of
      Scotland, Hamilton, Scotland( paragraph sign).
LA  - eng
PT  - Journal Article
PT  - Observational Study
DEP - 20150610
PL  - United States
TA  - PM R
JT  - PM & R : the journal of injury, function, and rehabilitation
JID - 101491319
SB  - IM
MH  - Abdominal Muscles/*physiopathology
MH  - Adult
MH  - Aged
MH  - Aging/*physiology
MH  - Cross-Sectional Studies
MH  - Electromyography
MH  - Female
MH  - Follow-Up Studies
MH  - Humans
MH  - Male
MH  - Middle Aged
MH  - Muscle Contraction/*physiology
MH  - Posture/*physiology
MH  - Sarcopenia/*physiopathology
EDAT- 2015/06/14 06:00
MHDA- 2016/10/26 06:00
CRDT- 2015/06/14 06:00
PHST- 2014/11/27 00:00 [received]
PHST- 2015/05/20 00:00 [revised]
PHST- 2015/05/29 00:00 [accepted]
PHST- 2015/06/14 06:00 [entrez]
PHST- 2015/06/14 06:00 [pubmed]
PHST- 2016/10/26 06:00 [medline]
AID - S1934-1482(15)00280-4 [pii]
AID - 10.1016/j.pmrj.2015.05.023 [doi]
PST - ppublish
SO  - PM R. 2016 Jan;8(1):45-50. doi: 10.1016/j.pmrj.2015.05.023. Epub 2015 Jun 10.

PMID- 26027794
OWN - NLM
STAT- MEDLINE
DCOM- 20160122
LR  - 20150622
IS  - 1873-5711 (Electronic)
IS  - 1050-6411 (Linking)
VI  - 25
IP  - 4
DP  - 2015 Aug
TI  - Recurrence quantification analysis and support vector machines for golf handicap 
      and low back pain EMG classification.
PG  - 637-47
LID - 10.1016/j.jelekin.2015.04.008 [doi]
LID - S1050-6411(15)00076-0 [pii]
AB  - The quantification of non-linear characteristics of electromyography (EMG) must
      contain information allowing to discriminate neuromuscular strategies during
      dynamic skills. There are a lack of studies about muscle coordination under motor
      constrains during dynamic contractions. In golf, both handicap (Hc) and low back 
      pain (LBP) are the main factors associated with the occurrence of injuries. The
      aim of this study was to analyze the accuracy of support vector machines SVM on
      EMG-based classification to discriminate Hc (low and high handicap) and LBP (with
      and without LPB) in the main phases of golf swing. For this purpose recurrence
      quantification analysis (RQA) features of the trunk and the lower limb muscles
      were used to feed a SVM classifier. Recurrence rate (RR) and the ratio between
      determinism (DET) and RR showed a high discriminant power. The Hc accuracy for
      the swing, backswing, and downswing were 94.4+/-2.7%, 97.1+/-2.3%, and
      95.3+/-2.6%, respectively. For LBP, the accuracy was 96.9+/-3.8% for the swing,
      and 99.7+/-0.4% in the backswing. External oblique (EO), biceps femoris (BF),
      semitendinosus (ST) and rectus femoris (RF) showed high accuracy depending on the
      laterality within the phase. RQA features and SVM showed a high muscle
      discriminant capacity within swing phases by Hc and by LBP. Low back pain golfers
      showed different neuromuscular coordination strategies when compared with
      asymptomatic.
CI  - Copyright (c) 2015 Elsevier Ltd. All rights reserved.
FAU - Silva, Luis
AU  - Silva L
AD  - Faculdade de Motricidade Humana, Universidade de Lisboa, Portugal. Electronic
      address: lsilva0a@gmail.com.
FAU - Vaz, Joao Rocha
AU  - Vaz JR
AD  - Faculdade de Motricidade Humana, Universidade de Lisboa, Portugal.
FAU - Castro, Maria Antonio
AU  - Castro MA
AD  - Coimbra College of Health Technology, Polytechnic Institute of Coimbra, Portugal.
FAU - Serranho, Pedro
AU  - Serranho P
AD  - Departamento de Ciencias e Tecnologia, Universidade Aberta, Portugal.
FAU - Cabri, Jan
AU  - Cabri J
AD  - Norwegian School of Sport Sciences, Norway.
FAU - Pezarat-Correia, Pedro
AU  - Pezarat-Correia P
AD  - Faculdade de Motricidade Humana, Universidade de Lisboa, Portugal.
LA  - eng
PT  - Journal Article
PT  - Research Support, Non-U.S. Gov't
DEP - 20150502
PL  - England
TA  - J Electromyogr Kinesiol
JT  - Journal of electromyography and kinesiology : official journal of the
      International Society of Electrophysiological Kinesiology
JID - 9109125
SB  - IM
MH  - Adult
MH  - Aged
MH  - Electromyography/*classification/methods
MH  - Evaluation Studies as Topic
MH  - Female
MH  - Golf/*physiology
MH  - Humans
MH  - Low Back Pain/*classification/*diagnosis/physiopathology
MH  - Male
MH  - Middle Aged
MH  - Muscle, Skeletal/physiology
MH  - *Support Vector Machine
OTO - NOTNLM
OT  - Electromyography
OT  - Golf
OT  - Pattern recognition
OT  - RQA
OT  - SVM
EDAT- 2015/06/02 06:00
MHDA- 2016/01/23 06:00
CRDT- 2015/06/02 06:00
PHST- 2014/03/15 00:00 [received]
PHST- 2015/03/21 00:00 [revised]
PHST- 2015/06/02 06:00 [entrez]
PHST- 2015/06/02 06:00 [pubmed]
PHST- 2016/01/23 06:00 [medline]
AID - S1050-6411(15)00076-0 [pii]
AID - 10.1016/j.jelekin.2015.04.008 [doi]
PST - ppublish
SO  - J Electromyogr Kinesiol. 2015 Aug;25(4):637-47. doi:
      10.1016/j.jelekin.2015.04.008. Epub 2015 May 2.

PMID- 26019314
OWN - NLM
STAT- MEDLINE
DCOM- 20160429
LR  - 20170220
IS  - 1522-1598 (Electronic)
IS  - 0022-3077 (Linking)
VI  - 114
IP  - 2
DP  - 2015 Aug
TI  - Experimental muscle pain increases variability of neural drive to muscle and
      decreases motor unit coherence in tremor frequency band.
PG  - 1041-7
LID - 10.1152/jn.00391.2015 [doi]
AB  - It has been observed that muscle pain influences force variability and
      low-frequency (<3 Hz) oscillations in the neural drive to muscle. In this study, 
      we aimed to investigate the effect of experimental muscle pain on the neural
      control of muscle force at higher frequency bands, associated with afferent
      feedback (alpha band, 5-13 Hz) and with descending cortical input (beta band,
      15-30 Hz). Single-motor unit activity was recorded, in two separate experimental 
      sessions, from the abductor digiti minimi (ADM) and tibialis anterior (TA)
      muscles with intramuscular wire electrodes, during isometric abductions of the
      fifth finger at 10% of maximal force [maximum voluntary contraction (MVC)] and
      ankle dorsiflexions at 25% MVC. The contractions were repeated under three
      conditions: no pain (baseline) and after intramuscular injection of isotonic
      (0.9%, control) and hypertonic (5.8%, painful) saline. The results showed an
      increase of the relative power of both the force signal and the neural drive at
      the tremor frequency band (alpha, 5-13 Hz) between the baseline and hypertonic
      (painful) conditions for both muscles (P < 0.05) but no effect on the beta band. 
      Additionally, the strength of motor unit coherence was lower (P < 0.05) in the
      hypertonic condition in the alpha band for both muscles and in the beta band for 
      the ADM. These results indicate that experimental muscle pain increases the
      amplitude of the tremor oscillations because of an increased variability of the
      neural control (common synaptic input) in the tremor band. Moreover, the
      concomitant decrease in coherence suggests an increase in independent input in
      the tremor band due to pain.
CI  - Copyright (c) 2015 the American Physiological Society.
FAU - Yavuz, Utku S
AU  - Yavuz US
AD  - Department of Orthobionics, Georg August University, Gottingen, Germany; and
      Department of Neurorehabilitation Engineering, Bernstein Focus Neurotechnology,
      University Medical Center Gottingen, Georg August University, Gottingen, Germany.
FAU - Negro, Francesco
AU  - Negro F
AD  - Department of Neurorehabilitation Engineering, Bernstein Focus Neurotechnology,
      University Medical Center Gottingen, Georg August University, Gottingen, Germany.
FAU - Falla, Deborah
AU  - Falla D
AD  - Department of Neurorehabilitation Engineering, Bernstein Focus Neurotechnology,
      University Medical Center Gottingen, Georg August University, Gottingen, Germany.
FAU - Farina, Dario
AU  - Farina D
AD  - Department of Neurorehabilitation Engineering, Bernstein Focus Neurotechnology,
      University Medical Center Gottingen, Georg August University, Gottingen, Germany 
      dario.farina@bccn.uni-goettingen.de.
LA  - eng
PT  - Journal Article
PT  - Research Support, Non-U.S. Gov't
DEP - 20150527
PL  - United States
TA  - J Neurophysiol
JT  - Journal of neurophysiology
JID - 0375404
RN  - 0 (Saline Solution, Hypertonic)
RN  - 451W47IQ8X (Sodium Chloride)
SB  - IM
MH  - Alpha Rhythm
MH  - Beta Rhythm
MH  - Electromyography
MH  - Feedback, Physiological/physiology
MH  - Fingers/*physiopathology
MH  - Humans
MH  - Isometric Contraction/*physiology
MH  - Muscle, Skeletal/*physiopathology
MH  - Myalgia/*physiopathology
MH  - Saline Solution, Hypertonic
MH  - Sodium Chloride
MH  - Tremor/physiopathology
PMC - PMC4725105
OID - NLM: PMC4725105
OTO - NOTNLM
OT  - experimental muscle pain
OT  - motor unit
OT  - motor unit coherence
OT  - tremor
EDAT- 2015/05/29 06:00
MHDA- 2016/04/30 06:00
CRDT- 2015/05/29 06:00
PHST- 2015/04/22 00:00 [received]
PHST- 2015/05/22 00:00 [accepted]
PHST- 2015/05/29 06:00 [entrez]
PHST- 2015/05/29 06:00 [pubmed]
PHST- 2016/04/30 06:00 [medline]
AID - jn.00391.2015 [pii]
AID - 10.1152/jn.00391.2015 [doi]
PST - ppublish
SO  - J Neurophysiol. 2015 Aug;114(2):1041-7. doi: 10.1152/jn.00391.2015. Epub 2015 May
      27.

PMID- 26005816
OWN - NLM
STAT- MEDLINE
DCOM- 20160421
LR  - 20150526
IS  - 0717-6163 (Electronic)
IS  - 0034-9887 (Linking)
VI  - 143
IP  - 3
DP  - 2015 Mar
TI  - [Facioscapulohumeral muscular dystrophy: Report of seven patients].
PG  - 304-9
LID - 10.4067/S0034-98872015000300004 [doi]
LID - S0034-98872015000300004 [pii]
AB  - BACKGROUND: Facioscapulohumeral muscular dystrophy is the third most common
      muscular dystrophy with an estimated prevalence of 1 per 20.000 and a normal life
      expectancy in the majority of patients. However, approximately 15% of patients
      become wheelchair bound in the course of their life. It is a hereditary autosomal
      dominant disease with high (95%) penetrance by the age of 20, but with variable
      degree of phenotypic expression even in the same family group. Symptoms
      frequently start in the second decade of life, with facial and scapular weakness.
      AIM: To report the clinical features of seven patients with the disease, seen at 
      a public hospital. MATERIAL AND METHODS: Analysis of seven patients with genetic 
      study seen in a public Hospital in Santiago. RESULTS: The age of patients
      fluctuated from 18 to 61 years and four were females. The mean age at onset of
      symptoms was 29 years and four had a family history of the disease. The usual
      presenting complaint was arm or shoulder asymmetric weakness. Four patients had
      bone pain. Facial involvement was present in four. A genetic study was done in
      five patients, the other two patients were relatives, confirming the contraction 
      or lower number of repetitions in D4Z4 region. After 12 years of follow up only 2
      patients older than 60 years cannot work and one female patients is in a semi
      dependent state at the age of 30. CONCLUSIONS: The clinical workup in the
      diagnosis and the timely indication of genetic studies are highlighted, to avoid 
      unnecessary and invasive procedures. The variability in the phenotypic expression
      in a similar genetic defect is discussed and the genetic or epigenetic mechanisms
      of this muscular dystrophy are described.
FAU - Cea, Gabriel
AU  - Cea G
FAU - Jimenez, Daniel
AU  - Jimenez D
LA  - spa
PT  - Case Reports
PT  - English Abstract
PT  - Journal Article
TT  - Distrofia muscular facioescapulohumeral en Chile: presentacion de serie en
      hospital de referencia terciario.
PL  - Chile
TA  - Rev Med Chil
JT  - Revista medica de Chile
JID - 0404312
RN  - EC 2.7.3.2 (Creatine Kinase)
SB  - IM
MH  - Adolescent
MH  - Adult
MH  - Biopsy
MH  - Chromosomes, Human, Pair 4/*genetics
MH  - Creatine Kinase/blood
MH  - Diagnosis, Differential
MH  - Electromyography
MH  - Facial Asymmetry/etiology
MH  - Female
MH  - Follow-Up Studies
MH  - Genetic Predisposition to Disease
MH  - Humans
MH  - Male
MH  - Middle Aged
MH  - Muscle Weakness/etiology
MH  - Muscular Dystrophy,
      Facioscapulohumeral/complications/diagnosis/*genetics/pathology
MH  - Mutation/genetics
MH  - *Phenotype
MH  - Shoulder Pain/etiology
MH  - Tertiary Care Centers
MH  - Young Adult
EDAT- 2015/05/26 06:00
MHDA- 2016/04/22 06:00
CRDT- 2015/05/26 06:00
PHST- 2014/08/14 00:00 [received]
PHST- 2015/01/21 00:00 [accepted]
PHST- 2015/05/26 06:00 [entrez]
PHST- 2015/05/26 06:00 [pubmed]
PHST- 2016/04/22 06:00 [medline]
AID - S0034-98872015000300004 [pii]
AID - 10.4067/S0034-98872015000300004 [doi]
PST - ppublish
SO  - Rev Med Chil. 2015 Mar;143(3):304-9. doi: 10.4067/S0034-98872015000300004.

PMID- 25921552
OWN - NLM
STAT- MEDLINE
DCOM- 20160111
LR  - 20170220
IS  - 1879-1271 (Electronic)
IS  - 0268-0033 (Linking)
VI  - 30
IP  - 6
DP  - 2015 Jul
TI  - Gait behaviors as an objective surgical outcome in low back disorders: A
      systematic review.
PG  - 528-36
LID - 10.1016/j.clinbiomech.2015.04.005 [doi]
LID - S0268-0033(15)00112-6 [pii]
AB  - BACKGROUND: Objective motor performance measures, especially gait assessment,
      could improve evaluation of low back disorder surgeries. However, no study has
      compared the relative effectiveness of gait parameters for assessing motor
      performance in low back disorders after surgery. The purpose of the current
      review was to determine the sensitive gait parameters that address physical
      improvements in each specific spinal disorder after surgical intervention.
      METHODS: Articles were searched with the following inclusion criteria: 1)
      population studied consisted of individuals with low back disorders requiring
      surgery; 2) low back disorder was measured objectively using gait assessment
      tests pre- and post-surgery. The quality of the selected studies was assessed
      using Delphi consensus, and meta-analysis was performed to compare pre- and
      post-surgical changes. FINDINGS: Thirteen articles met inclusion criteria, which,
      almost exclusively, addressed two types of spinal disorders/interventions: 1)
      scoliosis/spinal fusion; and 2) stenosis/decompression. For patients with
      scoliosis, improvements in hip and shoulder motion (effect size=0.32-1.58),
      energy expenditure (effect size=0.59-1.18), and activity symmetry of upper-body
      muscles during gait were present after spinal fusion. For patients with spinal
      stenosis, increases in gait speed, stride length, cadence, symmetry, walking
      smoothness, and walking endurance (effect size=0.60-2.50), and decrease in gait
      variability (effect size=1.45) were observed after decompression surgery.
      INTERPRETATION: For patients with scoliosis, gait improvements can be better
      assessed by measuring upper-body motion and EMG rather than the lower
      extremities. For patients with spinal stenosis, motor performance improvements
      can be captured by measuring walking spatio-temporal parameters, gait patterns,
      and walking endurance.
CI  - Copyright (c) 2015 Elsevier Ltd. All rights reserved.
FAU - Toosizadeh, Nima
AU  - Toosizadeh N
AD  - interdisciplinary Consortium on Advanced Motion Performance (iCAMP) and Southern 
      Arizona Limb Salvage Alliance (SALSA), Department of Surgery, College of
      Medicine, University of Arizona, Tucson, USA.
FAU - Yen, Tzu Chuan
AU  - Yen TC
AD  - Department of Physiology, College of Medicine, University of Arizona, Tucson,
      USA.
FAU - Howe, Carol
AU  - Howe C
AD  - Arizona Health Sciences Library, University of Arizona, Tucson, USA.
FAU - Dohm, Michael
AU  - Dohm M
AD  - Department of Orthopaedic Surgery, College of Medicine, University of Arizona,
      Tucson, USA.
FAU - Mohler, Jane
AU  - Mohler J
AD  - interdisciplinary Consortium on Advanced Motion Performance (iCAMP) and Southern 
      Arizona Limb Salvage Alliance (SALSA), Department of Surgery, College of
      Medicine, University of Arizona, Tucson, USA; Arizona Center on Aging, University
      of Arizona, Tucson, USA.
FAU - Najafi, Bijan
AU  - Najafi B
AD  - interdisciplinary Consortium on Advanced Motion Performance (iCAMP) and Southern 
      Arizona Limb Salvage Alliance (SALSA), Department of Surgery, College of
      Medicine, University of Arizona, Tucson, USA; Arizona Center on Aging, University
      of Arizona, Tucson, USA. Electronic address: bnajafi@surgery.arizona.edu.
LA  - eng
GR  - R42 AG032748/AG/NIA NIH HHS/United States
GR  - 2R42AG032748/AG/NIA NIH HHS/United States
PT  - Journal Article
PT  - Research Support, N.I.H., Extramural
PT  - Research Support, Non-U.S. Gov't
PT  - Review
DEP - 20150417
PL  - England
TA  - Clin Biomech (Bristol, Avon)
JT  - Clinical biomechanics (Bristol, Avon)
JID - 8611877
SB  - IM
MH  - Decompression, Surgical
MH  - Electromyography
MH  - Gait/*physiology
MH  - Hip/physiology
MH  - Humans
MH  - Lower Extremity/physiology
MH  - Movement
MH  - Scoliosis/*physiopathology/*surgery
MH  - Shoulder/physiology
MH  - Spinal Fusion
MH  - Spinal Stenosis/*physiopathology/*surgery
MH  - Treatment Outcome
MH  - Walking/physiology
PMC - PMC4714541
MID - NIHMS682348
OID - NLM: NIHMS682348
OID - NLM: PMC4714541
OTO - NOTNLM
OT  - Back pain
OT  - Evidence
OT  - Functional disorder
OT  - Operation
OT  - Outcome
OT  - Physical impairment
EDAT- 2015/04/30 06:00
MHDA- 2016/01/12 06:00
CRDT- 2015/04/30 06:00
PHST- 2015/02/25 00:00 [received]
PHST- 2015/04/10 00:00 [revised]
PHST- 2015/04/10 00:00 [accepted]
PHST- 2015/04/30 06:00 [entrez]
PHST- 2015/04/30 06:00 [pubmed]
PHST- 2016/01/12 06:00 [medline]
AID - S0268-0033(15)00112-6 [pii]
AID - 10.1016/j.clinbiomech.2015.04.005 [doi]
PST - ppublish
SO  - Clin Biomech (Bristol, Avon). 2015 Jul;30(6):528-36. doi:
      10.1016/j.clinbiomech.2015.04.005. Epub 2015 Apr 17.

PMID- 25879794
OWN - NLM
STAT- MEDLINE
DCOM- 20160325
LR  - 20150430
IS  - 1872-7646 (Electronic)
IS  - 0167-9457 (Linking)
VI  - 41
DP  - 2015 Jun
TI  - Reorganised motor control strategies of trunk muscles due to acute low back pain.
PG  - 282-94
LID - 10.1016/j.humov.2015.04.001 [doi]
LID - S0167-9457(15)00057-3 [pii]
AB  - This study assessed how the low back motor control strategies were affected by
      experimental pain. In twelve volunteers the right m. longissimus was injected by 
      hypertonic and isotonic (control) saline. The pain intensity was assessed on a
      visual analog scale (VAS). Subjects were seated on a custom-designed chair
      including a 3-dimensional force sensor adjusted to the segmental height of T1.
      Electromyography (EMG) was recorded bilaterally from longissimus, multifidus,
      rectus abdominis, and external oblique muscles. Isometric trunk extensions were
      performed before, during, and after the saline injections at 5%, 10%, and 20% of 
      maximum voluntary contraction force. Visual feedback of the extension force was
      provided whereas the tangential force components were recorded. Compared with
      isotonic saline, VAS scores were higher following hypertonic saline injections
      (P<.01). Experimental low back pain reduced the EMG activity bilaterally of the
      rectus abdominis muscles during contractions at 10% and 20% MVC (P<.01) although 
      force accuracy and tangential force variability was not affected. Increased
      variability in the tangential force composition was found during pain compared
      with the non-painful condition (P<.05). The immediate adaptation to pain was
      sufficient to maintain the quality of the task performance; however the long-term
      consequence of such adaptation is unknown and may overload other structures.
CI  - Copyright (c) 2015 Elsevier B.V. All rights reserved.
FAU - Hirata, R P
AU  - Hirata RP
AD  - Center for Neuroplasticity and Pain (CNAP), SMI, Department of Health Science and
      Technology, Aalborg University, Aalborg, Denmark.
FAU - Salomoni, S E
AU  - Salomoni SE
AD  - Center for Neuroplasticity and Pain (CNAP), SMI, Department of Health Science and
      Technology, Aalborg University, Aalborg, Denmark.
FAU - Christensen, S W
AU  - Christensen SW
AD  - Center for Neuroplasticity and Pain (CNAP), SMI, Department of Health Science and
      Technology, Aalborg University, Aalborg, Denmark.
FAU - Graven-Nielsen, T
AU  - Graven-Nielsen T
AD  - Center for Neuroplasticity and Pain (CNAP), SMI, Department of Health Science and
      Technology, Aalborg University, Aalborg, Denmark. Electronic address:
      tgn@hst.aau.dk.
LA  - eng
PT  - Journal Article
PT  - Randomized Controlled Trial
PT  - Research Support, Non-U.S. Gov't
DEP - 20150413
PL  - Netherlands
TA  - Hum Mov Sci
JT  - Human movement science
JID - 8300127
RN  - 0 (Saline Solution, Hypertonic)
SB  - IM
MH  - Adult
MH  - Back/physiology
MH  - Cross-Over Studies
MH  - Electromyography/*methods
MH  - Female
MH  - Humans
MH  - Isometric Contraction/physiology
MH  - Low Back Pain/*physiopathology
MH  - Male
MH  - Motor Skills
MH  - Muscle Contraction
MH  - Muscle, Skeletal/physiology
MH  - Pain Management
MH  - Pain Measurement
MH  - Rectus Abdominis/physiology
MH  - Saline Solution, Hypertonic
MH  - Single-Blind Method
MH  - Young Adult
OTO - NOTNLM
OT  - EMG
OT  - Experimental muscle pain
OT  - Isometric force
OT  - Three-dimensional force variability
EDAT- 2015/04/17 06:00
MHDA- 2016/03/26 06:00
CRDT- 2015/04/17 06:00
PHST- 2014/07/12 00:00 [received]
PHST- 2015/02/05 00:00 [revised]
PHST- 2015/04/02 00:00 [accepted]
PHST- 2015/04/17 06:00 [entrez]
PHST- 2015/04/17 06:00 [pubmed]
PHST- 2016/03/26 06:00 [medline]
AID - S0167-9457(15)00057-3 [pii]
AID - 10.1016/j.humov.2015.04.001 [doi]
PST - ppublish
SO  - Hum Mov Sci. 2015 Jun;41:282-94. doi: 10.1016/j.humov.2015.04.001. Epub 2015 Apr 
      13.

PMID- 25850152
OWN - NLM
STAT- MEDLINE
DCOM- 20150908
LR  - 20161125
IS  - 0018-7208 (Print)
IS  - 0018-7208 (Linking)
VI  - 57
IP  - 2
DP  - 2015 Mar
TI  - A comparison of abdominal muscle thickness changes after a lifting task in
      subjects with and without chronic low-back pain.
PG  - 208-17
LID - 10.1177/0018720814544213 [doi]
AB  - OBJECTIVE: Using ultrasound imaging, the abdominal muscles' response to the back 
      extensor muscle fatigue was assessed in subjects with chronic low-back pain
      (CLBP). BACKGROUND: Lumbar muscle fatigue is a common occurrence among workers.
      Alteration in motor coordination is one consequence of muscular fatigue.
      According to previous studies, CLBP subjects use their back and abdominal muscles
      in different ways, but questions remain about abdominal muscle responses to back 
      muscle fatigue in CLBP patients. METHOD: Thirteen CLBP patients and 15 healthy
      subjects participated in this study. The thickness of abdominal muscles-including
      transverse abdominis (TrA), internal oblique abdominis (IO), and external oblique
      abdominis (EO) muscles-was measured in standing position with and without axial
      loads before and after a lifting fatigue task. RESULTS: The results reveal a
      significant difference for the main effects of group on percentage of change in
      TrA thickness (F = 8.9, p = .004). Percentage of change in thickness of TrA was
      10% greater in the CLBP group. Although IO thickness displayed greater percentage
      of change in the CLBP group, the difference between groups was not significant.
      CONCLUSION: Abdominal muscle behavior changes with back-muscle fatigue in both
      healthy and CLBP subjects, but responses were more exaggerated in CLBP patients. 
      APPLICATION: Ultrasound imaging technique can provide critical information about 
      the effect of fatigue on spinal muscle activation and consequently about the
      stability of the spine. As a more applicable and easy technique, ergonomists can 
      use ultrasound imaging in musculoskeletal system assessment in worker populations
      in future studies.
CI  - (c) 2014, Human Factors and Ergonomics Society.
FAU - Seyed Hoseinpoor, Tahere
AU  - Seyed Hoseinpoor T
AD  - Tarbiat Modares University, Tehran, Iran.
FAU - Kahrizi, Sedighe
AU  - Kahrizi S
AD  - Tarbiat Modares University, Tehran, Iran kahrizis@modares.ac.ir.
FAU - Mobini, Bahram
AU  - Mobini B
AD  - Tehran University of Medical Sciences, Tehran, Iran.
FAU - Naji, Mohsen
AU  - Naji M
AD  - Islamic Azad University, Dezful, Iran.
LA  - eng
PT  - Comparative Study
PT  - Journal Article
PT  - Research Support, Non-U.S. Gov't
DEP - 20140807
PL  - United States
TA  - Hum Factors
JT  - Human factors
JID - 0374660
SB  - IM
SB  - S
MH  - Abdominal Muscles/diagnostic imaging/*physiology
MH  - Adult
MH  - Case-Control Studies
MH  - Electromyography
MH  - Female
MH  - Humans
MH  - *Lifting
MH  - Low Back Pain/epidemiology/*physiopathology
MH  - Ultrasonography
MH  - Young Adult
OTO - NOTNLM
OT  - abdominal muscles
OT  - back pain
OT  - fatigue
OT  - thickness
OT  - ultrasonography
EDAT- 2015/04/08 06:00
MHDA- 2015/09/09 06:00
CRDT- 2015/04/08 06:00
PHST- 2015/04/08 06:00 [entrez]
PHST- 2015/04/08 06:00 [pubmed]
PHST- 2015/09/09 06:00 [medline]
AID - 0018720814544213 [pii]
AID - 10.1177/0018720814544213 [doi]
PST - ppublish
SO  - Hum Factors. 2015 Mar;57(2):208-17. doi: 10.1177/0018720814544213. Epub 2014 Aug 
      7.

PMID- 25788006
OWN - NLM
STAT- MEDLINE
DCOM- 20160208
LR  - 20170920
IS  - 1432-1106 (Electronic)
IS  - 0014-4819 (Linking)
VI  - 233
IP  - 6
DP  - 2015 Jun
TI  - Effects of experimental craniofacial pain on fine jaw motor control: a
      placebo-controlled double-blinded study.
PG  - 1745-59
LID - 10.1007/s00221-015-4245-5 [doi]
AB  - The aim of the experiment was to test the hypothesis that experimental pain in
      the masseter muscle or temporomandibular joint (TMJ) would perturb the oral fine 
      motor control, reflected in bigger variability of bite force values and jaw
      muscle activity, during repeated splitting of food morsels. Twenty healthy
      volunteers participated in four sessions. An intervention was made by injection
      of either 0.2 ml of monosodium glutamate/isotonic saline (MSG/IS) (randomized) in
      either the masseter or TMJ (randomized). The participants were asked to hold and 
      split a flat-faced placebo tablet with their anterior teeth, thirty times each at
      baseline, during intervention and post-intervention. Pain was measured using a
      0-10 visual analog scale. The force applied by the teeth to "hold" and "split"
      the tablet along with the corresponding electromyographic (EMG) activity of the
      jaw muscles and subject-based reports on perception of pain was recorded. The
      data analysis included a three-way analysis of variance model. The peak pain
      intensity was significantly higher during the painful MSG injections in the TMJ
      (6.1 +/- 0.4) than the injections in masseter muscle (5.5 +/- 0.5) (P = 0.037).
      Variability of hold force was significantly smaller during the MSG injection than
      IS injection in the masseter (P = 0.024). However, there was no significant
      effect of intervention on the variability of split force during the masseter
      injections (P = 0.769) and variability of hold and split force during the TMJ
      injections (P = 0.481, P = 0.545). The variability of the EMG activity of the jaw
      muscles did not show significant effects of intervention. Subject-based reports
      revealed that pain did not interfere in the ability to hold the tablet in 57.9
      and 78.9 %, and the ability to split the tablet in 78.9 and 68.4 %, of the
      participants, respectively, during painful masseter and TMJ injections. Hence,
      experimental pain in the masseter muscle or TMJ did not have any robust effect in
      terms of bigger variability of bite force and jaw muscle activity, during
      repeated splitting of food morsels.
FAU - Kumar, Abhishek
AU  - Kumar A
AD  - Section of Orofacial Pain and Jaw Function, Department of Dentistry, Aarhus
      University, Vennelyst Boulevard 9, 8000, Aarhus, Denmark, a.kumar@odont.au.dk.
FAU - Castrillon, Eduardo
AU  - Castrillon E
FAU - Svensson, Krister G
AU  - Svensson KG
FAU - Baad-Hansen, Lene
AU  - Baad-Hansen L
FAU - Trulsson, Mats
AU  - Trulsson M
FAU - Svensson, Peter
AU  - Svensson P
LA  - eng
PT  - Journal Article
PT  - Randomized Controlled Trial
PT  - Research Support, Non-U.S. Gov't
DEP - 20150319
PL  - Germany
TA  - Exp Brain Res
JT  - Experimental brain research
JID - 0043312
RN  - 8A5D83Q4RW (Glucuronic Acid)
SB  - IM
MH  - Adult
MH  - Analysis of Variance
MH  - Double-Blind Method
MH  - Electromyography
MH  - Facial Pain/chemically induced/*pathology/*physiopathology
MH  - Female
MH  - Glucuronic Acid/toxicity
MH  - Humans
MH  - Jaw/*physiopathology
MH  - Male
MH  - Movement/*physiology
MH  - Muscle, Skeletal/innervation
MH  - Temporomandibular Joint/physiopathology
MH  - Visual Analog Scale
MH  - Young Adult
EDAT- 2015/03/20 06:00
MHDA- 2016/02/09 06:00
CRDT- 2015/03/20 06:00
PHST- 2014/09/22 00:00 [received]
PHST- 2015/03/02 00:00 [accepted]
PHST- 2015/03/20 06:00 [entrez]
PHST- 2015/03/20 06:00 [pubmed]
PHST- 2016/02/09 06:00 [medline]
AID - 10.1007/s00221-015-4245-5 [doi]
PST - ppublish
SO  - Exp Brain Res. 2015 Jun;233(6):1745-59. doi: 10.1007/s00221-015-4245-5. Epub 2015
      Mar 19.

PMID- 25786044
OWN - NLM
STAT- MEDLINE
DCOM- 20150513
LR  - 20170112
IS  - 0392-856X (Print)
IS  - 0392-856X (Linking)
VI  - 33
IP  - 1 Suppl 88
DP  - 2015 Jan-Feb
TI  - Relationship between sympathetic activity and pain intensity in fibromyalgia.
PG  - S53-7
AB  - OBJECTIVES: Fibromyalgia (FM) is a syndrome characterised by chronic
      musculoskeletal pain, hyperalgesia on specific areas of tenderness (tender
      points) and by an autonomic nervous system dysfunction consistent with
      sympathetic overactivity. It is not known whether there is any relationship
      between the amount of cardiovascular sympathetic activity and the magnitude of
      pain. Our objective was to assess this potential relationship in patients with
      FM. METHODS: Electrocardiogram, finger blood pressure, respiration and
      post-ganglionic sympathetic discharge activity (muscle sympathetic nerve
      activity, MSNA) were continuously recorded at rest in 25 patients with primary
      FMS. The autonomic profile was assessed by MSNA and spectral indices of cardiac
      sympathetic (LFRR) and vagal (HFRR) modulation and of sympathetic vasomotor
      control (LF-SAP) computed by spectrum analysis of RR and systolic arterial
      pressure (SAP) variability. Cardiac baroreflex function was evaluated by the
      index alpha (alphaLF). Baroreceptor modulation of the sympathetic vasomotor
      control (sBRS) was assessed by the MSNA/diastolic pressure relationship. RESULTS:
      Pain intensity was linearly correlated with LFRR/HFRR (r(2) = 0.21; p=0.03),
      LFSAP (r(2) = 0.26; p=0.02) and MSNA (burst rate) (r(2) = 0.45; p=0.003). Pain
      intensity was inversely correlated with the alphaLF index (r(2) = 0.24; p=0.02)
      and the sBRS (r(2) = 0.28; p=0.03). Thus, the higher the sympathetic drive to the
      heart and vessels, the higher the magnitude of chronic pain. Also, the gains of
      both the cardiac and MSNA baroreceptor control were inversely related to the pain
      intensity. CONCLUSIONS: These findings raise the theoretical possibility that in 
      FM patients the use of anti-adrenergic agents might lessen chronic pain intensity
      by reducing the underlying excessive sympathetic activity.
FAU - Zamuner, Antonio Roberto
AU  - Zamuner AR
AD  - Department of Physical Therapy, Federal University of Sao Carlos, Sao Carlos,
      Brazil.
FAU - Barbic, Franca
AU  - Barbic F
AD  - Internal Medicine, BIOMETRA Department, Humanitas Clinical and Research Centre,
      Rozzano, Italy.
FAU - Dipaola, Franca
AU  - Dipaola F
AD  - Internal Medicine, BIOMETRA Department, Humanitas Clinical and Research Centre,
      Rozzano, Italy.
FAU - Bulgheroni, Mara
AU  - Bulgheroni M
AD  - Internal Medicine, BIOMETRA Department, Humanitas Clinical and Research Centre,
      Rozzano, Italy.
FAU - Diana, Alessandro
AU  - Diana A
AD  - Emergency Medicine, Legnano Hospital, Legnano, Italy.
FAU - Atzeni, Fabiola
AU  - Atzeni F
AD  - IRCCS Galeazzi Orthopaedic Institute, Milan, Italy.
FAU - Marchi, Andrea
AU  - Marchi A
AD  - Department of Anesthesia and Intensive Care Unit, Humanitas Clinical and Research
      Centre, Rozzano; and Department of Electronics Information and Bioengineering,
      Politecnico di Milano, Milan, Italy.
FAU - Sarzi-Puttini, Piercarlo
AU  - Sarzi-Puttini P
AD  - Department of Rheumatology, L. Sacco Hospital, Milan, Italy.
FAU - Porta, Alberto
AU  - Porta A
AD  - Department of Biomedical Sciences for Health, IRCCS Galeazzi Orthopaedic
      Institute, Milan; and University of Milan, Milan, Italy.
FAU - Furlan, Raffaello
AU  - Furlan R
AD  - Internal Medicine, BIOMETRA Department, Humanitas Clinical and Research Centre,
      Rozzano; and University of Milan, Milan, Italy.
LA  - eng
PT  - Journal Article
PT  - Research Support, Non-U.S. Gov't
DEP - 20150318
PL  - Italy
TA  - Clin Exp Rheumatol
JT  - Clinical and experimental rheumatology
JID - 8308521
SB  - IM
MH  - Adult
MH  - Baroreflex
MH  - Blood Pressure
MH  - Blood Pressure Determination
MH  - Cardiovascular System/*innervation
MH  - Chronic Pain/*diagnosis/etiology/physiopathology/psychology
MH  - Electrocardiography
MH  - Electromyography
MH  - Female
MH  - Fibromyalgia/complications/*diagnosis/physiopathology/psychology
MH  - Heart Rate
MH  - Humans
MH  - Linear Models
MH  - Lung/*innervation
MH  - Male
MH  - Middle Aged
MH  - Muscle, Skeletal/*innervation
MH  - Pain Measurement
MH  - *Pain Perception
MH  - *Pain Threshold
MH  - Predictive Value of Tests
MH  - Respiratory Rate
MH  - Severity of Illness Index
MH  - Sympathetic Fibers, Postganglionic/physiopathology
MH  - Sympathetic Nervous System/*physiopathology
EDAT- 2015/03/19 06:00
MHDA- 2015/05/15 06:00
CRDT- 2015/03/19 06:00
PHST- 2015/01/25 00:00 [received]
PHST- 2015/02/03 00:00 [accepted]
PHST- 2015/03/19 06:00 [entrez]
PHST- 2015/03/19 06:00 [pubmed]
PHST- 2015/05/15 06:00 [medline]
AID - 9127 [pii]
PST - ppublish
SO  - Clin Exp Rheumatol. 2015 Jan-Feb;33(1 Suppl 88):S53-7. Epub 2015 Mar 18.

PMID- 25769929
OWN - NLM
STAT- MEDLINE
DCOM- 20160314
LR  - 20151121
IS  - 1872-8952 (Electronic)
IS  - 1388-2457 (Linking)
VI  - 126
IP  - 12
DP  - 2015 Dec
TI  - Modular organization of the head retraction responses elicited by electrical
      painful stimulation of the facial skin in humans.
PG  - 2306-13
LID - 10.1016/j.clinph.2015.01.029 [doi]
LID - S1388-2457(15)00087-5 [pii]
AB  - OBJECTIVE: To explore whether the trigeminocervical reflexes (TCRs) show a reflex
      receptive field organization in the brainstem. METHODS: The facial skin of 16
      healthy subjects was electrically stimulated at nine sites reflecting the
      distribution of the three branches of the trigeminal nerve. The reflex-evoked EMG
      responses were measured bilaterally from the neck muscles and the head and neck
      kinematic reactions were detected. RESULTS: TCRs are site dependent. There was a 
      vertical gradient in the magnitude of the reflex responses. EMG and kinematic
      reflexes were larger when evoked from ophthalmic and maxillary sites than from
      mandibular ones. The reflex responses exhibited a crossed right-left behavior.
      Stimulation of the lateral sites evoked larger reflex responses in the
      contralateral trapezium muscle as well as head rotation and neck bending away
      from the stimulated side. CONCLUSION: This modular arrangement of the TCRs seems 
      to be related to withdrawal strategies aimed at protecting the face from
      injuries, in accordance with the functional role that each group of muscles plays
      in head and neck motion. SIGNIFICANCE: It is likely that the CNS may exploit the 
      neck muscle synergies revealed by the painful stimulation of the skin face in
      order to control the head and neck movements.
CI  - Copyright (c) 2015 International Federation of Clinical Neurophysiology.
      Published by Elsevier Ireland Ltd. All rights reserved.
FAU - Serrao, Mariano
AU  - Serrao M
AD  - Department of Medical-Surgical Sciences and Biotechnologies, Sapienza University 
      of Rome, Corso della Repubblica 79, 04100 Latina, Italy; Laboratory of Movement
      Analysis, Policlinico Italia, Piazza del Campidano 6, 00162 Rome, Italy.
      Electronic address: mariano.serrao@uniroma1.it.
FAU - Cortese, Francesca
AU  - Cortese F
AD  - Department of Medical-Surgical Sciences and Biotechnologies, Sapienza University 
      of Rome, Corso della Repubblica 79, 04100 Latina, Italy. Electronic address:
      francesca.cortese05@libero.it.
FAU - Andersen, Ole Kaeseler
AU  - Andersen OK
AD  - Center for Sensory-Motor Interaction (SMI), Department of Health Science and
      Technology, Aalborg University, Fredrik Bajers Vej 7-D3, DK-9220 Aalborg,
      Denmark. Electronic address: oka@hst.aau.dk.
FAU - Conte, Carmela
AU  - Conte C
AD  - Laboratory of Movement Analysis, Policlinico Italia, Piazza del Campidano 6,
      00162 Rome, Italy. Electronic address: conte_carmela@libero.it.
FAU - Spaich, Erika G
AU  - Spaich EG
AD  - Center for Sensory-Motor Interaction (SMI), Department of Health Science and
      Technology, Aalborg University, Fredrik Bajers Vej 7-D3, DK-9220 Aalborg,
      Denmark. Electronic address: espaich@hst.aau.dk.
FAU - Fragiotta, Gaia
AU  - Fragiotta G
AD  - Department of Medical-Surgical Sciences and Biotechnologies, Sapienza University 
      of Rome, Corso della Repubblica 79, 04100 Latina, Italy. Electronic address:
      gaia.fragiotta@hotmail.it.
FAU - Ranavolo, Alberto
AU  - Ranavolo A
AD  - INAIL, Department of Occupational and Environmental Medicine, Epidemiology and
      Hygiene, Via Fontana Candida 1, 00040 Monteporzio Catone, Rome, Italy. Electronic
      address: a.ranavolo@inail.it.
FAU - Coppola, Gianluca
AU  - Coppola G
AD  - G.B. Bietti Foundation IRCCS, Department of Neurophysiology of Vision and
      Neurophthalmology, Via Livenza 3, 00198 Rome, Italy. Electronic address:
      gianluca.coppola@gmail.com.
FAU - Perrotta, Armando
AU  - Perrotta A
AD  - IRCCS Neuromed, Via Atinense 18, 86077 Pozzilli, Isernia, Italy. Electronic
      address: armando.perrotta@neuromed.it.
FAU - Pierelli, Francesco
AU  - Pierelli F
AD  - Department of Medical-Surgical Sciences and Biotechnologies, Sapienza University 
      of Rome, Corso della Repubblica 79, 04100 Latina, Italy. Electronic address:
      fpierelli@gmail.com.
LA  - eng
PT  - Journal Article
PT  - Research Support, Non-U.S. Gov't
DEP - 20150219
PL  - Netherlands
TA  - Clin Neurophysiol
JT  - Clinical neurophysiology : official journal of the International Federation of
      Clinical Neurophysiology
JID - 100883319
SB  - IM
MH  - Adult
MH  - Electric Stimulation/adverse effects
MH  - Electromyography/methods
MH  - Face/*physiology
MH  - Female
MH  - Head Movements/*physiology
MH  - Humans
MH  - Male
MH  - Neck Muscles/physiology
MH  - Pain Measurement/*methods
MH  - Reflex/*physiology
MH  - *Skin Physiological Phenomena
MH  - Trigeminal Nerve/physiology
MH  - Young Adult
OTO - NOTNLM
OT  - Electromyography
OT  - Head retraction reflexes
OT  - Kinematics
OT  - Modular organization
OT  - Reflex receptive field
OT  - Trigeminocervical reflexes
OT  - Withdrawal reflex
EDAT- 2015/03/15 06:00
MHDA- 2016/03/15 06:00
CRDT- 2015/03/15 06:00
PHST- 2014/09/26 00:00 [received]
PHST- 2015/01/07 00:00 [revised]
PHST- 2015/01/28 00:00 [accepted]
PHST- 2015/03/15 06:00 [entrez]
PHST- 2015/03/15 06:00 [pubmed]
PHST- 2016/03/15 06:00 [medline]
AID - S1388-2457(15)00087-5 [pii]
AID - 10.1016/j.clinph.2015.01.029 [doi]
PST - ppublish
SO  - Clin Neurophysiol. 2015 Dec;126(12):2306-13. doi: 10.1016/j.clinph.2015.01.029.
      Epub 2015 Feb 19.

PMID- 25690558
OWN - NLM
STAT- MEDLINE
DCOM- 20160815
LR  - 20150716
IS  - 1532-2149 (Electronic)
IS  - 1090-3801 (Linking)
VI  - 19
IP  - 7
DP  - 2015 Aug
TI  - Intended and unintended (sensory-)motor coupling between the affected and
      unaffected upper limb in complex regional pain syndrome.
PG  - 1021-34
LID - 10.1002/ejp.668 [doi]
AB  - BACKGROUND: Motor dysfunction in complex regional pain syndrome (CRPS) has been
      associated with bilateral malfunction of sensory and motor circuits, which hints 
      at abnormal coupling between the affected and the contralateral unaffected limb. 
      In addition, clinical observations suggest that motor performance may depend on
      the (voluntary or automatic) context in which movements are executed. The present
      study aimed to examine the role of voluntary and automatic aspects of interlimb
      coupling in CRPS. METHODS: Twenty patients with unilateral chronic CRPS and 40
      healthy controls performed a set of unimanual and bimanual motor tasks that
      differed in the degree to which intended bilateral planning, intended
      afference-based error correction and unintended reflex-like entrainment were
      involved. RESULTS: Stability of interlimb coordination was reduced in CRPS
      patients compared to controls, especially for tasks involving active control of
      the affected side. In CRPS patients, intended coupling between the hands
      (planning, error correction) was markedly impaired, whereas unintended coupling
      between the hands (entrainment) appeared normal. CONCLUSIONS: Impaired motor
      control of the affected limb interfered with bimanual coordination, in particular
      for tasks involving voluntary (intended) as opposed to automatic (unintended)
      interlimb coupling. Our findings suggest inappropriate functioning of higher
      order centres involved in motor control of the affected limb, probably due to
      pain-related processes and impaired processing of proprioceptive information.
      Motor function of the affected limb may benefit from intended synchronization
      with movements of the unaffected contralateral limb, suggesting that bilateral
      training may be useful in patients with unilateral CRPS.
CI  - (c) 2015 European Pain Federation - EFIC(R)
FAU - Bank, P J M
AU  - Bank PJ
AD  - Department of Neurology, Leiden University Medical Center, The Netherlands.
AD  - MOVE Research Institute, Faculty of Human Movement Sciences, VU University
      Amsterdam, The Netherlands.
FAU - Peper, C E
AU  - Peper CE
AD  - MOVE Research Institute, Faculty of Human Movement Sciences, VU University
      Amsterdam, The Netherlands.
FAU - Marinus, J
AU  - Marinus J
AD  - Department of Neurology, Leiden University Medical Center, The Netherlands.
FAU - van Hilten, J J
AU  - van Hilten JJ
AD  - Department of Neurology, Leiden University Medical Center, The Netherlands.
FAU - Beek, P J
AU  - Beek PJ
AD  - MOVE Research Institute, Faculty of Human Movement Sciences, VU University
      Amsterdam, The Netherlands.
LA  - eng
PT  - Journal Article
PT  - Research Support, Non-U.S. Gov't
DEP - 20150217
PL  - England
TA  - Eur J Pain
JT  - European journal of pain (London, England)
JID - 9801774
SB  - IM
CIN - Eur J Pain. 2015 Aug;19(7):877-8. PMID: 26173567
MH  - Complex Regional Pain Syndromes/complications/*physiopathology/psychology
MH  - Electromyography
MH  - Female
MH  - Functional Laterality
MH  - Hand/physiopathology
MH  - Humans
MH  - Kinesthesis
MH  - Male
MH  - Middle Aged
MH  - Movement Disorders/etiology/physiopathology
MH  - Muscle, Skeletal/innervation/physiopathology
MH  - Pain Measurement
MH  - Proprioception
MH  - Psychomotor Performance
MH  - Reflex
MH  - Upper Extremity/*physiopathology
EDAT- 2015/02/19 06:00
MHDA- 2016/08/16 06:00
CRDT- 2015/02/19 06:00
PHST- 2014/12/21 00:00 [accepted]
PHST- 2015/02/19 06:00 [entrez]
PHST- 2015/02/19 06:00 [pubmed]
PHST- 2016/08/16 06:00 [medline]
AID - 10.1002/ejp.668 [doi]
PST - ppublish
SO  - Eur J Pain. 2015 Aug;19(7):1021-34. doi: 10.1002/ejp.668. Epub 2015 Feb 17.

PMID- 25683668
OWN - NLM
STAT- MEDLINE
DCOM- 20161213
LR  - 20171116
IS  - 1366-5847 (Electronic)
IS  - 0014-0139 (Linking)
VI  - 58
IP  - 8
DP  - 2015
TI  - The combined influence of task accuracy and pace on motor variability in a
      standardised repetitive precision task.
PG  - 1388-97
LID - 10.1080/00140139.2015.1005174 [doi]
AB  - UNLABELLED: Thirty-five healthy women, experienced in pipetting, each performed
      four pipetting sessions at different pace and accuracy levels relevant to
      occupational tasks. The size and structure of motor variability of shoulder and
      elbow joint angles were quantified using cycle-to-cycle standard deviations of
      several kinematics properties, and indices based on sample entropy and recurrence
      quantification analysis. Decreasing accuracy demands increased both the size and 
      structure of motor variability. However, when simultaneously lowering the
      accuracy demand and increasing pace, motor variability decreased to values
      comparable to those found when pace alone was increased without changing
      accuracy. Thus, motor variability showed some speed-accuracy trade-off, but the
      pace effect dominated the accuracy effect. Hence, this trade-off was different
      from that described for end-point performance by Fitts' law. The combined effect 
      of accuracy and pace and the resultant decrease in motor variability are
      important to consider when designing sustainable work systems comprising
      repetitive precision tasks. PRACTITIONER SUMMARY: Variability in movements and/or
      muscle activities between repeats of the same repetitive task is associated with 
      important occupational outcomes, including fatigue, discomfort and pain. This
      study showed that simultaneously decreasing accuracy and increasing pace in
      short-cycle repetitive work led to decreased motor variability in arm movements, 
      indicating less favourable ergonomics conditions.
FAU - Srinivasan, Divya
AU  - Srinivasan D
AD  - a Department of Occupational and Public Health Sciences, Faculty of Health and
      Occupational Studies , Centre for Musculoskeletal Research, University of Gavle ,
      Gavle , Sweden.
FAU - Mathiassen, Svend Erik
AU  - Mathiassen SE
FAU - Samani, Afshin
AU  - Samani A
FAU - Madeleine, Pascal
AU  - Madeleine P
LA  - eng
PT  - Journal Article
PT  - Research Support, Non-U.S. Gov't
DEP - 20150216
PL  - England
TA  - Ergonomics
JT  - Ergonomics
JID - 0373220
SB  - IM
SB  - S
MH  - Adult
MH  - Biomechanical Phenomena
MH  - Elbow Joint/physiology
MH  - Ergonomics
MH  - Female
MH  - Humans
MH  - *Motion
MH  - Motor Activity/*physiology
MH  - Motor Skills/*physiology
MH  - Movement/physiology
MH  - Shoulder Joint/physiology
MH  - *Task Performance and Analysis
OTO - NOTNLM
OT  - Fitts' law
OT  - cyclic movements
OT  - kinematics
OT  - linear and nonlinear variability
OT  - motor control
OT  - speed-accuracy trade-off
EDAT- 2015/02/17 06:00
MHDA- 2016/12/15 06:00
CRDT- 2015/02/17 06:00
PHST- 2015/02/17 06:00 [entrez]
PHST- 2015/02/17 06:00 [pubmed]
PHST- 2016/12/15 06:00 [medline]
AID - 10.1080/00140139.2015.1005174 [doi]
PST - ppublish
SO  - Ergonomics. 2015;58(8):1388-97. doi: 10.1080/00140139.2015.1005174. Epub 2015 Feb
      16.

PMID- 25677418
OWN - NLM
STAT- MEDLINE
DCOM- 20161213
LR  - 20161230
IS  - 1366-5847 (Electronic)
IS  - 0014-0139 (Linking)
VI  - 58
IP  - 8
DP  - 2015
TI  - The influence of lumbar extensor muscle fatigue on lumbar-pelvic coordination
      during weightlifting.
PG  - 1424-32
LID - 10.1080/00140139.2015.1005173 [doi]
AB  - UNLABELLED: Lumbar muscle fatigue is a potential risk factor for the development 
      of low back pain. In this study, we investigated the influence of lumbar extensor
      muscle fatigue on lumbar-pelvic coordination patterns during weightlifting. Each 
      of the 15 male subjects performed five repetitions of weightlifting tasks both
      before and after a lumbar extensor muscle fatiguing protocol. Lumbar muscle
      electromyography was collected to assess fatigue. Trunk kinematics was recorded
      to calculate lumbar-pelvic continuous relative phase (CRP) and CRP variability.
      Results showed that fatigue significantly reduced the average lumbar-pelvic CRP
      value (from 0.33 to 0.29 rad) during weightlifting. The average CRP variability
      reduced from 0.17 to 0.15 rad, yet this change ws statistically not significant. 
      Further analyses also discovered elevated spinal loading during weightlifting
      after the development of lumbar extensor muscle fatigue. Our results suggest that
      frequently experienced lumbar extensor muscle fatigue should be avoided in an
      occupational environment. PRACTITIONER SUMMARY: Lumbar extensor muscle fatigue
      generates more in-phase lumbar-pelvic coordination patterns and elevated spinal
      loading during lifting. Such increase in spinal loading may indicate higher risk 
      of back injury. Our results suggest that frequently experienced lumbar muscle
      fatigue should be avoided to reduce the risk of LBP.
FAU - Hu, Boyi
AU  - Hu B
AD  - a Department of Industrial and Management Systems Engineering , West Virginia
      University , Morgantown , WV , USA.
FAU - Ning, Xiaopeng
AU  - Ning X
LA  - eng
PT  - Journal Article
DEP - 20150309
PL  - England
TA  - Ergonomics
JT  - Ergonomics
JID - 0373220
SB  - IM
SB  - S
MH  - Adult
MH  - Biomechanical Phenomena
MH  - Electromyography
MH  - Humans
MH  - Low Back Pain/etiology/physiopathology
MH  - Lumbosacral Region/*physiology
MH  - Male
MH  - Muscle Fatigue/*physiology
MH  - Muscle, Skeletal/*physiology
MH  - Pelvis/*physiology
MH  - Weight Lifting/*physiology
OTO - NOTNLM
OT  - continuous relative phase
OT  - low back pain
OT  - lumbar extensor muscle fatigue
OT  - lumbar-pelvic coordination
EDAT- 2015/02/14 06:00
MHDA- 2016/12/15 06:00
CRDT- 2015/02/14 06:00
PHST- 2015/02/14 06:00 [entrez]
PHST- 2015/02/14 06:00 [pubmed]
PHST- 2016/12/15 06:00 [medline]
AID - 10.1080/00140139.2015.1005173 [doi]
PST - ppublish
SO  - Ergonomics. 2015;58(8):1424-32. doi: 10.1080/00140139.2015.1005173. Epub 2015 Mar
      9.

PMID- 25640292
OWN - NLM
STAT- MEDLINE
DCOM- 20151215
LR  - 20150404
IS  - 1528-8447 (Electronic)
IS  - 1526-5900 (Linking)
VI  - 16
IP  - 4
DP  - 2015 Apr
TI  - The effect of experimental neck pain on pressure pain sensitivity and
      axioscapular motor control.
PG  - 367-79
LID - 10.1016/j.jpain.2015.01.008 [doi]
LID - S1526-5900(15)00046-2 [pii]
AB  - UNLABELLED: Clinical neck pain affects pain sensitivity and coordination of neck 
      muscles, but the impact on the shoulder muscles is unclear. This study
      investigated the effect of experimental neck pain on the activity of the
      axioscapular muscles during arm movements and changes in pain sensitivity.
      Experimental neck pain was induced in 24 healthy volunteers by injecting
      hypertonic saline into the splenius capitis. Isotonic saline was injected as
      control. Before, during, and after injections, electromyography was recorded
      bilaterally from 8 muscles during standardized arm movements (140 degrees
      scapular plane elevation), and the root mean square amplitude was extracted.
      Likewise, pressure pain thresholds were assessed bilaterally on 3 sites. The root
      mean square electromyography was decreased for the ipsilateral upper trapezius (P
      < .01) and increased for the ipsilateral middle deltoid (P < .03) during upward
      movements. The root mean square electromyography was reduced for the ipsilateral 
      upper trapezius (P < .01) during downward movement, whereas an increase was
      recorded in the contralateral external oblique (P < .02). At the injection site, 
      the pressure pain threshold increased during pain compared with the post
      condition (5 minutes after potential pain had subsided; P < .03). In this study, 
      trunk and axioscapular muscle activities were reorganized in response to
      localized and referred pain evoked by hypertonic saline injection into an
      intrinsic neck muscle with no direct attachments to the trunk or shoulder girdle.
      PERSPECTIVE: Reorganized activity of the axioscapular muscles has been shown
      previously in neck pain patients and is believed to happen during the transition 
      from acute to chronic pain. The present study demonstrates for the first time
      that such reorganization may happen acutely, adding to our understanding of the
      effects of acute neck pain.
CI  - Copyright (c) 2015 American Pain Society. Published by Elsevier Inc. All rights
      reserved.
FAU - Christensen, Steffan W
AU  - Christensen SW
AD  - Laboratory for Musculoskeletal Pain and Motor Control, Center for Sensory-Motor
      Interaction (SMI), Department of Health Science and Technology, Aalborg
      University, Aalborg, Denmark.
FAU - Hirata, Rogerio P
AU  - Hirata RP
AD  - Laboratory for Musculoskeletal Pain and Motor Control, Center for Sensory-Motor
      Interaction (SMI), Department of Health Science and Technology, Aalborg
      University, Aalborg, Denmark.
FAU - Graven-Nielsen, Thomas
AU  - Graven-Nielsen T
AD  - Laboratory for Musculoskeletal Pain and Motor Control, Center for Sensory-Motor
      Interaction (SMI), Department of Health Science and Technology, Aalborg
      University, Aalborg, Denmark. Electronic address: tgn@hst.aau.dk.
LA  - eng
PT  - Journal Article
PT  - Research Support, Non-U.S. Gov't
DEP - 20150129
PL  - United States
TA  - J Pain
JT  - The journal of pain : official journal of the American Pain Society
JID - 100898657
RN  - 0 (Saline Solution, Hypertonic)
SB  - IM
MH  - Adult
MH  - Arm
MH  - Cross-Over Studies
MH  - Electromyography
MH  - Female
MH  - Functional Laterality
MH  - Humans
MH  - Male
MH  - Motor Activity/*physiology
MH  - Muscle, Skeletal/*physiopathology
MH  - Neck Pain/*physiopathology
MH  - Pain Measurement
MH  - Pain Threshold/*physiology
MH  - Pressure
MH  - Random Allocation
MH  - Saline Solution, Hypertonic
MH  - Shoulder/physiopathology
MH  - Single-Blind Method
MH  - Time Factors
OTO - NOTNLM
OT  - Neck
OT  - axioscapular
OT  - experimental
OT  - pain
OT  - shoulder
EDAT- 2015/02/03 06:00
MHDA- 2015/12/17 06:00
CRDT- 2015/02/03 06:00
PHST- 2014/08/17 00:00 [received]
PHST- 2014/12/05 00:00 [revised]
PHST- 2015/01/19 00:00 [accepted]
PHST- 2015/02/03 06:00 [entrez]
PHST- 2015/02/03 06:00 [pubmed]
PHST- 2015/12/17 06:00 [medline]
AID - S1526-5900(15)00046-2 [pii]
AID - 10.1016/j.jpain.2015.01.008 [doi]
PST - ppublish
SO  - J Pain. 2015 Apr;16(4):367-79. doi: 10.1016/j.jpain.2015.01.008. Epub 2015 Jan
      29.

PMID- 25633636
OWN - NLM
STAT- MEDLINE
DCOM- 20160414
LR  - 20150518
IS  - 1934-1563 (Electronic)
IS  - 1934-1482 (Linking)
VI  - 7
IP  - 5
DP  - 2015 May
TI  - Trunk muscles activation pattern during walking in subjects with and without
      chronic low back pain: a systematic review.
PG  - 519-26
LID - 10.1016/j.pmrj.2015.01.013 [doi]
LID - S1934-1482(15)00045-3 [pii]
AB  - OBJECTIVE: The purpose of this study was to identify how activity patterns of
      trunk muscles change in chronic LBP during walking. TYPE: This was a systematic
      review LITERATURE SURVEY: ELSEVIER, Pro Quest, PubMed, Google scholar and MEDLINE
      electronic databases were explored for the period from the earliest researchable 
      time to August 2014. Articles investigating patients with chronic LBP and
      analyzing trunk muscles with surface electromyography (EMG) during walking were
      included. METHODOLOGY: All studies had a case-control design. Characteristics of 
      the LBP patients, sample size, studied muscles and EMG parameters, and gait
      condition and velocity were investigated. Studies were rated as "A" to "E" (5
      grades defined) based on study design and performance. RESULTS: Multifidus (MF), 
      erector spinae (ES), external oblique (EO), and rectus abdominus (RA) muscle
      activity level were found to be increased in LBP subjects in comparison with
      controls. ES activity in subjects with LBP was found not to be as adaptive to
      walking velocity alterations as in healthy controls. CONCLUSIONS: Individuals
      with chronic LBP exhibit higher global trunk muscle activity. However, the
      activation pattern appears to vary depending on subphases of gait. It seems that 
      increased walking velocity challenges the stability of the spine and the control 
      system increases muscular activation and variability level to cope with this
      problem. Further standardized studies with subtyped LBP cases are needed to
      clarify the controversial findings.
CI  - Copyright (c) 2015 American Academy of Physical Medicine and Rehabilitation.
      Published by Elsevier Inc. All rights reserved.
FAU - Ghamkhar, Leila
AU  - Ghamkhar L
AD  - Department of Physical Therapy, University of Social Welfare and Rehabilitation
      Sciences, Tehran, Iran( *).
FAU - Kahlaee, Amir Hossein
AU  - Kahlaee AH
AD  - Department of Physical Therapy, University of Social Welfare and Rehabilitation
      Sciences, Koodakyar street, Daneshjoo Blvd., Evin., Postal Code: 1985713831,
      Tehran, Iran(dagger). Electronic address: amir_h_k@yahoo.com.
LA  - eng
PT  - Journal Article
PT  - Review
DEP - 20150126
PL  - United States
TA  - PM R
JT  - PM & R : the journal of injury, function, and rehabilitation
JID - 101491319
SB  - IM
MH  - Abdominal Muscles/*physiopathology
MH  - Back Muscles/*physiopathology
MH  - Chronic Pain/*physiopathology
MH  - Humans
MH  - Low Back Pain/*physiopathology
MH  - Walking/*physiology
EDAT- 2015/01/31 06:00
MHDA- 2016/04/15 06:00
CRDT- 2015/01/31 06:00
PHST- 2014/07/14 00:00 [received]
PHST- 2015/01/21 00:00 [revised]
PHST- 2015/01/22 00:00 [accepted]
PHST- 2015/01/31 06:00 [entrez]
PHST- 2015/01/31 06:00 [pubmed]
PHST- 2016/04/15 06:00 [medline]
AID - S1934-1482(15)00045-3 [pii]
AID - 10.1016/j.pmrj.2015.01.013 [doi]
PST - ppublish
SO  - PM R. 2015 May;7(5):519-26. doi: 10.1016/j.pmrj.2015.01.013. Epub 2015 Jan 26.

PMID- 25625813
OWN - NLM
STAT- MEDLINE
DCOM- 20151214
LR  - 20150310
IS  - 1872-7646 (Electronic)
IS  - 0167-9457 (Linking)
VI  - 40
DP  - 2015 Apr
TI  - The adaptive changes in muscle coordination following lumbar spinal fusion.
PG  - 284-97
LID - 10.1016/j.humov.2015.01.002 [doi]
LID - S0167-9457(15)00003-2 [pii]
AB  - Limited back motion and damage of paraspinal muscles after spinal fusion surgery 
      may lead to abnormal compensatory movements of the body. Whether neuromuscular
      control changes after surgery remains unclear. The purpose of the study was to
      identify the muscle activation patterns employed before and after lumbar spinal
      fusion. Nineteen patients having low back pain and undergoing minimally invasive 
      lumbar spinal fusion were evaluated at 1 day before and 1 month after fusion
      surgery. Nineteen matched healthy participants were recruited as controls.
      Patients' pain severity and daily activity functioning were recorded. All
      participants were instructed to perform forward reaching, and the muscle
      activities were monitored using surface electromyography (EMG) with sensors
      placed on both sides of their trunk and lower limbs. The muscle activation
      patterns were identified using the principal component analysis (PCA). All
      patients had significant improvements in pain intensity and daily activity
      functioning after surgery, but exhibited an adaptive muscle activation pattern
      during forward reaching movement compared with the controls. Significant loading 
      coefficients in the dominant movement pattern (reflected in the first principal
      component) were observed in back muscles for controls whereas in leg muscles for 
      patients, both pre- and postoperatively. Despite substantial improvements in pain
      intensity and daily activity functioning after surgery, the patients exhibited
      decreased paraspinal muscle activities and adaptive muscle coordination patterns 
      during forward reaching. They appeared to rely mainly on their leg muscles to
      compensate for their insufficient paraspinal muscle function. Early intervention 
      focusing on training paraspinal muscles should be considered after spinal fusion 
      surgery.
CI  - Copyright (c) 2015 Elsevier B.V. All rights reserved.
FAU - Wang, Ting-Yun
AU  - Wang TY
AD  - School and Graduate Institute of Physical Therapy, College of Medicine, National 
      Taiwan University, Taipei, Taiwan.
FAU - Pao, Jwo-Luen
AU  - Pao JL
AD  - Institute of Biomedical Engineering, National Taiwan University, Taipei, Taiwan; 
      Division of Minimally Invasive Spine Surgery & Orthopedic Surgery, Department of 
      Surgery, Far Eastern Memorial Hospital, New Taipei, Taiwan.
FAU - Yang, Rong-Sen
AU  - Yang RS
AD  - Department of Orthopedics, National Taiwan University & Hospital, Taipei, Taiwan.
FAU - Jang, Jyh-Shing Roger
AU  - Jang JS
AD  - Department of Computer Science & Information Engineering, National Taiwan
      University, Taiwan.
FAU - Hsu, Wei-Li
AU  - Hsu WL
AD  - School and Graduate Institute of Physical Therapy, College of Medicine, National 
      Taiwan University, Taipei, Taiwan; Physical Therapy Center, National Taiwan
      University Hospital, Taipei, Taiwan. Electronic address: wlhsu@ntu.edu.tw.
LA  - eng
PT  - Journal Article
PT  - Research Support, Non-U.S. Gov't
DEP - 20150124
PL  - Netherlands
TA  - Hum Mov Sci
JT  - Human movement science
JID - 8300127
SB  - IM
MH  - *Adaptation, Physiological
MH  - Aged
MH  - Back
MH  - Case-Control Studies
MH  - *Electromyography
MH  - Female
MH  - Humans
MH  - Low Back Pain/physiopathology
MH  - Lumbar Vertebrae/*physiopathology
MH  - Male
MH  - Middle Aged
MH  - Motor Skills
MH  - Movement/physiology
MH  - Muscle, Skeletal/*physiology
MH  - Pain Measurement
MH  - Principal Component Analysis
MH  - Range of Motion, Articular/physiology
MH  - *Spinal Fusion
OTO - NOTNLM
OT  - Electromyography (EMG)
OT  - Low back pain (LBP)
OT  - Motor control
OT  - Reaching
EDAT- 2015/01/28 06:00
MHDA- 2015/12/15 06:00
CRDT- 2015/01/28 06:00
PHST- 2014/05/13 00:00 [received]
PHST- 2014/12/03 00:00 [revised]
PHST- 2015/01/05 00:00 [accepted]
PHST- 2015/01/28 06:00 [entrez]
PHST- 2015/01/28 06:00 [pubmed]
PHST- 2015/12/15 06:00 [medline]
AID - S0167-9457(15)00003-2 [pii]
AID - 10.1016/j.humov.2015.01.002 [doi]
PST - ppublish
SO  - Hum Mov Sci. 2015 Apr;40:284-97. doi: 10.1016/j.humov.2015.01.002. Epub 2015 Jan 
      24.

PMID- 25498290
OWN - NLM
STAT- MEDLINE
DCOM- 20151007
LR  - 20141220
IS  - 1872-7646 (Electronic)
IS  - 0167-9457 (Linking)
VI  - 39
DP  - 2015 Feb
TI  - Modulation of motor variability related to experimental muscle pain during
      elbow-flexion contractions.
PG  - 222-35
LID - 10.1016/j.humov.2014.09.006 [doi]
LID - S0167-9457(14)00165-1 [pii]
AB  - Experimental muscle pain typically reorganizes the motor control. The pain
      effects may decrease when the three-dimensional force components are voluntarily 
      adjusted, but it is not known if this could have negative consequences on other
      structures of the motor system. The present study assessed the effects of acute
      pain on the force variability during sustained elbow flexion when controlling
      task-related (one-dimensional) and all (three-dimensional) contraction force
      components via visual feedback. Experimental muscle pain was induced by bolus
      injection of hypertonic saline into m. biceps brachii, and isotonic saline was
      used as control. Twelve subjects performed sustained elbow flexion at different
      levels of the maximal voluntary contraction (5-30% MVC) before, during, and after
      the injections. Three-dimensional force components were measured simultaneously
      with surface electromyography (EMG) from elbow flexors and auxiliary muscles.
      Results showed that force variability was increased during pain compared to
      baseline for contractions using one-dimensional feedback (P<.05), but no
      significant differences were found for three-dimensional feedback. During painful
      contractions (1) EMG activity from m. trapezius was increased during contractions
      using both one-dimensional and three-dimensional feedback (P<.05), and (2) the
      complexity of EMG from m. triceps brachii and m. deltoid was higher for the
      three-dimensional feedback (P<.05). In conclusion, the three-dimensional feedback
      reduced the pain-related functional distortion at the cost of a more complex
      control of synergistic muscles.
CI  - Copyright (c) 2014 Elsevier B.V. All rights reserved.
FAU - Mista, Christian A
AU  - Mista CA
AD  - Laboratory for Musculoskeletal Pain and Motor Control, Center for Sensory-Motor
      Interaction (SMI), Department of Health Science and Technology, Faculty of
      Medicine, Aalborg University, Denmark.
FAU - Christensen, Steffan W
AU  - Christensen SW
AD  - Laboratory for Musculoskeletal Pain and Motor Control, Center for Sensory-Motor
      Interaction (SMI), Department of Health Science and Technology, Faculty of
      Medicine, Aalborg University, Denmark.
FAU - Graven-Nielsen, Thomas
AU  - Graven-Nielsen T
AD  - Laboratory for Musculoskeletal Pain and Motor Control, Center for Sensory-Motor
      Interaction (SMI), Department of Health Science and Technology, Faculty of
      Medicine, Aalborg University, Denmark. Electronic address: tgn@hst.aau.dk.
LA  - eng
PT  - Journal Article
DEP - 20141212
PL  - Netherlands
TA  - Hum Mov Sci
JT  - Human movement science
JID - 8300127
SB  - IM
MH  - Adult
MH  - Arm/physiology
MH  - Elbow/*physiology
MH  - Electrodes
MH  - *Electromyography
MH  - Female
MH  - Humans
MH  - Isometric Contraction/physiology
MH  - Male
MH  - Middle Aged
MH  - Motor Skills
MH  - Muscle Contraction
MH  - Muscle, Skeletal/physiology
MH  - Pain
MH  - Stress, Mechanical
OTO - NOTNLM
OT  - Experimental muscle pain
OT  - High-density EMG
OT  - Isometric force
OT  - Sample entropy
OT  - Three-dimensional feedback
EDAT- 2014/12/17 06:00
MHDA- 2015/10/08 06:00
CRDT- 2014/12/16 06:00
PHST- 2014/03/18 00:00 [received]
PHST- 2014/07/30 00:00 [revised]
PHST- 2014/09/17 00:00 [accepted]
PHST- 2014/12/16 06:00 [entrez]
PHST- 2014/12/17 06:00 [pubmed]
PHST- 2015/10/08 06:00 [medline]
AID - S0167-9457(14)00165-1 [pii]
AID - 10.1016/j.humov.2014.09.006 [doi]
PST - ppublish
SO  - Hum Mov Sci. 2015 Feb;39:222-35. doi: 10.1016/j.humov.2014.09.006. Epub 2014 Dec 
      12.

PMID- 25452017
OWN - NLM
STAT- MEDLINE
DCOM- 20151009
LR  - 20170220
IS  - 1878-1632 (Electronic)
IS  - 1529-9430 (Linking)
VI  - 15
IP  - 4
DP  - 2015 Apr 1
TI  - Effects of low back pain stabilization or movement system impairment treatments
      on voluntary postural adjustments: a randomized controlled trial.
PG  - 596-606
LID - 10.1016/j.spinee.2014.10.020 [doi]
LID - S1529-9430(14)01613-1 [pii]
AB  - BACKGROUND: People with low back pain (LBP) exhibit impaired anticipatory
      postural adjustments (APAs). OBJECTIVE: To evaluate whether current motor
      retraining treatments address LBP-associated changes in movement coordination
      during tasks that do and do not require APAs. DESIGN: Prospectively registered
      randomized controlled trial with a blinded assessor. SETTING: Outcome evaluations
      occurred in a university laboratory; treatments were carried out in outpatient
      physical therapy clinics. PATIENTS: Fifteen subjects without LBP and 33 subjects 
      with chronic, recurrent, and nonspecific LBP. INTERVENTION: Twelve subjects with 
      LBP received stabilization treatment, 21 received movement system
      impairment-based treatment, for more than 6 weekly 1-hour sessions plus home
      exercises. MEASUREMENTS: Pre- and post-treatment, surface electromyography (EMG) 
      was recorded bilaterally from trunk and leg muscles during unsupported and
      supported leg-lifting tasks, which did and did not require an APA, respectively. 
      Vertical reaction forces under the contralateral leg were recorded to
      characterize the APA. Oswestry disability scores and numeric pain ratings were
      also recorded. RESULTS: Persons with LBP demonstrated an impaired APA compared
      with persons without LBP, characterized by increased premovement contralateral
      force application and increased postmovement trunk EMG amplitude, regardless of
      the task. After treatments, both groups similarly improved in disability and
      function; however, APA characteristics did not change (ie, force application or
      EMG amplitude) in either task. LIMITATIONS: Treating clinicians were not blinded 
      to treatment allocation, only short-term outcomes were assessed, and main effects
      of treatment do not rule out nonspecific effects of time or repeated exposure.
      CONCLUSIONS: Movement impairments in persons with LBP are not limited to tasks
      requiring an APA. Stabilization and movement system impairment-based treatments
      for LBP do not ameliorate and may exacerbate APA impairments (ie, excessive force
      application and increased post-movement trunk muscle activation).
CI  - Copyright (c) 2015 Elsevier Inc. All rights reserved.
FAU - Lomond, Karen V
AU  - Lomond KV
AD  - Division of Health and Exercise Sciences, School of Health Sciences, 1179 Health 
      Professions Building, Central Michigan University, Mount Pleasant, MI 48859, USA.
      Electronic address: lomon2k@cmich.edu.
FAU - Jacobs, Jesse V
AU  - Jacobs JV
AD  - Department of Rehabilitation and Movement Science, College of Nursing and Health 
      Science, 106 Carrigan Drive, University of Vermont, Burlington, VT 05405-0068,
      USA.
FAU - Hitt, Juvena R
AU  - Hitt JR
AD  - Department of Rehabilitation and Movement Science, College of Nursing and Health 
      Science, 106 Carrigan Drive, University of Vermont, Burlington, VT 05405-0068,
      USA.
FAU - DeSarno, Michael J
AU  - DeSarno MJ
AD  - Department of Medical Biostatistics, 16 Colchester Ave, University of Vermont,
      Burlington, VT 05405-0068, USA.
FAU - Bunn, Janice Y
AU  - Bunn JY
AD  - Department of Medical Biostatistics, 16 Colchester Ave, University of Vermont,
      Burlington, VT 05405-0068, USA.
FAU - Henry, Sharon M
AU  - Henry SM
AD  - Department of Rehabilitation and Movement Science, College of Nursing and Health 
      Science, 106 Carrigan Drive, University of Vermont, Burlington, VT 05405-0068,
      USA.
LA  - eng
GR  - R01 HD040909/HD/NICHD NIH HHS/United States
GR  - 2R01HD040909/HD/NICHD NIH HHS/United States
PT  - Journal Article
PT  - Randomized Controlled Trial
PT  - Research Support, N.I.H., Extramural
DEP - 20141029
PL  - United States
TA  - Spine J
JT  - The spine journal : official journal of the North American Spine Society
JID - 101130732
SB  - IM
MH  - Adult
MH  - Exercise Therapy/*methods
MH  - Female
MH  - Humans
MH  - Low Back Pain/*therapy
MH  - Male
MH  - Middle Aged
MH  - Movement
MH  - *Posture
PMC - PMC4375040
MID - NIHMS643585
OID - NLM: NIHMS643585
OID - NLM: PMC4375040
OTO - NOTNLM
OT  - Aberrant movement patterns
OT  - Anticipatory postural adjustment (APA)
OT  - Force application.
OT  - Low back pain (LBP)
OT  - Movement systems impairment (MSI) approach
OT  - Stabilization approach
EDAT- 2014/12/03 06:00
MHDA- 2015/10/10 06:00
CRDT- 2014/12/03 06:00
PHST- 2014/03/14 00:00 [received]
PHST- 2014/09/18 00:00 [revised]
PHST- 2014/10/16 00:00 [accepted]
PHST- 2014/12/03 06:00 [entrez]
PHST- 2014/12/03 06:00 [pubmed]
PHST- 2015/10/10 06:00 [medline]
AID - S1529-9430(14)01613-1 [pii]
AID - 10.1016/j.spinee.2014.10.020 [doi]
PST - ppublish
SO  - Spine J. 2015 Apr 1;15(4):596-606. doi: 10.1016/j.spinee.2014.10.020. Epub 2014
      Oct 29.

PMID- 25438979
OWN - NLM
STAT- MEDLINE
DCOM- 20150714
LR  - 20141202
IS  - 1769-7131 (Electronic)
IS  - 0987-7053 (Linking)
VI  - 44
IP  - 5
DP  - 2014 Nov
TI  - Kinematic and kinetic analysis of the inter- and intra-applicator assessment of
      the Babinski reflex.
PG  - 471-7
LID - 10.1016/j.neucli.2014.07.002 [doi]
LID - S0987-7053(14)00058-6 [pii]
AB  - AIMS OF THE STUDY: The first aim was to quantify variability in the mechanical
      technique used by neurologists to elicit the Babinski reflex. The second aim of
      the study was to assess if the mechanical technique is an important determinant
      of the subsequent reflex response. MATERIALS AND METHODS: In this study, twelve
      neurologists elicited the Babinski reflex five times on the same foot of the same
      participant using a special reflex hammer which recorded the force and duration
      of the stroke. Hallux movement, tibialis anterior maximum EMG amplitude and pain 
      felt by the participant for each stroke were recorded. RESULTS: A large inter-
      and intra-applicator variability was shown amongst the neurologists. The change
      in hallux angle was significantly correlated with the duration of the stroke
      (R(2)=0.18, P<0.01), maximum (R(2)=0.14, P=0.01) and average (R(2)=0.17, P<0.01) 
      force used to elicit the reflex. No correlations were shown between the hammer
      forces and duration and the maximum amplitude of the tibialis anterior.
      Significant correlations were shown between the pain score and the maximum
      (R(2)=0.15, P<0.01) and average (R(2)=0.17, P=0.001) force used to elicit the
      Babinski reflex. CONCLUSION: These results indicate that there was substantial
      variation when performing the Babinski reflex test within and between
      neurologists which could lead to differences in the resultant reflex and
      therefore may affect subsequent diagnoses.
CI  - Copyright (c) 2014. Published by Elsevier SAS.
FAU - Dafkin, C
AU  - Dafkin C
AD  - Biomechanics Laboratory, School of Physiology, Faculty of Health Sciences,
      University of the Witwatersrand Medical School, 7, York Road, Parktown, 2193
      South Africa. Electronic address: chloe.dafkin@gmail.com.
FAU - Green, A
AU  - Green A
AD  - Biomechanics Laboratory, School of Physiology, Faculty of Health Sciences,
      University of the Witwatersrand Medical School, 7, York Road, Parktown, 2193
      South Africa.
FAU - Kerr, S
AU  - Kerr S
AD  - Biomechanics Laboratory, School of Physiology, Faculty of Health Sciences,
      University of the Witwatersrand Medical School, 7, York Road, Parktown, 2193
      South Africa.
FAU - Raymond, A
AU  - Raymond A
AD  - Cardiovascular Pathophysiology and Genomics Research Unit, School of Physiology, 
      Faculty of Health Sciences, University of the Witwatersrand Medical School, 7,
      York Road, Parktown, 2193 South Africa.
FAU - Veliotes, D
AU  - Veliotes D
AD  - Division of Neurosciences, School of Clinical Medicine, Faculty of Health
      Sciences, University of the Witwatersrand Medical School, Parktown, South Africa.
FAU - Elvin, A
AU  - Elvin A
AD  - School of Civil and Environmental Engineering, Faculty of Engineering and the
      Built Environment, University of the Witwatersrand, 1, Jan Smuts Avenue,
      Braamfontein, 2000 Johannesburg, South Africa.
FAU - Olivier, B
AU  - Olivier B
AD  - Physiotherapy Department, Faculty of Health Sciences, University of the
      Witwatersrand Medical School Faculty of Health Sciences, University of the
      Witwatersrand Medical School, Parktown, South Africa.
FAU - McKinon, W
AU  - McKinon W
AD  - Biomechanics Laboratory, School of Physiology, Faculty of Health Sciences,
      University of the Witwatersrand Medical School, 7, York Road, Parktown, 2193
      South Africa.
LA  - eng
PT  - Comparative Study
PT  - Journal Article
PT  - Research Support, Non-U.S. Gov't
DEP - 20140823
PL  - France
TA  - Neurophysiol Clin
JT  - Neurophysiologie clinique = Clinical neurophysiology
JID - 8804532
SB  - IM
MH  - Biomechanical Phenomena
MH  - Electromyography
MH  - Humans
MH  - Kinetics
MH  - Neurologic Examination/instrumentation/*methods
MH  - Neurology
MH  - Observer Variation
MH  - Reflex, Abnormal
MH  - Reflex, Babinski/*physiology
MH  - Reproducibility of Results
MH  - Statistics, Nonparametric
MH  - Stress, Mechanical
OTO - NOTNLM
OT  - Applicateur
OT  - Applicator
OT  - Babinski reflex
OT  - Babinski reflexe
OT  - Hallux
OT  - Tibialis anterior
EDAT- 2014/12/03 06:00
MHDA- 2015/07/15 06:00
CRDT- 2014/12/03 06:00
PHST- 2013/12/20 00:00 [received]
PHST- 2014/07/29 00:00 [revised]
PHST- 2014/07/31 00:00 [accepted]
PHST- 2014/12/03 06:00 [entrez]
PHST- 2014/12/03 06:00 [pubmed]
PHST- 2015/07/15 06:00 [medline]
AID - S0987-7053(14)00058-6 [pii]
AID - 10.1016/j.neucli.2014.07.002 [doi]
PST - ppublish
SO  - Neurophysiol Clin. 2014 Nov;44(5):471-7. doi: 10.1016/j.neucli.2014.07.002. Epub 
      2014 Aug 23.

PMID- 25424335
OWN - NLM
STAT- MEDLINE
DCOM- 20161213
LR  - 20161230
IS  - 2038-2502 (Electronic)
IS  - 0035-6484 (Linking)
VI  - 49
IP  - 5
DP  - 2014 Sep-Oct
TI  - [Relaxation treatments and biofeedback for anxiety and somatic stress-related
      disorders].
PG  - 217-26
LID - 10.1708/1668.18262 [doi]
AB  - INTRODUCTION: Relaxation techniques (TR) and biofeedback (BFB) are widely used in
      psychiatric and psychological practice for the treatment for anxiety and
      stress-related disorders. METHODS: An examination of studies focusing on the
      correlates of psychophysiology of relaxation and biofeedback has been done, in
      addiction to controlled therapeutic studies that describes clinical aspects,
      efficacy and limits. RESULTS: There are different TR and BFB procedures, but they
      have the same goal and same physiological modifications, resulting in stress and 
      anxiety reduction. There is a proven action to musculoskeletal, neuroendocrine
      and autonomic nervous system, showing similar results. Very few data on immune
      changes are available. Meta-Analysis show superior efficacy to no treatment or
      placebo in anxiety disorders, tension headache, bruxism, temporomandibular pain
      syndrome, rehabilitation and prevention of ischemic heart disease. Moderate
      efficacy is shown for chronic low back pain, cancer-related pain, rheumatoid
      arthritis and gastrointestinal disorders; data for essential hypertension are
      controversial. Variability of techniques, procedures, sampling problems,
      non-systematic make definitive conclusions difficult. TR and BFB are often used
      in combination with cognitive-behavioral and educational techniques. The
      association of the active relaxation technique facilitates generalization and
      self-control during stress situation and outside the training session.
      CONCLUSIONS: TR and BFB are effective for anxiety and somatic stress-related
      disorders, associated with coping and quality of life improvement and affordable 
      costs; they are minimally invasive but needing an active participation in the
      treatment process. Some limits are responders' prediction, continuity of practice
      and limited effectiveness for depression disorders. Finally, it is shown that
      they are real psychosomatic therapies that are able to produce somatic peripheral
      changes (neuroendocrine, neurovegetative and muscular systems) generated by the
      mind and secondary to the involvement of central neurotransmitter circuits.
FAU - Biondi, Massimo
AU  - Biondi M
FAU - Valentini, Martina
AU  - Valentini M
LA  - ita
PT  - Journal Article
PT  - Review
TT  - Terapie di rilassamento e biofeedback per ansia e disturbi somatici
      stress-correlati.
PL  - Italy
TA  - Riv Psichiatr
JT  - Rivista di psichiatria
JID - 0425672
RN  - 0 (Neurotransmitter Agents)
SB  - IM
MH  - Adaptation, Psychological
MH  - Anxiety/physiopathology/*therapy
MH  - Anxiety Disorders/physiopathology/therapy
MH  - Autonomic Nervous System/physiopathology
MH  - *Biofeedback, Psychology/methods/physiology
MH  - Brain/physiology
MH  - Electromyography
MH  - Humans
MH  - Learning/physiology
MH  - Meta-Analysis as Topic
MH  - Musculoskeletal System/physiopathology
MH  - Neurotransmitter Agents/physiology
MH  - Psychophysiologic Disorders/physiopathology/*therapy
MH  - Psychophysiology
MH  - Psychosomatic Medicine/*methods/trends
MH  - Quality of Life
MH  - *Relaxation Therapy/methods
MH  - Stress, Physiological
MH  - Stress, Psychological
EDAT- 2014/11/27 06:00
MHDA- 2016/12/15 06:00
CRDT- 2014/11/27 06:00
PHST- 2014/11/27 06:00 [entrez]
PHST- 2014/11/27 06:00 [pubmed]
PHST- 2016/12/15 06:00 [medline]
AID - 10.1708/1668.18262 [doi]
PST - ppublish
SO  - Riv Psichiatr. 2014 Sep-Oct;49(5):217-26. doi: 10.1708/1668.18262.

PMID- 25375644
OWN - NLM
STAT- MEDLINE
DCOM- 20160425
LR  - 20170220
IS  - 1932-6203 (Electronic)
IS  - 1932-6203 (Linking)
VI  - 9
IP  - 11
DP  - 2014
TI  - Can cognitive activities during breaks in repetitive manual work accelerate
      recovery from fatigue? A controlled experiment.
PG  - e112090
LID - 10.1371/journal.pone.0112090 [doi]
AB  - Neurophysiologic theory and some empirical evidence suggest that fatigue caused
      by physical work may be more effectively recovered during "diverting" periods of 
      cognitive activity than during passive rest; a phenomenon of great interest in
      working life. We investigated the extent to which development and recovery of
      fatigue during repeated bouts of an occupationally relevant reaching task was
      influenced by the difficulty of a cognitive activity between these bouts.
      Eighteen male volunteers performed three experimental sessions, consisting of six
      7-min bouts of reaching alternating with 3 minutes of a memory test differing in 
      difficulty between sessions. Throughout each session, recordings were made of
      upper trapezius muscle activity using electromyography (EMG), heart rate and
      heart rate variability (HRV) using electrocardiography, arterial blood pressure, 
      and perceived fatigue (Borg CR10 scale and SOFI). A test battery before,
      immediately after and 1 hour after the work period included measurements of
      maximal shoulder elevation strength (MVC), pressure pain threshold (PPT) over the
      trapezius muscles, and a submaximal isometric contraction. As expected, perceived
      fatigue and EMG amplitude increased during the physical work bouts. Recovery did 
      occur between the bouts, but fatigue accumulated throughout the work period.
      Neither EMG changes nor recovery of perceived fatigue during breaks were
      influenced by cognitive task difficulty, while heart rate and HRV recovered the
      most during breaks with the most difficult task. Recovery of perceived fatigue
      after the 1 hour work period was also most pronounced for the most difficult
      cognitive condition, while MVC and PPT showed ambiguous patterns, and EMG
      recovered similarly after all three cognitive protocols. Thus, we could confirm
      that cognitive tasks between bouts of fatiguing physical work can, indeed,
      accelerate recovery of some factors associated with fatigue, even if benefits may
      be moderate and some responses may be equivocal. Our results encourage further
      research into combinations of physical and mental tasks in an occupational
      context.
FAU - Mathiassen, Svend Erik
AU  - Mathiassen SE
AD  - Centre for Musculoskeletal Research, Department of Occupational and Public Health
      Sciences, University of Gavle, Gavle, Sweden.
FAU - Hallman, David M
AU  - Hallman DM
AD  - Centre for Musculoskeletal Research, Department of Occupational and Public Health
      Sciences, University of Gavle, Gavle, Sweden.
FAU - Lyskov, Eugene
AU  - Lyskov E
AD  - Centre for Musculoskeletal Research, Department of Occupational and Public Health
      Sciences, University of Gavle, Gavle, Sweden.
FAU - Hygge, Staffan
AU  - Hygge S
AD  - Department of Building, Energy and Environmental Engineering, University of
      Gavle, Gavle, Sweden.
LA  - eng
PT  - Journal Article
PT  - Research Support, Non-U.S. Gov't
DEP - 20141106
PL  - United States
TA  - PLoS One
JT  - PloS one
JID - 101285081
SB  - IM
MH  - Adult
MH  - *Cognition
MH  - Electrocardiography
MH  - Electromyography
MH  - Fatigue/physiopathology/*therapy
MH  - Heart Rate
MH  - Humans
MH  - Male
MH  - Motor Activity
MH  - Muscle Contraction/physiology
MH  - Muscle, Skeletal/physiology
MH  - Neurophysiology/methods
MH  - Neuropsychology/methods
MH  - Pain Threshold
MH  - Shoulder/physiology
MH  - Work
MH  - Young Adult
PMC - PMC4222971
OID - NLM: PMC4222971
EDAT- 2014/11/07 06:00
MHDA- 2016/04/26 06:00
CRDT- 2014/11/07 06:00
PHST- 2014/07/02 00:00 [received]
PHST- 2014/10/13 00:00 [accepted]
PHST- 2014/11/07 06:00 [entrez]
PHST- 2014/11/07 06:00 [pubmed]
PHST- 2016/04/26 06:00 [medline]
AID - 10.1371/journal.pone.0112090 [doi]
AID - PONE-D-14-28892 [pii]
PST - epublish
SO  - PLoS One. 2014 Nov 6;9(11):e112090. doi: 10.1371/journal.pone.0112090.
      eCollection 2014.

PMID- 25326013
OWN - NLM
STAT- MEDLINE
DCOM- 20150427
LR  - 20141127
IS  - 1552-3365 (Electronic)
IS  - 0363-5465 (Linking)
VI  - 42
IP  - 12
DP  - 2014 Dec
TI  - Postoperative restoration of upper extremity motion and neuromuscular control
      during the overhand pitch: evaluation of tenodesis and repair for superior labral
      anterior-posterior tears.
PG  - 2825-36
LID - 10.1177/0363546514551924 [doi]
AB  - BACKGROUND: Superior labral anterior-posterior (SLAP) tears are a common cause of
      shoulder pain and dysfunction in overhand throwers. Treatment outcomes remain
      unpredictable, with a large percentage of athletes unable to return to sport.
      There is considerable debate about the optimal treatment between debridement,
      repair, and tenodesis. HYPOTHESIS: Labral repair more closely restores
      neuromuscular control and motion during the overhand pitch than tenodesis of the 
      long head of the biceps. STUDY DESIGN: Controlled laboratory study. METHODS:
      Eighteen pitchers, including 7 uninjured controls, 6 players pitching after SLAP 
      repair, and 5 players pitching after subpectoral biceps tenodesis (BT), underwent
      simultaneous surface electromyographic measurement at 1500 Hz and motion analysis
      at 120 Hz with a 14-camera markerless motion analysis system and high-speed video
      (120 Hz) to confirm accurate motion tracking. Patients had undergone surgery at
      least 1 year previously and had returned to pitching with a painless shoulder.
      RESULTS: No significant differences were observed in the long head of the biceps 
      muscle, short head of the biceps muscle, deltoid, infraspinatus, or latissimus
      activity between controls, patients after SLAP repair, and patients after BT. The
      variability from pitch to pitch for each study participant was similar between
      groups. Based on visual inspection of the activity time plots, BT appeared to
      more closely restore the normal pattern of muscular activation within the long
      head of the biceps muscle than did SLAP repair. There were no significant
      differences between controls and postoperative patients in the majority of
      pitching kinematics; however, pitchers after SLAP repair showed significantly
      altered patterns of thoracic rotation (P = .034) compared with controls and were 
      significantly less likely to fall into previously published normal values for
      lead knee flexion at front foot contact (P = .019). CONCLUSION: While both BT and
      SLAP repair can restore physiologic neuromuscular control, pitchers who undergo
      SLAP repair may exhibit altered patterns of thoracic rotation when compared with 
      controls and pitchers who undergo BT. CLINICAL RELEVANCE: While both tenodesis
      and SLAP repair can restore physiologic neuromuscular control, SLAP repair may
      alter pitching biomechanics.
CI  - (c) 2014 The Author(s).
FAU - Chalmers, Peter N
AU  - Chalmers PN
AD  - Department of Orthopaedic Surgery, Rush University Medical Center, Chicago,
      Illinois, USA p.n.chalmers@gmail.com.
FAU - Trombley, Robert
AU  - Trombley R
AD  - Department of Orthopaedic Surgery, Rush University Medical Center, Chicago,
      Illinois, USA.
FAU - Cip, Johannes
AU  - Cip J
AD  - Department of Orthopaedic Surgery, Academic Teaching Hospital Landeskrankenhaus, 
      Feldkirch, Austria.
FAU - Monson, Brett
AU  - Monson B
AD  - Department of Orthopaedic Surgery, Rush University Medical Center, Chicago,
      Illinois, USA.
FAU - Forsythe, Brian
AU  - Forsythe B
AD  - Department of Orthopaedic Surgery, Rush University Medical Center, Chicago,
      Illinois, USA.
FAU - Nicholson, Gregory P
AU  - Nicholson GP
AD  - Department of Orthopaedic Surgery, Rush University Medical Center, Chicago,
      Illinois, USA.
FAU - Bush-Joseph, Charles A
AU  - Bush-Joseph CA
AD  - Department of Orthopaedic Surgery, Rush University Medical Center, Chicago,
      Illinois, USA.
FAU - Cole, Brian J
AU  - Cole BJ
AD  - Department of Orthopaedic Surgery, Rush University Medical Center, Chicago,
      Illinois, USA.
FAU - Wimmer, Markus A
AU  - Wimmer MA
AD  - Department of Orthopaedic Surgery, Rush University Medical Center, Chicago,
      Illinois, USA.
FAU - Romeo, Anthony A
AU  - Romeo AA
AD  - Department of Orthopaedic Surgery, Rush University Medical Center, Chicago,
      Illinois, USA.
FAU - Verma, Nikhil N
AU  - Verma NN
AD  - Department of Orthopaedic Surgery, Rush University Medical Center, Chicago,
      Illinois, USA.
LA  - eng
PT  - Journal Article
DEP - 20141017
PL  - United States
TA  - Am J Sports Med
JT  - The American journal of sports medicine
JID - 7609541
SB  - IM
MH  - Adult
MH  - Baseball/injuries/*physiology
MH  - Biomechanical Phenomena
MH  - Cartilage, Articular/injuries/*surgery
MH  - Case-Control Studies
MH  - Electromyography
MH  - Humans
MH  - Male
MH  - Movement/*physiology
MH  - Muscle, Skeletal/physiology/surgery
MH  - Recovery of Function/physiology
MH  - Rotation
MH  - Shoulder Joint/injuries/*physiology/surgery
MH  - *Tenodesis
MH  - Thorax
MH  - Young Adult
OTO - NOTNLM
OT  - baseball/softball
OT  - biceps tendon
OT  - biomechanics
OT  - general
OT  - glenoid labral
OT  - motion analysis/kinesiology
OT  - shoulder
OT  - superior labral anterior-posterior (SLAP) tear
EDAT- 2014/10/19 06:00
MHDA- 2015/04/29 06:00
CRDT- 2014/10/19 06:00
PHST- 2014/10/19 06:00 [entrez]
PHST- 2014/10/19 06:00 [pubmed]
PHST- 2015/04/29 06:00 [medline]
AID - 0363546514551924 [pii]
AID - 10.1177/0363546514551924 [doi]
PST - ppublish
SO  - Am J Sports Med. 2014 Dec;42(12):2825-36. doi: 10.1177/0363546514551924. Epub
      2014 Oct 17.

PMID- 25298391
OWN - NLM
STAT- MEDLINE
DCOM- 20150907
LR  - 20150102
IS  - 1522-1598 (Electronic)
IS  - 0022-3077 (Linking)
VI  - 113
IP  - 1
DP  - 2015 Jan 1
TI  - Effect of acute noxious stimulation to the leg or back on muscle synergies during
      walking.
PG  - 244-54
LID - 10.1152/jn.00557.2014 [doi]
AB  - This study aimed to examine how acute muscle pain affects muscle coordination
      during gait with consideration of muscle synergies (i.e., group of muscles
      activated in synchrony), amplitude of muscle activity and kinematics. A secondary
      aim was to determine whether any adaptation was specific to pain location.
      Sixteen participants walked on a treadmill during 5 conditions [control, low back
      pain (LBP), washout LBP, calf pain (CalfP), and washout CalfP]. Five muscle
      synergies were identified for all of the conditions. Cross-validation analysis
      showed that muscle synergy vectors extracted for the control condition accounted 
      for >81% of variance accounted for from the other conditions. Muscle synergies
      were altered very little in some participants (n = 7 for LBP; n = 10 for CalfP), 
      but were more affected in the others (n = 9 for LBP; n = 6 for CalfP). No
      systematic differences between pain locations were observed. Considering all
      participants, synergies related to propulsion and weight acceptance were largely 
      unaffected by pain, whereas synergies related to other functions (trunk control
      and leg deceleration) were more affected. Gastrocnemii activity was less during
      both CalfP and LBP than control. Soleus activity was further reduced during
      CalfP, and this was associated with reduced plantar flexion. Some lower leg
      muscles exhibited adaptations depending on pain location (e.g., greater vastus
      lateralis and rectus femoris activity during CalfP than LBP). Overall, these
      changes in muscle coordination involve a participant-specific strategy that is
      important to further explore, as it may explain why some people are more likely
      to develop persistence of a painful condition.
CI  - Copyright (c) 2015 the American Physiological Society.
FAU - van den Hoorn, Wolbert
AU  - van den Hoorn W
AUID- ORCID: http://orcid.org/0000-0002-9658-2388
AD  - The University of Queensland, NHMRC Centre of Clinical Research Excellence in
      Spinal Pain, Injury and Health, School of Health and Rehabilitations Sciences,
      St. Lucia, Brisbane, Queensland, Australia; w.vandenhoorn@uq.edu.au.
FAU - Hodges, Paul W
AU  - Hodges PW
AD  - The University of Queensland, NHMRC Centre of Clinical Research Excellence in
      Spinal Pain, Injury and Health, School of Health and Rehabilitations Sciences,
      St. Lucia, Brisbane, Queensland, Australia;
FAU - van Dieen, Jaap H
AU  - van Dieen JH
AD  - MOVE Research Institute Amsterdam, Faculty of Human Movement Sciences, VU
      University Amsterdam, Amsterdam, The Netherlands; King Abdulaziz University,
      Jeddah, Saudi Arabia;
FAU - Hug, Francois
AU  - Hug F
AUID- ORCID: http://orcid.org/0000-0002-6432-558X
AD  - The University of Queensland, NHMRC Centre of Clinical Research Excellence in
      Spinal Pain, Injury and Health, School of Health and Rehabilitations Sciences,
      St. Lucia, Brisbane, Queensland, Australia; University of Nantes, Laboratory
      "Motricite, Interactions, Performance" (EA 4334), Nantes, France.
LA  - eng
PT  - Journal Article
PT  - Research Support, Non-U.S. Gov't
DEP - 20141008
PL  - United States
TA  - J Neurophysiol
JT  - Journal of neurophysiology
JID - 0375404
SB  - IM
MH  - Biomechanical Phenomena
MH  - Electromyography
MH  - Female
MH  - Humans
MH  - Leg/*physiopathology
MH  - Low Back Pain/*physiopathology
MH  - Male
MH  - Muscle, Skeletal/*physiopathology
MH  - Myalgia/*physiopathology
MH  - Physical Stimulation
MH  - Walking/*physiology
MH  - Young Adult
OTO - NOTNLM
OT  - experimental pain
OT  - gait
OT  - motor modules
OT  - muscle coordination
OT  - nonnegative matrix factorization
EDAT- 2014/10/10 06:00
MHDA- 2015/09/08 06:00
CRDT- 2014/10/10 06:00
PHST- 2014/10/10 06:00 [entrez]
PHST- 2014/10/10 06:00 [pubmed]
PHST- 2015/09/08 06:00 [medline]
AID - jn.00557.2014 [pii]
AID - 10.1152/jn.00557.2014 [doi]
PST - ppublish
SO  - J Neurophysiol. 2015 Jan 1;113(1):244-54. doi: 10.1152/jn.00557.2014. Epub 2014
      Oct 8.

PMID- 25275368
OWN - NLM
STAT- MEDLINE
DCOM- 20150211
LR  - 20170609
IS  - 1528-1175 (Electronic)
IS  - 0003-3022 (Linking)
VI  - 121
IP  - 6
DP  - 2014 Dec
TI  - Anesthesia and increased hypercarbic drive impair the coordination between
      breathing and swallowing.
PG  - 1175-83
LID - 10.1097/ALN.0000000000000462 [doi]
AB  - BACKGROUND: Coordination between breathing and swallowing helps prevent
      aspiration of foreign material into the respiratory tract. The authors examined
      the effects of anesthesia and hypercapnia on swallowing-breathing coordination.
      METHODS: In a randomized controlled crossover study, general anesthesia with
      propofol or sevoflurane was titrated using an up-down method to identify the
      threshold for suppression of the motor response to electrical stimulation of the 
      forearm. Additional measurements included bispectral index, genioglossus
      electromyogram, ventilation (pneumotachometer), and hypopharyngeal pressure.
      During wakefulness and at each level of anesthesia, carbon dioxide was added to
      increase the end-tidal pressure by 4 and 8 mmHg. A swallow was defined as
      increased genioglossus activity with deglutition apnea and an increase in
      hypopharyngeal pressure. Spontaneous swallows were categorized as physiological
      (during expiration or followed by expiration) or pathological (during inspiration
      or followed by an inspiration). RESULTS: A total of 224 swallows were analyzed.
      Anesthesia increased the proportion of pathological swallows (25.9% vs. 4.9%) and
      decreased the number of swallows per hour (1.7+/-3.3 vs. 28.0+/-22.3) compared to
      wakefulness. During anesthesia, hypercapnia decreased hypopharyngeal pressure
      during inspiration (-14.1+/-3.7 vs. -8.7+/-2 mmHg) and increased minute
      ventilation, the proportion of pathological swallows (19.1% vs. 12.3%), and the
      number of swallows per hour (5.5+/-17.0. vs. 1.3+/-5.5). CONCLUSIONS: Anesthesia 
      impaired the coordination between swallowing and respiration. Mild hypercapnia
      increased the frequency of swallowing during anesthesia and the likelihood of
      pathological swallowing. During anesthesia, the risk for aspiration may be
      further increased when ventilatory drive is stimulated.
FAU - D'Angelo, Olivia M
AU  - D'Angelo OM
AD  - From the Department of Anesthesia, Critical Care, and Pain Medicine, Carl Rosow
      Clinical Research Center, Massachusetts General Hospital, Boston, Massachusetts
      (O.M.D., D.D.-G., J.C.P.S., C.G., N.M., M.J.M., E.P., C.R., M.E.); Department of 
      Speech, Language, and Swallowing Disorders, Massachusetts General Hospital,
      Boston, Massachusetts (D.N.); and Universitatsklinikum Essen, Klinik fur
      Anasthesie und Intensivmedizin, Essen, Germany (M.E.).
FAU - Diaz-Gil, Daniel
AU  - Diaz-Gil D
FAU - Nunn, Danuza
AU  - Nunn D
FAU - Simons, Jeroen C P
AU  - Simons JC
FAU - Gianatasio, Chloe
AU  - Gianatasio C
FAU - Mueller, Noomi
AU  - Mueller N
FAU - Meyer, Matthew J
AU  - Meyer MJ
FAU - Pierce, Eric
AU  - Pierce E
FAU - Rosow, Carl
AU  - Rosow C
FAU - Eikermann, Matthias
AU  - Eikermann M
LA  - eng
GR  - UL1 TR000170/TR/NCATS NIH HHS/United States
GR  - 8 UL1 TR000170-05/TR/NCATS NIH HHS/United States
PT  - Journal Article
PT  - Randomized Controlled Trial
PT  - Research Support, N.I.H., Extramural
PT  - Research Support, Non-U.S. Gov't
PL  - United States
TA  - Anesthesiology
JT  - Anesthesiology
JID - 1300217
RN  - 0 (Anesthetics, Inhalation)
RN  - 0 (Anesthetics, Intravenous)
RN  - 0 (Methyl Ethers)
RN  - 38LVP0K73A (sevoflurane)
RN  - YI7VU623SF (Propofol)
SB  - AIM
SB  - IM
MH  - Adolescent
MH  - Adult
MH  - *Anesthesia
MH  - Anesthetics, Inhalation/pharmacology
MH  - Anesthetics, Intravenous/pharmacology
MH  - Cross-Over Studies
MH  - Deglutition/*drug effects
MH  - Deglutition Disorders/*chemically induced/physiopathology
MH  - Drive
MH  - Electromyography
MH  - Female
MH  - Humans
MH  - Hypercapnia/*physiopathology
MH  - Hypopharynx/drug effects
MH  - Male
MH  - Methyl Ethers/pharmacology
MH  - Middle Aged
MH  - Propofol/pharmacology
MH  - Respiration/*drug effects
MH  - Young Adult
PMC - PMC5464404
MID - NIHMS630697
EDAT- 2014/10/03 06:00
MHDA- 2015/02/12 06:00
CRDT- 2014/10/03 06:00
PHST- 2014/10/03 06:00 [entrez]
PHST- 2014/10/03 06:00 [pubmed]
PHST- 2015/02/12 06:00 [medline]
AID - 10.1097/ALN.0000000000000462 [doi]
PST - ppublish
SO  - Anesthesiology. 2014 Dec;121(6):1175-83. doi: 10.1097/ALN.0000000000000462.

PMID- 25186227
OWN - NLM
STAT- MEDLINE
DCOM- 20150720
LR  - 20150421
IS  - 1097-4598 (Electronic)
IS  - 0148-639X (Linking)
VI  - 51
IP  - 5
DP  - 2015 May
TI  - Phenotypic variability and molecular genetics in proximal myotonic myopathy.
PG  - 686-91
LID - 10.1002/mus.24440 [doi]
AB  - INTRODUCTION: Myotonic dystrophy type 2 (DM2) is an autosomal dominant inherited 
      disorder with (CCTG)n repeat expansion in intron 1 of the CNBP gene. METHODS: We 
      studied the first 16 Greek DM2 patients who had undergone thorough evaluation.
      RESULTS: The age at diagnosis ranged from 38 to 69 years. The initial symptoms
      were proximal weakness, myalgias, and myotonia. Clinical myotonia was elicited in
      10 patients, whereas electromyographic myotonic discharges were observed in
      almost all patients. Subcapsular cataract was frequently present, but cardiac
      arrhythmias were rare. CONCLUSIONS: In this study of Greek DM2 patients, proximal
      weakness was the most common initial symptom. Myalgias were also reported in a
      few patients, yet myotonia was not a major complaint. Although DM2 is considered 
      relatively benign, there are patients who may be affected severely. Thus, a high 
      index of suspicion must be maintained to make a timely diagnosis, especially in
      those of reproductive age.
CI  - (c) 2014 Wiley Periodicals, Inc.
FAU - Papadimas, George Konstantinos
AU  - Papadimas GK
AD  - First Department of Neurology, University of Athens, Medical School, Aeginition
      Hospital, 74, Vas. Sophias Avenue, 11528, Athens, Greece.
FAU - Kekou, Kiriaki
AU  - Kekou K
FAU - Papadopoulos, Constantinos
AU  - Papadopoulos C
FAU - Kararizou, Evangelia
AU  - Kararizou E
FAU - Kanavakis, Emmanuel
AU  - Kanavakis E
FAU - Manta, Panagiota
AU  - Manta P
LA  - eng
PT  - Comparative Study
PT  - Journal Article
PT  - Research Support, Non-U.S. Gov't
DEP - 20150331
PL  - United States
TA  - Muscle Nerve
JT  - Muscle & nerve
JID - 7803146
RN  - 0 (CNBP protein, human)
RN  - 0 (RNA-Binding Proteins)
SB  - IM
MH  - Adult
MH  - Aged
MH  - Electromyography
MH  - Female
MH  - Greece
MH  - Humans
MH  - Incidence
MH  - Male
MH  - Middle Aged
MH  - Muscle Weakness/epidemiology/etiology
MH  - Myalgia/epidemiology/etiology
MH  - Myotonia/epidemiology/etiology
MH  - Myotonic Dystrophy/*complications/ethnology/*genetics
MH  - *Phenotype
MH  - RNA-Binding Proteins/*genetics
MH  - Retrospective Studies
OTO - NOTNLM
OT  - CNBP
OT  - PROMM
OT  - ZNF9
OT  - myopathy
OT  - myotonia
OT  - myotonic dystrophy
EDAT- 2014/09/05 06:00
MHDA- 2015/07/21 06:00
CRDT- 2014/09/05 06:00
PHST- 2013/11/14 00:00 [received]
PHST- 2014/08/20 00:00 [revised]
PHST- 2014/08/25 00:00 [accepted]
PHST- 2014/09/05 06:00 [entrez]
PHST- 2014/09/05 06:00 [pubmed]
PHST- 2015/07/21 06:00 [medline]
AID - 10.1002/mus.24440 [doi]
PST - ppublish
SO  - Muscle Nerve. 2015 May;51(5):686-91. doi: 10.1002/mus.24440. Epub 2015 Mar 31.

PMID- 25173095
OWN - NLM
STAT- MEDLINE
DCOM- 20150702
LR  - 20171005
IS  - 1439-6327 (Electronic)
IS  - 1439-6319 (Linking)
VI  - 114
IP  - 12
DP  - 2014 Dec
TI  - Trunk motor variability in patients with non-specific chronic low back pain.
PG  - 2645-54
LID - 10.1007/s00421-014-2985-8 [doi]
AB  - PURPOSE: To identify and characterize trunk neuromuscular adaptations during
      muscle fatigue in patients with chronic low back pain (LBP) and healthy
      participants. METHODS: Forty-six patients with non-specific chronic LBP and 23
      healthy controls were asked to perform a trunk muscles fatigue protocol. Surface 
      electromyography was recorded using two adhesive matrix of 64 electrodes applied 
      bilaterally over the erector spinae. Pain score, kinesiophobia and physical
      disability were analyzed through different questionnaires. To characterize motor 
      variability, dispersion of muscular activity center of gravity was computed.
      Motor variability between groups was compared using repeated-measures analyses of
      variance. RESULTS: Score of disability and kinesiophobia were significantly
      higher in patients with LBP. Results indicated a significant group effect
      characterized by an increased motor variability in the healthy group through the 
      entire fatigue task on the left (p = 0.003) and right side (p = 0.048).
      Interestingly, increasing muscle fatigue led to increased motor variability in
      both groups (on both sides (p < 0.001) but with a greater increase in the healthy
      group. CONCLUSION: Muscle recruitment is altered in patients with chronic LBP in 
      the presence of muscle fatigue. Consequently, these patients exhibit changes in
      muscle recruitment pattern and intensity (lower levels of motor variability)
      during sustained isometric contraction that may be attributed to variation in the
      control of motor units within and between muscles. However, patients with LBP are
      able to increase their motor variability over time but with a lower increase
      compared to healthy participants.
FAU - Abboud, Jacques
AU  - Abboud J
AD  - Departement d'Anatomie, Universite du Quebec a Trois-Rivieres, Trois-Rivieres,
      QC, Canada.
FAU - Nougarou, Francois
AU  - Nougarou F
FAU - Page, Isabelle
AU  - Page I
FAU - Cantin, Vincent
AU  - Cantin V
FAU - Massicotte, Daniel
AU  - Massicotte D
FAU - Descarreaux, Martin
AU  - Descarreaux M
LA  - eng
PT  - Journal Article
PT  - Research Support, Non-U.S. Gov't
DEP - 20140831
PL  - Germany
TA  - Eur J Appl Physiol
JT  - European journal of applied physiology
JID - 100954790
SB  - IM
MH  - Adult
MH  - Chronic Pain/*physiopathology
MH  - Electromyography
MH  - Female
MH  - Humans
MH  - Isometric Contraction/*physiology
MH  - Low Back Pain/*physiopathology
MH  - Male
MH  - Middle Aged
MH  - Muscle, Skeletal/*physiopathology
MH  - Torso/physiopathology
EDAT- 2014/09/01 06:00
MHDA- 2015/07/03 06:00
CRDT- 2014/09/01 06:00
PHST- 2014/04/23 00:00 [received]
PHST- 2014/08/19 00:00 [accepted]
PHST- 2014/09/01 06:00 [entrez]
PHST- 2014/09/01 06:00 [pubmed]
PHST- 2015/07/03 06:00 [medline]
AID - 10.1007/s00421-014-2985-8 [doi]
PST - ppublish
SO  - Eur J Appl Physiol. 2014 Dec;114(12):2645-54. doi: 10.1007/s00421-014-2985-8.
      Epub 2014 Aug 31.

PMID- 25109838
OWN - NLM
STAT- MEDLINE
DCOM- 20150608
LR  - 20140910
IS  - 1532-6586 (Electronic)
IS  - 0161-4754 (Linking)
VI  - 37
IP  - 7
DP  - 2014 Sep
TI  - Quantification of the lumbar flexion-relaxation phenomenon: comparing outcomes of
      lumbar erector spinae and superficial lumbar multifidus in standing full trunk
      flexion and slumped sitting postures.
PG  - 494-501
LID - 10.1016/j.jmpt.2014.07.003 [doi]
LID - S0161-4754(14)00118-3 [pii]
AB  - OBJECTIVE: The purpose of this study was to identify differences in
      flexion-relaxation outcomes in asymptomatic participants, with respect to both
      flexion-relaxation phenomenon (FRP) occurrence and spinal onset angles, as a
      function of posture and choice of muscle being examined. METHODS: This was a
      cross-sectional study in a laboratory setting. Thirty asymptomatic participants
      performed standing full trunk flexion and slumped sitting postures while
      activation levels of the lumbar erector spinae and superficial lumbar multifidus 
      were monitored. Two thresholds were used to define whether FRP was present in
      each muscle and, if present, at what trunk flexion angle it occurred. These
      outcomes were compared descriptively between muscles and between postures.
      RESULTS: Most participants displayed FRP in both muscles during standing full
      flexion; occurrences were more variable in slumped sitting. On average, FRP
      during standing full flexion and slumped sitting occurred at approximately 80%
      and 52% of participants' maximum flexion value, respectively. Variability in the 
      slumped sitting onset angles was greater than that in standing full flexion.
      CONCLUSION: Outcomes for FRP during standing full flexion in asymptomatic
      participants appeared to be more robust and were not affected by the choice of
      either lumbar erector spinae or superficial lumbar multifidus. Conversely, during
      slumped sitting, FRP occurrence varied substantially depending on choice of
      muscle, although onset angles were relatively consistent between muscles.
      Although the choice of one muscle over the other may be warranted, it may be
      prudent to examine both muscles during FRP investigations in sitting postures, in
      order to fully characterize the behavior and activation patterns of the lumbar
      musculature.
CI  - Copyright (c) 2014 National University of Health Sciences. Published by Elsevier 
      Inc. All rights reserved.
FAU - Schinkel-Ivy, Alison
AU  - Schinkel-Ivy A
AD  - PhD Candidate, School of Kinesiology & Health Science, York University, Toronto, 
      Ontario, Canada.
FAU - Nairn, Brian C
AU  - Nairn BC
AD  - PhD Candidate, School of Kinesiology & Health Science, York University, Toronto, 
      Ontario, Canada.
FAU - Drake, Janessa D M
AU  - Drake JD
AD  - Assistant Professor, School of Kinesiology & Health Science, York University,
      Toronto, Ontario, Canada. Electronic address: jdrake@yorku.ca.
LA  - eng
PT  - Comparative Study
PT  - Journal Article
PT  - Research Support, Non-U.S. Gov't
DEP - 20140807
PL  - United States
TA  - J Manipulative Physiol Ther
JT  - Journal of manipulative and physiological therapeutics
JID - 7807107
SB  - IM
MH  - Cross-Sectional Studies
MH  - Electromyography
MH  - Female
MH  - Humans
MH  - *Lumbosacral Region
MH  - Male
MH  - Muscle Relaxation
MH  - Paraspinal Muscles/*physiology
MH  - Posture/*physiology
MH  - Range of Motion, Articular
MH  - Torso
MH  - Young Adult
OTO - NOTNLM
OT  - Electromyography
OT  - Low Back Pain
OT  - Methods
OT  - Muscles
EDAT- 2014/08/12 06:00
MHDA- 2015/06/09 06:00
CRDT- 2014/08/12 06:00
PHST- 2013/01/25 00:00 [received]
PHST- 2014/01/15 00:00 [revised]
PHST- 2014/01/17 00:00 [accepted]
PHST- 2014/08/12 06:00 [entrez]
PHST- 2014/08/12 06:00 [pubmed]
PHST- 2015/06/09 06:00 [medline]
AID - S0161-4754(14)00118-3 [pii]
AID - 10.1016/j.jmpt.2014.07.003 [doi]
PST - ppublish
SO  - J Manipulative Physiol Ther. 2014 Sep;37(7):494-501. doi:
      10.1016/j.jmpt.2014.07.003. Epub 2014 Aug 7.

PMID- 25106673
OWN - NLM
STAT- MEDLINE
DCOM- 20141023
LR  - 20170220
IS  - 1472-6882 (Electronic)
IS  - 1472-6882 (Linking)
VI  - 14
DP  - 2014 Aug 8
TI  - Study protocol for patient response to spinal manipulation - a prospective
      observational clinical trial on physiological and patient-centered outcomes in
      patients with chronic low back pain.
PG  - 292
LID - 10.1186/1472-6882-14-292 [doi]
AB  - BACKGROUND: Low back pain (LBP) is a major health issue due to its high
      prevalence rate and socioeconomic cost. While spinal manipulation (SM) is
      recommended for LBP treatment by recently published clinical guidelines, the
      underlying therapeutic mechanisms remain unclear. Spinal stiffness is routinely
      examined and used in clinical decisions for SM delivery. It has also been
      explored as a predictor for clinical improvement. Flexion-relaxation phenomenon
      has been demonstrated to distinguish between LBP and healthy populations. The
      primary objective of the current study is to collect preliminary estimates of
      variability and effect size for the associations of these two physiological
      measures with patient-centered outcomes in chronic LBP patients. Additionally
      biomechanical characteristics of SM delivery are collected with the intention to 
      explore the potential dose-response relationship between SM and LBP improvement. 
      METHODS/DESIGN: This is a prospective, observational study applying side-lying,
      high velocity, low amplitude SM as treatment for patients with LBP over a course 
      of 6 weeks. Approximately 80 participants will be enrolled if they present with
      chronic LBP of 1, 2 or 3 in Quebec Task Force Classification for spinal
      disorders, a Roland-Morris Disability Questionnaire (RMDQ) score >/= 6, and
      persistent LBP >/= 2 with a maximum >/= 4 using numerical rating scale.
      Patient-centered outcomes include LBP using visual analog scale, RMDQ, and
      PROMIS-29. Lumbar spine stiffness is assessed using palpation, a hand-held
      instrumented device, and an automated device. Flexion-relaxation is assessed
      using surface electromyography at the third level of the lumbar spine.
      Biomechanical characteristics of SM are assessed using a self-reported, itemized 
      description system, as well as advanced kinetic measures that will be applied to 
      estimate forces and moments at the lumbar segment level targeted by SM.
      DISCUSSION: Beside alterations in material properties of the passive components
      of the spine, increased neuromuscular activity may also contribute to a stiffened
      spine. Examining changes in both spinal stiffness and flexion-relaxation along
      the course of the treatment provides an opportunity to understand if the
      therapeutic effect of SM is associated with its action on active and/or passive
      components of the spine. TRIAL REGISTRATION: NCT01670292 on clinicaltrials.gov.
FAU - Xia, Ting
AU  - Xia T
AD  - Palmer Center for Chiropractic Research, Palmer College of Chiropractic, 741
      Brady Street, Davenport, Lowa IA 52803, USA. ting.xia@palmer.edu.
FAU - Wilder, David G
AU  - Wilder DG
FAU - Gudavalli, Maruti R
AU  - Gudavalli MR
FAU - DeVocht, James W
AU  - DeVocht JW
FAU - Vining, Robert D
AU  - Vining RD
FAU - Pohlman, Katherine A
AU  - Pohlman KA
FAU - Kawchuk, Gregory N
AU  - Kawchuk GN
FAU - Long, Cynthia R
AU  - Long CR
FAU - Goertz, Christine M
AU  - Goertz CM
LA  - eng
SI  - ClinicalTrials.gov/NCT01670292
GR  - C06 RR015433/RR/NCRR NIH HHS/United States
GR  - U19 AT004663/AT/NCCIH NIH HHS/United States
GR  - 5U19AT004663/AT/NCCIH NIH HHS/United States
GR  - C06 RR15433/RR/NCRR NIH HHS/United States
PT  - Journal Article
PT  - Observational Study
PT  - Research Support, N.I.H., Extramural
DEP - 20140808
PL  - England
TA  - BMC Complement Altern Med
JT  - BMC complementary and alternative medicine
JID - 101088661
SB  - IM
MH  - Adult
MH  - Aged
MH  - Clinical Protocols
MH  - Female
MH  - Humans
MH  - Low Back Pain/physiopathology/*therapy
MH  - Lumbosacral Region/physiopathology
MH  - Male
MH  - *Manipulation, Spinal
MH  - Middle Aged
MH  - Patient-Centered Care
MH  - Prospective Studies
MH  - Range of Motion, Articular
MH  - Young Adult
PMC - PMC4139615
OID - NLM: PMC4139615
EDAT- 2014/08/12 06:00
MHDA- 2014/10/24 06:00
CRDT- 2014/08/10 06:00
PHST- 2014/06/12 00:00 [received]
PHST- 2014/07/31 00:00 [accepted]
PHST- 2014/08/10 06:00 [entrez]
PHST- 2014/08/12 06:00 [pubmed]
PHST- 2014/10/24 06:00 [medline]
AID - 1472-6882-14-292 [pii]
AID - 10.1186/1472-6882-14-292 [doi]
PST - epublish
SO  - BMC Complement Altern Med. 2014 Aug 8;14:292. doi: 10.1186/1472-6882-14-292.

PMID- 25105686
OWN - NLM
STAT- MEDLINE
DCOM- 20141203
LR  - 20150224
IS  - 1538-9235 (Electronic)
IS  - 1040-5488 (Linking)
VI  - 91
IP  - 9
DP  - 2014 Sep
TI  - Reliability of muscle blood flow measurements in orbicularis oculi.
PG  - e215-21
LID - 10.1097/OPX.0000000000000346 [doi]
AB  - PURPOSE: Orbicularis oculi muscle tension and muscle blood flow have been shown
      to be objective measures of eyestrain during visually demanding activities, such 
      as computer work. In line with this, positive associations between eye-related
      pain and muscle blood flow in orbicularis oculi have been observed. A hypothesis 
      regarding work situations with cognitive tasks and low-level muscle activity,
      such as computer work, proposes that muscle pain originates from the blood
      vessel-nociceptor interactions of the connective tissue of the muscle.
      Noninvasive muscle blood flow measurements in the orbicularis oculi muscle are
      preferable to using an invasive technique. The aim of this study was to test
      reproducibility and stability of muscle blood recordings in orbicularis oculi
      using photoplethysmography. METHODS: In the reproducibility tests, 12 subjects
      were tested twice within 1 to 5 weeks. To study the stability of the method, six 
      of the subjects were randomly selected and tested four more times within 2 to 6
      weeks. Test subjects were doing identical visually demanding computer work for 10
      minutes in each test. RESULTS: The short-term repeatability of muscle blood flow 
      measurements was considered good, but the stability of blood flow recordings over
      time in orbicularis oculi was low because of a greater within-subject maximum
      variability compared with between-subject average variability. CONCLUSIONS:
      Investigators should be aware of the effect of time, possibly attributed to
      confounding factors such as environmental changes and mental stress, when
      comparing photoplethysmography muscle blood flow recordings.
FAU - Thorud, Hanne-Mari Schiotz
AU  - Thorud HM
AD  - *PhD daggerMSc double daggerPhD, MD Department of Optometry and Visual Science,
      Buskerud and Vestfold University College, Kongsberg, Norway (H-MST, MH, AA, TMK, 
      GH); and Department of Biomedical Engineering, Linkoping University, Linkoping,
      Sweden (LGL).
FAU - Helland, Magne
AU  - Helland M
FAU - Aaras, Arne
AU  - Aaras A
FAU - Kvikstad, Tor Martin
AU  - Kvikstad TM
FAU - Lindberg, Lars Goran
AU  - Lindberg LG
FAU - Horgen, Gunnar
AU  - Horgen G
LA  - eng
PT  - Journal Article
PT  - Research Support, Non-U.S. Gov't
PL  - United States
TA  - Optom Vis Sci
JT  - Optometry and vision science : official publication of the American Academy of
      Optometry
JID - 8904931
SB  - IM
CIN - Optom Vis Sci. 2015 Jan;92(1):e27. PMID: 25437909
CIN - Optom Vis Sci. 2015 Jan;92(1):e27. PMID: 25437908
MH  - Adult
MH  - Asthenopia/physiopathology
MH  - Blood Flow Velocity/physiology
MH  - Computer Terminals
MH  - Facial Muscles/*blood supply
MH  - Female
MH  - Humans
MH  - Male
MH  - Middle Aged
MH  - Oculomotor Muscles/*blood supply
MH  - Photoplethysmography/*methods
MH  - Regional Blood Flow/physiology
MH  - Reproducibility of Results
EDAT- 2014/08/12 06:00
MHDA- 2014/12/15 06:00
CRDT- 2014/08/09 06:00
PHST- 2014/08/09 06:00 [entrez]
PHST- 2014/08/12 06:00 [pubmed]
PHST- 2014/12/15 06:00 [medline]
AID - 10.1097/OPX.0000000000000346 [doi]
PST - ppublish
SO  - Optom Vis Sci. 2014 Sep;91(9):e215-21. doi: 10.1097/OPX.0000000000000346.

PMID- 24934426
OWN - NLM
STAT- MEDLINE
DCOM- 20140812
LR  - 20171116
IS  - 1080-3548 (Print)
IS  - 1080-3548 (Linking)
VI  - 20
IP  - 2
DP  - 2014
TI  - Variability of musculoskeletal strain on dentists: an electromyographic and
      goniometric study.
PG  - 295-307
AB  - INTRODUCTION: Dentists and hygienists are strongly affected by musculoskeletal
      disorders (MSDs). As workstation concepts are supported by subjective arguments
      only, the aim of this study was to use objective measurements to compare the
      variability of strain in various concepts: a dental chair equipped with a cart or
      an over-the-patient delivery system without an assistant, and Dr Daryl Beach's
      concept with an assistant. METHODS: Goniometric and electromyographic recordings 
      were made on 8 subjects, during a scaling operation. The electrical activity of
      their trapezius and lumbar muscles was compared, as were their cervical and
      lumbar ranges of motion. RESULTS: The results showed that there was a wide
      variability depending on the workstation. However, the Beach concept tended to
      reduce physical strain on most parameters: duration of left lumbar muscle
      activity (2% compared to 15% of time spent in > 10% maximal voluntary
      contraction, MVC), time spent in cervical side bending (4% compared to 30%),
      cervical flexion of > 20 degrees (9% compared to 40%), and left trapezius
      activity (9% of time spent > 10% MVC compared to 28%). CONCLUSION: Practitioners 
      and students should adjust their workstations to reduce the prevalence of MSDs.
FAU - Blanc, David
AU  - Blanc D
AD  - Department of Public Health, Universite Paul Sabatier, Toulouse, France.
      d.blanc3@gmail.com.
FAU - Farre, Pierre
AU  - Farre P
AD  - Department of Public Health, Universite Paul Sabatier, Toulouse, France.
FAU - Hamel, Olivier
AU  - Hamel O
AD  - Department of Public Health, Universite Paul Sabatier, Toulouse, France.
LA  - eng
PT  - Journal Article
PL  - England
TA  - Int J Occup Saf Ergon
JT  - International journal of occupational safety and ergonomics : JOSE
JID - 9507598
SB  - IM
MH  - Adult
MH  - Aged
MH  - Dental Equipment
MH  - *Dentists
MH  - Electromyography
MH  - Equipment Design
MH  - Ergonomics
MH  - Female
MH  - Humans
MH  - Interior Design and Furnishings
MH  - Joints/physiopathology
MH  - Male
MH  - Middle Aged
MH  - Muscle, Skeletal/physiopathology
MH  - Musculoskeletal Pain/etiology/physiopathology/*prevention & control
MH  - Occupational Diseases/*prevention & control
MH  - *Occupational Health
MH  - Posture/*physiology
MH  - Sprains and Strains/etiology/physiopathology/*prevention & control
MH  - Workplace
MH  - Young Adult
EDAT- 2014/06/18 06:00
MHDA- 2014/08/13 06:00
CRDT- 2014/06/18 06:00
PHST- 2014/06/18 06:00 [entrez]
PHST- 2014/06/18 06:00 [pubmed]
PHST- 2014/08/13 06:00 [medline]
AID - 10.1080/10803548.2014.11077044 [doi]
PST - ppublish
SO  - Int J Occup Saf Ergon. 2014;20(2):295-307. doi: 10.1080/10803548.2014.11077044.

PMID- 24927401
OWN - NLM
STAT- MEDLINE
DCOM- 20160525
LR  - 20140819
IS  - 1366-5847 (Electronic)
IS  - 0014-0139 (Linking)
VI  - 57
IP  - 9
DP  - 2014
TI  - Cycle to cycle variability in a repetitive upper extremity task.
PG  - 1405-15
LID - 10.1080/00140139.2014.926396 [doi]
AB  - UNLABELLED: The purpose of this study was to examine the variability in muscle
      activity at rest and work during a repetitive task. A total of 20 participants
      performed a bimanual push task using three frequencies (4, 8, 16 pushes/min),
      three loads (1 kg, 2 kg, 4 kg) and two grip conditions (no grip, 30% maximum).
      The coefficient of variation (CoV) of muscle activity was determined for the
      anterior deltoid, biceps brachii, extensor digitorum and flexor digitorum
      superficialis. Faster push frequencies and heavier loads had lower work-rest
      ratio CoV and higher mean muscle activity (p < 0.01). Sixteen pushes per minute
      produced the lowest CoV for the anterior deltoid (p < 0.01), while the 1- kg load
      produced the lowest CoV for the extensor digitorum and flexor digitorum
      superficialis (p < 0.01). Changes were driven by the rest phase rather than by
      the work phase, except for grip decreasing forearm muscle CoV. These findings
      underscore the importance of variability at rest and indicate that low
      variability of muscle activity is associated with ergonomic risk factors.
      PRACTITIONER SUMMARY: Decreased motor variability has been associated with pain
      and injury. A cyclical push task, evaluated in terms of work and rest phases,
      found that greater workloads increased variability primarily due to changes in
      the rest phase. Muscle variability, especially for the rest phase, may provide
      insight into injury risk.
FAU - Tat, Jimmy
AU  - Tat J
AD  - a Department of Kinesiology, Occupational Biomechanics Laboratory , McMaster
      University , Hamilton , Canada.
FAU - Holmes, Michael W R
AU  - Holmes MW
FAU - Keir, Peter J
AU  - Keir PJ
LA  - eng
PT  - Journal Article
PT  - Research Support, Non-U.S. Gov't
DEP - 20140613
PL  - England
TA  - Ergonomics
JT  - Ergonomics
JID - 0373220
SB  - IM
SB  - S
MH  - Adult
MH  - Electromyography
MH  - Female
MH  - Hand Strength/physiology
MH  - Humans
MH  - Male
MH  - Movement/*physiology
MH  - Muscle, Skeletal/*physiology
MH  - Rest/*physiology
MH  - Task Performance and Analysis
MH  - Upper Extremity
MH  - Work/*physiology
MH  - Workload
MH  - Young Adult
OTO - NOTNLM
OT  - electromyography
OT  - motor variability
OT  - rest
OT  - upper extremity
OT  - work-rest ratio
EDAT- 2014/06/14 06:00
MHDA- 2016/05/26 06:00
CRDT- 2014/06/14 06:00
PHST- 2014/06/14 06:00 [entrez]
PHST- 2014/06/14 06:00 [pubmed]
PHST- 2016/05/26 06:00 [medline]
AID - 10.1080/00140139.2014.926396 [doi]
PST - ppublish
SO  - Ergonomics. 2014;57(9):1405-15. doi: 10.1080/00140139.2014.926396. Epub 2014 Jun 
      13.

PMID- 24853255
OWN - NLM
STAT- MEDLINE
DCOM- 20161005
LR  - 20170221
IS  - 1532-2769 (Electronic)
IS  - 1356-689X (Linking)
VI  - 19
IP  - 5
DP  - 2014 Oct
TI  - Altered postural responses persist following physical therapy of general versus
      specific trunk exercises in people with low back pain.
PG  - 425-32
LID - 10.1016/j.math.2014.04.007 [doi]
LID - S1356-689X(14)00068-X [pii]
AB  - UNLABELLED: Interventions that target trunk muscle impairments in people with LBP
      have been promoted; however, the treatment effects on muscle activation
      impairments during postural tasks remain unclear. Thus, our objective was to
      evaluate the effects trunk stabilization vs. general strength and conditioning
      exercises on the automatic postural response in persons with chronic low back
      pain (LBP). Fifty-eight subjects with chronic, recurrent LBP (n = 58) (i.e.,
      longer than six months) were recruited and randomly assigned to one of two,
      10-week physical therapy programs: stabilization (n = 29) or strength and
      conditioning (n = 29). Pain and function were measured at 11 weeks and 6 months
      post-treatment initiation. To quantify postural following support surface
      perturbations, surface electrodes recorded electromyography (EMG) of trunk and
      leg muscles and force plates recorded forces under the feet, to calculate the
      center of pressure. Both groups demonstrated significant improvements in pain and
      function out to 6 months. There were also changes in muscle activation patterns
      immediately post-treatment, but not at 6 months. However, changes in center of
      pressure (COP) responses were treatment specific. Following treatment, the
      stabilization group demonstrated later onset of COP displacement, while the onset
      of COP displacement in the strengthening group was significantly earlier
      following treatment. Despite two different treatments, clinical improvements and 
      muscle activation patterns were similar for both groups, indicating that the
      stabilization treatment protocol does not preferentially improve treatment
      outcomes or inter-muscle postural coordination patterns for persons with LBP.
      CLINICAL TRIAL REGISTRATION NUMBER: NCT01611792.
CI  - Copyright (c) 2014 Elsevier Ltd. All rights reserved.
FAU - Lomond, Karen V
AU  - Lomond KV
AD  - Health and Exercise Sciences Divison, Central Michigan University, Mt. Pleasant, 
      MI, USA. Electronic address: lomon2k@cmich.edu.
FAU - Henry, Sharon M
AU  - Henry SM
AD  - Department of Rehabilitation and Movement Science, University of Vermont,
      Burlington, VT, USA.
FAU - Hitt, Juvena R
AU  - Hitt JR
AD  - Department of Rehabilitation and Movement Science, University of Vermont,
      Burlington, VT, USA.
FAU - DeSarno, Michael J
AU  - DeSarno MJ
AD  - Department of Medical Biostatistics, University of Vermont, Burlington, VT, USA.
FAU - Bunn, Janice Y
AU  - Bunn JY
AD  - Department of Medical Biostatistics, University of Vermont, Burlington, VT, USA.
LA  - eng
SI  - ClinicalTrials.gov/NCT01611792
GR  - R01 HD040909/HD/NICHD NIH HHS/United States
GR  - R01HD040909/HD/NICHD NIH HHS/United States
PT  - Journal Article
PT  - Randomized Controlled Trial
DEP - 20140424
PL  - Scotland
TA  - Man Ther
JT  - Manual therapy
JID - 9610924
SB  - IM
MH  - Adult
MH  - Chronic Disease
MH  - Disability Evaluation
MH  - Electromyography
MH  - Exercise Therapy/*methods
MH  - Female
MH  - Humans
MH  - Low Back Pain/*physiopathology/*rehabilitation
MH  - Male
MH  - Muscle Strength/physiology
MH  - Pain Measurement
MH  - *Physical Therapy Modalities
MH  - Posture/*physiology
MH  - Treatment Outcome
PMC - PMC4288452
MID - NIHMS588856
OID - NLM: NIHMS588856
OID - NLM: PMC4288452
OTO - NOTNLM
OT  - Electromyography
OT  - Low back pain (LBP)
OT  - Physical therapy
OT  - Posture
EDAT- 2014/05/24 06:00
MHDA- 2016/10/07 06:00
CRDT- 2014/05/24 06:00
PHST- 2013/07/29 00:00 [received]
PHST- 2014/01/22 00:00 [revised]
PHST- 2014/04/06 00:00 [accepted]
PHST- 2014/05/24 06:00 [entrez]
PHST- 2014/05/24 06:00 [pubmed]
PHST- 2016/10/07 06:00 [medline]
AID - S1356-689X(14)00068-X [pii]
AID - 10.1016/j.math.2014.04.007 [doi]
PST - ppublish
SO  - Man Ther. 2014 Oct;19(5):425-32. doi: 10.1016/j.math.2014.04.007. Epub 2014 Apr
      24.

PMID- 24709363
OWN - NLM
STAT- MEDLINE
DCOM- 20150713
LR  - 20141013
IS  - 1873-6513 (Electronic)
IS  - 0885-3924 (Linking)
VI  - 48
IP  - 4
DP  - 2014 Oct
TI  - Autonomic dysfunction in cancer cachexia coincides with large fiber
      polyneuropathy.
PG  - 611-8.e1
LID - 10.1016/j.jpainsymman.2013.11.018 [doi]
LID - S0885-3924(14)00156-0 [pii]
AB  - CONTEXT: Cancer cachexia occurs in most patients suffering from solid
      malignancies. Recent works suggest paraneoplastic mechanisms. Empirical studies
      also found autonomic dysfunction in cancer patients, but comprehensive evaluation
      of the peripheral nervous system is lacking. OBJECTIVES: To further understand
      the role of the autonomic and peripheral nervous system in cancer cachexia to
      guide treatment. METHODS: We prospectively investigated cachectic cancer patients
      for parasympathetic autonomic dysfunction with a time-domain-based analysis of
      heart rate variability (breathing at rest, deep breath, and in response to the
      Valsalva maneuver). Blood pressure changes after the Valsalva maneuver were used 
      as a marker of the sympathetic noradrenergic system. Orthostatic hypertension was
      investigated in response to active standing. We used a noninvasive continuous
      beat-to-beat heart rate assessment and blood pressure monitoring. The sympathetic
      cholinergic nervous system was evaluated with the sympathetic skin response. A
      detailed neurological examination, nerve conduction studies, and electromyography
      also were conducted. RESULTS: A total of 13 patients were enrolled (median age 66
      years). Median time from inclusion until death was 3.5 months. About 12 of the 13
      patients showed abnormal results in at least one autonomic test. Sympathetic
      noradrenergic and cholinergic abnormalities were discovered in six patients each 
      and five patients had orthostatic hypotension. Only one patient showed abnormal
      results in parasympathetic cholinergic tests. Asymptomatic large fiber
      polyneuropathy was detected in eight patients. CONCLUSION: Large fiber
      polyneuropathy coincides with autonomic dysfunction in cachectic cancer patients.
      Our findings suggest a relevant role of sympathetic impairment in cancer
      cachexia.
CI  - Copyright (c) 2014 American Academy of Hospice and Palliative Medicine. Published
      by Elsevier Inc. All rights reserved.
FAU - Hundsberger, Thomas
AU  - Hundsberger T
AD  - Department of Neurology, Cantonal Hospital, St. Gallen, Switzerland; Department
      of Hematology and Oncology, Cantonal Hospital, St. Gallen, Switzerland.
      Electronic address: thomas.hundsberger@kssg.ch.
FAU - Omlin, Aurelius
AU  - Omlin A
AD  - Department of Hematology and Oncology, Cantonal Hospital, St. Gallen,
      Switzerland.
FAU - Haegele-Link, Stefan
AU  - Haegele-Link S
AD  - Department of Neurology, Cantonal Hospital, St. Gallen, Switzerland.
FAU - Vehoff, Jochen
AU  - Vehoff J
AD  - Department of Neurology, Cantonal Hospital, St. Gallen, Switzerland.
FAU - Strasser, Florian
AU  - Strasser F
AD  - Department of Hematology and Oncology, Cantonal Hospital, St. Gallen,
      Switzerland.
LA  - eng
PT  - Journal Article
PT  - Research Support, Non-U.S. Gov't
DEP - 20140405
PL  - United States
TA  - J Pain Symptom Manage
JT  - Journal of pain and symptom management
JID - 8605836
SB  - IM
MH  - Aged
MH  - Autonomic Nervous System Diseases/diagnosis/*physiopathology
MH  - Cachexia/diagnosis/*physiopathology
MH  - Female
MH  - Humans
MH  - Male
MH  - Neoplasms/diagnosis/*physiopathology
MH  - Paraneoplastic Syndromes/diagnosis/*physiopathology
MH  - Polyneuropathies/diagnosis/*physiopathology
OTO - NOTNLM
OT  - Autonomic dysfunction
OT  - cachexia
OT  - large fiber polyneuropathy
OT  - sympathetic skin response
EDAT- 2014/04/09 06:00
MHDA- 2015/07/15 06:00
CRDT- 2014/04/09 06:00
PHST- 2013/10/14 00:00 [received]
PHST- 2013/11/16 00:00 [revised]
PHST- 2013/11/21 00:00 [accepted]
PHST- 2014/04/09 06:00 [entrez]
PHST- 2014/04/09 06:00 [pubmed]
PHST- 2015/07/15 06:00 [medline]
AID - S0885-3924(14)00156-0 [pii]
AID - 10.1016/j.jpainsymman.2013.11.018 [doi]
PST - ppublish
SO  - J Pain Symptom Manage. 2014 Oct;48(4):611-8.e1. doi:
      10.1016/j.jpainsymman.2013.11.018. Epub 2014 Apr 5.

PMID- 24647431
OWN - NLM
STAT- MEDLINE
DCOM- 20150124
LR  - 20161125
IS  - 1522-1598 (Electronic)
IS  - 0022-3077 (Linking)
VI  - 111
IP  - 11
DP  - 2014 Jun 1
TI  - Task dependency of motor adaptations to an acute noxious stimulation.
PG  - 2298-306
LID - 10.1152/jn.00911.2013 [doi]
AB  - This study explored motor adaptations in response to an acute noxious stimulation
      during three tasks that differed in the number of available degrees of freedom.
      Fifteen participants performed three isometric force-matched tasks (single leg
      knee extension, single leg squat, and bilateral leg squat) in three conditions
      (Control, Pain, and Washout). Pain was induced by injection of hypertonic saline 
      into the vastus medialis muscle (VM; left leg). Supersonic shear imaging was used
      to measure muscle shear elastic modulus as this is considered to be an index of
      muscle stress. Surface electromyography (EMG) was recorded bilaterally from six
      muscles to assess changes in neural strategies. During tasks with fewer degrees
      of freedom (knee extension and single leg squat task), there was no change in VM 
      EMG amplitude or VM shear elastic modulus. In contrast, during the bilateral leg 
      squat, VM (-32.9 +/- 15.8%; P < 0.001) and vastus lateralis (-28.7 +/- 14.8%; P <
      0.001) EMG amplitude decreased during Pain. This decrease in activation was
      associated with reduced VM shear elastic modulus (-17.6 +/- 23.3%; P = 0.029) and
      reduced force produced by the painful leg (-10.0 +/- 10.2%; P = 0.046). This work
      provides evidence that when an obvious solution is available to decrease stress
      on painful tissue, this option is selected. It confirms the fundamental
      assumption that motor adaptations to pain aim to alter load on painful tissue to 
      protect for further pain and/or injury. The lack of adaptation observed during
      force-matched tasks with fewer degrees of freedom might be explained by the
      limited potential to redistribute stress or a high cost induced by such a
      compensation.
CI  - Copyright (c) 2014 the American Physiological Society.
FAU - Hug, Francois
AU  - Hug F
AD  - University of Queensland, National Health and Medical Research Council, Centre of
      Clinical Research Excellence in Spinal Pain, Injury and Health, School of Health 
      and Rehabilitation Sciences, Brisbane, Australia; University of Nantes,
      Laboratory "Motricite, Interactions, Performance" (EA 4334), Nantes, France; and 
      f.hug@uq.edu.au.
FAU - Hodges, Paul W
AU  - Hodges PW
AD  - University of Queensland, National Health and Medical Research Council, Centre of
      Clinical Research Excellence in Spinal Pain, Injury and Health, School of Health 
      and Rehabilitation Sciences, Brisbane, Australia;
FAU - Tucker, Kylie
AU  - Tucker K
AD  - University of Queensland, National Health and Medical Research Council, Centre of
      Clinical Research Excellence in Spinal Pain, Injury and Health, School of Health 
      and Rehabilitation Sciences, Brisbane, Australia; University of Queensland,
      School of Biomedical Sciences, Brisbane, Australia.
LA  - eng
PT  - Journal Article
PT  - Randomized Controlled Trial
PT  - Research Support, Non-U.S. Gov't
DEP - 20140319
PL  - United States
TA  - J Neurophysiol
JT  - Journal of neurophysiology
JID - 0375404
RN  - 0 (Saline Solution, Hypertonic)
SB  - IM
MH  - *Adaptation, Physiological
MH  - Elastic Modulus
MH  - Female
MH  - Humans
MH  - Isometric Contraction
MH  - Leg/physiopathology
MH  - Male
MH  - *Movement
MH  - *Muscle Contraction
MH  - Muscle, Skeletal/diagnostic imaging/*physiopathology
MH  - Pain/chemically induced/diagnostic imaging/*physiopathology
MH  - Saline Solution, Hypertonic
MH  - *Task Performance and Analysis
MH  - Ultrasonography
MH  - Young Adult
OTO - NOTNLM
OT  - muscle coordination
OT  - pain
OT  - shear elastic modulus
OT  - supersonic shear imaging
EDAT- 2014/03/22 06:00
MHDA- 2015/01/27 06:00
CRDT- 2014/03/21 06:00
PHST- 2014/03/21 06:00 [entrez]
PHST- 2014/03/22 06:00 [pubmed]
PHST- 2015/01/27 06:00 [medline]
AID - jn.00911.2013 [pii]
AID - 10.1152/jn.00911.2013 [doi]
PST - ppublish
SO  - J Neurophysiol. 2014 Jun 1;111(11):2298-306. doi: 10.1152/jn.00911.2013. Epub
      2014 Mar 19.

PMID- 24612288
OWN - NLM
STAT- MEDLINE
DCOM- 20150119
LR  - 20140411
IS  - 1365-2842 (Electronic)
IS  - 0305-182X (Linking)
VI  - 41
IP  - 5
DP  - 2014 May
TI  - Isotonic resistance jaw exercise alters jaw muscle coordination during jaw
      movements.
PG  - 353-66
LID - 10.1111/joor.12153 [doi]
AB  - The aim was to investigate the effects of isotonic resistance exercise on the
      electro-myographic (EMG) activity of the jaw muscles during standardised jaw
      movements. In 12 asymptomatic adults surface EMG activity was recorded from the
      anterior temporalis and masseter muscles bilaterally and the right anterior
      digastric muscle during right lateral jaw movements that tracked a target.
      Participants were randomly assigned to a Control group or an Exercise group. Jaw 
      movement and EMG activity were collected (i) at baseline, before the exercise
      task (pre-exercise); (ii) immediately after the exercise task (isotonic
      resistance at 60% MVC against right lateral jaw movements); (iii) after 4 weeks
      of a home-based exercise programme; and, (iv) at 8-weeks follow-up. There were no
      significant within-subject or between-group differences in the velocity and
      amplitude of the right lateral jaw movements either within or between data
      collection sessions (P > 0.05). However, over the 8 weeks of the study, three of 
      the tested EMG variables (EMG Duration, Time to Peak EMG from EMG Onset, and Time
      to Peak EMG activity relative to Movement Onset) showed significant (P < 0.05)
      differences in the five tested muscles. Many of the significant changes occurred 
      in the Control group, while the Exercise group tended to maintain the majority of
      the tested variables at pre-exercise baseline values. The data suggest a level of
      variability between recording sessions in the recruitment patterns of some of the
      muscles of mastication for the production of the same right lateral jaw movement 
      and that isotonic resistance exercise may reduce this variability.
CI  - (c) 2014 John Wiley & Sons Ltd.
FAU - Wirianski, A
AU  - Wirianski A
AD  - Jaw Function and Orofacial Pain Research Unit, Westmead Hospital Centre for Oral 
      Health, Faculty of Dentistry, University of Sydney, Professorial Unit, Level 2,
      Westmead, NSW, Australia.
FAU - Deall, S
AU  - Deall S
FAU - Whittle, T
AU  - Whittle T
FAU - Wong, M
AU  - Wong M
FAU - Murray, G M
AU  - Murray GM
FAU - Peck, C C
AU  - Peck CC
LA  - eng
PT  - Journal Article
PT  - Research Support, Non-U.S. Gov't
DEP - 20140226
PL  - England
TA  - J Oral Rehabil
JT  - Journal of oral rehabilitation
JID - 0433604
SB  - D
SB  - IM
MH  - Adult
MH  - *Electromyography
MH  - Exercise/physiology
MH  - Female
MH  - Humans
MH  - Isotonic Contraction/*physiology
MH  - Jaw/*physiology
MH  - Male
MH  - Mastication/*physiology
MH  - Masticatory Muscles/*physiology
MH  - Movement/*physiology
OTO - NOTNLM
OT  - adult
OT  - disease management
OT  - electromy-ography
OT  - exercise therapy
OT  - home-based exercise programme
OT  - isotonic contraction
OT  - jaw movement
OT  - masticatory muscles
OT  - temporomandibular joint disorders
OT  - temporomandibular muscle and joint disorders
EDAT- 2014/03/13 06:00
MHDA- 2015/01/20 06:00
CRDT- 2014/03/12 06:00
PHST- 2014/01/20 00:00 [accepted]
PHST- 2014/03/12 06:00 [entrez]
PHST- 2014/03/13 06:00 [pubmed]
PHST- 2015/01/20 06:00 [medline]
AID - 10.1111/joor.12153 [doi]
PST - ppublish
SO  - J Oral Rehabil. 2014 May;41(5):353-66. doi: 10.1111/joor.12153. Epub 2014 Feb 26.

PMID- 24502841
OWN - NLM
STAT- MEDLINE
DCOM- 20141218
LR  - 20140415
IS  - 1872-6623 (Electronic)
IS  - 0304-3959 (Linking)
VI  - 155
IP  - 5
DP  - 2014 May
TI  - Reduced task-induced variations in the distribution of activity across back
      muscle regions in individuals with low back pain.
PG  - 944-53
LID - 10.1016/j.pain.2014.01.027 [doi]
LID - S0304-3959(14)00048-7 [pii]
AB  - This study investigated change in the distribution of lumbar erector spinae
      muscle activity and pressure pain sensitivity across the low back in individuals 
      with low back pain (LBP) and healthy controls. Surface electromyographic (EMG)
      signals were recorded from multiple locations over the lumbar erector spinae
      muscle with a 13x5 grid of electrodes from 19 people with chronic nonspecific LBP
      and 17 control subjects as they performed a repetitive lifting task. The EMG root
      mean square (RMS) was computed for each location of the grid to form a map of the
      EMG amplitude distribution. Pressure pain thresholds (PPT) were recorded before
      and after the lifting task over a similar area of the back. For the control
      subjects, the EMG RMS progressively increased more in the caudal region of the
      lumbar erector spinae during the repetitive task, resulting in a shift in the
      distribution of muscle activity. In contrast, the distribution of muscle activity
      remained unaltered in the LBP group despite an overall increase in EMG amplitude.
      PPT was lower in the LBP group after completion of the repetitive task compared
      to baseline (average across all locations: pre: 268.0+/-165.9 kPa; post:
      242.0+/-166.7 kPa), whereas no change in PPT over time was observed for the
      control group (320.1+/-162.1 kPa; post: 322.0+/-179.5 kPa). The results
      demonstrate that LBP alters the normal adaptation of lumbar erector spinae muscle
      activity to exercise, which occurs in the presence of exercise-induced
      hyperalgesia. Reduced variability of muscle activity may have important
      implications for the provocation and recurrence of LBP due to repetitive tasks.
CI  - Copyright (c) 2014 International Association for the Study of Pain. Published by 
      Elsevier B.V. All rights reserved.
FAU - Falla, Deborah
AU  - Falla D
AD  - Pain Clinic, Center for Anesthesiology, Emergency and Intensive Care Medicine,
      University Hospital Gottingen, Gottingen, Germany; Department of
      Neurorehabilitation Engineering, Bernstein Focus Neurotechnology (BFNT)
      Gottingen, Bernstein Center for Computational Neuroscience, University Medical
      Center Gottingen, Georg-August University, Gottingen, Germany. Electronic
      address: deborah.falla@bccn.uni-goettingen.de.
FAU - Gizzi, Leonardo
AU  - Gizzi L
AD  - Pain Clinic, Center for Anesthesiology, Emergency and Intensive Care Medicine,
      University Hospital Gottingen, Gottingen, Germany.
FAU - Tschapek, Marika
AU  - Tschapek M
AD  - Pain Clinic, Center for Anesthesiology, Emergency and Intensive Care Medicine,
      University Hospital Gottingen, Gottingen, Germany.
FAU - Erlenwein, Joachim
AU  - Erlenwein J
AD  - Pain Clinic, Center for Anesthesiology, Emergency and Intensive Care Medicine,
      University Hospital Gottingen, Gottingen, Germany.
FAU - Petzke, Frank
AU  - Petzke F
AD  - Pain Clinic, Center for Anesthesiology, Emergency and Intensive Care Medicine,
      University Hospital Gottingen, Gottingen, Germany.
LA  - eng
PT  - Journal Article
DEP - 20140203
PL  - United States
TA  - Pain
JT  - Pain
JID - 7508686
SB  - IM
CIN - Pain. 2014 May;155(5):849-50. PMID: 24582819
MH  - Adult
MH  - Back Muscles/*physiopathology
MH  - Electromyography
MH  - Exercise/*physiology
MH  - Female
MH  - Humans
MH  - Low Back Pain/*physiopathology
MH  - Lumbosacral Region/*physiopathology
MH  - Male
MH  - Pain Threshold/*physiology
MH  - Pressure
MH  - Weight-Bearing/physiology
MH  - Young Adult
OTO - NOTNLM
OT  - Exercise
OT  - Low back pain
OT  - Multichannel EMG
OT  - Pressure pain threshold
EDAT- 2014/02/08 06:00
MHDA- 2014/12/19 06:00
CRDT- 2014/02/08 06:00
PHST- 2013/09/12 00:00 [received]
PHST- 2014/01/23 00:00 [revised]
PHST- 2014/01/28 00:00 [accepted]
PHST- 2014/02/08 06:00 [entrez]
PHST- 2014/02/08 06:00 [pubmed]
PHST- 2014/12/19 06:00 [medline]
AID - S0304-3959(14)00048-7 [pii]
AID - 10.1016/j.pain.2014.01.027 [doi]
PST - ppublish
SO  - Pain. 2014 May;155(5):944-53. doi: 10.1016/j.pain.2014.01.027. Epub 2014 Feb 3.

PMID- 24477560
OWN - NLM
STAT- MEDLINE
DCOM- 20150402
LR  - 20161021
IS  - 1879-5447 (Electronic)
IS  - 0158-9938 (Linking)
VI  - 37
IP  - 1
DP  - 2014 Mar
TI  - Surface electromyographic analysis of the biceps brachii muscle of cricket
      bowlers during bowling.
PG  - 83-95
LID - 10.1007/s13246-014-0245-1 [doi]
AB  - Cricket bowling generates forces with torques on the upper limb muscles and makes
      the biceps brachii (BB) muscle vulnerable to overuse injury. The aim of this
      study was to investigate whether there are differences in the amplitude of the
      EMG signal of the BB muscle during fast and spin delivery, during the seven
      phases of both types of bowling and the kinesiological interpretation of the
      bowling arm for muscle contraction mechanisms during bowling. A group of 16 male 
      amateur bowlers participated in this study, among them 8 fast bowlers (FB) and 8 
      spin bowlers (SB). The root mean square (EMGRMS), the average sEMG (EMGAVG), the 
      maximum peak amplitude (EMGpeak), and the variability of the signal were
      calculated using the coefficient of variance (EMGCV) from the BB muscle of each
      bowler (FB and SB) during each bowling phase. The results demonstrate that, (i)
      the BB muscle is more active during FB than during SB, (ii) the point of ball
      release and follow-through generated higher signals than the other five movements
      during both bowling categories, (iii) the BB muscle variability is higher during 
      SB compared with FB, (iv) four statistically significant differences (p<0.05)
      found between the bowling phases in fast bowling and three in spin bowling, and
      (v) several arm mechanics occurred for muscle contraction. There are possible
      clinical significances from the outcomes; like, recurring dynamic contractions on
      BB muscle can facilitate to clarify the maximum occurrence of shoulder pain as
      well as biceps tendonitis those are medically observed in professional cricket
      bowlers, and treatment methods with specific injury prevention programmes should 
      focus on the different bowling phases with the maximum muscle effect. Finally,
      these considerations will be of particular importance in assessing different
      physical therapy on bowler's muscle which can improve the ball delivery
      performance and stability of cricket bowlers.
FAU - Ahamed, Nizam Uddin
AU  - Ahamed NU
AD  - AI-Rehab Research Group, Universiti Malaysia Perlis (UniMAP), Kampus Pauh Putra, 
      02600, Arau, Perlis, Malaysia, ahamed1557@hotmail.com.
FAU - Sundaraj, Kenneth
AU  - Sundaraj K
FAU - Ahmad, Badlishah
AU  - Ahmad B
FAU - Rahman, Matiur
AU  - Rahman M
FAU - Ali, Md Asraf
AU  - Ali MA
FAU - Islam, Md Anamul
AU  - Islam MA
LA  - eng
PT  - Journal Article
DEP - 20140130
PL  - Netherlands
TA  - Australas Phys Eng Sci Med
JT  - Australasian physical & engineering sciences in medicine
JID - 8208130
SB  - IM
MH  - Adult
MH  - Analysis of Variance
MH  - Biomechanical Phenomena/physiology
MH  - Electromyography/*methods
MH  - Humans
MH  - Muscle, Skeletal/*physiology
MH  - Sports/*physiology
MH  - Young Adult
EDAT- 2014/01/31 06:00
MHDA- 2015/04/04 06:00
CRDT- 2014/01/31 06:00
PHST- 2013/04/24 00:00 [received]
PHST- 2014/01/18 00:00 [accepted]
PHST- 2014/01/31 06:00 [entrez]
PHST- 2014/01/31 06:00 [pubmed]
PHST- 2015/04/04 06:00 [medline]
AID - 10.1007/s13246-014-0245-1 [doi]
PST - ppublish
SO  - Australas Phys Eng Sci Med. 2014 Mar;37(1):83-95. doi: 10.1007/s13246-014-0245-1.
      Epub 2014 Jan 30.

PMID- 24453279
OWN - NLM
STAT- MEDLINE
DCOM- 20141205
LR  - 20170220
IS  - 1522-1598 (Electronic)
IS  - 0022-3077 (Linking)
VI  - 111
IP  - 8
DP  - 2014 Apr
TI  - Reorganization of muscle synergies during multidirectional reaching in the
      horizontal plane with experimental muscle pain.
PG  - 1615-30
LID - 10.1152/jn.00147.2013 [doi]
AB  - Muscle pain induces a complex reorganization of the motor strategy which cannot
      be fully explained by current theories. We tested the hypothesis that the neural 
      control of muscles during reaching in the presence of nociceptive input is
      determined by a reorganization of muscle synergies with respect to control
      conditions. Muscle pain was induced by injection of hypertonic saline into the
      anterior deltoid muscle of eight men. Electromyographic (EMG) signals were
      recorded from 12 upper limb muscles as subjects performed a reaching task before 
      (baseline) and after the injection of hypertonic (pain) saline, and after the
      pain sensation vanished. The EMG envelopes were factorized in muscle synergies,
      and activation signals extracted for each condition. Nociceptive stimulation
      resulted in a complex muscle reorganization without changes in the kinematic
      output. The anterior deltoid muscle activity decreased in all subjects while the 
      changes in other muscles were subject specific. Three synergies sufficed to
      describe the EMG patterns in each condition, suggesting that reaching movements
      remain modular in the presence of experimental pain. Muscle reorganization in all
      subjects was accompanied by a change in the activation signals compatible with a 
      change in the central drive to muscles. One, two or three synergies were shared
      between the baseline and painful conditions, depending on the subject. These
      results indicate that nociceptive stimulation may induce a reorganization of
      modular control in reaching. We speculate that such reorganization may be due to 
      the recruitment of synergies specific to the painful condition.
FAU - Muceli, Silvia
AU  - Muceli S
AD  - Department of Neurorehabilitation Engineering, Bernstein Focus Neurotechnology
      Gottingen, Bernstein Center for Computational Neuroscience, University Medical
      Center Gottingen, Georg-August University, Gottingen, Germany;
FAU - Falla, Deborah
AU  - Falla D
FAU - Farina, Dario
AU  - Farina D
LA  - eng
PT  - Journal Article
PT  - Research Support, Non-U.S. Gov't
DEP - 20140122
PL  - United States
TA  - J Neurophysiol
JT  - Journal of neurophysiology
JID - 0375404
SB  - IM
MH  - Adult
MH  - Biomechanical Phenomena
MH  - Electromyography
MH  - Humans
MH  - Male
MH  - Movement/*physiology
MH  - Muscle, Skeletal/*physiopathology
MH  - Pain/chemically induced/*physiopathology
MH  - Upper Extremity/*physiopathology
PMC - PMC4035779
OID - NLM: PMC4035779
OTO - NOTNLM
OT  - experimental muscle pain
OT  - muscle synergies
OT  - reaching
EDAT- 2014/01/24 06:00
MHDA- 2014/12/15 06:00
CRDT- 2014/01/24 06:00
PHST- 2014/01/24 06:00 [entrez]
PHST- 2014/01/24 06:00 [pubmed]
PHST- 2014/12/15 06:00 [medline]
AID - jn.00147.2013 [pii]
AID - 10.1152/jn.00147.2013 [doi]
PST - ppublish
SO  - J Neurophysiol. 2014 Apr;111(8):1615-30. doi: 10.1152/jn.00147.2013. Epub 2014
      Jan 22.

PMID- 24411694
OWN - NLM
STAT- MEDLINE
DCOM- 20140616
LR  - 20140317
IS  - 1879-1271 (Electronic)
IS  - 0268-0033 (Linking)
VI  - 29
IP  - 3
DP  - 2014 Mar
TI  - The effects of stance width and foot posture on lumbar muscle flexion-relaxation 
      phenomenon.
PG  - 311-6
LID - 10.1016/j.clinbiomech.2013.12.009 [doi]
LID - S0268-0033(13)00322-7 [pii]
AB  - BACKGROUND: Characterizing the lumbar muscle flexion-relaxation phenomenon is a
      clinically relevant approach in understanding the neuromuscular alternations of
      low back pain patients. Previous studies have indicated that changes in stance
      posture could directly influence trunk kinematics and potentially change the
      lumbar tissue synergy. In this study, the effects of stance width and foot
      posture on the lumbar muscle relaxation responses during trunk flexion were
      investigated. METHODS: Thirteen volunteers performed trunk flexion using three
      different stance widths and 'toe-forward' or 'toe-out' foot postures (six
      conditions in total). Lumbar muscle electromyography was collected from the L3
      and L4 level paraspinals; meanwhile three magnetic motion sensors were placed
      over the S1, T12, and C7 vertebrae to track lumbar and trunk kinematics. The
      lumbar angle at which muscle activity diminished to a near resting level was
      recorded. At the systemic level, the boundary where the internal moment started
      to shift from active to passive tissues was identified. FINDINGS: For the L3
      paraspinals, the flexion relaxation lumbar angle reduced 1.3 degrees with the
      increase of stance width. When changed from 'toe-forward' to 'toe-out' foot
      posture, the flexion relaxation lumbar angle reduced 1.4 degrees and 1.1 degrees 
      for the L3 and L4 paraspinals respectively. However, the active and passive
      lumbar tissue load shifting boundary was not affected. INTERPRETATION: Findings
      of this study suggest that changes in stance width and foot posture altered the
      lumbar tissue load sharing mechanism. Therefore, in a clinical setting, it is
      critical to maintain consistent stance postures when examining the
      characteristics of lumbar tissue synergy.
CI  - Copyright (c) 2013 Elsevier Ltd. All rights reserved.
FAU - Hu, Boyi
AU  - Hu B
AD  - Department of Industrial and Management Systems Engineering, West Virginia
      University, Morgantown, WV 26506, USA. Electronic address: bohu@mix.wvu.edu.
FAU - Shan, Xinhai
AU  - Shan X
AD  - College of Physical Education, Shandong Normal University, Jinan, Shandong
      250014, China. Electronic address: xhshan_jn@aliyun.com.
FAU - Zhou, Jie
AU  - Zhou J
AD  - Department of Industrial and Management Systems Engineering, West Virginia
      University, Morgantown, WV 26506, USA. Electronic address: jizhou@mix.wvu.edu.
FAU - Ning, Xiaopeng
AU  - Ning X
AD  - Department of Industrial and Management Systems Engineering, West Virginia
      University, Morgantown, WV 26506, USA. Electronic address:
      xiaopeng.ning@mail.wvu.edu.
LA  - eng
PT  - Journal Article
DEP - 20131217
PL  - England
TA  - Clin Biomech (Bristol, Avon)
JT  - Clinical biomechanics (Bristol, Avon)
JID - 8611877
SB  - IM
MH  - Adult
MH  - Biomechanical Phenomena
MH  - Electromyography
MH  - Foot/*physiology
MH  - Humans
MH  - Low Back Pain/*physiopathology
MH  - Lumbar Vertebrae/physiology
MH  - Lumbosacral Region
MH  - Male
MH  - Muscle Contraction/*physiology
MH  - Muscle Relaxation/*physiology
MH  - Muscle, Skeletal/physiology
MH  - Paraspinal Muscles/*physiology
MH  - Posture/*physiology
MH  - Range of Motion, Articular/physiology
OTO - NOTNLM
OT  - Flexion-relaxation phenomenon
OT  - Foot posture
OT  - Low back pain
OT  - Stance width
EDAT- 2014/01/15 06:00
MHDA- 2014/06/17 06:00
CRDT- 2014/01/14 06:00
PHST- 2013/09/09 00:00 [received]
PHST- 2013/12/06 00:00 [revised]
PHST- 2013/12/09 00:00 [accepted]
PHST- 2014/01/14 06:00 [entrez]
PHST- 2014/01/15 06:00 [pubmed]
PHST- 2014/06/17 06:00 [medline]
AID - S0268-0033(13)00322-7 [pii]
AID - 10.1016/j.clinbiomech.2013.12.009 [doi]
PST - ppublish
SO  - Clin Biomech (Bristol, Avon). 2014 Mar;29(3):311-6. doi:
      10.1016/j.clinbiomech.2013.12.009. Epub 2013 Dec 17.

PMID- 24404882
OWN - NLM
STAT- MEDLINE
DCOM- 20141016
LR  - 20140227
IS  - 1466-447X (Electronic)
IS  - 0264-0414 (Linking)
VI  - 32
IP  - 7
DP  - 2014
TI  - How does knee pain affect trunk and knee motion during badminton forehand lunges?
PG  - 690-700
LID - 10.1080/02640414.2013.848998 [doi]
AB  - Badminton requires extensive lower extremity movement and a precise coordination 
      of the upper extremity and trunk movements. Accordingly, this study investigated 
      motions of the trunk and the knee, control of dynamic stability and muscle
      activation patterns of individuals with and without knee pain. Seventeen
      participants with chronic knee pain and 17 healthy participants participated in
      the study and performed forehand forward and backward diagonal lunges. This study
      showed that those with knee pain exhibited smaller knee motions in frontal and
      horizontal planes during forward lunge but greater knee motions in sagittal plane
      during backward lunge. By contrast, in both tasks, the injured group showed a
      smaller value on the activation level of the paraspinal muscles in pre-impact
      phase, hip-shoulder separation angle, trunk forward inclination range and peak
      centre of mass (COM) velocity. Badminton players with knee pain adopt a more
      conservative movement pattern of the knee to minimise recurrence of knee pain.
      The healthy group exhibit better weight-shifting ability due to a greater control
      of the trunk and knee muscles. Training programmes for badminton players with
      knee pain should be designed to improve both the neuromuscular control and muscle
      strength of the core muscles and the knee extensor with focus on the backward
      lunge motion.
FAU - Huang, Ming-Tung
AU  - Huang MT
AD  - a Department of Orthopedic , National Cheng Kung University Hospital , Tainan
      City , Taiwan.
FAU - Lee, Hsing-Hsan
AU  - Lee HH
FAU - Lin, Cheng-Feng
AU  - Lin CF
FAU - Tsai, Yi-Ju
AU  - Tsai YJ
FAU - Liao, Jen-Chieh
AU  - Liao JC
LA  - eng
PT  - Journal Article
DEP - 20140110
PL  - England
TA  - J Sports Sci
JT  - Journal of sports sciences
JID - 8405364
SB  - IM
MH  - Adolescent
MH  - Adult
MH  - Biomechanical Phenomena
MH  - Case-Control Studies
MH  - Electromyography
MH  - Humans
MH  - Knee/*physiology
MH  - Knee Injuries/*complications
MH  - *Knee Joint
MH  - Lower Extremity
MH  - Movement/*physiology
MH  - Muscle Contraction
MH  - Muscle Strength
MH  - Muscle, Skeletal/*physiology
MH  - *Musculoskeletal Pain/etiology
MH  - Paraspinal Muscles/physiology
MH  - Posture
MH  - Racquet Sports/*physiology
MH  - Task Performance and Analysis
MH  - Torso/physiology
MH  - Weight-Bearing
MH  - Young Adult
EDAT- 2014/01/11 06:00
MHDA- 2014/10/17 06:00
CRDT- 2014/01/11 06:00
PHST- 2014/01/11 06:00 [entrez]
PHST- 2014/01/11 06:00 [pubmed]
PHST- 2014/10/17 06:00 [medline]
AID - 10.1080/02640414.2013.848998 [doi]
PST - ppublish
SO  - J Sports Sci. 2014;32(7):690-700. doi: 10.1080/02640414.2013.848998. Epub 2014
      Jan 10.

PMID- 24399864
OWN - NLM
STAT- MEDLINE
DCOM- 20140221
LR  - 20161021
IS  - 1128-2460 (Print)
IS  - 1128-2460 (Linking)
VI  - 32
IP  - 2
DP  - 2013 Oct
TI  - Familial adult-onset Pompe disease associated with unusual clinical and
      histological features.
PG  - 85-90
AB  - The adult-onset form of Pompe disease had a wide clinical spectrum, ranging from 
      asymptomatic patients with increased CK to muscle cramps and pain syndrome or
      rigid-spine syndrome. In addition clinical severity and disease progression are
      greatly variable. We report on a family with 3 siblings characterized by an
      unusual adult-onset Pompe disease including dysphagia and weakness of tongue,
      axial and limb-girdle muscles, in association with atypical globular inclusions
      in muscle fibres. Our study confirms the great clinical and histological
      variability of adult-onset Pompe disease and further supports the need of careful
      evaluation of bulbar function in patients affected by this pathology.
FAU - Maggi, Lorenzo
AU  - Maggi L
AD  - Muscle Pathology and Neuroimmunology Unit, Foundation IRCCS Neurological
      Institute "C. Besta", Milan, Italy;
FAU - Salerno, Franco
AU  - Salerno F
AD  - Muscle Pathology and Neuroimmunology Unit, Foundation IRCCS Neurological
      Institute "C. Besta", Milan, Italy;
FAU - Bragato, Cinzia
AU  - Bragato C
AD  - Muscle Pathology and Neuroimmunology Unit, Foundation IRCCS Neurological
      Institute "C. Besta", Milan, Italy;
FAU - Saredi, Simona
AU  - Saredi S
AD  - Muscle Pathology and Neuroimmunology Unit, Foundation IRCCS Neurological
      Institute "C. Besta", Milan, Italy;
FAU - Blasevich, Flavia
AU  - Blasevich F
AD  - Muscle Pathology and Neuroimmunology Unit, Foundation IRCCS Neurological
      Institute "C. Besta", Milan, Italy;
FAU - Maccagnano, Elio
AU  - Maccagnano E
AD  - Neuroradiology Unit, Foundation IRCCS Neurological Institute "C. Besta", Milan,
      Italy;
FAU - Pasanisi, Barbara
AU  - Pasanisi B
AD  - Muscle Pathology and Neuroimmunology Unit, Foundation IRCCS Neurological
      Institute "C. Besta", Milan, Italy;
FAU - Danesino, Cesare
AU  - Danesino C
AD  - Institute of Medical Genetics, University of Pavia, Italy.
FAU - Mora, Marina
AU  - Mora M
AD  - Muscle Pathology and Neuroimmunology Unit, Foundation IRCCS Neurological
      Institute "C. Besta", Milan, Italy;
FAU - Morandi, Lucia
AU  - Morandi L
AD  - Muscle Pathology and Neuroimmunology Unit, Foundation IRCCS Neurological
      Institute "C. Besta", Milan, Italy;
LA  - eng
PT  - Case Reports
PT  - Journal Article
PL  - Italy
TA  - Acta Myol
JT  - Acta myologica : myopathies and cardiomyopathies : official journal of the
      Mediterranean Society of Myology
JID - 9811169
SB  - IM
MH  - Age of Onset
MH  - Biopsy
MH  - *Deglutition Disorders/diagnosis/etiology
MH  - Diagnosis, Differential
MH  - Electromyography/methods
MH  - Enzyme Replacement Therapy/*methods
MH  - Female
MH  - *Glycogen Storage Disease Type
      II/complications/diagnosis/epidemiology/physiopathology
MH  - Humans
MH  - Magnetic Resonance Imaging/methods
MH  - Male
MH  - Microscopy, Electron/methods
MH  - Middle Aged
MH  - *Muscle Weakness/etiology/pathology/physiopathology
MH  - Neurologic Examination/methods
MH  - Severity of Illness Index
MH  - Siblings
MH  - *Tongue Diseases/diagnosis/etiology/physiopathology
MH  - Treatment Outcome
PMC - PMC3866895
OID - NLM: PMC3866895
OTO - NOTNLM
OT  - Pompe disease
OT  - bulbar symptoms
OT  - globular inclusions
EDAT- 2014/01/09 06:00
MHDA- 2014/02/22 06:00
CRDT- 2014/01/09 06:00
PHST- 2014/01/09 06:00 [entrez]
PHST- 2014/01/09 06:00 [pubmed]
PHST- 2014/02/22 06:00 [medline]
PST - ppublish
SO  - Acta Myol. 2013 Oct;32(2):85-90.

PMID- 24393147
OWN - NLM
STAT- MEDLINE
DCOM- 20141229
LR  - 20140515
IS  - 1365-2842 (Electronic)
IS  - 0305-182X (Linking)
VI  - 41
IP  - 2
DP  - 2014 Feb
TI  - Analysis of brain and muscle activity during low-level tooth clenching--a
      feasibility study with a novel biting device.
PG  - 93-100
LID - 10.1111/joor.12128 [doi]
AB  - In electromyographic (EMG) and functional magnetic resonance imaging (fMRI)
      studies, muscle and brain activity was compared during low levels of tooth
      clenching using a novel biting device to control bite force. A total of 21
      healthy subjects performed motor tasks, comprising tooth clenching at 5, 10 and
      20 N. During all measurements, subjects kept the novel bite device between the
      anterior teeth during tooth clenching. The EMG study (n = 15) characterised jaw
      muscle activity for the three motor tasks and demonstrated significant
      differences in root mean square (RMS) EMG amplitude between 5-, 10- and 20-N
      tooth clenching (F = 46.21, P < 0.001). There were no differences in variability 
      of muscle activity between the three tooth-clenching levels. In an fMRI pilot
      study (n = 6), statistical comparisons were used to identify brain regions with
      significant activation in the subtraction of baseline from 5- or 20-N
      tooth-clenching activity. 5- and 20-N tooth clenching significantly and
      bilaterally activated the sensorimotor cortex, supplementary motor area,
      cerebellum and basal ganglia (P < 0.05, corrected for multiple comparisons).
      However, activation of each brain region did not differ significantly between two
      tooth-clenching tasks. Based on these preliminary findings, we propose that the
      novel biting device may be useful in further fMRI studies on controlled jaw
      muscle activation patterns in different craniofacial pain conditions. In
      addition, our fMRI result suggests that there are no significant differences in
      brain activity within low levels of tooth clenching with controlled force.
CI  - (c) 2014 John Wiley & Sons Ltd.
FAU - Iida, T
AU  - Iida T
AD  - Department of Oral Function and Rehabilitation, Nihon University School of
      Dentistry at Matsudo, Matsudo, Japan; Section of Clinical Oral Physiology,
      Department of Dentistry, Aarhus University, Aarhus, Denmark.
FAU - Overgaard, A
AU  - Overgaard A
FAU - Komiyama, O
AU  - Komiyama O
FAU - Weibull, A
AU  - Weibull A
FAU - Baad-Hansen, L
AU  - Baad-Hansen L
FAU - Kawara, M
AU  - Kawara M
FAU - Sundgren, P C
AU  - Sundgren PC
FAU - List, T
AU  - List T
FAU - Svensson, P
AU  - Svensson P
LA  - eng
PT  - Journal Article
PT  - Research Support, Non-U.S. Gov't
DEP - 20140107
PL  - England
TA  - J Oral Rehabil
JT  - Journal of oral rehabilitation
JID - 0433604
SB  - D
SB  - IM
MH  - Adult
MH  - Basal Ganglia/physiology
MH  - *Bite Force
MH  - Brain/*physiology
MH  - Cerebellum/physiology
MH  - Electromyography/methods
MH  - Feasibility Studies
MH  - Female
MH  - Humans
MH  - Magnetic Resonance Imaging/methods
MH  - Male
MH  - Masticatory Muscles/*physiology
MH  - Middle Aged
MH  - Motor Cortex/physiology
MH  - Muscle Contraction/physiology
OTO - NOTNLM
OT  - brain activity
OT  - bruxism
OT  - functional magnetic resonance imaging
OT  - tooth clenching
EDAT- 2014/01/08 06:00
MHDA- 2014/12/30 06:00
CRDT- 2014/01/08 06:00
PHST- 2013/12/05 00:00 [accepted]
PHST- 2014/01/08 06:00 [entrez]
PHST- 2014/01/08 06:00 [pubmed]
PHST- 2014/12/30 06:00 [medline]
AID - 10.1111/joor.12128 [doi]
PST - ppublish
SO  - J Oral Rehabil. 2014 Feb;41(2):93-100. doi: 10.1111/joor.12128. Epub 2014 Jan 7.

PMID- 24321699
OWN - NLM
STAT- MEDLINE
DCOM- 20140816
LR  - 20140117
IS  - 1873-5711 (Electronic)
IS  - 1050-6411 (Linking)
VI  - 24
IP  - 1
DP  - 2014 Feb
TI  - Spatial reorganisation of muscle activity correlates with change in tangential
      force variability during isometric contractions.
PG  - 37-45
LID - 10.1016/j.jelekin.2013.10.014 [doi]
LID - S1050-6411(13)00246-0 [pii]
AB  - The aim of this study was to quantify the effects of spatial reorganisation of
      muscle activity on task-related and tangential components of force variability
      during sustained contractions. Three-dimensional forces were measured from
      isometric elbow flexion during submaximal contractions (50s, 5-50% of maximal
      voluntary contraction (MVC)) and total excursion of the centre of pressure was
      extracted. Spatial electromyographic (EMG) activity was recorded from the biceps 
      brachii muscle. The centroids of the root mean square (RMS) EMG and normalised
      mutual information (NMI) maps were computed to assess spatial muscle activity and
      spatial relationship between EMG and task-related force variability,
      respectively. Result showed that difference between the position of the centroids
      at the beginning and at the end of the contraction of the RMS EMG and the NMI
      maps were different in the medial-lateral direction (P<0.05), reflecting that
      muscle regions modulate their activity without necessarily modulating the
      contribution to the task-related force variability over time. Moreover, this
      difference between shifts of the centroids was positively correlated with the
      total excursion of the centre of pressure at the higher levels of contractions
      (>30% MVC, R(2)>0.30, P<0.05), suggesting that changes in spatial muscle activity
      could impact on the modulation of tangential forces. Therefore, within-muscle
      adaptations do not necessarily increase force variability, and this interaction
      can be quantified by analysing the RMS EMG and the NMI map centroids.
CI  - Copyright (c) 2013 Elsevier Ltd. All rights reserved.
FAU - Mista, Christian A
AU  - Mista CA
AD  - Laboratory for Musculoskeletal Pain and Motor Control, Center for Sensory-Motor
      Interaction (SMI), Department of Health Science and Technology, Faculty of
      Medicine, Aalborg University, Denmark.
FAU - Salomoni, Sauro E
AU  - Salomoni SE
AD  - Laboratory for Musculoskeletal Pain and Motor Control, Center for Sensory-Motor
      Interaction (SMI), Department of Health Science and Technology, Faculty of
      Medicine, Aalborg University, Denmark.
FAU - Graven-Nielsen, Thomas
AU  - Graven-Nielsen T
AD  - Laboratory for Musculoskeletal Pain and Motor Control, Center for Sensory-Motor
      Interaction (SMI), Department of Health Science and Technology, Faculty of
      Medicine, Aalborg University, Denmark. Electronic address: tgn@hst.aau.dk.
LA  - eng
PT  - Clinical Trial
PT  - Journal Article
DEP - 20131108
PL  - England
TA  - J Electromyogr Kinesiol
JT  - Journal of electromyography and kinesiology : official journal of the
      International Society of Electrophysiological Kinesiology
JID - 9109125
SB  - IM
MH  - Adult
MH  - Arm/physiology
MH  - Elbow/physiology
MH  - Electromyography/*methods
MH  - Feedback, Sensory/*physiology
MH  - Female
MH  - Humans
MH  - Isometric Contraction/*physiology
MH  - Male
MH  - Muscle, Skeletal/*physiology
MH  - Range of Motion, Articular/physiology
MH  - Reference Values
MH  - Sensitivity and Specificity
MH  - Task Performance and Analysis
OTO - NOTNLM
OT  - Force variability
OT  - High-density EMG
OT  - Isometric force
OT  - Muscle adaptation
OT  - Three-dimensional feedback
EDAT- 2013/12/11 06:00
MHDA- 2014/08/17 06:00
CRDT- 2013/12/11 06:00
PHST- 2013/04/11 00:00 [received]
PHST- 2013/09/12 00:00 [revised]
PHST- 2013/10/24 00:00 [accepted]
PHST- 2013/12/11 06:00 [entrez]
PHST- 2013/12/11 06:00 [pubmed]
PHST- 2014/08/17 06:00 [medline]
AID - S1050-6411(13)00246-0 [pii]
AID - 10.1016/j.jelekin.2013.10.014 [doi]
PST - ppublish
SO  - J Electromyogr Kinesiol. 2014 Feb;24(1):37-45. doi:
      10.1016/j.jelekin.2013.10.014. Epub 2013 Nov 8.

PMID- 24189107
OWN - NLM
STAT- MEDLINE
DCOM- 20141015
LR  - 20140203
IS  - 1528-8447 (Electronic)
IS  - 1526-5900 (Linking)
VI  - 15
IP  - 2
DP  - 2014 Feb
TI  - Latent myofascial trigger points are associated with an increased intramuscular
      electromyographic activity during synergistic muscle activation.
PG  - 181-7
LID - 10.1016/j.jpain.2013.10.009 [doi]
LID - S1526-5900(13)01318-7 [pii]
AB  - UNLABELLED: The aim of this study was to evaluate intramuscular muscle activity
      from a latent myofascial trigger point (MTP) in a synergistic muscle during
      isometric muscle contraction. Intramuscular activity was recorded with an
      intramuscular electromyographic (EMG) needle inserted into a latent MTP or a
      non-MTP in the upper trapezius at rest and during isometric shoulder abduction at
      90 degrees performed at 25% of maximum voluntary contraction in 15 healthy
      subjects. Surface EMG activities were recorded from the middle deltoid muscle and
      the upper, middle, and lower parts of the trapezius muscle. Maximal pain
      intensity and referred pain induced by EMG needle insertion and maximal pain
      intensity during contraction were recorded on a visual analog scale. The results 
      showed that higher visual analog scale scores were observed following needle
      insertion and during muscle contraction for latent MTPs than non-MTPs (P < .01). 
      The intramuscular EMG activity in the upper trapezius muscle was significantly
      higher at rest and during shoulder abduction at latent MTPs compared with
      non-MTPs (P < .001). This study provides evidence that latent MTPs are associated
      with increased intramuscular, but not surface, EMG amplitude of synergist
      activation. The increased amplitude of synergistic muscle activation may result
      in incoherent muscle activation pattern of synergists inducing spatial
      development of new MTPs and the progress to active MTPs. PERSPECTIVE: This
      article presents evidence of increased intramuscular, but not surface, muscle
      activity of latent MTPs during synergistic muscle activation. This incoherent
      muscle activation pattern may overload muscle fibers in synergists during muscle 
      contraction and may contribute to spatial pain propagation.
CI  - Copyright (c) 2014 American Pain Society. Published by Elsevier Inc. All rights
      reserved.
FAU - Ge, Hong-You
AU  - Ge HY
AD  - Laboratory for Musculoskeletal Pain and Motor Control, Center for Sensory-Motor
      Interaction, Department of Health Science and Technology, Aalborg University,
      Aalborg, Denmark. Electronic address: ghy@hst.aau.dk.
FAU - Monterde, Sonia
AU  - Monterde S
AD  - Rovira i Virgili University, Medicine and Surgery Department, REUS, Tarragona,
      Spain.
FAU - Graven-Nielsen, Thomas
AU  - Graven-Nielsen T
AD  - Laboratory for Musculoskeletal Pain and Motor Control, Center for Sensory-Motor
      Interaction, Department of Health Science and Technology, Aalborg University,
      Aalborg, Denmark.
FAU - Arendt-Nielsen, Lars
AU  - Arendt-Nielsen L
AD  - Laboratory for Musculoskeletal Pain and Motor Control, Center for Sensory-Motor
      Interaction, Department of Health Science and Technology, Aalborg University,
      Aalborg, Denmark.
LA  - eng
PT  - Journal Article
PT  - Randomized Controlled Trial
PT  - Research Support, Non-U.S. Gov't
DEP - 20131102
PL  - United States
TA  - J Pain
JT  - The journal of pain : official journal of the American Pain Society
JID - 100898657
SB  - IM
MH  - Adult
MH  - Deltoid Muscle/physiopathology
MH  - Electromyography/*methods
MH  - Female
MH  - Humans
MH  - Isometric Contraction/*physiology
MH  - Male
MH  - Movement/physiology
MH  - Myofascial Pain Syndromes/*physiopathology
MH  - Pain/physiopathology
MH  - Pain Measurement
MH  - Pain, Referred/physiopathology
MH  - Rest/physiology
MH  - Shoulder/physiopathology
MH  - Shoulder Pain/physiopathology
MH  - Superficial Back Muscles/*physiopathology
MH  - Trigger Points/*physiopathology
OTO - NOTNLM
OT  - Intramuscular electromyography
OT  - isometric contraction
OT  - motor control
OT  - muscle synergy
OT  - myofascial trigger points
EDAT- 2013/11/06 06:00
MHDA- 2014/10/16 06:00
CRDT- 2013/11/06 06:00
PHST- 2013/09/12 00:00 [received]
PHST- 2013/10/15 00:00 [revised]
PHST- 2013/10/24 00:00 [accepted]
PHST- 2013/11/06 06:00 [entrez]
PHST- 2013/11/06 06:00 [pubmed]
PHST- 2014/10/16 06:00 [medline]
AID - S1526-5900(13)01318-7 [pii]
AID - 10.1016/j.jpain.2013.10.009 [doi]
PST - ppublish
SO  - J Pain. 2014 Feb;15(2):181-7. doi: 10.1016/j.jpain.2013.10.009. Epub 2013 Nov 2.

PMID- 24175611
OWN - NLM
STAT- MEDLINE
DCOM- 20140822
LR  - 20131202
IS  - 1938-1344 (Electronic)
IS  - 0190-6011 (Linking)
VI  - 43
IP  - 12
DP  - 2013 Dec
TI  - Varied response to mirror gait retraining of gluteus medius control, hip
      kinematics, pain, and function in 2 female runners with patellofemoral pain.
PG  - 864-74
LID - 10.2519/jospt.2013.4516 [doi]
AB  - STUDY DESIGN: Case report. BACKGROUND: The underlying mechanism of the changes in
      running mechanics after gait retraining is presently unknown. This case report
      assesses changes in muscle coordination and kinematics during treadmill running
      and step ascent in 2 female runners with patellofemoral pain after mirror gait
      retraining. CASE DESCRIPTION: Two female runners with chronic patellofemoral pain
      underwent 8 sessions of mirror gait retraining during treadmill running.
      Subjective measures and hip abductor strength were recorded at baseline and after
      the retraining phase. Changes in hip mechanics and electromyography data of the
      gluteus medius during treadmill running and step ascent were also assessed.
      OUTCOMES: Both runners reported improvements in pain and function that were
      maintained for at least 3 months. During running, peak contralateral pelvic drop 
      (baseline-postretraining difference: runner 1, 2.6 degrees less; runner 2, 1.7
      degrees less) and peak hip adduction (baseline-postretraining difference: runner 
      1, 5.2 degrees less; runner 2, 6.3 degrees less) were reduced after retraining.
      Kinematic reductions accompanied earlier activation of the gluteus medius
      relative to foot strike (baseline-postretraining difference: runner 1, 12.6
      milliseconds earlier; runner 2, 37.3 milliseconds earlier) and longer duration of
      gluteus medius activity (runner 1, 55.8 milliseconds longer; runner 2, 44.4
      milliseconds longer). Runner 1 transferred reduced contralateral pelvic drop to
      step ascent, whereas runner 2 did not (contralateral pelvic drop
      baseline-postretraining difference: runner 1, 3.6 degrees less; runner 2, 1.5
      degrees more; hip adduction baseline-postretraining difference: runner 1, 3.0
      degrees less; runner 2, 0.5 degrees more). Both runners demonstrated earlier
      onset of gluteus medius activity during step ascent (baseline-postretraining
      difference: runner 1, 48.0 milliseconds earlier; runner 2, 28.3 milliseconds
      earlier), but only runner 1 demonstrated longer activation duration (runner 1,
      25.0 milliseconds longer; runner 2, 69.4 milliseconds shorter). DISCUSSION: While
      changes in hip mechanics and gluteus medius activity during running were
      consistent with those noted during step ascent for runner 1, runner 2 failed to
      demonstrate similar consistency between the tasks. Earlier onset and longer
      duration of gluteus medius activity may have been necessary to alter step
      mechanics for runner 2. LEVEL OF EVIDENCE: Therapy, level 4.
FAU - Willy, Richard W
AU  - Willy RW
AD  - Department of Physical Therapy, East Carolina University, Greenville, NC.
FAU - Davis, Irene S
AU  - Davis IS
LA  - eng
GR  - 1 S10 RR022396/RR/NCRR NIH HHS/United States
PT  - Case Reports
PT  - Journal Article
PT  - Research Support, N.I.H., Extramural
PT  - Research Support, U.S. Gov't, Non-P.H.S.
DEP - 20131030
PL  - United States
TA  - J Orthop Sports Phys Ther
JT  - The Journal of orthopaedic and sports physical therapy
JID - 7908150
SB  - IM
MH  - Biomechanical Phenomena
MH  - *Exercise Therapy
MH  - Female
MH  - *Gait
MH  - Hip Joint/physiology
MH  - Humans
MH  - Muscle, Skeletal/physiology
MH  - Patellofemoral Pain Syndrome/*therapy
MH  - Recovery of Function
MH  - Running/*physiology
MH  - Young Adult
EDAT- 2013/11/02 06:00
MHDA- 2014/08/26 06:00
CRDT- 2013/11/02 06:00
PHST- 2013/11/02 06:00 [entrez]
PHST- 2013/11/02 06:00 [pubmed]
PHST- 2014/08/26 06:00 [medline]
AID - 10.2519/jospt.2013.4516 [doi]
PST - ppublish
SO  - J Orthop Sports Phys Ther. 2013 Dec;43(12):864-74. doi: 10.2519/jospt.2013.4516. 
      Epub 2013 Oct 30.

PMID- 24132622
OWN - NLM
STAT- MEDLINE
DCOM- 20141124
LR  - 20170220
IS  - 1432-0932 (Electronic)
IS  - 0940-6719 (Linking)
VI  - 23
IP  - 3
DP  - 2014 Mar
TI  - Endurance and fatigue characteristics in the neck muscles during sub-maximal
      isometric test in patients with cervical radiculopathy.
PG  - 590-8
LID - 10.1007/s00586-013-3060-6 [doi]
AB  - PURPOSE: The aim of the study was to compare myoelectric manifestation in neck
      muscle endurance and fatigue characteristics during sub-maximal isometric
      endurance test in patients with cervical radiculopathy and asymptomatic subjects.
      An additional aim was to explore associations between primary neck muscle
      endurance, myoelectric fatigability, and self-rated levels of fatigue, pain and
      subjective health measurements in patients with cervical radiculopathy. METHODS: 
      Muscle fatigue in the ventral and dorsal neck muscles was assessed in patients
      with cervical radiculopathy and in an asymptomatic group during an isometric neck
      muscle endurance test in prone and supine. 46 patients and 34 asymptomatic
      subjects participated. Surface electromyography signals were recorded from the
      sternocleidomastoid, cervical paraspinal muscles and upper and middle trapezius
      bilaterally during the endurance test. Subjective health measurements were
      assessed with questionnaires. RESULTS: The results showed altered neck muscle
      endurance in several of the muscles investigated with greater negative median
      frequency slope, greater variability, side imbalance, lower endurance time and
      higher experience of fatigue among the cervical radiculopathy patients compared
      with healthy subjects. Endurance times were significantly lower in both prone and
      in supine positions between the patients compared to asymptomatic subjects.
      During the neck muscle endurance test, fatigues in the upper trapezius muscles
      during the prone test and in the sternocleidomastoid muscles during the supine
      test were of more importance than self-perceived pain, fatigue, disability and
      kinesiophobia in predicting neck muscle endurance (NME). CONCLUSION: NME testing 
      in the primary neck muscles seems to be an important factor to take into
      consideration in rehabilitation.
FAU - Halvorsen, Marie
AU  - Halvorsen M
AD  - Department of Physical Therapy, R1:07, Karolinska University Hospital, 17176,
      Stockholm, Sweden, marie.halvorsen@karolinska.se.
FAU - Abbott, Allan
AU  - Abbott A
FAU - Peolsson, Anneli
AU  - Peolsson A
FAU - Dedering, Asa
AU  - Dedering A
LA  - eng
PT  - Journal Article
PT  - Research Support, Non-U.S. Gov't
DEP - 20131017
PL  - Germany
TA  - Eur Spine J
JT  - European spine journal : official publication of the European Spine Society, the 
      European Spinal Deformity Society, and the European Section of the Cervical Spine
      Research Society
JID - 9301980
SB  - IM
MH  - Adult
MH  - Cervical Vertebrae
MH  - Electromyography
MH  - Female
MH  - Humans
MH  - Isometric Contraction/physiology
MH  - Male
MH  - Middle Aged
MH  - Muscle Fatigue/*physiology
MH  - Neck Muscles/*physiopathology
MH  - Neck Pain/etiology/*physiopathology
MH  - Paraspinal Muscles/physiology
MH  - Physical Endurance/physiology
MH  - Radiculopathy/*physiopathology
MH  - Self Report
PMC - PMC3940789
OID - NLM: PMC3940789
EDAT- 2013/10/18 06:00
MHDA- 2014/12/15 06:00
CRDT- 2013/10/18 06:00
PHST- 2013/03/27 00:00 [received]
PHST- 2013/09/29 00:00 [accepted]
PHST- 2013/09/10 00:00 [revised]
PHST- 2013/10/18 06:00 [entrez]
PHST- 2013/10/18 06:00 [pubmed]
PHST- 2014/12/15 06:00 [medline]
AID - 10.1007/s00586-013-3060-6 [doi]
PST - ppublish
SO  - Eur Spine J. 2014 Mar;23(3):590-8. doi: 10.1007/s00586-013-3060-6. Epub 2013 Oct 
      17.

PMID- 24080287
OWN - NLM
STAT- MEDLINE
DCOM- 20140702
LR  - 20131113
IS  - 1873-5711 (Electronic)
IS  - 1050-6411 (Linking)
VI  - 23
IP  - 6
DP  - 2013 Dec
TI  - Neuromuscular strategies for lumbopelvic control during frontal and sagittal
      plane movement challenges differ between people with and without low back pain.
PG  - 1317-24
LID - 10.1016/j.jelekin.2013.08.011 [doi]
LID - S1050-6411(13)00218-6 [pii]
AB  - Observation-based assessments of movement are a standard component in clinical
      assessment of patients with non-specific low back pain. While aberrant motion
      patterns can be detected visually, clinicians are unable to assess underlying
      neuromuscular strategies during these tests. The purpose of this study was to
      compare coordination of the trunk and hip muscles during 2 commonly used
      assessments for lumbopelvic control in people with low back pain (LBP) and
      matched control subjects. Electromyography was recorded from hip and trunk
      muscles of 34 participants (17 with LBP) during performance of the Active Hip
      Abduction (AHAbd) and Active Straight Leg Raise (ASLR) tests. Relative muscle
      timing was calculated using cross-correlation. Participants with LBP demonstrated
      a variable strategy, while control subjects used a consistent proximal to distal 
      activation strategy during both frontal and sagittal plane movements. Findings
      from this study provide insight into underlying neuromuscular control during
      commonly used assessment tests for patients with LBP that may help to guide
      targeted intervention approaches.
CI  - Copyright (c) 2013 Elsevier Ltd. All rights reserved.
FAU - Nelson-Wong, E
AU  - Nelson-Wong E
AD  - Regis University School of Physical Therapy, Denver, CO, United States.
      Electronic address: enelsonw@regis.edu.
FAU - Poupore, K
AU  - Poupore K
FAU - Ingvalson, S
AU  - Ingvalson S
FAU - Dehmer, K
AU  - Dehmer K
FAU - Piatte, A
AU  - Piatte A
FAU - Alexander, S
AU  - Alexander S
FAU - Gallant, P
AU  - Gallant P
FAU - McClenahan, B
AU  - McClenahan B
FAU - Davis, A M
AU  - Davis AM
LA  - eng
PT  - Comparative Study
PT  - Controlled Clinical Trial
PT  - Journal Article
PT  - Research Support, Non-U.S. Gov't
DEP - 20130914
PL  - England
TA  - J Electromyogr Kinesiol
JT  - Journal of electromyography and kinesiology : official journal of the
      International Society of Electrophysiological Kinesiology
JID - 9109125
SB  - IM
MH  - Adolescent
MH  - Adult
MH  - Aged
MH  - Ataxia/*physiopathology
MH  - Electromyography
MH  - Female
MH  - Hip/physiopathology
MH  - Humans
MH  - Leg/physiology
MH  - Low Back Pain/*physiopathology
MH  - Male
MH  - Middle Aged
MH  - Motion
MH  - Movement/*physiology
MH  - Muscle, Skeletal/*physiology
MH  - Torso/physiopathology
MH  - Young Adult
OTO - NOTNLM
OT  - Active hip abduction test
OT  - Active straight leg raise test
OT  - Low back pain
OT  - Lumbopelvic control
OT  - Muscle activation
EDAT- 2013/10/02 06:00
MHDA- 2014/07/06 06:00
CRDT- 2013/10/02 06:00
PHST- 2013/07/02 00:00 [received]
PHST- 2013/08/12 00:00 [revised]
PHST- 2013/08/28 00:00 [accepted]
PHST- 2013/10/02 06:00 [entrez]
PHST- 2013/10/02 06:00 [pubmed]
PHST- 2014/07/06 06:00 [medline]
AID - S1050-6411(13)00218-6 [pii]
AID - 10.1016/j.jelekin.2013.08.011 [doi]
PST - ppublish
SO  - J Electromyogr Kinesiol. 2013 Dec;23(6):1317-24. doi:
      10.1016/j.jelekin.2013.08.011. Epub 2013 Sep 14.

PMID- 24064331
OWN - NLM
STAT- MEDLINE
DCOM- 20140613
LR  - 20151119
IS  - 1873-7897 (Electronic)
IS  - 0887-6185 (Linking)
VI  - 27
IP  - 7
DP  - 2013 Oct
TI  - Responses to voluntary hyperventilation in children with separation anxiety
      disorder: implications for the link to panic disorder.
PG  - 627-34
LID - 10.1016/j.janxdis.2013.08.001 [doi]
LID - S0887-6185(13)00141-2 [pii]
AB  - BACKGROUND: Biological theories on respiratory regulation have linked separation 
      anxiety disorder (SAD) to panic disorder (PD). We tested if SAD children show
      similarly increased anxious and psychophysiological responding to voluntary
      hyperventilation and compromised recovery thereafter as has been observed in PD
      patients. METHODS: Participants were 49 children (5-14 years old) with SAD, 21
      clinical controls with other anxiety disorders, and 39 healthy controls. We
      assessed cardiac sympathetic and parasympathetic, respiratory (including pCO2),
      electrodermal, electromyographic, and self-report variables during baseline,
      paced hyperventilation, and recovery. RESULTS: SAD children did not react with
      increased anxiety or panic symptoms and did not show signs of slowed recovery.
      However, during hyperventilation they exhibited elevated reactivity in
      respiratory variability, heart rate, and musculus corrugator supercilii activity 
      indicating difficulty with respiratory regulation. CONCLUSIONS: Reactions to
      hyperventilation are much less pronounced in children with SAD than in PD
      patients. SAD children showed voluntary breathing regulation deficits.
CI  - Copyright (c) 2013 Elsevier Ltd. All rights reserved.
FAU - Kossowsky, Joe
AU  - Kossowsky J
AD  - Department of Clinical Psychology & Psychotherapy, University of Basel,
      Switzerland; Department of Anesthesiology, Perioperative, and Pain Medicine,
      Children's Hospital Boston, Harvard Medical School, USA.
FAU - Wilhelm, Frank H
AU  - Wilhelm FH
FAU - Schneider, Silvia
AU  - Schneider S
LA  - eng
PT  - Journal Article
PT  - Research Support, Non-U.S. Gov't
DEP - 20130826
PL  - Netherlands
TA  - J Anxiety Disord
JT  - Journal of anxiety disorders
JID - 8710131
SB  - IM
MH  - Adolescent
MH  - Analysis of Variance
MH  - *Anxiety, Separation/epidemiology/physiopathology/psychology
MH  - Child
MH  - Child, Preschool
MH  - Female
MH  - Heart Rate/physiology
MH  - Humans
MH  - *Hyperventilation/epidemiology/physiopathology/psychology
MH  - Male
MH  - *Panic Disorder/epidemiology/physiopathology/psychology
MH  - Respiratory Rate/physiology
MH  - Surveys and Questionnaires
OTO - NOTNLM
OT  - AX
OT  - CC
OT  - Childhood anxiety
OT  - ECG
OT  - EMG
OT  - ET
OT  - HC
OT  - HF
OT  - HR
OT  - IBI
OT  - ICG
OT  - MAP
OT  - NSFn
OT  - PD
OT  - PEP
OT  - Psychophysiology
OT  - RL
OT  - RMSSD
OT  - RR
OT  - RSA
OT  - SAD
OT  - SCL
OT  - Separation anxiety disorder
OT  - TPR
OT  - VH
OT  - Vmin
OT  - Voluntary hyperventilation
OT  - Vt
OT  - VtV
OT  - anxiety
OT  - arterial partial pressure of carbon dioxide
OT  - clinical controls
OT  - electrocardiogram
OT  - electromyography
OT  - end task
OT  - healthy controls
OT  - heart rate
OT  - high frequency range of heart period variability
OT  - impedance cardiography
OT  - interbeat intervals
OT  - mean arterial pressure
OT  - minute ventilation
OT  - non-specific skin conductance fluctuations
OT  - pCO(2)
OT  - panic disorder
OT  - preejection period
OT  - respiratory rate
OT  - respiratory sinus arrhythmia
OT  - restlessness
OT  - root mean squared successive breath-by-breath differences of tidal volume
OT  - root mean squared successive difference
OT  - separation anxiety disorder
OT  - skin conductance level
OT  - tidal volume
OT  - total peripheral resistance
OT  - voluntary hyperventilation
EDAT- 2013/09/26 06:00
MHDA- 2014/06/15 06:00
CRDT- 2013/09/26 06:00
PHST- 2013/01/03 00:00 [received]
PHST- 2013/07/15 00:00 [revised]
PHST- 2013/08/02 00:00 [accepted]
PHST- 2013/09/26 06:00 [entrez]
PHST- 2013/09/26 06:00 [pubmed]
PHST- 2014/06/15 06:00 [medline]
AID - S0887-6185(13)00141-2 [pii]
AID - 10.1016/j.janxdis.2013.08.001 [doi]
PST - ppublish
SO  - J Anxiety Disord. 2013 Oct;27(7):627-34. doi: 10.1016/j.janxdis.2013.08.001. Epub
      2013 Aug 26.

PMID- 23948849
OWN - NLM
STAT- MEDLINE
DCOM- 20140924
LR  - 20140129
IS  - 1878-6324 (Electronic)
IS  - 1053-8127 (Linking)
VI  - 27
IP  - 1
DP  - 2014
TI  - The study of the variability of anticipatory postural adjustments in patients
      with recurrent non-specific low back pain.
PG  - 33-40
LID - 10.3233/BMR-130416 [doi]
AB  - BACKGROUND AND OBJECTIVES: Intrinsic variability is present in all actions,
      including repetitive tasks. The aim of this study was to evaluate the variability
      of anticipatory postural adjustments (APAs) of trunk muscles in participants with
      low back pain (LBP). MATERIAL AND METHOD: The study included 21 participants with
      recurrent non-specific LBP (15 men, 6 women) and 21 healthy volunteers. Standard 
      deviation of electromyographic activity of the external oblique (EO), transverse 
      abdominis/internal oblique (TrA/IO), and erector spinae (ES) muscles onset
      relative to deltoid muscle onset was recorded in 75 rapid arm flexions, and the
      correlation with the participants' avoidance belief (the FABQ score) and
      disability (the Roland-Morris Questionnaire score) was statistically analyzed.
      RESULTS: participants with LBP exhibited less variability in timing of APAs of
      the TrA/IO muscle compared with the control group (P=0.047). The timing of APAs
      of the TrA/IO muscle was significantly correlated with the FABQ score (P=0.006). 
      There was no significant correlation between this variable and disability
      (P=0.09). Decrease in variability of the timing of APA of the EO (P=0.45) and ES 
      (P=0.6) muscles was not significant. CONCLUSION: The variability of the postural 
      responses of participants with LBP decreased. Restoring variability in postural
      control responses might be a goal in rehabilitating these patients.
FAU - Hedayati, Rozita
AU  - Hedayati R
AD  - Physical Therapy Department ofTarbiat Modares University, Neuromuscular
      Rehabilitation Research Center, Semnan University of Medical Science, Semnan,
      Iran.
FAU - Kahrizi, Sedighe
AU  - Kahrizi S
AD  - Physical Therapy Department, Tarbiat Modares University, Tehran, Iran.
FAU - Parnianpour, Mohammad
AU  - Parnianpour M
AD  - Sharif University of Technology, Formation and Industrial Engineering of Hanyang 
      University, Hanyang, Korea.
FAU - Bahrami, Fariba
AU  - Bahrami F
AD  - School of Electrical and Computer Engineer, Tehran University, Tehran, Iran.
FAU - Kazemnejad, Anushiravan
AU  - Kazemnejad A
AD  - Biostatistics Department, Tarbiat Modares University, Tehran, Iran.
FAU - Mobini, Bahram
AU  - Mobini B
AD  - Orthopedics Department, Tehran University, Tehran, Iran.
LA  - eng
PT  - Journal Article
PT  - Research Support, Non-U.S. Gov't
PL  - Netherlands
TA  - J Back Musculoskelet Rehabil
JT  - Journal of back and musculoskeletal rehabilitation
JID - 9201340
SB  - IM
MH  - Abdominal Muscles/*physiopathology
MH  - Adult
MH  - Avoidance Learning/physiology
MH  - Electromyography
MH  - Fear/physiology
MH  - Female
MH  - Humans
MH  - Low Back Pain/*physiopathology
MH  - Male
MH  - *Postural Balance
MH  - Posture/*physiology
MH  - Young Adult
OTO - NOTNLM
OT  - Variability
OT  - disability
OT  - fear-avoidance belief
OT  - low back pain
OT  - posture
EDAT- 2013/08/21 06:00
MHDA- 2014/09/25 06:00
CRDT- 2013/08/17 06:00
PHST- 2013/08/17 06:00 [entrez]
PHST- 2013/08/21 06:00 [pubmed]
PHST- 2014/09/25 06:00 [medline]
AID - 02856783N5Q48065 [pii]
AID - 10.3233/BMR-130416 [doi]
PST - ppublish
SO  - J Back Musculoskelet Rehabil. 2014;27(1):33-40. doi: 10.3233/BMR-130416.

PMID- 23935984
OWN - NLM
STAT- MEDLINE
DCOM- 20140305
LR  - 20150423
IS  - 1932-6203 (Electronic)
IS  - 1932-6203 (Linking)
VI  - 8
IP  - 7
DP  - 2013
TI  - Inter-individual difference in the effect of mirror reflection-induced visual
      feedback on phantom limb awareness in forearm amputees.
PG  - e69324
LID - 10.1371/journal.pone.0069324 [doi]
AB  - OBJECTIVE: To test whether the phantom limb awareness could be altered by
      observing mirror reflection-induced visual feedback (MVF) in unilateral forearm
      amputees. METHODS: Ten unilateral forearm amputees were asked to perform
      bilateral (intact and phantom) synchronous wrist motions with and without MVF.
      During wrist motion, electromyographic activities in the extensor digitorum
      longus (EDL) and flexor carpi radialis muscles (FCR) were recorded with bipolar
      electrodes. Degree of wrist range of motion (ROM) was also recorded by
      electrogoniometry attached to the wrist joint of intact side. Subjects were asked
      to answer the degree of attainment of phantom limb motion using a visual analog
      scale (VAS: ranging from 0 (hard) to 10 (easy)). RESULTS: VAS and ROM were
      significantly increased by utilizing MVF, and the extent of an enhancement of the
      VAS and wrist ROM was positively correlated (r = 0.72, p<0.05). Although FCR EMG 
      activity also showed significant enhancement by MVF, this was not correlated with
      the changes of VAS and ROM. Interestingly, while we found negative correlation
      between EDL EMG activity and wrist ROM, MVF generally affected to be increasing
      both EDL EMG and ROM. CONCLUSIONS: Although there was larger extent of
      variability in the effect of MVF on phantom limb awareness, MVF has a potential
      to enhance phantom limb awareness, in case those who has a difficulty for the
      phantom limb motion. The present result suggests that the motor command to the
      missing limb can be re-activated by an appropriate therapeutic strategy such as
      mirror therapy.
FAU - Kawashima, Noritaka
AU  - Kawashima N
AD  - Department of Rehabilitation for the Movement Functions, Research Institute,
      National Rehabilitation Center for Persons with Disability, Tokorozawa, Saitama, 
      Japan. kawashima-noritaka@rehab.go.jp
FAU - Mita, Tomoki
AU  - Mita T
FAU - Yoshikawa, Masahiro
AU  - Yoshikawa M
LA  - eng
PT  - Journal Article
PT  - Research Support, Non-U.S. Gov't
DEP - 20130725
PL  - United States
TA  - PLoS One
JT  - PloS one
JID - 101285081
SB  - IM
MH  - Adult
MH  - Aged
MH  - Amputees/*psychology/rehabilitation
MH  - *Awareness
MH  - Electromyography
MH  - Forearm/*physiopathology/surgery
MH  - Functional Laterality
MH  - Humans
MH  - *Kinesthesis
MH  - Middle Aged
MH  - Muscle, Skeletal/physiology
MH  - Pain
MH  - *Pattern Recognition, Visual
MH  - Phantom Limb/physiopathology/*psychology/rehabilitation
MH  - Range of Motion, Articular
MH  - Wrist Joint/physiology
PMC - PMC3723857
OID - NLM: PMC3723857
EDAT- 2013/08/13 06:00
MHDA- 2014/03/07 06:00
CRDT- 2013/08/13 06:00
PHST- 2013/02/26 00:00 [received]
PHST- 2013/06/09 00:00 [accepted]
PHST- 2013/08/13 06:00 [entrez]
PHST- 2013/08/13 06:00 [pubmed]
PHST- 2014/03/07 06:00 [medline]
AID - 10.1371/journal.pone.0069324 [doi]
AID - PONE-D-13-08432 [pii]
PST - epublish
SO  - PLoS One. 2013 Jul 25;8(7):e69324. doi: 10.1371/journal.pone.0069324. Print 2013.

PMID- 23633621
OWN - NLM
STAT- MEDLINE
DCOM- 20140305
LR  - 20161125
IS  - 1938-1344 (Electronic)
IS  - 0190-6011 (Linking)
VI  - 43
IP  - 7
DP  - 2013
TI  - Association between changes in electromyographic signal amplitude and abdominal
      muscle thickness in individuals with and without lumbopelvic pain.
PG  - 466-77
LID - 10.2519/jospt.2013.4440 [doi]
AB  - STUDY DESIGN: Validation study. OBJECTIVES: To investigate the association
      between changes in electromyographic (EMG) signal amplitude and sonographic
      measures of muscle thickness of 4 abdominal muscles, during 2 clinical tests, in 
      adults with and without lumbopelvic pain. BACKGROUND: There is a trend in
      rehabilitation to use ultrasound imaging (USI) to determine the extent of
      abdominal muscle contraction. However, the literature investigating the
      relationship between abdominal muscle thickness change and level of activation is
      inconclusive and has not included clinically relevant tasks. METHODS:
      Simultaneous recording from fine-wire EMG and USI was performed for 4 abdominal
      muscles, in 7 adults with lumbopelvic pain (mean +/- SD age, 29.7 +/- 12.0 years)
      and 7 adults without lumbopelvic pain (32.0 +/- 10.6 years), during an active
      straight leg raise (ASLR) test and an abdominal drawing-in maneuver (ADIM).
      Cross-correlation functions and linear regression analyses were used to describe 
      the relationship between the 2 measures. Analyses of variance were used to
      compare individuals with and without lumbopelvic pain, with an alpha set at .05. 
      RESULTS: Across all muscles, peak cross-correlation values were low (ASLR, r =
      0.28 +/- 0.09; ADIM, r = 0.35 +/- 0.11), and there was large variability in
      associated time lags (ASLR, tau = 0.69 +/- 2.56 seconds; ADIM, tau = 0.53 +/-
      3.75 seconds). Regression analyses did not detect a systematic pattern of
      association between EMG signal amplitude and USI measurements, and analyses of
      variance revealed no differences between cohorts. CONCLUSION: These results
      suggest a weak relationship between EMG amplitude and abdominal muscle thickness 
      change measured with USI during the ADIM and ASLR, and raise questions about
      thickness change derived from USI as a measure of muscular activity for the
      abdominal musculature.
FAU - Whittaker, Jackie L
AU  - Whittaker JL
AD  - University of Calgary, Calgary, Alberta, Canada. j.whittaker@ucalgary.ca
FAU - McLean, Linda
AU  - McLean L
FAU - Hodder, Joanne
AU  - Hodder J
FAU - Warner, Martin B
AU  - Warner MB
FAU - Stokes, Maria J
AU  - Stokes MJ
LA  - eng
PT  - Clinical Trial
PT  - Journal Article
PT  - Research Support, Non-U.S. Gov't
PT  - Validation Studies
DEP - 20130430
PL  - United States
TA  - J Orthop Sports Phys Ther
JT  - The Journal of orthopaedic and sports physical therapy
JID - 7908150
SB  - IM
MH  - Abdominal Muscles/diagnostic imaging/*physiology
MH  - Adolescent
MH  - Adult
MH  - Case-Control Studies
MH  - *Electromyography
MH  - Female
MH  - Humans
MH  - Linear Models
MH  - Low Back Pain/physiopathology
MH  - Male
MH  - Middle Aged
MH  - Pelvic Pain/physiopathology
MH  - Ultrasonography
MH  - Young Adult
EDAT- 2013/05/02 06:00
MHDA- 2014/03/07 06:00
CRDT- 2013/05/02 06:00
PHST- 2013/05/02 06:00 [entrez]
PHST- 2013/05/02 06:00 [pubmed]
PHST- 2014/03/07 06:00 [medline]
AID - 2887 [pii]
AID - 10.2519/jospt.2013.4440 [doi]
PST - ppublish
SO  - J Orthop Sports Phys Ther. 2013;43(7):466-77. doi: 10.2519/jospt.2013.4440. Epub 
      2013 Apr 30.

PMID- 23632370
OWN - NLM
STAT- MEDLINE
DCOM- 20140826
LR  - 20131105
IS  - 1532-2769 (Electronic)
IS  - 1356-689X (Linking)
VI  - 18
IP  - 6
DP  - 2013 Dec
TI  - The influence of high and low heeled shoes on EMG timing characteristics of the
      lumbar and hip extensor complex during trunk forward flexion and return task.
PG  - 506-11
LID - 10.1016/j.math.2013.03.004 [doi]
LID - S1356-689X(13)00042-8 [pii]
AB  - BACKGROUND: Recent studies suggest that wearing high-heel shoes increases the
      risk of developing certain musculoskeletal pain conditions. In this study we
      sought to examine whether heel height alters lumbar and hip extensor muscle
      timing characteristics during a standardized trunk flexion task. METHODS:
      Thirty-one young, healthy women (22-27 years; 168.6 +/- 5.1 cm; 57.1 +/- 11.8 kg)
      participated in this study. Lumbar erector spinae (ES), gluteus maximus (GM), and
      biceps femoris (BF) electromyographic (EMG) signals were recorded during a trunk 
      flexion task where subjects were instructed to flex their trunk in the sagittal
      plane and then return to a neutral posture. The task was repeated under three
      footwear conditions: while wearing no footwear, while wearing shoes with 4-cm
      heels, and while wearing shoes with 10-cm heels. EMG onset and offset times, as
      well as EMG duration, were calculated for each muscle and compared across
      conditions. RESULTS: We observed a significantly earlier onset of the ES EMG
      activity (1.36 +/- 0.61 vs. 1.56 +/- 0.67 s), and significantly delayed onset of 
      the GM EMG activity (1.72 +/- 0.66 vs. 1.28 +/- 0.58 s) during the flexion phase 
      of movement in the 10-cm heeled compared to the no footwear condition. The GM
      muscle also exhibited an earlier offset time in the 10-cm heel condition compared
      to the no footwear condition during the flexion movement (2.57 +/- 0.67 vs. 3.30 
      +/- 0.61 s) as well as during the return from flexion movement phase (10.87 +/-
      0.58 vs. 11.69 +/- 0.65 s). These alterations in timing characteristic resulted
      in an overall decrease in the EMG duration for the GM muscle during the flexion
      movement. CONCLUSION: The results of this study suggest that high-heels alter
      trunk and hip extensor muscle coordination patterns. These findings, when
      considered in combination with other recent findings on the biomechanical effects
      of wearing high-heels, raise concern about whether wearing high heels results in 
      abnormal spine loading patterns and increases the risk for developing
      musculoskeletal injuries.
CI  - Copyright (c) 2013 Elsevier Ltd. All rights reserved.
FAU - Mika, Anna
AU  - Mika A
AD  - Department of Clinical Rehabilitation, University School of Physical Education in
      Krakow, Al. Jana Pawla II 78, 31-571 Krakow, Poland. Electronic address:
      anna.mika@awf.krakow.pl.
FAU - Clark, Brian C
AU  - Clark BC
FAU - Oleksy, Lukasz
AU  - Oleksy L
LA  - eng
PT  - Journal Article
DEP - 20130428
PL  - Scotland
TA  - Man Ther
JT  - Manual therapy
JID - 9610924
SB  - IM
MH  - Adult
MH  - Back Muscles/physiology
MH  - Biomechanical Phenomena/physiology
MH  - Body Height/*physiology
MH  - Electromyography
MH  - Female
MH  - Hip Joint/*physiology
MH  - Humans
MH  - Lumbosacral Region/*physiology
MH  - Muscle, Skeletal/*physiology
MH  - Posture/*physiology
MH  - Range of Motion, Articular/physiology
MH  - *Shoes
OTO - NOTNLM
OT  - Heel shoes
OT  - Lumbar spine
OT  - Pelvic crossed syndromes
OT  - Surface electromyography
EDAT- 2013/05/02 06:00
MHDA- 2014/08/27 06:00
CRDT- 2013/05/02 06:00
PHST- 2012/08/22 00:00 [received]
PHST- 2013/03/15 00:00 [revised]
PHST- 2013/03/19 00:00 [accepted]
PHST- 2013/05/02 06:00 [entrez]
PHST- 2013/05/02 06:00 [pubmed]
PHST- 2014/08/27 06:00 [medline]
AID - S1356-689X(13)00042-8 [pii]
AID - 10.1016/j.math.2013.03.004 [doi]
PST - ppublish
SO  - Man Ther. 2013 Dec;18(6):506-11. doi: 10.1016/j.math.2013.03.004. Epub 2013 Apr
      28.

PMID- 23609207
OWN - NLM
STAT- MEDLINE
DCOM- 20140210
LR  - 20130715
IS  - 1528-1159 (Electronic)
IS  - 0362-2436 (Linking)
VI  - 38
IP  - 16
DP  - 2013 Jul 15
TI  - Specific neck training induces sustained corticomotor hyperexcitability as
      assessed by motor evoked potentials.
PG  - E979-84
LID - 10.1097/BRS.0b013e3182975310 [doi]
AB  - STUDY DESIGN: Experimental investigation of short-term and long-term corticomotor
      effects of specific neck training, coordination training, and no training.
      OBJECTIVE: To determine the effects of different training programs on the motor
      neurons controlling the neck muscles as well as the effects of training on muscle
      strength and muscle fatigue, and the correlations between corticomotor control
      and motor learning. SUMMARY OF BACKGROUND DATA: Training is usually recommended
      for unspecific neck pain and consists of neck and upper body coordination,
      strengthening, and endurance exercises. However, it is unclear which type of
      training is the most effective. No studies have previously investigated the
      neural effect of neck training and the possible differential effect of specific
      versus coordination training on corticomotor control. METHODS: Transcranial
      magnetic stimulation and electromyography were used to elicit and monitor motor
      evoked potentials (MEPs) from the trapezius and thumb muscles before and 30
      minutes, 1 hour, and 7 days after training. Parameters measured were MEP
      amplitude, MEP latency, strength, learning effects, and muscle fatigue. RESULTS: 
      Only specific neck training yielded a 67% increase in MEP amplitudes for up to 7 
      days after training compared with baseline (P < 0.001). No significant changes
      were seen after coordination training, no training, and in the within-subject
      control muscle. The mean muscle strength increased immediately after specific
      neck training from 56.6 to 61 kg (P < 0.001). No subjective or objective measures
      of fatigue were observed. CONCLUSION: Specific neck training induced a sustained 
      hyperexcitability of motor neurons controlling the neck muscles compared with
      coordination training and controls. These findings may prove valuable in the
      process of developing more effective clinical training programs for unspecific
      neck pain.
FAU - Rittig-Rasmussen, Bjarne
AU  - Rittig-Rasmussen B
AD  - Danish Pain Research Center, Aarhus University Hospital, Aarhus, Denmark.
      brr@ki.au.dk
FAU - Kasch, Helge
AU  - Kasch H
FAU - Fuglsang-Frederiksen, Anders
AU  - Fuglsang-Frederiksen A
FAU - Jensen, Troels S
AU  - Jensen TS
FAU - Svensson, Peter
AU  - Svensson P
LA  - eng
PT  - Clinical Trial
PT  - Journal Article
PT  - Research Support, Non-U.S. Gov't
PL  - United States
TA  - Spine (Phila Pa 1976)
JT  - Spine
JID - 7610646
SB  - IM
MH  - Adult
MH  - Analysis of Variance
MH  - Electromyography/methods
MH  - Evoked Potentials, Motor/*physiology
MH  - Humans
MH  - Motor Cortex/*physiology
MH  - Muscle Fatigue/physiology
MH  - Muscle Strength/*physiology
MH  - Neck Muscles/*physiology
MH  - Time Factors
MH  - Transcranial Magnetic Stimulation/*methods
MH  - Treatment Outcome
MH  - Young Adult
EDAT- 2013/04/24 06:00
MHDA- 2014/02/11 06:00
CRDT- 2013/04/24 06:00
PHST- 2013/04/24 06:00 [entrez]
PHST- 2013/04/24 06:00 [pubmed]
PHST- 2014/02/11 06:00 [medline]
AID - 10.1097/BRS.0b013e3182975310 [doi]
PST - ppublish
SO  - Spine (Phila Pa 1976). 2013 Jul 15;38(16):E979-84. doi:
      10.1097/BRS.0b013e3182975310.

PMID- 23482302
OWN - NLM
STAT- MEDLINE
DCOM- 20150205
LR  - 20131209
IS  - 1872-7646 (Electronic)
IS  - 0167-9457 (Linking)
VI  - 32
IP  - 5
DP  - 2013 Oct
TI  - Transversus abdominis is part of a global not local muscle synergy during arm
      movement.
PG  - 1176-85
LID - 10.1016/j.humov.2012.12.011 [doi]
LID - S0167-9457(13)00004-3 [pii]
AB  - The trunk muscle transversus abdominis (TrA) is thought to be controlled
      independently of the global trunk muscles. Methodological issues in the 1990s
      research such as unilateral electromyography and a limited range of arm movements
      justify a re-examination of this theory. The hypothesis tested is that TrA
      bilateral co-contraction is a typical muscle synergy during arm movement. The
      activity of 6 pairs of trunk and lower limb muscles was recorded using bilateral 
      electromyography during anticipatory postural adjustments (APAs) associated with 
      the arm movements. The integrated APA electromyographical signals were analyzed
      for muscle synergy using Principle Component Analysis. TrA does not typically
      bilaterally co-contract during arm movements (1 out of 6 participants did). APA
      muscle activity of all muscles during asymmetrical arm movements typically
      reflected a direction specific diagonal pattern incorporating a twisting motion
      to transfer energy from the ground up. This finding is not consistent with the
      hypothesis that TrA plays a unique role providing bilateral, feedforward,
      multidirectional stiffening of the spine. This has significant implications to
      the theories underlying the role of TrA in back pain and in the training of
      isolated bilateral co-contraction of TrA in the prophylaxis of back pain.
CI  - Crown Copyright (c) 2013. Published by Elsevier B.V. All rights reserved.
FAU - Morris, S L
AU  - Morris SL
AD  - School of Sport Science, Exercise and Health, The University of Western
      Australia, 35 Stirling Highway, Crawley WA 6009, Australia; School of
      Physiotherapy, Curtin University, Australia. Electronic address:
      s.morris@curtin.edu.au.
FAU - Lay, B
AU  - Lay B
FAU - Allison, G T
AU  - Allison GT
LA  - eng
PT  - Journal Article
PT  - Research Support, Non-U.S. Gov't
DEP - 20130305
PL  - Netherlands
TA  - Hum Mov Sci
JT  - Human movement science
JID - 8300127
SB  - IM
MH  - Abdominal Muscles/*physiopathology
MH  - Adult
MH  - Anticipation, Psychological/physiology
MH  - Arm/*physiopathology
MH  - Back Pain/physiopathology
MH  - *Electromyography
MH  - Female
MH  - Functional Laterality/*physiology
MH  - Humans
MH  - Male
MH  - Motor Activity/*physiology
MH  - Muscle Contraction/*physiology
MH  - Orientation/physiology
MH  - Posture/*physiology
MH  - Principal Component Analysis
MH  - Psychomotor Performance
MH  - Reaction Time/physiology
MH  - Reference Values
OTO - NOTNLM
OT  - 2330
OT  - Abdominal muscles
OT  - Anticipatory postural adjustments
OT  - Low back pain
OT  - Postural control
OT  - Trunk stability
EDAT- 2013/03/14 06:00
MHDA- 2015/02/06 06:00
CRDT- 2013/03/14 06:00
PHST- 2012/03/01 00:00 [received]
PHST- 2012/12/17 00:00 [revised]
PHST- 2012/12/19 00:00 [accepted]
PHST- 2013/03/14 06:00 [entrez]
PHST- 2013/03/14 06:00 [pubmed]
PHST- 2015/02/06 06:00 [medline]
AID - S0167-9457(13)00004-3 [pii]
AID - 10.1016/j.humov.2012.12.011 [doi]
PST - ppublish
SO  - Hum Mov Sci. 2013 Oct;32(5):1176-85. doi: 10.1016/j.humov.2012.12.011. Epub 2013 
      Mar 5.

PMID- 23447607
OWN - NLM
STAT- MEDLINE
DCOM- 20130422
LR  - 20170922
IS  - 1529-2401 (Electronic)
IS  - 0270-6474 (Linking)
VI  - 33
IP  - 9
DP  - 2013 Feb 27
TI  - Punishment-induced behavioral and neurophysiological variability reveals
      dopamine-dependent selection of kinematic movement parameters.
PG  - 3981-8
LID - 10.1523/JNEUROSCI.1294-12.2013 [doi]
AB  - Action selection describes the high-level process that selects between competing 
      movements. In animals, behavioral variability is critical for the motor
      exploration required to select the action that optimizes reward and minimizes
      cost/punishment and is guided by dopamine (DA). The aim of this study was to test
      in humans whether low-level movement parameters are affected by punishment and
      reward in ways similar to high-level action selection. Moreover, we addressed the
      proposed dependence of behavioral and neurophysiological variability on DA and
      whether this may underpin the exploration of kinematic parameters. Participants
      performed an out-and-back index finger movement and were instructed that monetary
      reward and punishment were based on its maximal acceleration (MA). In fact, the
      feedback was not contingent on the participant's behavior but predetermined.
      Blocks highly biased toward punishment were associated with increased MA
      variability relative to blocks either with reward or without feedback. This
      increase in behavioral variability was positively correlated with
      neurophysiological variability, as measured by changes in corticospinal
      excitability with transcranial magnetic stimulation over the primary motor
      cortex. Following the administration of a DA antagonist, the variability
      associated with punishment diminished and the correlation between behavioral and 
      neurophysiological variability no longer existed. Similar changes in variability 
      were not observed when participants executed a predetermined MA, nor did DA
      influence resting neurophysiological variability. Thus, under conditions of
      punishment, DA-dependent processes influence the selection of low-level movement 
      parameters. We propose that the enhanced behavioral variability reflects the
      exploration of kinematic parameters for less punishing, or conversely more
      rewarding, outcomes.
FAU - Galea, Joseph M
AU  - Galea JM
AD  - Behavioural Brain Sciences, School of Psychology, University of Birmingham, B15
      2TT United Kingdom. joe.galea.01@gmail.com
FAU - Ruge, Diane
AU  - Ruge D
FAU - Buijink, Arthur
AU  - Buijink A
FAU - Bestmann, Sven
AU  - Bestmann S
FAU - Rothwell, John C
AU  - Rothwell JC
LA  - eng
GR  - 260424/European Research Council/International
GR  - BB/F02424X/1/Biotechnology and Biological Sciences Research Council/United
      Kingdom
GR  - MR/K00414X/1/Medical Research Council/United Kingdom
GR  - Biotechnology and Biological Sciences Research Council/United Kingdom
PT  - Journal Article
PT  - Randomized Controlled Trial
PT  - Research Support, Non-U.S. Gov't
PL  - United States
TA  - J Neurosci
JT  - The Journal of neuroscience : the official journal of the Society for
      Neuroscience
JID - 8102140
RN  - 0 (Dopamine Antagonists)
RN  - 7MNE9M8287 (Sulpiride)
RN  - VTD58H1Z2X (Dopamine)
SB  - IM
MH  - Adult
MH  - Analysis of Variance
MH  - Biomechanical Phenomena
MH  - Cross-Over Studies
MH  - Dopamine/*metabolism
MH  - Dopamine Antagonists/pharmacology
MH  - Double-Blind Method
MH  - Electromyography
MH  - Evoked Potentials, Motor/drug effects/*physiology
MH  - Feedback, Psychological/drug effects/*physiology
MH  - Female
MH  - Humans
MH  - Male
MH  - Movement/drug effects/*physiology
MH  - Pain Measurement
MH  - Punishment/*psychology
MH  - Reaction Time/drug effects/physiology
MH  - Sulpiride/pharmacology
MH  - Transcranial Magnetic Stimulation
MH  - Young Adult
PMC - PMC3672959
MID - EMS51344
OID - NLM: EMS51344
OID - NLM: PMC3672959
EDAT- 2013/03/01 06:00
MHDA- 2013/04/23 06:00
CRDT- 2013/03/01 06:00
PHST- 2013/03/01 06:00 [entrez]
PHST- 2013/03/01 06:00 [pubmed]
PHST- 2013/04/23 06:00 [medline]
AID - 33/9/3981 [pii]
AID - 10.1523/JNEUROSCI.1294-12.2013 [doi]
PST - ppublish
SO  - J Neurosci. 2013 Feb 27;33(9):3981-8. doi: 10.1523/JNEUROSCI.1294-12.2013.

PMID- 23415699
OWN - NLM
STAT- MEDLINE
DCOM- 20131105
LR  - 20131121
IS  - 1873-5711 (Electronic)
IS  - 1050-6411 (Linking)
VI  - 23
IP  - 3
DP  - 2013 Jun
TI  - An EMG-assisted model calibration technique that does not require MVCs.
PG  - 608-13
LID - 10.1016/j.jelekin.2013.01.013 [doi]
LID - S1050-6411(13)00031-X [pii]
AB  - As personalized biologically-assisted models of the spine have evolved, the
      normalization of raw electromyographic (EMG) signals has become increasingly
      important. The traditional method of normalizing myoelectric signals, relative to
      measured maximum voluntary contractions (MVCs), is susceptible to error and is
      problematic for evaluating symptomatic low back pain (LBP) patients.
      Additionally, efforts to circumvent MVCs have not been validated during complex
      free-dynamic exertions. Therefore, the objective of this study was to develop an 
      MVC-independent biologically-assisted model calibration technique that overcomes 
      the limitations of previous normalization efforts, and to validate this technique
      over a variety of complex free-dynamic conditions including symmetrical and
      asymmetrical lifting. The newly developed technique (non-MVC) eliminates the need
      to collect MVCs by combining gain (maximum strength per unit area) and MVC into a
      single muscle property (gain ratio) that can be determined during model
      calibration. Ten subjects (five male, five female) were evaluated to compare gain
      ratio prediction variability, spinal load predictions, and model fidelity between
      the new non-MVC and established MVC-based model calibration techniques. The new
      non-MVC model calibration technique demonstrated at least as low gain ratio
      prediction variability, similar spinal loads, and similar model fidelity when
      compared to the MVC-based technique, indicating that it is a valid alternative to
      traditional MVC-based EMG normalization. Spinal loading for individuals who are
      unwilling or unable to produce reliable MVCs can now be evaluated. In particular,
      this technique will be valuable for evaluating symptomatic LBP patients, which
      may provide significant insight into the underlying nature of the LBP disorder.
CI  - Copyright (c) 2013 Elsevier Ltd. All rights reserved.
FAU - Dufour, Jonathan S
AU  - Dufour JS
AD  - The Biodynamics Laboratory, The Ohio State University, 210 Baker Systems, 1971
      Neil Avenue, Columbus, OH 43210, USA.
FAU - Marras, William S
AU  - Marras WS
FAU - Knapik, Gregory G
AU  - Knapik GG
LA  - eng
PT  - Journal Article
PT  - Research Support, Non-U.S. Gov't
PT  - Validation Studies
DEP - 20130214
PL  - England
TA  - J Electromyogr Kinesiol
JT  - Journal of electromyography and kinesiology : official journal of the
      International Society of Electrophysiological Kinesiology
JID - 9109125
SB  - IM
MH  - Adult
MH  - Analysis of Variance
MH  - Biomechanical Phenomena
MH  - Calibration
MH  - Electromyography/*methods
MH  - Female
MH  - Humans
MH  - Low Back Pain/physiopathology
MH  - Lumbar Vertebrae/*physiology
MH  - Male
MH  - *Models, Biological
MH  - Muscle Contraction/physiology
MH  - Muscle, Skeletal/physiology
MH  - Signal Processing, Computer-Assisted
MH  - Software
MH  - Weight Lifting/*physiology
EDAT- 2013/02/19 06:00
MHDA- 2013/11/06 06:00
CRDT- 2013/02/19 06:00
PHST- 2012/11/15 00:00 [received]
PHST- 2013/01/17 00:00 [revised]
PHST- 2013/01/17 00:00 [accepted]
PHST- 2013/02/19 06:00 [entrez]
PHST- 2013/02/19 06:00 [pubmed]
PHST- 2013/11/06 06:00 [medline]
AID - S1050-6411(13)00031-X [pii]
AID - 10.1016/j.jelekin.2013.01.013 [doi]
PST - ppublish
SO  - J Electromyogr Kinesiol. 2013 Jun;23(3):608-13. doi:
      10.1016/j.jelekin.2013.01.013. Epub 2013 Feb 14.

PMID- 23406616
OWN - NLM
STAT- MEDLINE
DCOM- 20130910
LR  - 20170112
IS  - 0392-856X (Print)
IS  - 0392-856X (Linking)
VI  - 31
IP  - 2 Suppl 76
DP  - 2013 Mar-Apr
TI  - Prolonged treatment with transcutaneous electrical nerve stimulation (TENS)
      modulates neuro-gastric motility and plasma levels of vasoactive intestinal
      peptide (VIP), motilin and interleukin-6 (IL-6) in systemic sclerosis.
PG  - 140-50
AB  - PURPOSE: We assessed the effects of transcutaneous electrical nerve stimulation
      (TENS) on neurogastric functioning in scleroderma patients. METHODS: Seventeen
      SSc patients underwent 30 min TENS treatment >10Hz at GI acupuncture points PC6
      and ST36, once (acute TENS) and then after two weeks of TENS sessions for 30 min 
      twice daily (prolonged TENS). Data collected at Visits 1 and 2 included gastric
      myoelectrical activity (GMA) by surface electrogastrography (EGG), heart rate
      variability (HRV) by surface electrocardiography (EKG), GI specific symptoms and 
      health related SF-36 questionnaires. Plasma VIP, motilin and IL-6 levels were
      determined. Statistical analyses were performed by Student's t-test, Spearman
      Rank and p-values <0.05 were considered significant. RESULTS: 1. Only after
      prolonged TENS, the percentages of normal slow waves and average slow wave
      coupling (especially channels 1, 2 reflecting gastric pacemaker and corpus
      regions) were significantly increased; 2. the percentage of normal slow waves was
      significantly correlated to sympathovagal balance; 3. Mean plasma VIP and motilin
      levels were significantly decreased after acute TENS, (vs. baseline), generally
      maintained in the prolonged TENS intervals. Compared to baseline, mean plasma
      IL-6 levels were significantly increased after acute TENS, but significantly
      decreased after prolonged TENS. 4. After prolonged TENS, the frequency of
      awakening due to abdominal pain and abdominal bloating were significantly and
      modestly decreased, respectively. CONCLUSIONS: In SSc patients, two weeks of
      daily TENS improved patient GMA scores, lowered plasma VIP, motilin and IL-6
      levels and improved association between GMA and sympathovagal balance. This
      supports the therapeutic potential of prolonged TENS to enhance gastric
      myoelectrical functioning in SSc.
FAU - McNearney, Terry A
AU  - McNearney TA
AD  - Department of Internal Medicine, University of Texas Medical Branch, Galveston,
      TX, USA. tmcnearn@utmb.edu
FAU - Sallam, Hanaa S
AU  - Sallam HS
FAU - Hunnicutt, Sonya E
AU  - Hunnicutt SE
FAU - Doshi, Dipti
AU  - Doshi D
FAU - Chen, Jiande D Z
AU  - Chen JD
LA  - eng
GR  - R21 AG023951/AG/NIA NIH HHS/United States
GR  - UL1 TR000071/TR/NCATS NIH HHS/United States
GR  - P50AR44888/AR/NIAMS NIH HHS/United States
GR  - M01-RR00073/RR/NCRR NIH HHS/United States
GR  - P50AR054144/AR/NIAMS NIH HHS/United States
PT  - Clinical Trial
PT  - Journal Article
PT  - Research Support, N.I.H., Extramural
DEP - 20130207
PL  - Italy
TA  - Clin Exp Rheumatol
JT  - Clinical and experimental rheumatology
JID - 8308521
RN  - 0 (IL6 protein, human)
RN  - 0 (Interleukin-6)
RN  - 37221-79-7 (Vasoactive Intestinal Peptide)
RN  - 52906-92-0 (Motilin)
SB  - IM
MH  - Electrocardiography
MH  - Electromyography
MH  - Female
MH  - Gastrointestinal Motility/*physiology
MH  - Gastroparesis/blood/physiopathology/*therapy
MH  - Health Status
MH  - Heart Rate/physiology
MH  - Humans
MH  - Interleukin-6/blood
MH  - Male
MH  - Middle Aged
MH  - Motilin/blood
MH  - Patient Satisfaction
MH  - Scleroderma, Systemic/blood/*complications/physiopathology
MH  - Stomach/*innervation/*physiology
MH  - Transcutaneous Electric Nerve Stimulation/*methods
MH  - Treatment Outcome
MH  - Vasoactive Intestinal Peptide/blood
EDAT- 2013/02/15 06:00
MHDA- 2013/09/11 06:00
CRDT- 2013/02/15 06:00
PHST- 2011/04/12 00:00 [received]
PHST- 2012/09/05 00:00 [accepted]
PHST- 2013/02/15 06:00 [entrez]
PHST- 2013/02/15 06:00 [pubmed]
PHST- 2013/09/11 06:00 [medline]
AID - 4933 [pii]
PST - ppublish
SO  - Clin Exp Rheumatol. 2013 Mar-Apr;31(2 Suppl 76):140-50. Epub 2013 Feb 7.

PMID- 23366115
OWN - NLM
STAT- MEDLINE
DCOM- 20130806
LR  - 20140821
IS  - 1557-170X (Print)
IS  - 1557-170X (Linking)
VI  - 2012
DP  - 2012
TI  - sEMG-based detection of poor posture: a feasibility study.
PG  - 1210-3
LID - 10.1109/EMBC.2012.6346154 [doi]
AB  - The cost of the medical treatment of low back pain (LBP) was estimated to be $24 
      billion in the early 90s. Also, 80% of the LBP is estimated to be due to poor or 
      inappropriate posture. The ultimate goal of the project is to develop a surface
      electromyography (sEMG)-based device that could be used to prevent and treat LBP 
      by postural re-education or simply for on-the-spot sEMG feedback. In this paper
      we present the results and conclusions of a feasibility study for sEMG-based poor
      posture classifier. The results show that a s-EMG based poor posture classifier
      could be possible. The sensitivity for the best linear classifier model was 72%
      and the specificity was 78%. The same signal feature returned very different
      results from one participant to another. This inter-subject variability could be 
      due to different muscular activation patterns during posture correction.
FAU - Zabaleta, Haritz
AU  - Zabaleta H
AD  - TECNALIA, Health Unit P Mikeletegi, Donostia, Spain. haritz.zabaleta@tecnalia.com
FAU - Rodriguez-de-Pablo, Cristina
AU  - Rodriguez-de-Pablo C
FAU - Miljkovic, Nadica
AU  - Miljkovic N
FAU - Keller, Thierry
AU  - Keller T
FAU - Garcia, Gonzalo A
AU  - Garcia GA
LA  - eng
PT  - Clinical Trial
PT  - Journal Article
PT  - Research Support, Non-U.S. Gov't
PL  - United States
TA  - Conf Proc IEEE Eng Med Biol Soc
JT  - Conference proceedings : ... Annual International Conference of the IEEE
      Engineering in Medicine and Biology Society. IEEE Engineering in Medicine and
      Biology Society. Annual Conference
JID - 101243413
SB  - IM
MH  - Adult
MH  - Electromyography/methods
MH  - Female
MH  - Humans
MH  - Low Back Pain/*physiopathology
MH  - Male
MH  - *Posture
EDAT- 2013/02/01 06:00
MHDA- 2013/08/07 06:00
CRDT- 2013/02/01 06:00
PHST- 2013/02/01 06:00 [entrez]
PHST- 2013/02/01 06:00 [pubmed]
PHST- 2013/08/07 06:00 [medline]
AID - 10.1109/EMBC.2012.6346154 [doi]
PST - ppublish
SO  - Conf Proc IEEE Eng Med Biol Soc. 2012;2012:1210-3. doi:
      10.1109/EMBC.2012.6346154.

PMID- 23357802
OWN - NLM
STAT- MEDLINE
DCOM- 20130820
LR  - 20130129
IS  - 1050-0545 (Print)
IS  - 1050-0545 (Linking)
VI  - 24
IP  - 2
DP  - 2013 Feb
TI  - The effect of muscle contraction level on the cervical vestibular evoked myogenic
      potential (cVEMP): usefulness of amplitude normalization.
PG  - 77-88
LID - 10.3766/jaaa.24.2.2 [doi]
AB  - BACKGROUND: The cervical vestibular evoked myogenic potential (cVEMP) is a
      reflexive change in sternocleidomastoid (SCM) muscle contraction activity thought
      to be mediated by a saccular vestibulo-collic reflex. CVEMP amplitude varies with
      the state of the afferent (vestibular) limb of the vestibulo-collic reflex
      pathway, as well as with the level of SCM muscle contraction. It follows that in 
      order for cVEMP amplitude to reflect the status of the afferent portion of the
      reflex pathway, muscle contraction level must be controlled. Historically, this
      has been accomplished by volitionally controlling muscle contraction level either
      with the aid of a biofeedback method, or by an a posteriori method that
      normalizes cVEMP amplitude by the level of muscle contraction. A posteriori
      normalization methods make the implicit assumption that mathematical
      normalization precisely removes the influence of the efferent limb of the
      vestibulo-collic pathway. With the cVEMP, however, we are violating basic
      assumptions of signal averaging: specifically, the background noise and the
      response are not independent. The influence of this signal-averaging violation on
      our ability to normalize cVEMP amplitude using a posteriori methods is not well
      understood. PURPOSE: The aims of this investigation were to describe the effect
      of muscle contraction, as measured by a prestimulus electromyogenic estimate, on 
      cVEMP amplitude and interaural amplitude asymmetry ratio, and to evaluate the
      benefit of using a commonly advocated a posteriori normalization method on cVEMP 
      amplitude and asymmetry ratio variability. RESEARCH DESIGN: Prospective,
      repeated-measures design using a convenience sample. STUDY SAMPLE: Ten healthy
      adult participants between 25 and 61 yr of age. INTERVENTION: cVEMP responses to 
      500 Hz tone bursts (120 dB pSPL) for three conditions describing maximum,
      moderate, and minimal muscle contraction. DATA COLLECTION AND ANALYSIS: Mean
      (standard deviation) cVEMP amplitude and asymmetry ratios were calculated for
      each muscle-contraction condition. Repeated measures analysis of variance and
      t-tests compared the variability in cVEMP amplitude between sides and conditions.
      Linear regression analyses compared asymmetry ratios. Polynomial regression
      analyses described the corrected and uncorrected cVEMP amplitude growth
      functions. RESULTS: While cVEMP amplitude increased with increased muscle
      contraction, the relationship was not linear or even proportionate. In the
      majority of cases, once muscle contraction reached a certain "threshold" level,
      cVEMP amplitude increased rapidly and then saturated. Normalizing cVEMP
      amplitudes did not remove the relationship between cVEMP amplitude and muscle
      contraction level. As muscle contraction increased, the normalized amplitude
      increased, and then decreased, corresponding with the observed amplitude
      saturation. Abnormal asymmetry ratios (based on values reported in the
      literature) were noted for four instances of uncorrected amplitude asymmetry at
      less than maximum muscle contraction levels. Amplitude normalization did not
      substantially change the number of observed asymmetry ratios. CONCLUSIONS:
      Because cVEMP amplitude did not typically grow proportionally with muscle
      contraction level, amplitude normalization did not lead to stable cVEMP
      amplitudes or asymmetry ratios across varying muscle contraction levels. Until we
      better understand the relationships between muscle contraction level, surface
      electromyography (EMG) estimates of muscle contraction level, and cVEMP
      amplitude, the application of normalization methods to correct cVEMP amplitude
      appears unjustified.
CI  - American Academy of Audiology.
FAU - Bogle, Jamie M
AU  - Bogle JM
AD  - Department of Otolaryngology/Audiology, Mayo Clinic Florida, FL, USA.
      bogle.jamie@mayo.edu
FAU - Zapala, David A
AU  - Zapala DA
FAU - Criter, Robin
AU  - Criter R
FAU - Burkard, Robert
AU  - Burkard R
LA  - eng
PT  - Clinical Trial
PT  - Journal Article
PT  - Research Support, Non-U.S. Gov't
PT  - Validation Studies
PL  - Canada
TA  - J Am Acad Audiol
JT  - Journal of the American Academy of Audiology
JID - 9114646
SB  - IM
CIN - J Am Acad Audiol. 2013 Feb;24(2):76. PMID: 23357801
MH  - Adult
MH  - Cervical Vertebrae
MH  - Data Interpretation, Statistical
MH  - Electromyography/methods/standards
MH  - Female
MH  - Humans
MH  - Male
MH  - Middle Aged
MH  - Muscle Contraction/*physiology
MH  - Neck Muscles/*physiology
MH  - Neck Pain/physiopathology
MH  - Prospective Studies
MH  - Reference Values
MH  - Signal Processing, Computer-Assisted
MH  - Vestibular Evoked Myogenic Potentials/*physiology
MH  - Vestibular Function Tests/*methods/*standards
EDAT- 2013/01/30 06:00
MHDA- 2013/08/21 06:00
CRDT- 2013/01/30 06:00
PHST- 2013/01/30 06:00 [entrez]
PHST- 2013/01/30 06:00 [pubmed]
PHST- 2013/08/21 06:00 [medline]
AID - 10.3766/jaaa.24.2.2 [doi]
PST - ppublish
SO  - J Am Acad Audiol. 2013 Feb;24(2):77-88. doi: 10.3766/jaaa.24.2.2.

PMID- 23319229
OWN - NLM
STAT- MEDLINE
DCOM- 20130404
LR  - 20150216
IS  - 0028-3843 (Print)
IS  - 0028-3843 (Linking)
VI  - 46
IP  - 6
DP  - 2012 Nov-Dec
TI  - [Myopathy in the course of carnitine palmitoyltransferase II deficiency].
PG  - 600-2
AB  - Congenital deficiency of carnitine palmitoyltransferase (CPT) II is a disease
      with an autosomal recessive inheritance of phenotypic variability which depends
      on age at the onset of symptoms. Three entities associated with deficiency of CPT
      II are known: the perinatal, the infantile and the adult form. The perinatal
      disease is the most severe form and is invariably fatal. On the other hand, the
      adult CPT II clinical phenotype is benign and requires additional external
      triggers such as high-intensity exercise to provoke myopathic symptoms. We report
      a case of adult CPT II deficiency presenting with the subtle symptoms of
      myopathy. A 32-year-old man was admitted to the hospital complaining of muscle
      pain after exercise. Athletic appearance drew attention, because the patient
      denied practicing sport. Neurological examination revealed marked tiredness
      during the single-leg hop test without other abnormalities. Electromyography
      (EMG) and serum biochemistry were not typical for myopathy. Routine
      histopathological examination did not reveal any abnormalities of structure of
      muscle fibers. Diagnosis was established after ultrastructural and biochemical
      analysis which revealed changes typical for CPT II deficiency.
FAU - Durka-Kesy, Marta
AU  - Durka-Kesy M
AD  - Klinika Neurologii WIM, Warszawa. darta@wp.pl
FAU - Stepien, Adam
AU  - Stepien A
FAU - Tomczykiewicz, Kazimierz
AU  - Tomczykiewicz K
FAU - Fidzianska, Anna
AU  - Fidzianska A
FAU - Niebroj-Dobosz, Irena
AU  - Niebroj-Dobosz I
FAU - Pastuszak, Zanna
AU  - Pastuszak Z
LA  - pol
PT  - Case Reports
PT  - English Abstract
PT  - Journal Article
TT  - Miopatia w przebiegu niedoboru palmitylotransferazy karnityny II.
PL  - Poland
TA  - Neurol Neurochir Pol
JT  - Neurologia i neurochirurgia polska
JID - 0101265
RN  - EC 2.3.1.21 (Carnitine O-Palmitoyltransferase)
RN  - Carnitine palmitoyl transferase 2 deficiency
SB  - IM
MH  - Adult
MH  - Carnitine O-Palmitoyltransferase/deficiency/genetics
MH  - Humans
MH  - Male
MH  - Metabolism, Inborn Errors/*genetics
MH  - Muscular Diseases/*genetics
MH  - Neurologic Examination
MH  - Phenotype
MH  - Polymorphism, Genetic/*genetics
EDAT- 2013/01/16 06:00
MHDA- 2013/04/05 06:00
CRDT- 2013/01/16 06:00
PHST- 2013/01/16 06:00 [entrez]
PHST- 2013/01/16 06:00 [pubmed]
PHST- 2013/04/05 06:00 [medline]
AID - S0028-3843(14)60260-7 [pii]
PST - ppublish
SO  - Neurol Neurochir Pol. 2012 Nov-Dec;46(6):600-2.

PMID- 23124535
OWN - NLM
STAT- MEDLINE
DCOM- 20130411
LR  - 20161019
IS  - 1529-0131 (Electronic)
IS  - 0004-3591 (Linking)
VI  - 65
IP  - 2
DP  - 2013 Feb
TI  - Association of fibromyalgia with altered skeletal muscle characteristics which
      may contribute to postexertional fatigue in postmenopausal women.
PG  - 519-28
LID - 10.1002/art.37763 [doi]
AB  - OBJECTIVE: To identify muscle physiologic properties that may contribute to
      postexertional fatigue and malaise in women with fibromyalgia (FM). METHODS:
      Healthy postmenopausal women with (n = 11) and without (n = 11) FM, ages 51-70
      years, participated in this study. Physical characteristics and responses to
      self-reported questionnaires were evaluated. Strength loss and tissue oxygenation
      in response to a fatiguing exercise protocol were used to quantify fatigability
      and the local muscle hemodynamic profile. Muscle biopsies were performed to
      assess between-group differences in baseline muscle properties using
      histochemical, immunohistochemical, and electron microscopic analyses. RESULTS:
      There was no significant difference between healthy controls and FM patients in
      muscle fatigue in response to exercise. However, self-reported fatigue and pain
      were correlated with prolonged loss of strength following 12 minutes of recovery 
      in patients with FM. Although there was no difference in percent succinate
      dehydrogenase (SDH)-positive (type I) and SDH-negative (type II) fibers or in
      mean fiber cross-sectional area between groups, FM patients exhibited greater
      variability in fiber size and altered fiber size distribution. In healthy
      controls only, fatigue resistance was strongly correlated with the size of
      SDH-positive fibers and hemoglobin oxygenation. In contrast, FM patients with the
      highest percentage of SDH-positive fibers recovered strength most effectively,
      and this was correlated with capillary density. However, overall, capillary
      density was lower in the FM group. CONCLUSION: Peripheral mechanisms, i.e.,
      altered muscle fiber size distribution and decreased capillary density, may
      contribute to postexertional fatigue in FM. Understanding of these defects in
      fibromyalgic muscle may provide valuable insight with regard to treatment.
CI  - Copyright (c) 2013 by the American College of Rheumatology.
FAU - Srikuea, Ratchakrit
AU  - Srikuea R
AD  - University of Kentucky, Lexington, KY, USA.
FAU - Symons, T Brock
AU  - Symons TB
FAU - Long, Douglas E
AU  - Long DE
FAU - Lee, Jonah D
AU  - Lee JD
FAU - Shang, Yu
AU  - Shang Y
FAU - Chomentowski, Peter J
AU  - Chomentowski PJ
FAU - Yu, Guoqiang
AU  - Yu G
FAU - Crofford, Leslie J
AU  - Crofford LJ
FAU - Peterson, Charlotte A
AU  - Peterson CA
LA  - eng
GR  - R21 AG034279/AG/NIA NIH HHS/United States
GR  - UL1 TR000117/TR/NCATS NIH HHS/United States
GR  - R21-AG-34279/AG/NIA NIH HHS/United States
GR  - UL1-TR-000117/TR/NCATS NIH HHS/United States
PT  - Journal Article
PT  - Research Support, N.I.H., Extramural
PL  - United States
TA  - Arthritis Rheum
JT  - Arthritis and rheumatism
JID - 0370605
SB  - AIM
SB  - IM
MH  - Aged
MH  - Electromyography
MH  - Exercise/physiology
MH  - Female
MH  - Fibromyalgia/metabolism/pathology/*physiopathology
MH  - Humans
MH  - Isometric Contraction/physiology
MH  - Middle Aged
MH  - Muscle Fatigue/*physiology
MH  - Muscle Strength/*physiology
MH  - Muscle, Skeletal/metabolism/pathology/*physiopathology
MH  - Surveys and Questionnaires
PMC - PMC3558634
MID - NIHMS417099
OID - NLM: NIHMS417099
OID - NLM: PMC3558634
EDAT- 2012/11/06 06:00
MHDA- 2013/04/12 06:00
CRDT- 2012/11/06 06:00
PHST- 2012/04/18 00:00 [received]
PHST- 2012/10/16 00:00 [accepted]
PHST- 2012/11/06 06:00 [entrez]
PHST- 2012/11/06 06:00 [pubmed]
PHST- 2013/04/12 06:00 [medline]
AID - 10.1002/art.37763 [doi]
PST - ppublish
SO  - Arthritis Rheum. 2013 Feb;65(2):519-28. doi: 10.1002/art.37763.

PMID- 23102994
OWN - NLM
STAT- MEDLINE
DCOM- 20130429
LR  - 20131121
IS  - 1872-8952 (Electronic)
IS  - 1388-2457 (Linking)
VI  - 124
IP  - 4
DP  - 2013 Apr
TI  - Changes in constraint of proximal segments effects time to task failure and
      activity of proximal muscles in knee position-control tasks.
PG  - 732-9
LID - 10.1016/j.clinph.2012.09.025 [doi]
LID - S1388-2457(12)00674-8 [pii]
AB  - OBJECTIVE: Maintenance of a limb position against external load
      (position-control) fails earlier (time to task failure: TTF) than maintenance of 
      identical force against rigid restraint (force-control). Although possibly
      explained by physiological differences between contractions, we investigated
      whether less constraint of movements in other planes and proximal segments
      (commonly less in position-control tasks) shortens TTF. METHODS: Seventeen adults
      (32+/-7 years) contracted knee extensor muscles to task failure in a
      position-control task, with and without constraint of motion in other planes and 
      proximal segments, and a force-control task with constraints. Electromyography of
      knee extensors, their antagonist and hip muscles was recorded with
      force/position. RESULTS: TTF was shorter for position-control without (161+/-55
      s) than with constraint (184+/-51 s). Despite identical constraint, TTF was
      shorter in position- than force-control (216+/-56 s). Muscle activity and
      position variability at failure was greater without constraint. CONCLUSION:
      Constraint of motion of proximal segments and other planes increases
      position-control TTF with less muscle activity and variability. As TTF differed
      between force- and position-control, despite equivalent constraint, other factors
      contribute to shorter position-control TTF. SIGNIFICANCE: Results clarify that
      differences in the TTF between position- and force-control tasks are partly
      explained by unmatched restriction of motion in other planes and proximal
      segments.
CI  - Copyright (c) 2012 International Federation of Clinical Neurophysiology.
      Published by Elsevier Ireland Ltd. All rights reserved.
FAU - Poortvliet, Peter C
AU  - Poortvliet PC
AD  - The University of Queensland, Centre for Clinical Research Excellence in Spinal
      Pain, Injury and Health, School of Health and Rehabilitation Sciences, Brisbane, 
      Australia.
FAU - Tucker, Kylie J
AU  - Tucker KJ
FAU - Hodges, Paul W
AU  - Hodges PW
LA  - eng
PT  - Journal Article
PT  - Research Support, Non-U.S. Gov't
DEP - 20121025
PL  - Netherlands
TA  - Clin Neurophysiol
JT  - Clinical neurophysiology : official journal of the International Federation of
      Clinical Neurophysiology
JID - 100883319
SB  - IM
MH  - Adult
MH  - Biomechanical Phenomena
MH  - Data Interpretation, Statistical
MH  - Electromyography
MH  - Female
MH  - Humans
MH  - Isometric Contraction/physiology
MH  - Knee/*physiology
MH  - Leg/physiology
MH  - Male
MH  - Muscle Contraction/physiology
MH  - Muscle, Skeletal/*physiology
MH  - Physical Stimulation
MH  - Posture/*physiology
MH  - Psychomotor Performance/*physiology
EDAT- 2012/10/30 06:00
MHDA- 2013/04/30 06:00
CRDT- 2012/10/30 06:00
PHST- 2012/06/08 00:00 [received]
PHST- 2012/09/24 00:00 [revised]
PHST- 2012/09/30 00:00 [accepted]
PHST- 2012/10/30 06:00 [entrez]
PHST- 2012/10/30 06:00 [pubmed]
PHST- 2013/04/30 06:00 [medline]
AID - S1388-2457(12)00674-8 [pii]
AID - 10.1016/j.clinph.2012.09.025 [doi]
PST - ppublish
SO  - Clin Neurophysiol. 2013 Apr;124(4):732-9. doi: 10.1016/j.clinph.2012.09.025. Epub
      2012 Oct 25.

PMID- 23079004
OWN - NLM
STAT- MEDLINE
DCOM- 20130808
LR  - 20130204
IS  - 1873-5711 (Electronic)
IS  - 1050-6411 (Linking)
VI  - 23
IP  - 1
DP  - 2013 Feb
TI  - Altered trunk muscle coordination during rapid trunk flexion in people in
      remission of recurrent low back pain.
PG  - 173-81
LID - 10.1016/j.jelekin.2012.09.003 [doi]
LID - S1050-6411(12)00163-0 [pii]
AB  - People with a history of low back pain (LBP) are at high risk to encounter
      additional LBP episodes. During LBP remission, altered trunk muscle control has
      been suggested to negatively impact spinal health. As sudden LBP onset is
      commonly reported during trunk flexion, the aim of the current study is to
      investigate whether dynamic trunk muscle recruitment is altered in LBP remission.
      Eleven people in remission of recurrent LBP and 14 pain free controls performed
      cued trunk flexion during a loaded and unloaded condition. Electromyographic
      activity was recorded from paraspinal (lumbar and thoracic erector spinae,
      latissimus dorsi, deep and superficial multifidus) and abdominal muscles
      (obliquus internus, externus and rectus abdominis) with surface and fine-wire
      electrodes. LBP participants exhibited higher levels of co-contraction of
      flexor/extensor muscles, lower agonistic abdominal and higher antagonistic
      paraspinal muscle activity than controls, both when data were analyzed in grouped
      and individual muscle behavior. A sub-analysis in people with unilateral LBP (n =
      6) pointed to opposing changes in deep and superficial multifidus in relation to 
      the pain side. These results suggest that dynamic trunk muscle control is
      modified during LBP remission, and might possibly increase spinal load and result
      in earlier muscle fatigue due to intensified muscle usage. These negative
      consequences for spinal health could possibly contribute to recurrence of LBP.
CI  - Copyright (c) 2012 Elsevier Ltd. All rights reserved.
FAU - D'hooge, Roseline
AU  - D'hooge R
AD  - Department of Rehabilitation Sciences and Physiotherapy, Ghent University, Ghent,
      Belgium. roseline.dhooge@ugent.be
FAU - Hodges, Paul
AU  - Hodges P
FAU - Tsao, Henry
AU  - Tsao H
FAU - Hall, Leanne
AU  - Hall L
FAU - Macdonald, David
AU  - Macdonald D
FAU - Danneels, Lieven
AU  - Danneels L
LA  - eng
PT  - Journal Article
PT  - Research Support, Non-U.S. Gov't
DEP - 20121015
PL  - England
TA  - J Electromyogr Kinesiol
JT  - Journal of electromyography and kinesiology : official journal of the
      International Society of Electrophysiological Kinesiology
JID - 9109125
SB  - IM
MH  - *Adaptation, Physiological
MH  - Adult
MH  - Female
MH  - Humans
MH  - Low Back Pain/*physiopathology
MH  - Male
MH  - *Muscle Contraction
MH  - Muscle, Skeletal/*physiopathology
MH  - *Postural Balance
MH  - *Range of Motion, Articular
MH  - Recurrence
MH  - Remission, Spontaneous
MH  - Torso/*physiopathology
EDAT- 2012/10/20 06:00
MHDA- 2013/08/09 06:00
CRDT- 2012/10/20 06:00
PHST- 2012/04/06 00:00 [received]
PHST- 2012/09/10 00:00 [revised]
PHST- 2012/09/16 00:00 [accepted]
PHST- 2012/10/20 06:00 [entrez]
PHST- 2012/10/20 06:00 [pubmed]
PHST- 2013/08/09 06:00 [medline]
AID - S1050-6411(12)00163-0 [pii]
AID - 10.1016/j.jelekin.2012.09.003 [doi]
PST - ppublish
SO  - J Electromyogr Kinesiol. 2013 Feb;23(1):173-81. doi:
      10.1016/j.jelekin.2012.09.003. Epub 2012 Oct 15.

PMID- 23043818
OWN - NLM
STAT- MEDLINE
DCOM- 20130513
LR  - 20170220
IS  - 1743-0003 (Electronic)
IS  - 1743-0003 (Linking)
VI  - 9
DP  - 2012 Oct 8
TI  - Motor modules in robot-aided walking.
PG  - 76
LID - 10.1186/1743-0003-9-76 [doi]
AB  - BACKGROUND: It is hypothesized that locomotion is achieved by means of rhythm
      generating networks (central pattern generators) and muscle activation generating
      networks. This modular organization can be partly identified from the analysis of
      the muscular activity by means of factorization algorithms. The activity of
      rhythm generating networks is described by activation signals whilst the muscle
      intervention generating network is represented by motor modules (muscle
      synergies). In this study, we extend the analysis of modular organization of
      walking to the case of robot-aided locomotion, at varying speed and body weight
      support level. METHODS: Non Negative Matrix Factorization was applied on surface 
      electromyographic signals of 8 lower limb muscles of healthy subjects walking in 
      gait robotic trainer at different walking velocities (1 to 3 km/h) and levels of 
      body weight support (0 to 30%). RESULTS: The muscular activity of volunteers
      could be described by low dimensionality (4 modules), as for overground walking. 
      Moreover, the activation signals during robot-aided walking were bursts of
      activation timed at specific phases of the gait cycle, underlying an impulsive
      controller, as also observed in overground walking. This modular organization was
      consistent across the investigated speeds, body weight support level, and
      subjects. CONCLUSIONS: These results indicate that walking in a Lokomat robotic
      trainer is achieved by similar motor modules and activation signals as overground
      walking and thus supports the use of robotic training for re-establishing natural
      walking patterns.
FAU - Gizzi, Leonardo
AU  - Gizzi L
AD  - Pain Clinic, Center for Anesthesiology, Emergency and Intensive Care Medicine,
      University Hospital Gottingen, Gottingen, Germany.
FAU - Nielsen, Jorgen Feldbaek
AU  - Nielsen JF
FAU - Felici, Francesco
AU  - Felici F
FAU - Moreno, Juan C
AU  - Moreno JC
FAU - Pons, Jose L
AU  - Pons JL
FAU - Farina, Dario
AU  - Farina D
LA  - eng
PT  - Journal Article
PT  - Randomized Controlled Trial
PT  - Research Support, Non-U.S. Gov't
DEP - 20121008
PL  - England
TA  - J Neuroeng Rehabil
JT  - Journal of neuroengineering and rehabilitation
JID - 101232233
SB  - IM
MH  - Adult
MH  - Algorithms
MH  - Biomechanical Phenomena
MH  - Body Weight/physiology
MH  - Electromyography
MH  - Female
MH  - Gait Disorders, Neurologic/rehabilitation
MH  - Humans
MH  - Locomotion
MH  - Lower Extremity/innervation/physiology
MH  - Male
MH  - Muscle, Skeletal/innervation/physiology
MH  - Nerve Net/physiology
MH  - Physical Education and Training
MH  - Robotics/*instrumentation/*methods
MH  - Signal Processing, Computer-Assisted
MH  - Walking/*physiology
PMC - PMC3533908
OID - NLM: PMC3533908
EDAT- 2012/10/10 06:00
MHDA- 2013/05/15 06:00
CRDT- 2012/10/10 06:00
PHST- 2011/12/22 00:00 [received]
PHST- 2012/10/01 00:00 [accepted]
PHST- 2012/10/10 06:00 [entrez]
PHST- 2012/10/10 06:00 [pubmed]
PHST- 2013/05/15 06:00 [medline]
AID - 1743-0003-9-76 [pii]
AID - 10.1186/1743-0003-9-76 [doi]
PST - epublish
SO  - J Neuroeng Rehabil. 2012 Oct 8;9:76. doi: 10.1186/1743-0003-9-76.

PMID- 22987699
OWN - NLM
STAT- MEDLINE
DCOM- 20121203
LR  - 20120918
IS  - 1097-4598 (Electronic)
IS  - 0148-639X (Linking)
VI  - 46
IP  - 4
DP  - 2012 Oct
TI  - Reliability of neuromuscular measurements during explosive isometric
      contractions, with special reference to electromyography normalization
      techniques.
PG  - 566-76
LID - 10.1002/mus.23322 [doi]
AB  - INTRODUCTION: This study determined the between-session reliability of
      neuromuscular measurements during explosive isometric contractions, with special 
      consideration of electromyography (EMG) normalization. METHODS: Following
      familiarization, 13 men participated in 3 identical measurement sessions
      involving maximal and explosive voluntary contractions of the knee extensors,
      while force and surface EMG were recorded. Root mean square EMG amplitude was
      normalized to different reference measures: (evoked maximal M-wave peak-to-peak
      amplitude and area, maximum and sub-maximum voluntary contractions). RESULTS:
      Explosive voluntary force measurements were reliable on a group level, whereas
      within-subject reliability was low over the initial 50 ms and good from 100 ms
      onward. Normalization of EMG during explosive voluntary contractions,
      irrespective of the reference method, did not reduce the within-subject
      variability, but it did reduce substantially the variability between-subject.
      CONCLUSIONS: The high intra-individual variability of EMG and early phase
      explosive voluntary force production may limit their use to measuring group as
      opposed to individual responses to an intervention.
CI  - Copyright (c) 2012 Wiley Periodicals, Inc.
FAU - Buckthorpe, Matthew W
AU  - Buckthorpe MW
AD  - School of Sport, Exercise, and Health Sciences, Loughborough University, Ashby
      Road, Loughborough, Leicestershire, LE11 3TU United Kingdom.
      m.buckthorpe@lboro.ac.uk
FAU - Hannah, Ricci
AU  - Hannah R
FAU - Pain, T G
AU  - Pain TG
FAU - Folland, Jonathan P
AU  - Folland JP
LA  - eng
PT  - Clinical Trial
PT  - Journal Article
PT  - Validation Studies
PL  - United States
TA  - Muscle Nerve
JT  - Muscle & nerve
JID - 7803146
SB  - IM
MH  - Adult
MH  - Electrodiagnosis/methods/*standards
MH  - Electromyography/methods/standards
MH  - Exercise Test/methods/*standards
MH  - Humans
MH  - Isometric Contraction/*physiology
MH  - Male
MH  - Muscle, Skeletal/*innervation/*physiology
MH  - Reference Values
MH  - Young Adult
EDAT- 2012/09/19 06:00
MHDA- 2012/12/10 06:00
CRDT- 2012/09/19 06:00
PHST- 2012/09/19 06:00 [entrez]
PHST- 2012/09/19 06:00 [pubmed]
PHST- 2012/12/10 06:00 [medline]
AID - 10.1002/mus.23322 [doi]
PST - ppublish
SO  - Muscle Nerve. 2012 Oct;46(4):566-76. doi: 10.1002/mus.23322.

PMID- 22954877
OWN - NLM
STAT- MEDLINE
DCOM- 20130107
LR  - 20120907
IS  - 0926-9630 (Print)
IS  - 0926-9630 (Linking)
VI  - 181
DP  - 2012
TI  - Use of a virtual integrated environment in prosthetic limb development and
      phantom limb pain.
PG  - 305-9
AB  - Patients face two major difficulties following limb loss: phantom limb pain (PLP)
      in the residual limb and limited functionality in the prosthetic limb. Many
      studies have focused on decreasing PLP with mirror therapy, yet few have examined
      the same visual ameliorating effect with a virtual or prosthetic limb. Our study 
      addresses the following key questions: (1) does PLP decrease through observation 
      of a 3D limb in a virtual integration environment (VIE) and (2) can consistent
      surface electromyography (sEMG) signals from the VIE drive an advanced modular
      prosthetic limb (MPL)? Recorded signals from the residual limb were correlated to
      the desired motion of the phantom limb, and changes in PLP were scored during
      each VIE session. Preliminary results show an overall reduction in PLP and a
      trend toward improvement in signal-to-motion accuracy over time. These signals
      allowed MPL users to perform a wide range of hand motions.
FAU - Alphonso, Aimee L
AU  - Alphonso AL
AD  - Walter Reed National Military Medical Center, Bethesda, MD, USA.
FAU - Monson, Brett T
AU  - Monson BT
FAU - Zeher, Michael J
AU  - Zeher MJ
FAU - Armiger, Robert S
AU  - Armiger RS
FAU - Weeks, Sharon R
AU  - Weeks SR
FAU - Burck, J M
AU  - Burck JM
FAU - Moran, C
AU  - Moran C
FAU - Davoodie, R
AU  - Davoodie R
FAU - Loeb, G
AU  - Loeb G
FAU - Pasquina, Paul F
AU  - Pasquina PF
FAU - Tsao, Jack W
AU  - Tsao JW
LA  - eng
PT  - Journal Article
PL  - Netherlands
TA  - Stud Health Technol Inform
JT  - Studies in health technology and informatics
JID - 9214582
SB  - T
MH  - Amputation Stumps
MH  - Amputees/*psychology
MH  - *Artificial Limbs
MH  - Discriminant Analysis
MH  - Electromyography
MH  - Humans
MH  - Pain Measurement
MH  - Phantom Limb/*physiopathology/*therapy
MH  - Prosthesis Design
MH  - *User-Computer Interface
EDAT- 2012/09/08 06:00
MHDA- 2013/01/08 06:00
CRDT- 2012/09/08 06:00
PHST- 2012/09/08 06:00 [entrez]
PHST- 2012/09/08 06:00 [pubmed]
PHST- 2013/01/08 06:00 [medline]
PST - ppublish
SO  - Stud Health Technol Inform. 2012;181:305-9.

PMID- 22954427
OWN - NLM
STAT- MEDLINE
DCOM- 20130611
LR  - 20131121
IS  - 1879-1271 (Electronic)
IS  - 0268-0033 (Linking)
VI  - 27
IP  - 10
DP  - 2012 Dec
TI  - Motor variability in occupational health and performance.
PG  - 979-93
LID - 10.1016/j.clinbiomech.2012.08.007 [doi]
LID - S0268-0033(12)00181-7 [pii]
AB  - Several recent reviews have reported that 'repetitive movements' constitute a
      risk factor for occupational musculoskeletal disorders in the neck, shoulder and 
      arm regions. More variation in biomechanical exposure is often suggested as an
      effective intervention in such settings. Since increasing variation using
      extrinsic methods like job rotation may not always be possible in an industrial
      context, the intrinsic variability of the motor system may offer an alternative
      opportunity to increase variation. Motor variability refers to the natural
      variation in postures, movements and muscle activity observed to different
      extents in all tasks. The current review discusses research appearing in motor
      control, sports sciences and occupational biomechanics literature to answer
      whether motor variability is important to consider in an occupational context,
      and if yes, whether it can be manipulated by training the worker or changing the 
      working conditions so as to increase biomechanical variation without jeopardizing
      production. The review concludes that motor variability is, indeed, a relevant
      issue in occupational health and performance and suggests a number of key issues 
      for further research.
CI  - Copyright (c) 2012 Elsevier Ltd. All rights reserved.
FAU - Srinivasan, Divya
AU  - Srinivasan D
AD  - Centre for Musculoskeletal Research, Department of Occupational and Public Health
      Sciences, University of Gavle, 801 76 Gavle, Sweden. diasrn@hig.se
FAU - Mathiassen, Svend Erik
AU  - Mathiassen SE
LA  - eng
PT  - Journal Article
PT  - Research Support, Non-U.S. Gov't
PT  - Review
DEP - 20120904
PL  - England
TA  - Clin Biomech (Bristol, Avon)
JT  - Clinical biomechanics (Bristol, Avon)
JID - 8611877
SB  - IM
MH  - Biomechanical Phenomena
MH  - Cumulative Trauma Disorders/etiology/*physiopathology
MH  - Feedback, Sensory/physiology
MH  - Humans
MH  - Motor Activity/physiology
MH  - Movement/*physiology
MH  - Muscle Fatigue/physiology
MH  - Musculoskeletal Diseases/etiology/*physiopathology
MH  - Occupational Diseases/etiology/*physiopathology
MH  - Occupational Health
MH  - Pain/etiology
MH  - Posture/physiology
MH  - Sports/physiology
MH  - Task Performance and Analysis
EDAT- 2012/09/08 06:00
MHDA- 2013/06/12 06:00
CRDT- 2012/09/08 06:00
PHST- 2012/04/10 00:00 [received]
PHST- 2012/08/13 00:00 [revised]
PHST- 2012/08/16 00:00 [accepted]
PHST- 2012/09/08 06:00 [entrez]
PHST- 2012/09/08 06:00 [pubmed]
PHST- 2013/06/12 06:00 [medline]
AID - S0268-0033(12)00181-7 [pii]
AID - 10.1016/j.clinbiomech.2012.08.007 [doi]
PST - ppublish
SO  - Clin Biomech (Bristol, Avon). 2012 Dec;27(10):979-93. doi:
      10.1016/j.clinbiomech.2012.08.007. Epub 2012 Sep 4.

PMID- 22951537
OWN - NLM
STAT- MEDLINE
DCOM- 20130524
LR  - 20131121
IS  - 1938-1344 (Electronic)
IS  - 0190-6011 (Linking)
VI  - 42
IP  - 12
DP  - 2012 Dec
TI  - The effects of thoracic spine manipulation in subjects with signs of rotator cuff
      tendinopathy.
PG  - 1005-16
LID - 10.2519/jospt.2012.4142 [doi]
AB  - STUDY DESIGN: Controlled laboratory study. OBJECTIVES: To assess scapular
      kinematics and electromyographic signal amplitude of the shoulder musculature,
      before and after thoracic spine manipulation (TSM) in subjects with rotator cuff 
      tendinopathy (RCT). Changes in range of motion, pain, and function were also
      assessed. BACKGROUND: There are various treatment techniques for RCT. Recent
      studies suggest that TSM may be a useful component in the management of pain and 
      dysfunction associated with RCT. METHODS: Thirty subjects between 18 and 45 years
      of age, who showed signs of RCT, participated in this study. Changes in scapular 
      kinematics and muscle activity, as well as changes in shoulder pain and function,
      were assessed pre-TSM and post-TSM using paired t tests and repeated-measures
      analyses of variance. RESULTS: TSM did not lead to changes in range of motion or 
      scapular kinematics, with the exception of a small decrease in scapular upward
      rotation (P = .05). The only change in muscle activity was a small but
      significant increase in middle trapezius activity (P = .03). After TSM, subjects 
      demonstrated decreased pain during performance of the Jobe empty-can (mean +/- SD
      change, 2.6 +/- 1.1), Neer (2.6 +/- 1.3), and Hawkins-Kennedy (2.8 +/- 1.3) tests
      (all, P<.001). Subjects also reported decreased pain with shoulder flexion (mean 
      +/- SD change, 2.0 +/- 1.5; P<.001) and improved shoulder function (force
      production, 2.5 +/- 1.4 kg; Penn Shoulder Score, 7.7 +/- 9.4; sports/performing
      arts module of the Disabilities of the Arm, Shoulder and Hand questionnaire, 16.4
      +/- 13.2) (all, P<.001). CONCLUSION: Immediate improvements in shoulder pain and 
      function post-TSM are not likely explained by alterations in scapular kinematics 
      or shoulder muscle activity. For people with pain associated with RCT, TSM may be
      an effective component of their treatment plan to improve pain and function.
      However, further randomized controlled studies are necessary to better validate
      this treatment approach. LEVEL OF EVIDENCE: Therapy, level 4.
FAU - Muth, Stephanie
AU  - Muth S
AD  - University of Medicine and Dentistry of New Jersey, 40 East Laurel Road, UEC
      Suite 2105, Stratford, NJ 08084, USA. muthst@umdnj.edu
FAU - Barbe, Mary F
AU  - Barbe MF
FAU - Lauer, Richard
AU  - Lauer R
FAU - McClure, Philip W
AU  - McClure PW
LA  - eng
PT  - Clinical Trial
PT  - Journal Article
DEP - 20120817
PL  - United States
TA  - J Orthop Sports Phys Ther
JT  - The Journal of orthopaedic and sports physical therapy
JID - 7908150
SB  - IM
MH  - Adult
MH  - Biomechanical Phenomena
MH  - Female
MH  - Humans
MH  - Male
MH  - *Manipulation, Spinal
MH  - Rotator Cuff/*physiology
MH  - Shoulder Pain/*therapy
MH  - Tendinopathy/*therapy
MH  - Thoracic Vertebrae/*physiology
MH  - Treatment Outcome
MH  - Young Adult
EDAT- 2012/09/07 06:00
MHDA- 2013/05/28 06:00
CRDT- 2012/09/07 06:00
PHST- 2012/09/07 06:00 [entrez]
PHST- 2012/09/07 06:00 [pubmed]
PHST- 2013/05/28 06:00 [medline]
AID - 2798 [pii]
AID - 10.2519/jospt.2012.4142 [doi]
PST - ppublish
SO  - J Orthop Sports Phys Ther. 2012 Dec;42(12):1005-16. doi: 10.2519/jospt.2012.4142.
      Epub 2012 Aug 17.

PMID- 22926279
OWN - NLM
STAT- MEDLINE
DCOM- 20130522
LR  - 20131121
IS  - 1528-1159 (Electronic)
IS  - 0362-2436 (Linking)
VI  - 37
IP  - 25
DP  - 2012 Dec 1
TI  - Specific trunk and general exercise elicit similar changes in anticipatory
      postural adjustments in patients with chronic low back pain: a randomized
      controlled trial.
PG  - E1543-50
LID - 10.1097/BRS.0b013e31826feac0 [doi]
AB  - STUDY DESIGN: A randomized controlled trial. OBJECTIVE: To compare changes in
      self-rated disability, pain, and anticipatory postural adjustments between
      specific trunk exercise and general exercise in patients with chronic low back
      pain. SUMMARY OF BACKGROUND DATA: Chronic low back pain is associated with
      altered motor control of the trunk muscles. The best exercise to address altered 
      motor control is unclear. METHODS: Sixty-four patients with chronic low back pain
      were randomly assigned to a specific trunk exercise group (SEG) that included
      skilled cognitive activation of the trunk muscles in addition to a number of
      other best practice exercises, whereas the general exercise group performed only 
      seated cycling exercise. The training program lasted for 8 weeks. Self-rated
      disability and pain scores were collected before and after the training period.
      Electromyographic activity of various trunk muscles was recorded during
      performance of a rapid shoulder flexion task before and after training. Muscle
      onsets were calculated, and the latency time (in ms) between the onset of each
      trunk muscle and the anterior deltoid formed the basis of the motor control
      analysis. RESULTS: After training, disability was significantly lower in the SEG 
      (d = 0.62, P = 0.018). Pain was reduced in both groups after training (P < 0.05),
      but was lower for the SEG (P < 0.05). Despite the general exercise group
      performing no specific trunk exercise, similar changes in trunk muscle onsets
[truncated: 352,897 more chars]
