# Supplementary material for: The influence of musculoskeletal pain disorders on muscle synergies—A systematic review
Source: PLoS One. 2018 Nov 5;13(11):e0206885. doi: 10.1371/journal.pone.0206885 (PMC6218076; doi:10.1371/journal.pone.0206885)
Supplement: S8 File — (NBIB) [file pone.0206885.s008.nbib]

PMID- 15502682
OWN - NLM
STAT- MEDLINE
DCOM- 20050118
LR  - 20081121
IS  - 0749-8047 (Print)
IS  - 0749-8047 (Linking)
VI  - 20
IP  - 6
DP  - 2004 Nov-Dec
TI  - Critical issues in the use of muscle testing for the determination of sincerity
      of effort.
PG  - 392-8
AB  - Over the past 20 years, there have been numerous attempts to identify
      methodologies that are capable of the determination of sincerity of effort during
      muscle testing. The ensuing paper reviewed this literature and drew several
      conclusions. Injured patients and healthy volunteers do produce less force and
      more variable force while performing submaximal contractions than maximal
      contractions. However, submaximal efforts during strength testing can be
      reproduced and the use of force variability is not adequate to distinguish
      sincerity of effort. Visual examination of the shape of force output curves is
      also not adequate for distinguishing sincerity of effort. Furthermore, much of
      the research using strength ratios, difference scores, and an assortment of
      different parameters derived during strength testing has not established reliable
      and clinically useful methods of differentiating effort levels. Methods examining
      motion variability, radial/ulnar force output ratios, difference scores of
      eccentric-concentric ratios, and electromyography offer some promise, but
      numerous critical issues need to addressed. The use of the coefficient of
      variation, for example, is statistically untenable given the number of trials
      appropriate for clinical samples. Several studies have inadequate sample size to 
      number of variable ratios. Many studies have questionable or at least unknown
      generalizability to patient samples and actual functional capacity. It is
      critical that other explanatory variables such as fear of injury, pain,
      medications, work satisfaction, and other motivational factors be considered. It 
      is our opinion that there is not sufficient empirical evidence to support the
      clinical application of muscle testing to determine sincerity of effort.
FAU - Robinson, Michael E
AU  - Robinson ME
AD  - Department of Clinical and Health Psychology Center for Pain Research and
      Behavioral Health, McKnight Brain Research Institute, University of Florida,
      Gainesville, FL, USA. merobin@nersp.nerdc.ufl.edu
FAU - Dannecker, Erin A
AU  - Dannecker EA
LA  - eng
GR  - 1R01 DE 13208-01A2/DE/NIDCR NIH HHS/United States
GR  - 5F32 AR08623-01/AR/NIAMS NIH HHS/United States
PT  - Journal Article
PT  - Research Support, U.S. Gov't, P.H.S.
PT  - Review
PL  - United States
TA  - Clin J Pain
JT  - The Clinical journal of pain
JID - 8507389
SB  - IM
MH  - Electromyography/methods
MH  - Hand Strength/*physiology
MH  - Humans
MH  - Malingering/diagnosis
MH  - Movement/physiology
MH  - Muscle Contraction/*physiology
MH  - Muscle, Skeletal/*physiopathology
MH  - Musculoskeletal Diseases/diagnosis
MH  - Physical Exertion/*physiology
MH  - Reproducibility of Results
MH  - Sensitivity and Specificity
RF  - 84
EDAT- 2004/10/27 09:00
MHDA- 2005/01/19 09:00
CRDT- 2004/10/27 09:00
PHST- 2004/10/27 09:00 [pubmed]
PHST- 2005/01/19 09:00 [medline]
PHST- 2004/10/27 09:00 [entrez]
AID - 00002508-200411000-00003 [pii]
PST - ppublish
SO  - Clin J Pain. 2004 Nov-Dec;20(6):392-8.

PMID- 15451905
OWN - NLM
STAT- MEDLINE
DCOM- 20050211
LR  - 20101118
IS  - 0149-5992 (Print)
IS  - 0149-5992 (Linking)
VI  - 27
IP  - 10
DP  - 2004 Oct
TI  - Thermal thresholds predict painfulness of diabetic neuropathies.
PG  - 2386-91
AB  - OBJECTIVE: Pathophysiology explaining pain in diabetic neuropathy (DN) is still
      unknown. RESEARCH DESIGN AND METHODS: Thirty patients with peripheral DN (17 men 
      and 13 women; mean age 52.4 +/- 2.5 years) were investigated. Fifteen patients
      had neuropathic pain, and 15 patients were free of pain. Patients were followed
      over 2 years and examined at the beginning and thereafter every 6 months.
      Clinical severity and painfulness of the DN were assessed by the neuropathy
      impairment score and visual analog scales (VASs). Cold and warm perception
      thresholds as well as heat pain thresholds were obtained for evaluation of
      Adelta- and C-fibers. Nerve conduction velocities (NCVs) and vibratory thresholds
      were recorded for analysis of thickly myelinated fibers. Moreover, for assessment
      of cardiac vagal function, heart rate variability (HRV) was evaluated. In order
      to reduce day-to-day variability of pain, mean values of the five time points
      over 2 years were calculated and used for further analysis. Data were compared
      with an age- and sex-matched control group of healthy volunteers. RESULTS: There 
      were significant differences regarding electrophysiological studies, HRV and
      quantitative sensory testing (QST) between patients and healthy control subjects 
      (P < 0.001). Generally, patients with neuropathic pain were indistinguishable
      from pain-free patients. In the pain group, however, VAS pain ratings were
      correlated to the impairment of small-fiber function (cold detection thresholds, 
      P = 0.02; warm detection thresholds, P = 0.056). CONCLUSIONS: Intensity of pain
      in painful DN seems to depend on small nerve fiber damage and deafferentation.
CI  - Copyright 2004 American Diabetes Association
FAU - Kramer, Heidrun H
AU  - Kramer HH
AD  - Department of Neurology, Johannes Gutenberg-University, Langenbeckstr. 1, 55101
      Mainz, Germany. kraemer@neurologie.klinik.uni-mainz.de
FAU - Rolke, Roman
AU  - Rolke R
FAU - Bickel, Andreas
AU  - Bickel A
FAU - Birklein, Frank
AU  - Birklein F
LA  - eng
PT  - Comparative Study
PT  - Journal Article
PT  - Research Support, Non-U.S. Gov't
PL  - United States
TA  - Diabetes Care
JT  - Diabetes care
JID - 7805975
SB  - IM
MH  - Case-Control Studies
MH  - Cold Temperature
MH  - Diabetes Mellitus, Type 1/complications
MH  - Diabetes Mellitus, Type 2/complications
MH  - Diabetic Neuropathies/*diagnosis
MH  - Electromyography
MH  - Electrophysiology
MH  - Female
MH  - Hot Temperature
MH  - Humans
MH  - Hyperalgesia/diagnosis
MH  - Male
MH  - Middle Aged
MH  - *Pain Measurement
MH  - Pain Threshold/*physiology
MH  - Predictive Value of Tests
MH  - Probability
MH  - Prognosis
MH  - Reference Values
MH  - Risk Assessment
MH  - Sensory Thresholds/*physiology
MH  - Severity of Illness Index
MH  - Thermosensing
EDAT- 2004/09/29 05:00
MHDA- 2005/02/12 09:00
CRDT- 2004/09/29 05:00
PHST- 2004/09/29 05:00 [pubmed]
PHST- 2005/02/12 09:00 [medline]
PHST- 2004/09/29 05:00 [entrez]
AID - 27/10/2386 [pii]
PST - ppublish
SO  - Diabetes Care. 2004 Oct;27(10):2386-91.

PMID- 15338362
OWN - NLM
STAT- MEDLINE
DCOM- 20041221
LR  - 20170219
IS  - 0940-6719 (Print)
IS  - 0940-6719 (Linking)
VI  - 13
IP  - 7
DP  - 2004 Nov
TI  - Pregnancy-related pelvic girdle pain (PPP), I: Terminology, clinical
      presentation, and prevalence.
PG  - 575-89
AB  - Pregnancy-related lumbopelvic pain has puzzled medicine for a long time. The
      present systematic review focuses on terminology, clinical presentation, and
      prevalence. Numerous terms are used, as if they indicated one and the same
      entity. We propose "pregnancy-related pelvic girdle pain (PPP)", and
      "pregnancy-related low back pain (PLBP)", present evidence that the two add up to
      "lumbopelvic pain", and show that they are distinct entities (although underlying
      mechanisms may be similar). Average pain intensity during pregnancy is 50 mm on a
      visual analogue scale; postpartum, pain is less. During pregnancy, serious pain
      occurs in about 25%, and severe disability in about 8% of patients. After
      pregnancy, problems are serious in about 7%. The mechanisms behind disabilities
      remain unclear, and constitute an important research priority. Changes in muscle 
      activity, unusual perceptions of the leg when moving it, and altered motor
      coordination were observed but remain poorly understood. Published prevalence for
      PPP and/or PLBP varies widely. Quantitative analysis was used to explain the
      differences. Overall, about 45% of all pregnant women and 25% of all women
      postpartum suffer from PPP and/or PLBP. These values decrease by about 20% if one
      excludes mild complaints. Strenuous work, previous low back pain, and previous
      PPP and/or PLBP are risk factors, and the inclusion/exclusion of high-risk
      subgroups influences prevalence. Of all patients, about one-half have PPP,
      one-third PLBP, and one-sixth both conditions combined. Overall, the literature
      reveals that PPP deserves serious attention from the clinical and research
      communities, at all times and in all countries.
FAU - Wu, W H
AU  - Wu WH
AD  - Department of Orthopaedics, Vrije Universiteit Medical Centre (VUMC), Amsterdam, 
      The Netherlands.
FAU - Meijer, O G
AU  - Meijer OG
FAU - Uegaki, K
AU  - Uegaki K
FAU - Mens, J M A
AU  - Mens JM
FAU - van Dieen, J H
AU  - van Dieen JH
FAU - Wuisman, P I J M
AU  - Wuisman PI
FAU - Ostgaard, H C
AU  - Ostgaard HC
LA  - eng
PT  - Journal Article
PT  - Research Support, Non-U.S. Gov't
PT  - Review
DEP - 20040827
PL  - Germany
TA  - Eur Spine J
JT  - European spine journal : official publication of the European Spine Society, the 
      European Spinal Deformity Society, and the European Section of the Cervical Spine
      Research Society
JID - 9301980
SB  - IM
CIN - Eur Spine J. 2006 Jan;15(1):2-7. PMID: 16411130
MH  - Female
MH  - Humans
MH  - Pelvic Pain/*epidemiology/*physiopathology
MH  - Pregnancy
MH  - Pregnancy Complications/*epidemiology/*physiopathology
MH  - Prevalence
MH  - Risk Factors
MH  - *Terminology as Topic
RF  - 118
PMC - PMC3476662
OID - NLM: PMC3476662
EDAT- 2004/09/01 05:00
MHDA- 2004/12/22 09:00
CRDT- 2004/09/01 05:00
PHST- 2003/04/28 00:00 [received]
PHST- 2003/07/25 00:00 [accepted]
PHST- 2004/09/01 05:00 [pubmed]
PHST- 2004/12/22 09:00 [medline]
PHST- 2004/09/01 05:00 [entrez]
AID - 10.1007/s00586-003-0615-y [doi]
PST - ppublish
SO  - Eur Spine J. 2004 Nov;13(7):575-89. doi: 10.1007/s00586-003-0615-y. Epub 2004 Aug
      27.

PMID- 15234478
OWN - NLM
STAT- MEDLINE
DCOM- 20040824
LR  - 20151119
IS  - 0268-0033 (Print)
IS  - 0268-0033 (Linking)
VI  - 19
IP  - 6
DP  - 2004 Jul
TI  - Effects of experimentally induced pain and fear of pain on trunk coordination and
      back muscle activity during walking.
PG  - 551-63
AB  - OBJECTIVE: To examine the effects of experimentally induced pain and fear of pain
      on trunk coordination and erector spinae EMG activity during gait. DESIGN: In 12 
      healthy subjects, hypertonic saline (acute pain) and isotonic saline (fear of
      pain) were injected into erector spinae muscle, and unpredictable electric shocks
      (fear of impending pain) were presented during treadmill walking at different
      velocities, while trunk kinematics and EMG were recorded. BACKGROUND: Chronic low
      back pain patients often have disturbed trunk coordination and enhanced erector
      spinae EMG while walking, which may either be due to the pain itself or to fear
      of pain, as is suggested by studies on both low back pain patients and healthy
      subjects. METHODS: The effects of the aforementioned pain-related manipulations
      on trunk coordination and EMG were examined. Results. Trunk kinematics was not
      affected by the manipulations. Induced pain led to an increase in EMG variability
      and induced fear of pain to a decrease in mean EMG amplitude during double
      stance. CONCLUSIONS: Induced pain and fear of pain have subtle effects on erector
      spinae EMG activity during walking while leaving the global pattern of EMG
      activity and trunk kinematics unaffected. This suggests that the altered gait
      observed in low back pain patients is probably a complex evolved consequence of a
      lasting pain, rather than a simple immediate effect. RELEVANCE: Variability of
      EMG data and kinematics may explain pain-dependent alterations of motor control, 
      which in turn might contribute to a further understanding of the development of
      movement impairments in low back pain.
CI  - Copyright 2003 Elsevier Ltd.
FAU - Lamoth, Claudine J C
AU  - Lamoth CJ
AD  - Faculty of Human Movement Sciences, Vrije Universiteit, Van der Boechorststraat
      9, 1081 BT Amsterdam, The Netherlands. c_lamoth@fbw.vu.nl
FAU - Daffertshofer, Andreas
AU  - Daffertshofer A
FAU - Meijer, Onno G
AU  - Meijer OG
FAU - Lorimer Moseley, G
AU  - Lorimer Moseley G
FAU - Wuisman, Paul I J M
AU  - Wuisman PI
FAU - Beek, Peter J
AU  - Beek PJ
LA  - eng
PT  - Clinical Trial
PT  - Journal Article
PT  - Randomized Controlled Trial
PT  - Research Support, Non-U.S. Gov't
PL  - England
TA  - Clin Biomech (Bristol, Avon)
JT  - Clinical biomechanics (Bristol, Avon)
JID - 8611877
RN  - 451W47IQ8X (Sodium Chloride)
SB  - IM
MH  - Adaptation, Physiological
MH  - Adolescent
MH  - Adult
MH  - Back/*physiopathology
MH  - Electromyography/methods
MH  - Fear
MH  - Gait
MH  - Humans
MH  - Male
MH  - Movement
MH  - Muscle Contraction
MH  - Muscle, Skeletal/*physiopathology
MH  - Pain/chemically induced/*physiopathology
MH  - *Postural Balance
MH  - Sodium Chloride
MH  - Thorax/*physiopathology
MH  - *Walking
EDAT- 2004/07/06 05:00
MHDA- 2004/08/25 05:00
CRDT- 2004/07/06 05:00
PHST- 2003/02/03 00:00 [received]
PHST- 2003/10/17 00:00 [accepted]
PHST- 2004/07/06 05:00 [pubmed]
PHST- 2004/08/25 05:00 [medline]
PHST- 2004/07/06 05:00 [entrez]
AID - 10.1016/j.clinbiomech.2003.10.006 [doi]
AID - S0268003303002419 [pii]
PST - ppublish
SO  - Clin Biomech (Bristol, Avon). 2004 Jul;19(6):551-63. doi:
      10.1016/j.clinbiomech.2003.10.006.

PMID- 15040968
OWN - NLM
STAT- MEDLINE
DCOM- 20040604
LR  - 20061115
IS  - 1356-689X (Print)
IS  - 1356-689X (Linking)
VI  - 9
IP  - 2
DP  - 2004 May
TI  - Impairment in the cervical flexors: a comparison of whiplash and insidious onset 
      neck pain patients.
PG  - 89-94
AB  - There has been little investigation into whether or not differences exist in the 
      nature of physical impairment associated with neck pain of whiplash and insidious
      origin. This study examined the neck flexor synergy during performance of the
      cranio-cervical flexion test, a test targeting the action of the deep neck
      flexors. Seventy-five volunteer subjects participated in this study and were
      equally divided between Group 1, asymptomatic control subjects, Group 2, subjects
      with insidious onset neck pain and Group 3, subjects with neck pain following a
      whiplash injury. The cranio-cervical flexion test was performed in five
      progressive stages of increasing cranio-cervical flexion range. Subjects'
      performance was guided by feedback from a pressure sensor inserted behind the
      neck which monitored the slight flattening of the cervical lordosis which occurs 
      with the contraction of longus colli. Myoelectric signals (EMG) were detected
      from the muscles during performance of the test. The results indicated that both 
      the insidious onset neck pain and whiplash groups had higher measures of EMG
      signal amplitude (normalized root mean square) in the sternocleidomastoid during 
      each stage of the test compared to the control subjects (all P<0.05) and had
      significantly greater shortfalls from the pressure targets in the test stages
      (P<0.05). No significant differences were evident between the neck pain groups in
      either parameter indicating that this physical impairment in the neck flexor
      synergy is common to neck pain of both whiplash and insidious origin.
FAU - Jull, G
AU  - Jull G
AD  - Department of Physiotherapy, The University of Queensland, Queensland 4072,
      Australia. g.jull@shrs.uq.edu.au
FAU - Kristjansson, E
AU  - Kristjansson E
FAU - Dall'Alba, P
AU  - Dall'Alba P
LA  - eng
PT  - Clinical Trial
PT  - Comparative Study
PT  - Controlled Clinical Trial
PT  - Journal Article
PT  - Research Support, Non-U.S. Gov't
PL  - Scotland
TA  - Man Ther
JT  - Manual therapy
JID - 9610924
SB  - IM
MH  - Adult
MH  - Aged
MH  - Analysis of Variance
MH  - Case-Control Studies
MH  - Cervical Vertebrae/*physiopathology
MH  - Female
MH  - Head Movements
MH  - Humans
MH  - Male
MH  - *Manipulation, Spinal/methods
MH  - Middle Aged
MH  - Muscle, Skeletal/physiopathology
MH  - Neck Muscles/*physiopathology
MH  - Neck Pain/*etiology
MH  - Pain Measurement
MH  - Range of Motion, Articular
MH  - Time Factors
MH  - Whiplash Injuries/*physiopathology
EDAT- 2004/03/26 05:00
MHDA- 2004/06/05 05:00
CRDT- 2004/03/26 05:00
PHST- 2002/08/22 00:00 [received]
PHST- 2003/06/20 00:00 [revised]
PHST- 2003/06/30 00:00 [accepted]
PHST- 2004/03/26 05:00 [pubmed]
PHST- 2004/06/05 05:00 [medline]
PHST- 2004/03/26 05:00 [entrez]
AID - 10.1016/S1356-689X(03)00086-9 [doi]
AID - S1356689X03000869 [pii]
PST - ppublish
SO  - Man Ther. 2004 May;9(2):89-94. doi: 10.1016/S1356-689X(03)00086-9.

PMID- 15030382
OWN - NLM
STAT- MEDLINE
DCOM- 20040624
LR  - 20061115
IS  - 0001-6772 (Print)
IS  - 0001-6772 (Linking)
VI  - 180
IP  - 4
DP  - 2004 Apr
TI  - Mental stress inhibits pain perception and heart rate variability but not a
      nociceptive withdrawal reflex.
PG  - 405-14
AB  - AIM: Do distraction from- or attention to sural nerve stimulation affect pain,
      heart rate variability, and a spinal withdrawal reflex? MATERIAL AND METHODS: In 
      26 male volunteers, electrical stimulation at the distal cutaneous receptive
      field of the sural nerve elicited pain and a nociceptive withdrawal reflex.
      Intensity of pain was rated on a numeric rating scale. Electromyographic reflex
      responses were measured from biceps femoris muscle. Cardiac autonomic function
      was estimated by heart rate variability measures and was expressed in the time
      domain as mean of RR-intervals for normal heart beats (mean-RR) and standard
      deviation of all normal RR-intervals (SD-NN) and, in the frequency domain, where 
      pure vagal activity was assessed by high frequency power (0.15-0.4 Hz). Low
      frequency power (0.04-0.15 Hz) reflects both parasympathetic and sympathetic
      control. Effect parameters were recorded before and during random distraction and
      attention. Distraction from sural nerve stimulation was induced by a mental
      arithmetic test, paced auditory serial addition task (PASAT), while attention was
      induced by concentrating on painful foot stimulation. RESULTS: Paced auditory
      serial addition task decreased mean-RR and SD-NN, frequency domain parameters, as
      well as pain (P<0.001). In contrast, PASAT did not change the spinal withdrawal
      reflex. Attention did not affect any effect parameter. CONCLUSION: Distraction by
      PASAT altered autonomic activity and inhibited pain but failed to affect
      withdrawal reflex responses, while attention had no effect on either parameter.
      Psychological distraction and attention may have different effects on noxious
      evoked pain perception and autonomic activity. Pain relief during PASAT probably 
      involves supraspinal mechanisms.
FAU - Terkelsen, A J
AU  - Terkelsen AJ
AD  - Department of Neurology and Danish Pain Research Center, Aarhus University
      Hospital, Aarhus, Denmark.
FAU - Andersen, O K
AU  - Andersen OK
FAU - Molgaard, H
AU  - Molgaard H
FAU - Hansen, J
AU  - Hansen J
FAU - Jensen, T S
AU  - Jensen TS
LA  - eng
PT  - Journal Article
PT  - Research Support, Non-U.S. Gov't
PL  - England
TA  - Acta Physiol Scand
JT  - Acta physiologica Scandinavica
JID - 0370362
SB  - IM
MH  - Adult
MH  - Attention/physiology
MH  - Electric Stimulation
MH  - Electromyography/methods
MH  - Heart Rate/*physiology
MH  - Humans
MH  - Male
MH  - Muscle, Skeletal/physiology
MH  - Pain/physiopathology/*psychology
MH  - Pain Measurement/methods
MH  - Perception/physiology
MH  - Reflex/*physiology
MH  - Stress, Psychological/physiopathology/*psychology
MH  - Sural Nerve/physiology
EDAT- 2004/03/20 05:00
MHDA- 2004/06/25 05:00
CRDT- 2004/03/20 05:00
PHST- 2004/03/20 05:00 [pubmed]
PHST- 2004/06/25 05:00 [medline]
PHST- 2004/03/20 05:00 [entrez]
AID - 10.1111/j.1365-201X.2004.01263.x [doi]
AID - APS1263 [pii]
PST - ppublish
SO  - Acta Physiol Scand. 2004 Apr;180(4):405-14. doi:
      10.1111/j.1365-201X.2004.01263.x.

PMID- 12956188
OWN - NLM
STAT- MEDLINE
DCOM- 20031008
LR  - 20161021
IS  - 0158-9938 (Print)
IS  - 0158-9938 (Linking)
VI  - 26
IP  - 2
DP  - 2003 Jun
TI  - An integrated AMLAB-based system for acquisition, processing and analysis of
      evoked EMG and mechanical responses of upper limb muscles.
PG  - 70-8
AB  - An integrated multi-channel AMLAB-based data acquisition, processing and analysis
      system has been developed to simultaneously display, quantify and correlate
      electromyographic (EMG) activity, resistive torque, range of motion, and pain
      responses evoked by passive elbow extension in humans. The system was designed
      around the AMLAB analog modules and software objects called ICAMs. Each channel
      consisted of a time and frequency domain block, a torque and angle measurement
      block, an experiment number counter block and a data storage and retrieval block.
      The captured data in each channel was used to display and quantify: raw EMG,
      rectified EMG, smoothed rectified EMG, root-mean-squared EMG, fast Fourier
      transformed (FFT) EMG, and normalized power spectrum density (NPSD) of EMG.
      Torque and angle signals representing elbow extension measured by a KIN-COM
      dynamometer during neural tension testing, as well as signals from an electronic 
      pain threshold marker were interfaced to AMLAB and presented in one integrated
      display. Although this system has been designed to specifically study the
      patterns and nature of evoked motor responses during clinical investigation of
      carpal tunnel syndrome (CTS) patients, it could equally well be modified to allow
      acquisition, processing and analysis of EMG signals in other studies and
      applications. In this paper, we present for the first time the steps involved in 
      the design, implementation and testing of an integrated AMLAB-based system to
      study and analyse the mechanically evoked electromyographic, torque and ROM
      signals and correlate various levels of pain to these signals. We also present
      samples of resistive torque ROM, and raw and processed EMG recordings during
      passive elbow extension.
FAU - Jaberzadeh, S
AU  - Jaberzadeh S
AD  - Discipline of Physiology, School of Molecular and Biomedical Sciences, Adelaide
      University, Adelaide, SA. shapour.jaberzadeh@adelaide.edu.au
FAU - Nazeran, H
AU  - Nazeran H
FAU - Scutter, S
AU  - Scutter S
FAU - Warden-Flood, A
AU  - Warden-Flood A
LA  - eng
PT  - Evaluation Studies
PT  - Journal Article
PT  - Validation Studies
PL  - Netherlands
TA  - Australas Phys Eng Sci Med
JT  - Australasian physical & engineering sciences in medicine
JID - 8208130
SB  - IM
MH  - Adult
MH  - Analog-Digital Conversion
MH  - Diagnosis, Computer-Assisted/*instrumentation/methods
MH  - Elbow/*physiology
MH  - Electromyography/*instrumentation/methods
MH  - Equipment Design
MH  - Equipment Failure Analysis
MH  - Female
MH  - Humans
MH  - Information Storage and Retrieval/methods
MH  - Motion
MH  - Muscle, Skeletal
MH  - Pain Measurement/instrumentation/methods
MH  - Physical Examination/*instrumentation/methods
MH  - Physical Stimulation/*instrumentation/methods
MH  - Rotation
MH  - Torque
MH  - User-Computer Interface
EDAT- 2003/09/06 05:00
MHDA- 2003/10/09 05:00
CRDT- 2003/09/06 05:00
PHST- 2003/09/06 05:00 [pubmed]
PHST- 2003/10/09 05:00 [medline]
PHST- 2003/09/06 05:00 [entrez]
PST - ppublish
SO  - Australas Phys Eng Sci Med. 2003 Jun;26(2):70-8.

PMID- 12706601
OWN - NLM
STAT- MEDLINE
DCOM- 20030807
LR  - 20091103
IS  - 1050-6411 (Print)
IS  - 1050-6411 (Linking)
VI  - 13
IP  - 3
DP  - 2003 Jun
TI  - Trunk muscle onset detection technique for EMG signals with ECG artefact.
PG  - 209-16
AB  - The timing of trunk muscle activation has become an important element in the
      understanding of human movement in normal and chronic low back pain populations. 
      The detection of anticipatory postural adjustment via trunk muscle onsets from
      electromyographic (EMG) signals can be problematic due to baseline noise or
      electro-cardiac (ECG) artefact. Shewhart protocols or whole signal analyses may
      show different degrees of sensitivity under different conditions. Muscle activity
      onsets were determined from surface EMG of seven muscles for five trials before
      and after fatigue were examined in four subjects (n=280). The objective of this
      study was to examine two detection methods (Shewhart and integrated protocol
      (IP)) in determining the onsets of trunk muscles. The variability of the baseline
      amplitude and the impact of added Gaussian noise on the detected onsets were used
      to test for robustness. The results of this study demonstrate that before and
      after fatigue there is a large degree of baseline variance in the trunk muscles
      (coefficients of variation between 40-65%) between trials. This could be normal
      response to body sway. The IP method was less susceptible to false onsets
      (detecting onsets in the baseline window) 3 vs. 51%. The findings suggest the IP 
      method is robust with large variance in the baseline if the signal to noise ratio
      is greater than six. In spite of the robustness of the algorithm, the findings
      would suggest that statistical assessments should be used to target trials for
      selective visual inspection for subtle trunk muscle onsets.
FAU - Allison, G T
AU  - Allison GT
AD  - The Centre for Musculoskeletal Studies, School of Surgery and Pathology, The
      University of Western Australia, Level 2 Medical Research Foundation Building,
      Rear 50 Murray Street, Perth 6000, Australia. gta@cms.uwa.edu.au
LA  - eng
PT  - Journal Article
PL  - England
TA  - J Electromyogr Kinesiol
JT  - Journal of electromyography and kinesiology : official journal of the
      International Society of Electrophysiological Kinesiology
JID - 9109125
SB  - IM
MH  - Abdominal Muscles/physiology
MH  - Algorithms
MH  - Artifacts
MH  - Back
MH  - *Electrocardiography
MH  - *Electromyography
MH  - Humans
MH  - *Muscle Fatigue
MH  - Muscle, Skeletal/*physiology
MH  - Posture
MH  - *Signal Processing, Computer-Assisted
EDAT- 2003/04/23 05:00
MHDA- 2003/08/09 05:00
CRDT- 2003/04/23 05:00
PHST- 2003/04/23 05:00 [pubmed]
PHST- 2003/08/09 05:00 [medline]
PHST- 2003/04/23 05:00 [entrez]
AID - S1050641103000191 [pii]
PST - ppublish
SO  - J Electromyogr Kinesiol. 2003 Jun;13(3):209-16.

PMID- 12638105
OWN - NLM
STAT- MEDLINE
DCOM- 20030327
LR  - 20161118
IS  - 0003-9993 (Print)
IS  - 0003-9993 (Linking)
VI  - 84
IP  - 3
DP  - 2003 Mar
TI  - Effect of fatigue on torque output and electromyographic measures of trunk
      muscles during isometric axial rotation.
PG  - 374-81
AB  - OBJECTIVES: To examine the changes in torque output resulting from fatigue, as
      well as changes in electromyographic measures of trunk muscles during isometric
      axial rotation and to compare these changes between directions of axial rotation.
      DESIGN: Subjects performed fatiguing right and left isometric axial rotation of
      the trunk at 80% of maximum voluntary contraction while standing upright.
      SETTING: A rehabilitation center. PARTICIPANTS: Twenty-three men with no history 
      of back pain. INTERVENTIONS: Not applicable. MAIN OUTCOME MEASURES: Surface
      electromyographic signals were recorded from 6 trunk muscles bilaterally. The
      primary torque in the transverse plane and the coupling torques in sagittal and
      coronal planes were also measured. RESULTS: During the fatiguing axial rotation
      contraction, coupling torques of both sagittal and coronal planes were slightly
      decreased and no difference was found between directions of axial rotation.
      Decreasing median frequency and an increase in electromyographic amplitude were
      also found in trunk muscles with different degrees of changes in individual
      muscles. There were significant differences (P<.05) between right and left axial 
      rotation exertions in median frequency slope of external oblique, internal
      oblique, latissimus dorsi, and iliocostalis lumborum muscles, but no such
      difference was found in median frequency slope of rectus abdominis and multifidus
      muscles. This could be attributed to different functional roles among the
      muscles. Similar differences (P<.05) between right and left axial rotation in
      median frequency slope were also detected in the electromyographic amplitude
      slope of the trunk muscles. Coefficient of variation of the torque output and
      electromyographic activation in most of the trunk muscles increased during the
      fatigue process. CONCLUSION: The changing coupling torque, different fatigue
      rate, and activation changes of trunk muscles, as well as the increase in
      variability during fatiguing axial rotation exertion, could affect the internal
      loading and stability of the spine; this needs to be further quantified in future
      studies.
CI  - Copyright 2003 by the American Congress of Rehabilitation Medicine and the
      American Academy of Physical Medicine and Rehabilitation
FAU - Ng, Joseph K-F
AU  - Ng JK
AD  - Department of Physiotherapy, University of Queensland, Australia.
      rsjoseph@polyu.edu.hk
FAU - Parnianpour, Mohamad
AU  - Parnianpour M
FAU - Richardson, Carolyn A
AU  - Richardson CA
FAU - Kippers, Vaughan
AU  - Kippers V
LA  - eng
PT  - Clinical Trial
PT  - Journal Article
PT  - Research Support, Non-U.S. Gov't
PL  - United States
TA  - Arch Phys Med Rehabil
JT  - Archives of physical medicine and rehabilitation
JID - 2985158R
SB  - AIM
SB  - IM
MH  - Abdominal Muscles/physiology
MH  - Adult
MH  - Biofeedback, Psychology
MH  - Electromyography/*statistics & numerical data
MH  - Humans
MH  - Isometric Contraction/*physiology
MH  - Male
MH  - Muscle Fatigue/*physiology
MH  - Muscle, Skeletal/*physiology
MH  - Photic Stimulation
MH  - Reference Values
MH  - Rotation
MH  - Time Factors
MH  - *Torque
EDAT- 2003/03/15 04:00
MHDA- 2003/03/28 05:00
CRDT- 2003/03/15 04:00
PHST- 2003/03/15 04:00 [pubmed]
PHST- 2003/03/28 05:00 [medline]
PHST- 2003/03/15 04:00 [entrez]
AID - 10.1053/apmr.2003.50008 [doi]
AID - S0003-9993(02)04826-8 [pii]
PST - ppublish
SO  - Arch Phys Med Rehabil. 2003 Mar;84(3):374-81. doi: 10.1053/apmr.2003.50008.

PMID- 12605330
OWN - NLM
STAT- MEDLINE
DCOM- 20030728
LR  - 20061115
IS  - 0044-3220 (Print)
IS  - 0044-3220 (Linking)
VI  - 141
IP  - 1
DP  - 2003 Jan-Feb
TI  - [5-year follow-up study of total knee arthroplasty by means of EMG mapping].
PG  - 48-53
AB  - AIM: The objective of the present study was to evaluate the long-term functional 
      results after implantation of a total knee arthroplasty (TKA) objectively and
      quantitatively. METHOD: Functional parameters (muscular coordination, strength
      and range of motion) and the subjective satisfaction of the patients were
      measured by means of EMG mapping, isokinetics, ultrasound and a questionnaire in 
      21 patients with TKA 5.1 years after implantation of the TKA. RESULTS: 81 % of
      the investigated patients were subjectively satisfied. The isokinetic results
      showed a significant improvement of the extensor strength and of the relation
      between flexors and extensors. Patients who had been more physically active over 
      these 5 years reached significantly better results. The results of EMG mapping
      showed good overall retention of the satisfactory coordination levels resulting
      from the initial in-patient rehabilitation. But the coordination patterns
      demonstrated clear changes showing highly activated areas in the region of the M.
      vastus medialis. The range of motion and the contraction capacity showed no
      further improvement compared with the results 26 weeks after implantation of the 
      TKA. CONCLUSION: Long-term results after implantation of a TKA showed a good
      muscular coordination, strength and range of motion. A higher physical activity
      level led to better functional results and greater overall satisfaction of TKA
      patients 5 years after implantation.
FAU - Erler, K
AU  - Erler K
AD  - Moritz-Klinik GmbH & Co. Bad Klosterlausnitz. mok@ugos-bad-driburg.de
FAU - Neumann, U
AU  - Neumann U
FAU - Anders, C
AU  - Anders C
FAU - Venbrocks, R A
AU  - Venbrocks RA
FAU - Babisch, J
AU  - Babisch J
FAU - Pieper, K-S
AU  - Pieper KS
FAU - Scholle, H-C
AU  - Scholle HC
FAU - Bruckner, L
AU  - Bruckner L
LA  - ger
PT  - English Abstract
PT  - Evaluation Studies
PT  - Journal Article
TT  - Nachuntersuchungsergebnisse mittels EMG-Mapping - 5 Jahre nach
      Knieendoprothesenimplantation.
PL  - Germany
TA  - Z Orthop Ihre Grenzgeb
JT  - Zeitschrift fur Orthopadie und ihre Grenzgebiete
JID - 1256465
SB  - IM
MH  - Activities of Daily Living/classification
MH  - Aged
MH  - *Arthroplasty, Replacement, Knee
MH  - *Electromyography
MH  - Female
MH  - Follow-Up Studies
MH  - Humans
MH  - Isometric Contraction/physiology
MH  - Joint Instability/diagnosis/physiopathology
MH  - Male
MH  - Middle Aged
MH  - Muscle, Skeletal/physiopathology
MH  - Pain Measurement
MH  - Patient Satisfaction
MH  - Postoperative Complications/*diagnosis/physiopathology
MH  - Range of Motion, Articular/physiology
MH  - Reference Values
EDAT- 2003/02/28 04:00
MHDA- 2003/07/29 05:00
CRDT- 2003/02/28 04:00
PHST- 2003/02/28 04:00 [pubmed]
PHST- 2003/07/29 05:00 [medline]
PHST- 2003/02/28 04:00 [entrez]
AID - 10.1055/s-2003-37304 [doi]
PST - ppublish
SO  - Z Orthop Ihre Grenzgeb. 2003 Jan-Feb;141(1):48-53. doi: 10.1055/s-2003-37304.

PMID- 12428825
OWN - NLM
STAT- MEDLINE
DCOM- 20030304
LR  - 20170214
IS  - 0269-2155 (Print)
IS  - 0269-2155 (Linking)
VI  - 16
IP  - 7
DP  - 2002 Nov
TI  - Between-days reliability of electromyographic measures of paraspinal muscle
      fatigue at 40, 50 and 60% levels of maximal voluntary contractile force.
PG  - 761-71
AB  - OBJECTIVE: To ascertain which percentage of maximal voluntary contractile force
      of the paraspinal muscles, when tested in a functional position, is most reliable
      for assessing electromyographic (EMG) fatigue changes. SUBJECTS: Ten healthy
      volunteers with no history of low back pain (six males). MAIN OUTCOME MEASURES:
      The surface EMG signal during 60-second isometric contractions of the paraspinal 
      muscles at 40, 50 and 60% levels of maximal voluntary contractile force was
      captured and analysed. Each contraction level was assessed on two occasions, at
      least three days apart. The initial median frequency, the decline in median
      frequency slope and the increase in root mean square values were assessed for
      between-days reliability, using intraclass correlation coefficients (ICCs) and
      standard errors of measurements (SEM). Normalized median frequency and root mean 
      square values were also assessed. RESULTS: At 40% of maximal voluntary
      contraction, little or no EMG fatigue changes occurred in any of the observed
      parameters. At 50% maximal voluntary contraction the initial mean frequency and
      root mean square changes proved highly reliable, with ICCs ranging from 0.74 to
      0.86 and 0.75 to 1.00 respectively. Normalizing the root mean square data reduced
      the reliability, but this was still acceptable with ICCs 0.70-0.83. The median
      frequency decline slope proved less reliable with ICCs 0.24-0.74 for raw and
      0.26-0.77 for normalized data. At 60% maximal voluntary contraction the initial
      mean frequency proved as reliable as initial median frequency at 50% with ICCs
      0.70-0.89. The raw and normalized root mean squares (ICCs 0.43-0.89 and 0.30-0.87
      respectively) and raw and normalized median frequency (ICCs 0.27-0.51 and
      0.24-0.53 respectively) changes were less reliable than at 50% MVC. Overall, the 
      reliability is better at the L4/5 than at the L2/3 level. CONCLUSION: Outcome
      measures taken at 50% maximal voluntary contraction are the most reliable in
      functional testing the paraspinal muscles of healthy volunteers. With initial
      median frequency and root mean square values being more reliable parameters than 
      median frequency decline. At the L4/5 level, however, all parameters were
      acceptably reliable at 50% of maximum effort. However the between-subject
      variability of the median frequency decline and root mean square incline slopes
      suggest that these parameters are not yet fully suitable for monitoring fatigue
      changes during prolonged isometric contraction.
FAU - Arnall, Frances A
AU  - Arnall FA
AD  - Musculoskeletal Research Group, University of Manchester, Manchester Royal
      Infirmary, UK. frances@rarnall.freeserve.co.uk
FAU - Koumantakis, George A
AU  - Koumantakis GA
FAU - Oldham, Jacqueline A
AU  - Oldham JA
FAU - Cooper, Robert G
AU  - Cooper RG
LA  - eng
PT  - Journal Article
PL  - England
TA  - Clin Rehabil
JT  - Clinical rehabilitation
JID - 8802181
SB  - IM
MH  - Adult
MH  - Data Interpretation, Statistical
MH  - *Electromyography
MH  - Female
MH  - Humans
MH  - Isometric Contraction/*physiology
MH  - Lumbosacral Region/*physiology
MH  - Male
MH  - Muscle Fatigue/*physiology
MH  - Muscle, Skeletal/*physiology
MH  - Reproducibility of Results
MH  - Time Factors
EDAT- 2002/11/14 04:00
MHDA- 2003/03/05 04:00
CRDT- 2002/11/14 04:00
PHST- 2002/11/14 04:00 [pubmed]
PHST- 2003/03/05 04:00 [medline]
PHST- 2002/11/14 04:00 [entrez]
AID - 10.1191/0269215502cr551oa [doi]
PST - ppublish
SO  - Clin Rehabil. 2002 Nov;16(7):761-71. doi: 10.1191/0269215502cr551oa.

PMID- 12235599
OWN - NLM
STAT- MEDLINE
DCOM- 20021011
LR  - 20161118
IS  - 0003-9993 (Print)
IS  - 0003-9993 (Linking)
VI  - 83
IP  - 9
DP  - 2002 Sep
TI  - Electromyographic assessment of back muscle weakness and muscle composition:
      reliability and validity issues.
PG  - 1206-14
AB  - OBJECTIVE: To assess the reliability and construct validity of various
      electromyographic indices developed to assess back muscle weakness and muscle
      fiber composition. DESIGN: A prospective study with repeated measures performed
      on 3 days along with comparisons of groups presenting different back strength
      and/or back muscle fiber composition. SETTING: A biomechanics laboratory within a
      rehabilitation center. PARTICIPANTS: Forty male volunteers (20 healthy, 20 with
      chronic low back pain) were assessed on 3 different days to assess reliability
      and to make group comparisons. Thirteen healthy women were also assessed once to 
      obtain a third group with known lower strength and different back muscle fiber
      composition. INTERVENTIONS: Not applicable. MAIN OUTCOME MEASURES: Surface
      electromyography was recorded for 4 pairs of homologous back muscles while the
      subjects performed, on a dynamometer, static trunk extension efforts.
      Electromyographic parameters were computed to assess muscle weakness and muscle
      fiber composition. The reliability of the data collected across the 3 sessions
      and comparisons between groups were determined. RESULTS: Electromyographic
      parameters generally showed good to excellent reliability, but were insensitive
      to differences in back muscle strength and did not appear to be related to muscle
      composition. Some trends were observed in the electromyographic parameters across
      the force levels, but the large interindividual variability impeded statistical
      comparisons. CONCLUSIONS: The assessment of muscle weakness and muscle fiber
      composition through electromyographic analysis does not appear feasible, at least
      on an individual basis, for the muscles of the back.
FAU - Lariviere, Christian
AU  - Lariviere C
AD  - Research Center, Montreal Rehabilitation Institute, Montreal, Canada.
FAU - Arsenault, A Bertrand
AU  - Arsenault AB
FAU - Gravel, Denis
AU  - Gravel D
FAU - Gagnon, Denis
AU  - Gagnon D
FAU - Loisel, Patrick
AU  - Loisel P
FAU - Vadeboncoeur, Roger
AU  - Vadeboncoeur R
LA  - eng
PT  - Journal Article
PT  - Research Support, Non-U.S. Gov't
PL  - United States
TA  - Arch Phys Med Rehabil
JT  - Archives of physical medicine and rehabilitation
JID - 2985158R
SB  - AIM
SB  - IM
MH  - Adult
MH  - Analysis of Variance
MH  - Chronic Disease
MH  - Electromyography/*methods
MH  - Female
MH  - Humans
MH  - Low Back Pain/*physiopathology
MH  - Male
MH  - Middle Aged
MH  - Muscle, Skeletal/*physiopathology
MH  - Prospective Studies
MH  - Reproducibility of Results
MH  - Sensitivity and Specificity
EDAT- 2002/09/18 10:00
MHDA- 2002/10/12 04:00
CRDT- 2002/09/18 10:00
PHST- 2002/09/18 10:00 [pubmed]
PHST- 2002/10/12 04:00 [medline]
PHST- 2002/09/18 10:00 [entrez]
AID - S0003-9993(02)00210-1 [pii]
PST - ppublish
SO  - Arch Phys Med Rehabil. 2002 Sep;83(9):1206-14.

PMID- 12206946
OWN - NLM
STAT- MEDLINE
DCOM- 20021018
LR  - 20041117
IS  - 0268-0033 (Print)
IS  - 0268-0033 (Linking)
VI  - 17
IP  - 7
DP  - 2002 Aug
TI  - Decrease in elbow flexor inhibition after cervical spine manipulation in patients
      with chronic neck pain.
PG  - 541-4
AB  - OBJECTIVE: This study measured functional capacity and subjective pain in
      patients with chronic neck pain before and after manipulation of the cervical
      spine. DESIGN: Outcomes study on 16 patients with chronic neck pain. BACKGROUND: 
      Muscle inhibition, i.e., the inability to fully activate a muscle, has been
      observed following joint pathologies and in low back pain conditions. Although
      chronic neck pain has been associated with changes in muscle recruitment and
      coordination in the shoulder and arms, the possibility of muscle inhibition has
      not been explored. METHODS: Biceps activation during a maximal voluntary elbow
      flexor contraction was assessed using the interpolated twitch technique and
      electromyography. Cervical range of motion and pressure pain thresholds were
      measured using a goniometer and an algometer. Manipulation of the cervical spine 
      was applied at the level of C5/6/7, and functional assessments were repeated.
      RESULTS: Patients showed significant inhibition in their biceps muscles. Cervical
      range of motion was restricted laterally, and increased pressure pain sensitivity
      was evident. After cervical spine manipulation, a significant reduction in biceps
      inhibition and an increase in biceps force occurred. Cervical range of motion and
      pressure pain thresholds increased significantly. CONCLUSIONS: Significant
      dysfunction in biceps activation was evident in patients with chronic neck pain, 
      indicating that this muscle group cannot be used to the full extent. Spinal
      manipulation decreased muscle inhibition and increased elbow flexor strength at
      least in the short term. RELEVANCE: Muscle inhibition in the biceps has not been 
      previously documented in patients with chronic neck pain. Further research is
      needed to establish whether muscle inhibition is related to clinical symptoms and
      functional outcome. Spinal manipulation improved muscle function, cervical range 
      of motion and pain sensitivity, and might therefore be beneficial for treating
      patients with chronic neck pain.
CI  - Copyright 2002 Elsevier Science Ireland Ltd.
FAU - Suter, Esther
AU  - Suter E
AD  - Faculty of Kinesiology, The University of Calgary, 2500 University Drive NW,
      Calgary AB, Canada T2N 1N4. esthersuter@integrativehealth.ca
FAU - McMorland, Gordon
AU  - McMorland G
LA  - eng
PT  - Journal Article
PL  - England
TA  - Clin Biomech (Bristol, Avon)
JT  - Clinical biomechanics (Bristol, Avon)
JID - 8611877
SB  - IM
MH  - Adult
MH  - Elbow Joint/*physiopathology
MH  - Female
MH  - Humans
MH  - Male
MH  - *Manipulation, Spinal
MH  - Muscle, Skeletal/*physiopathology
MH  - Neck Pain/*physiopathology/*therapy
EDAT- 2002/09/11 10:00
MHDA- 2002/10/19 04:00
CRDT- 2002/09/11 10:00
PHST- 2002/09/11 10:00 [pubmed]
PHST- 2002/10/19 04:00 [medline]
PHST- 2002/09/11 10:00 [entrez]
AID - S0268003302000256 [pii]
PST - ppublish
SO  - Clin Biomech (Bristol, Avon). 2002 Aug;17(7):541-4.

PMID- 12161831
OWN - NLM
STAT- MEDLINE
DCOM- 20020828
LR  - 20161118
IS  - 0003-9993 (Print)
IS  - 0003-9993 (Linking)
VI  - 83
IP  - 8
DP  - 2002 Aug
TI  - Muscle activation during exercises to improve trunk stability in men with low
      back pain.
PG  - 1100-8
AB  - OBJECTIVES: To evaluate the relative activation amplitudes from 3 abdominal and 2
      trunk extensor muscle sites of persons with low back pain (LBP) performing the
      pelvic-tilt, the abdominal-hollowing, and level 1 of the trunk stability test
      (TST) exercises and to compare the activation amplitudes among muscle sites and
      exercises. DESIGN: A prospective, comparative, repeated-measures design. SETTING:
      Motion analysis research laboratory. PARTICIPANTS: Fourteen men with LBP (mean
      duration, 8y; mean age +/- standard deviation, 39+/-5y). INTERVENTIONS: Subjects 
      performed 3 exercises in random order while surface electromyograms were recorded
      from 5 muscle sites: lower and upper rectus abdominus, external oblique, erector 
      spinae, and multifidus. The exercises were divided into 2 phases: a movement
      phase and a stabilization phase. The root-mean-square (RMS) electromyographic
      amplitude for each phase was calculated and normalized to the highest RMS
      amplitude from a series of 4 exercises, which attempted to elicit maximal
      voluntary isometric contractions (MVICs) for each muscle. A 2-factor,
      repeated-measures analysis of variance (ANOVA) tested the muscle by exercise
      interaction and the 2 main effects for each phase separately. MAIN OUTCOME
      MEASURES: Normalized RMS amplitude was the main dependent variable. The
      ensemble-average profiles for each muscle were calculated to examine the phasing 
      of activation throughout the exercises. RESULTS: The ANOVA revealed a
      statistically significant muscle-by-exercise interaction (P<.05) for both phases,
      which showed that the 3 exercises; recruited the 5 muscle sites using different
      patterns of relative amplitudes. The external oblique muscle site was activated
      to higher amplitudes than the other 4 muscle sites for all 3 exercises; the
      highest normalized RMS activity occurred at the external oblique during the
      pelvic tilt (32% MVIC). The phasic patterns among the 5 muscle sites were not
      consistent for the TST but were consistent among the 5 sites for the other 2
      exercises. CONCLUSIONS: None of the exercises recruited the abdominal muscles to 
      intensities deemed adequate for strengthening. The TST challenges the
      coordination of muscle activity during the leg-loading task (stabilization phase)
      as evidenced by changes in amplitudes over the total exercise time for the
      external oblique site, but not the other 4 sites. All 3 exercises could be used
      as initial exercises in a dynamic stability progression when low-recruitment
      amplitudes of specific muscles were the objective but not for strengthening.
CI  - Copyright 2002 by the American Congress of Rehabilitation Medicine and the
      American Academy of Physical Medicine and Rehabilitation
FAU - Hubley-Kozey, Cheryl L
AU  - Hubley-Kozey CL
AD  - School of Physiotherapy, Dalhousie University, Halifax, NS, Canada. clk@is.dal.ca
FAU - Vezina, M Johanne
AU  - Vezina MJ
LA  - eng
PT  - Clinical Trial
PT  - Journal Article
PT  - Randomized Controlled Trial
PT  - Research Support, Non-U.S. Gov't
PL  - United States
TA  - Arch Phys Med Rehabil
JT  - Archives of physical medicine and rehabilitation
JID - 2985158R
SB  - AIM
SB  - IM
MH  - Abdominal Muscles/*physiopathology
MH  - Adult
MH  - Analysis of Variance
MH  - Chronic Disease
MH  - Electromyography
MH  - Exercise/*physiology
MH  - Exercise Therapy
MH  - Humans
MH  - Low Back Pain/physiopathology/*rehabilitation
MH  - Male
MH  - Middle Aged
MH  - Muscle, Skeletal/*physiopathology
MH  - Prospective Studies
MH  - Recruitment, Neurophysiological
EDAT- 2002/08/06 10:00
MHDA- 2002/08/29 10:01
CRDT- 2002/08/06 10:00
PHST- 2002/08/06 10:00 [pubmed]
PHST- 2002/08/29 10:01 [medline]
PHST- 2002/08/06 10:00 [entrez]
AID - S0003-9993(02)00033-3 [pii]
PST - ppublish
SO  - Arch Phys Med Rehabil. 2002 Aug;83(8):1100-8.

PMID- 12145516
OWN - NLM
STAT- MEDLINE
DCOM- 20021016
LR  - 20171101
IS  - 1016-2291 (Print)
IS  - 1016-2291 (Linking)
VI  - 37
IP  - 2
DP  - 2002 Aug
TI  - Clinical outcome in children undergoing tethered cord release utilizing
      intraoperative neurophysiological monitoring.
PG  - 81-6
AB  - Release of tethered spinal cord by sectioning of the filum terminale carries a
      risk of injuring neighboring motor and sensory nerve roots involved in bowel and 
      bladder control. Therefore, intraoperative neurophysiological monitoring
      techniques have been developed to prevent neurological complications
      postoperatively. We performed a retrospective chart review of 63 patients who had
      undergone tethered cord release. We excluded adult patients, those lost to
      follow-up and patients with either a myelomeningocele and/or lipoma. This limited
      our study to 25 pediatric patients, aged 4 months to 12 years, who underwent
      tethered cord release for either a thickened filum terminale and/or a low-lying
      conus. For intraoperative monitoring, we utilized electrical stimulation of the
      filum terminale, lumbosacral nerve roots and electromyography recordings. Ventral
      nerve roots were identified and their electrical thresholds obtained. The mean
      was 0.32 V, the mode 0.1 V and the range 0.05-1.0 V. These values were compared
      to electrical thresholds obtained by stimulation of the filum terminale. The mean
      was 26.1 V, the mode 20.0 V and the range 8-100 V. In over 70% of patients,
      muscle activation via the filum required 100 times the voltage needed to activate
      a motor root. This motor root to filum threshold of 1:100 was useful in
      identifying the filum. Clinical outcome showed no significant worsening with
      respect to bowel and bladder control or pain and motor indices. Significant bowel
      and bladder improvement was seen in 4 out of 25 patients, motor improvement in 9 
      out of 25 patients and improvement of pain in 4 out of 25 patients. Three
      patients developed postoperative urinary tract infections, but no cerebrospinal
      fluid leaks or pseudomeningoceles were encountered. These results suggest that
      patients with a thickened filum or low-lying conus can safely undergo tethered
      cord release. Intraoperative neurophysiological monitoring provides a helpful
      adjunct to distinguish nerve roots from the filum. A ratio, rather than an
      absolute number, is beneficial in distinguishing motor roots from the filum and
      eliminates variability due to patients' individual differences in electrical
      thresholds.
CI  - Copyright 2002 S. Karger AG, Basel
FAU - von Koch, Cornelia S
AU  - von Koch CS
AD  - Department of Neurological Surgery, Room M-779, Box 0112, University of
      California San Francisco, 505 Parnassus Avenue, San Francisco, CA 94143-0112,
      USA. cvonkoch@yahoo.com
FAU - Quinones-Hinojosa, Alfredo
AU  - Quinones-Hinojosa A
FAU - Gulati, Mittul
AU  - Gulati M
FAU - Lyon, Russ
AU  - Lyon R
FAU - Peacock, Warwick J
AU  - Peacock WJ
FAU - Yingling, Charles D
AU  - Yingling CD
LA  - eng
PT  - Journal Article
PL  - Switzerland
TA  - Pediatr Neurosurg
JT  - Pediatric neurosurgery
JID - 9114967
SB  - IM
MH  - Child
MH  - Electromyography/methods
MH  - Female
MH  - Humans
MH  - *Intraoperative Care
MH  - Male
MH  - Neural Tube Defects/*surgery
MH  - Postoperative Complications/epidemiology
MH  - Retrospective Studies
MH  - Spinal Nerve Roots/physiology
MH  - Treatment Outcome
EDAT- 2002/07/30 10:00
MHDA- 2002/10/17 04:00
CRDT- 2002/07/30 10:00
PHST- 2002/07/30 10:00 [pubmed]
PHST- 2002/10/17 04:00 [medline]
PHST- 2002/07/30 10:00 [entrez]
AID - 65109 [pii]
AID - 10.1159/000065109 [doi]
PST - ppublish
SO  - Pediatr Neurosurg. 2002 Aug;37(2):81-6. doi: 10.1159/000065109.

PMID- 12098160
OWN - NLM
STAT- MEDLINE
DCOM- 20020802
LR  - 20161118
IS  - 0003-9993 (Print)
IS  - 0003-9993 (Linking)
VI  - 83
IP  - 7
DP  - 2002 Jul
TI  - Altered vastii recruitment when people with patellofemoral pain syndrome complete
      a postural task.
PG  - 989-95
AB  - OBJECTIVE: To investigate the recruitment of the vastus medialis obliquus (VMO)
      and vastus lateralis during voluntary tasks that challenge the stability of the
      knee and to evaluate whether there is a change in the coordination of the
      postural response by the central nervous system in subjects with patellofemoral
      pain syndrome (PFPS). DESIGN: Cross-sectional. SETTING: University laboratory in 
      Australia. PARTICIPANTS: Thirty-seven subjects with PFPS and 37 asymptomatic
      sex-matched controls. INTERVENTIONS: Not applicable. MAIN OUTCOME MEASURES:
      Recordings of electromyographic activity of the VMO, vastus lateralis, tibialis
      anterior, and soleus were made by using surface electrodes. Subjects rose onto
      their toes (rise task) or rocked back on their heels (rock task) in a visual
      choice-reaction time task. Electromyographic onsets were determined by using a
      computer algorithm and were verified visually. RESULTS: Our results confirm that,
      in asymptomatic subjects, contraction of the VMO and vastus lateralis occurs as
      part of the feed-forward postural response associated with ankle movements in
      standing, and the contraction of these separate heads of the quadriceps group
      occurs simultaneously. However, when subjects with PFPS perform identical tasks, 
      the electromyographic onset of the vastus lateralis occurs before that of the
      VMO. CONCLUSION: These findings indicate a difference in motor control in
      subjects with PFPS. They also support the hypothesized relation between changes
      in the timing of activity of the vastii and PFPS and provide the theoretic
      rationale to support physiotherapy treatment commonly used in the management of
      PFPS.
CI  - Copyright 2002 by the American Congress of Rehabilitation Medicine and the
      American Academy of Physical Medicine and Rehabilitation
FAU - Cowan, Sallie M
AU  - Cowan SM
AD  - Centre for Sports Medicine Research and Education, School of Physiotherapy,
      University of Melbourne, Australia. s.cowan@unimelb.edu.au
FAU - Hodges, Paul W
AU  - Hodges PW
FAU - Bennell, Kim L
AU  - Bennell KL
FAU - Crossley, Kay M
AU  - Crossley KM
LA  - eng
PT  - Clinical Trial
PT  - Controlled Clinical Trial
PT  - Journal Article
PT  - Research Support, Non-U.S. Gov't
PL  - United States
TA  - Arch Phys Med Rehabil
JT  - Archives of physical medicine and rehabilitation
JID - 2985158R
SB  - AIM
SB  - IM
MH  - Adult
MH  - Cross-Sectional Studies
MH  - Electromyography
MH  - Female
MH  - Femoral Nerve/*physiopathology
MH  - Humans
MH  - Male
MH  - Muscle Contraction/physiology
MH  - Muscle, Skeletal/physiology/*physiopathology
MH  - Pain/*physiopathology
MH  - Patella/*physiopathology
MH  - *Posture
MH  - Reaction Time/physiology
MH  - *Recruitment, Neurophysiological
MH  - Reference Values
MH  - Syndrome
EDAT- 2002/07/05 10:00
MHDA- 2002/08/03 10:01
CRDT- 2002/07/05 10:00
PHST- 2002/07/05 10:00 [pubmed]
PHST- 2002/08/03 10:01 [medline]
PHST- 2002/07/05 10:00 [entrez]
AID - S0003-9993(02)00016-3 [pii]
PST - ppublish
SO  - Arch Phys Med Rehabil. 2002 Jul;83(7):989-95.

PMID- 12065983
OWN - NLM
STAT- MEDLINE
DCOM- 20020730
LR  - 20131121
IS  - 1528-1159 (Electronic)
IS  - 0362-2436 (Linking)
VI  - 27
IP  - 12
DP  - 2002 Jun 15
TI  - Lower torso muscle activation patterns for high-magnitude static exertions:
      gender differences and the effects of twisting.
PG  - 1326-35
AB  - STUDY DESIGN: Surface electromyographic signals were collected from 14 lower
      torso muscles while participants resisted high-magnitude static trunk moments
      applied in a variety of directions. OBJECTIVES: To obtain a description of muscle
      activations in response to large moment magnitudes and axial twisting, including 
      levels of agonistic and antagonistic muscle cocontraction. To assess differences 
      in lower torso muscle activation patterns associated with gender and trial
      repetition. SUMMARY OF BACKGROUND DATA: Back pain is associated with mechanical
      loads in the back. Biomechanical modeling of these loads is facilitated by
      knowledge of typical muscle activation patterns. Previous efforts in obtaining
      such data have often limited their scope to low-magnitude exertions or relatively
      simple scenarios. METHODS: Eight male and eight female participants, matched by
      height and mass, performed static exertions in an apparatus that immobilized
      their lower body while the activation levels of seven bilateral torso muscles
      were measured using surface electromyography. Activation patterns were analyzed
      to assess differences resulting from a variety of factors. RESULTS: No
      significant differences in activation patterns were found between genders or
      repetitions, but moment magnitude and direction elicited substantial differential
      responses. Good repeatability was found between trial repetitions, as indicated
      by intraclass correlation coefficients (>0.65). Significant synergistic muscle
      coactivation, large intersubject variability (mean coefficient of variation
      82.2%), and consistent levels of antagonism ranging from 10% to 30% maximum
      voluntary exertions were observed. CONCLUSIONS: Individuals of different genders,
      but similar anthropometry, have comparable muscular reactions to complex torso
      loads, suggesting similar motor control strategies. Future spine models should
      consider that the variability in muscle recruitment patterns is larger between
      subjects than within subjects. High-magnitude exertions, especially those with
      moment loads in more than one plane, require most muscles to be active (>5%) and 
      moderate levels of antagonism.
FAU - Perez, Miguel A
AU  - Perez MA
AD  - Department of Industrial & Systems Engineering, Virginia Tech, Blacksburg,
      Virginia, USA.
FAU - Nussbaum, Maury A
AU  - Nussbaum MA
LA  - eng
PT  - Clinical Trial
PT  - Journal Article
PL  - United States
TA  - Spine (Phila Pa 1976)
JT  - Spine
JID - 7610646
SB  - IM
MH  - Adult
MH  - Analysis of Variance
MH  - Biomechanical Phenomena
MH  - Electromyography
MH  - Female
MH  - Humans
MH  - Male
MH  - Muscle Contraction/*physiology
MH  - Muscles/*physiology
MH  - Sex Factors
MH  - Spine/physiology
MH  - Weight-Bearing/*physiology
EDAT- 2002/06/18 10:00
MHDA- 2002/07/31 10:01
CRDT- 2002/06/18 10:00
PHST- 2002/06/18 10:00 [pubmed]
PHST- 2002/07/31 10:01 [medline]
PHST- 2002/06/18 10:00 [entrez]
AID - 00007632-200206150-00016 [pii]
PST - ppublish
SO  - Spine (Phila Pa 1976). 2002 Jun 15;27(12):1326-35.

PMID- 11931058
OWN - NLM
STAT- MEDLINE
DCOM- 20021001
LR  - 20140514
IS  - 0940-6719 (Print)
IS  - 0940-6719 (Linking)
VI  - 11
IP  - 1
DP  - 2002 Feb
TI  - Differences in electromyographic activity in the multifidus muscle and the
      iliocostalis lumborum between healthy subjects and patients with sub-acute and
      chronic low back pain.
PG  - 13-9
AB  - The present study was carried out to examine possible mechanisms of back muscle
      dysfunction by assessing a stabilising and a torque-producing back muscle, the
      multifidus (MF) and the iliocostalis lumborum pars thoracis (ICLT), respectively,
      in order to identify whether back pain patients showed altered recruitment
      patterns during different types of exercise. In a group of healthy subjects
      (n=77) and patients with sub-acute (n=24) and chronic (51) low back pain, the
      normalised electromyographic (EMG) activity of the MF and the ICLT (as a
      percentage of maximal voluntary contraction) were analysed during coordination,
      stabilisation and strength exercises. The results showed that, in comparison with
      the healthy subjects, the chronic low back pain patients displayed significantly 
      lower (P=0.013) EMG activity of the MF during the coordination exercises,
      indicating that, over the long term, back pain patients have a reduced capacity
      to voluntarily recruit the MF in order to obtain a neutral lordosis. In contrast,
      during the stabilisation exercises, no significant differences between patients
      and controls were found for the normalised EMG activity of the two muscles. These
      findings indicated that, during low-load exercises, no insufficiencies in back
      muscle recruitment were evident in either subacute or chronic back pain patients.
      During the strength exercises, the normalised activity of both back muscles was
      significantly lower in chronic low back pain patients (P=0.017 and 0.003 for the 
      MF and ICLT, respectively) than in healthy controls. Pain, pain avoidance and
      deconditioning may have contributed to these lower levels of EMG activity during 
      intensive back muscle contraction. The possible dysfunction of the MF during
      coordination exercises and the altered activity of both muscles during strength
      exercises may be of importance in symptom generation, recurrence or maintenance
      of low back pain.
FAU - Danneels, L A
AU  - Danneels LA
AD  - University Hospital, Department of Rehabilitation Sciences and Physiotherapy,
      Ghent, Belgium. lieven.danneels@rug.ac.be
FAU - Coorevits, P L
AU  - Coorevits PL
FAU - Cools, A M
AU  - Cools AM
FAU - Vanderstraeten, G G
AU  - Vanderstraeten GG
FAU - Cambier, D C
AU  - Cambier DC
FAU - Witvrouw, E E
AU  - Witvrouw EE
FAU - De, Cuyper H J
AU  - De CH
LA  - eng
PT  - Journal Article
PL  - Germany
TA  - Eur Spine J
JT  - European spine journal : official publication of the European Spine Society, the 
      European Spinal Deformity Society, and the European Section of the Cervical Spine
      Research Society
JID - 9301980
SB  - IM
MH  - Acute Disease
MH  - Adult
MH  - Back/physiology
MH  - Chronic Disease
MH  - Electromyography
MH  - Exercise Therapy
MH  - Female
MH  - Humans
MH  - Low Back Pain/*diagnosis/*physiopathology/therapy
MH  - Male
MH  - Middle Aged
MH  - Muscle Contraction/physiology
MH  - Muscle, Skeletal/*physiology
MH  - Torque
MH  - Volition/physiology
PMC - PMC3610485
OID - NLM: PMC3610485
EDAT- 2002/04/05 10:00
MHDA- 2002/10/03 04:00
CRDT- 2002/04/05 10:00
PHST- 2002/04/05 10:00 [pubmed]
PHST- 2002/10/03 04:00 [medline]
PHST- 2002/04/05 10:00 [entrez]
PST - ppublish
SO  - Eur Spine J. 2002 Feb;11(1):13-9.

PMID- 11889506
OWN - NLM
STAT- MEDLINE
DCOM- 20020530
LR  - 20131213
IS  - 0014-4819 (Print)
IS  - 0014-4819 (Linking)
VI  - 143
IP  - 3
DP  - 2002 Apr
TI  - Non-nociceptive upper limb afferents modulate masseter muscle EMG activity in
      man.
PG  - 286-94
AB  - Recent electrophysiological data obtained in anaesthetized rats evidenced jaw
      muscle excitatory responses to the electrical stimulation of type II limb
      somatosensory afferents. In the present work, we describe an inhibitory reflex
      evoked in human masseter muscles by stimulation of non-nociceptive fibres
      travelling in the median and radial nerves (MED and RAD, respectively). Eighteen 
      healthy volunteers participated in the study. Subjects were seated on a
      comfortable chair, with the complex head-mandible-neck-trunk and the limbs
      securely fixed to the chair. Attempts were made to minimize possible
      interferences due to the activation of afferents other than the stimulated ones. 
      The subjects were instructed to contract masseter muscles at a submaximal level
      and to maintain a stable level of muscle contraction during all trials. EMG
      voluntary activity was recorded from both masseter muscles by means of coaxial
      needle electrodes before and after the electrical stimulation of MED and/or RAD
      at intensities below pain threshold. In all subjects, MED stimulation induced
      bilaterally a marked depression of masseter EMG activity, which occurred at a
      latency of 23.6 +/- 2.1 ms and lasted 27.8 +/- 6.6 ms. RAD stimulation also
      induced a marked reduction in masseter EMG activity, but this effect was clearly 
      observed in 9 out of 18 subjects, and it showed latency (30.2 +/- 7.5 ms) and
      duration (44.9 +/- 5.4 ms) significantly longer in comparison with the
      MED-induced effect. All subjects exhibited the inhibitory period in masseter EMG 
      following the simultaneous stimulation of both nerves; this one appeared at a
      latency not significantly different (25.3 +/- 5.9 ms) and lasted much more (37.4 
      +/ - 8.2 ms) than EMG depression evoked by MED stimulation. The duration of
      masseter muscle inhibition, induced by MED and/or RAD stimulation, was inversely 
      related to the level of EMG activity, while latency was not related to it.
      Significant increases in the inhibitory period duration were also observed by
      increasing stimulus intensity, within a subthreshold range for the activation of 
      nociceptive fibres. In all cases, the inhibitory period was followed by a later
      excitatory rebound activity, whose latency and duration depended on the duration 
      of the preceding EMG inhibition and on the background level of masseter
      activation. In conclusion, results evidenced that the activation of arm
      somatosensory fibres modulates masseter muscle activity in normal man. This might
      lead to a coordination between limb and masticatory muscle activity, which is
      required in several complex motor acts.
FAU - Deriu, Franca
AU  - Deriu F
AD  - Department of Biomedical Sciences, Section of Human Physiology and
      Bioengineering, University of Sassari, Viale San Pietro 43/b, 07100 Sassari,
      Italy. deriuf@ssmain.uniss.it
FAU - Milia, Marcella
AU  - Milia M
FAU - Sau, Gianfranco
AU  - Sau G
FAU - Podda, Maria Vittoria
AU  - Podda MV
FAU - Ortu, Enzo
AU  - Ortu E
FAU - Chessa, Giacomo
AU  - Chessa G
FAU - Aiello, Isidoro
AU  - Aiello I
FAU - Tolu, Eusebio
AU  - Tolu E
LA  - eng
PT  - Journal Article
PT  - Research Support, Non-U.S. Gov't
DEP - 20020208
PL  - Germany
TA  - Exp Brain Res
JT  - Experimental brain research
JID - 0043312
SB  - IM
MH  - Action Potentials/physiology
MH  - Adult
MH  - Afferent Pathways/*physiology
MH  - Arm/*innervation/physiology
MH  - Electric Stimulation
MH  - Female
MH  - Habituation, Psychophysiologic/physiology
MH  - Humans
MH  - Male
MH  - Masseter Muscle/innervation/*physiology
MH  - Median Nerve/physiology
MH  - Motor Neurons/physiology
MH  - Muscle Contraction/*physiology
MH  - Nerve Fibers, Myelinated/*physiology
MH  - Neural Conduction/physiology
MH  - Neural Inhibition/physiology
MH  - Peripheral Nerves/*physiology
MH  - Radial Nerve/physiology
MH  - Reaction Time/physiology
MH  - Reflex/*physiology
MH  - Spinal Cord/physiology
MH  - Trigeminal Nuclei/physiology
EDAT- 2002/03/13 10:00
MHDA- 2002/05/31 10:01
CRDT- 2002/03/13 10:00
PHST- 2001/08/08 00:00 [received]
PHST- 2001/11/23 00:00 [accepted]
PHST- 2002/03/13 10:00 [pubmed]
PHST- 2002/05/31 10:01 [medline]
PHST- 2002/03/13 10:00 [entrez]
AID - 10.1007/s00221-001-0997-1 [doi]
PST - ppublish
SO  - Exp Brain Res. 2002 Apr;143(3):286-94. doi: 10.1007/s00221-001-0997-1. Epub 2002 
      Feb 8.

PMID- 11855379
OWN - NLM
STAT- MEDLINE
DCOM- 20020307
LR  - 20061115
IS  - 0736-0266 (Print)
IS  - 0736-0266 (Linking)
VI  - 20
IP  - 1
DP  - 2002 Jan
TI  - EMG activity of trunk muscles and torque output during isometric axial rotation
      exertion: a comparison between back pain patients and matched controls.
PG  - 112-21
AB  - Abnormal patterns of trunk muscle activity could affect the biomechanics of
      spinal movements and result in back pain. The present study aimed to examine
      electromyographic (EMG) activity of abdominal and back muscles as well as
      triaxial torque output during isometric axial rotation at different exertion
      levels in back pain patients and matched controls. Twelve back pain patients and 
      12 matched controls performed isometric right and left axial rotation at 100%,
      70%, 50% and 30% maximum voluntary contractions in a standing position. Surface
      EMG activity of rectus abdominis, external oblique, internal oblique, latissimus 
      dorsi, iliocostalis lumborum and multifidus were recorded bilaterally. The
      primary torque in the transverse plane and the coupling torques in sagittal and
      coronal planes were measured. Results showed that there was a trend (P = 0.08) of
      higher flexion coupling torque during left axial rotation exertion in back pain
      patients. Higher activity for external oblique and lower activity for multifidus 
      was shown during left axial rotation exertion in back pain group when compared to
      the control group. In right axial rotation, back pain patients exhibited lesser
      activity of rectus abdominis at higher levels of exertion when compared with
      matched controls. These findings demonstrated that decreased activation of one
      muscle may be compensated by overactivity in other muscles. The reduced levels of
      activity of the multifidus muscle during axial rotation exertion in back pain
      patients may indicate that spinal stability could be compromised. Future studies 
      should consider these alternations in recruitment patterns in terms of spinal
      stability and internal loading. The findings also indicate the importance of
      training for coordination besides the strengthening of trunk muscles during
      rehabilitation process.
FAU - Ng, Joseph K F
AU  - Ng JK
AD  - Department of Physiotherapy, The University of Queensland, Australia.
      rsjoseph@polyu.edu.hk
FAU - Richardson, Carolyn A
AU  - Richardson CA
FAU - Parnianpour, Mohamad
AU  - Parnianpour M
FAU - Kippers, Vaughan
AU  - Kippers V
LA  - eng
PT  - Clinical Trial
PT  - Comparative Study
PT  - Controlled Clinical Trial
PT  - Journal Article
PT  - Research Support, Non-U.S. Gov't
PL  - United States
TA  - J Orthop Res
JT  - Journal of orthopaedic research : official publication of the Orthopaedic
      Research Society
JID - 8404726
SB  - IM
MH  - Abdominal Muscles/*physiology
MH  - Adult
MH  - Back/physiology
MH  - Back Pain/*physiopathology
MH  - Electromyography
MH  - Humans
MH  - Isometric Contraction/*physiology
MH  - Rotation
MH  - Torque
EDAT- 2002/02/22 10:00
MHDA- 2002/03/08 10:01
CRDT- 2002/02/22 10:00
PHST- 2002/02/22 10:00 [pubmed]
PHST- 2002/03/08 10:01 [medline]
PHST- 2002/02/22 10:00 [entrez]
AID - 10.1016/S0736-0266(01)00067-5 [doi]
PST - ppublish
SO  - J Orthop Res. 2002 Jan;20(1):112-21. doi: 10.1016/S0736-0266(01)00067-5.

PMID- 11757584
OWN - NLM
STAT- MEDLINE
DCOM- 20030122
LR  - 20171018
IS  - 0141-8955 (Print)
IS  - 0141-8955 (Linking)
VI  - 24
IP  - 5
DP  - 2001 Oct
TI  - Phenotype variability in 130 adult patients with respiratory chain disorders.
PG  - 560-76
AB  - Despite continuously improving diagnostic facilities, respiratory chain disorders
      (RCDs) are easily overlooked or misdiagnosed. We thus studied phenotype
      variability and the diagnostic potential of clinical and laboratory
      investigations in patients with RCD. We retrospectively evaluated clinical and
      laboratory investigations in 130 patients with RCD: 63 women and 67 men, aged
      17-87 years, diagnosed between January 1992 and December 1999. mtDNA mutations
      were found in 20 patients; a respiratory chain defect but no mutation in 4; an
      abnormal lactate stress test but no mutation or biochemical defect in 66; and
      ragged-red fibres or reduced oxidative enzyme staining but no mutation,
      biochemical defect or abnormal lactate stress test in 40 patients. The most
      frequent initial manifestation of RCD were limb weakness, muscle pain and sensory
      disturbances. The most frequent clinical findings at diagnosis were muscle pain, 
      fatiguability, limb weakness, reduced tendon reflexes and muscle wasting,
      irrespective of the diagnostic evidence. Mean age at onset, disease duration and 
      time until diagnosis were 39, 14 and 13 years, respectively, without sex
      differences. The family history was positive in 29% of the patients.
      Hyperlipidaemia was found in 45%, hyper-CK-aemia in 42%, short stature in 33%,
      thyroid dysfunction in 17%, diabetes in 12%, and epilepsy in 8% of the patients. 
      Laboratory investigations that prove useful to support the diagnosis of RCD are
      muscle biopsy, electromyography, lactate stress testing, echocardiography and
      mtDNA analysis. Systems most often involved in RCDs were the PNS, CNS, endocrine 
      system and heart. The diagnosis of RCD requires awareness of the great phenotypic
      heterogeneity and an individualized, integral, multidisciplinary approach.
FAU - Finsterer, J
AU  - Finsterer J
AD  - Neurological Department, Neurological Hospital Rosenhugel, Ludwig Boltzmann
      Institute for Epilepsy and Neuronmuscular Disorders, Vienna, Austria.
FAU - Jarius, C
AU  - Jarius C
FAU - Eichberger, H
AU  - Eichberger H
LA  - eng
PT  - Journal Article
PL  - Netherlands
TA  - J Inherit Metab Dis
JT  - Journal of inherited metabolic disease
JID - 7910918
RN  - 0 (DNA, Mitochondrial)
RN  - 0 (Enzymes)
SB  - IM
EIN - J Inherit Metab Dis. 2002 May;25(2):97.
MH  - Adolescent
MH  - Adult
MH  - Age of Onset
MH  - Aged
MH  - Aged, 80 and over
MH  - Aging/metabolism
MH  - Body Height/physiology
MH  - DNA, Mitochondrial/analysis/genetics/metabolism
MH  - Disease Progression
MH  - Electron Transport/genetics/*physiology
MH  - Enzymes/blood
MH  - Female
MH  - Gene Frequency
MH  - Humans
MH  - Male
MH  - Metabolism, Inborn Errors/diagnosis/*genetics/pathology
MH  - Middle Aged
MH  - Mitochondria/*genetics/metabolism/pathology
MH  - Muscle, Skeletal/pathology
MH  - Phenotype
MH  - Retrospective Studies
MH  - Sex Characteristics
EDAT- 2002/01/05 10:00
MHDA- 2003/01/23 04:00
CRDT- 2002/01/05 10:00
PHST- 2002/01/05 10:00 [pubmed]
PHST- 2003/01/23 04:00 [medline]
PHST- 2002/01/05 10:00 [entrez]
PST - ppublish
SO  - J Inherit Metab Dis. 2001 Oct;24(5):560-76.

PMID- 11673932
OWN - NLM
STAT- MEDLINE
DCOM- 20020117
LR  - 20061115
IS  - 1356-689X (Print)
IS  - 1356-689X (Linking)
VI  - 6
IP  - 4
DP  - 2001 Nov
TI  - Trunk muscle fatigue during a back extension task in standing.
PG  - 221-8
AB  - There is some evidence that the fatiguing characteristics during isometric back
      extension tasks may assist in identifying differences between individuals with
      and without low back pain (LBP). During these tasks, especially in standing,
      other abdominal trunk muscles are also active. The abdominal trunk muscles acting
      across multiple segments of the lumbar spine function in isolation or in synergy 
      to create flexion torques. It is suggested that co-activation patterns of the
      trunk muscles are able to control the axis of rotation of the extension torque
      and also provide multi-segmental stability of the spine. The purpose of this
      study was to examine the fatigue responses in 4 asymptomatic individuals to a
      sustained isometric extension task of the trunk muscles evaluating the shifts in 
      the median frequency of the electromyographic (EMG) signal. This study suggests
      that in asymptomatic subjects, the more superficial abdominal muscles (External
      Oblique and Rectus Abdominis) increased in activity as the test progressed. There
      was large inter-individual variation in both amplitude and median frequency
      changes. Rectus abdominis and the back extensors demonstrated characteristics of 
      fatigue during the task. Studies to test for any characteristic trends in whether
      specific trunk muscles fatigue in standing is a feature in chronic LBP, invites a
      formal investigation.
CI  - Copyright 2001 Harcourt Publishers Ltd.
FAU - Allison, G T
AU  - Allison GT
AD  - The Centre for Musculoskeletal Studies, Department of Surgery, The University of 
      Western Australia, Perth. gta@cms.uwa.edu.au
FAU - Henry, S M
AU  - Henry SM
LA  - eng
PT  - Journal Article
PT  - Research Support, Non-U.S. Gov't
PL  - Scotland
TA  - Man Ther
JT  - Manual therapy
JID - 9610924
SB  - IM
MH  - Abdominal Muscles/*physiology
MH  - Adult
MH  - Electromyography
MH  - Female
MH  - Humans
MH  - Isometric Contraction/*physiology
MH  - Lumbosacral Region/physiology
MH  - Male
MH  - Movement/physiology
MH  - Muscle Fatigue/*physiology
MH  - Muscle, Skeletal/physiology
MH  - Posture
MH  - Reference Values
EDAT- 2001/10/25 10:00
MHDA- 2002/01/18 10:01
CRDT- 2001/10/25 10:00
PHST- 2001/10/25 10:00 [pubmed]
PHST- 2002/01/18 10:01 [medline]
PHST- 2001/10/25 10:00 [entrez]
AID - 10.1054/math.2001.0412 [doi]
AID - S1356-689X(01)90412-6 [pii]
PST - ppublish
SO  - Man Ther. 2001 Nov;6(4):221-8. doi: 10.1054/math.2001.0412.

PMID- 11607869
OWN - NLM
STAT- MEDLINE
DCOM- 20020102
LR  - 20061115
IS  - 0941-3790 (Print)
IS  - 0941-3790 (Linking)
VI  - 63
IP  - 10
DP  - 2001 Oct
TI  - [Coordinative treatment and quality of life - a randomised trial of nurses with
      back pain].
PG  - 609-18
AB  - BACKGROUND DATA: The influence of strength training on back conditions has been
      demonstrated quite well, whereas coordinative training being a major component of
      physical therapy regarding preventive and rehabilitative treatment of back pain
      is used only occasionally and has been evaluated even more rarely. One has to
      consider this fact regarding the still growing number of musculo-skeletal
      diseases. AIM OF STUDY: The influence of several preventive therapies
      (coordination training in spacecurl, kinaesthetics/back protective patient
      transfer) has been investigated with regard to coordination, back pain and
      quality of life in a randomised controlled study. METHODS: We used an
      assessment-set consisting of a specially devised questionnaire regarding job
      demands, sports activity and back pain and the WHOQOL-BREF for control of quality
      of life. These methods were combined with body surface electromyography and
      posturography. Those methods enabled us to determine parameters such as
      coordination, back pain and quality of life at 3 different stages (untrained
      individuals) and 4 points (trained individuals) respectively. RESULTS: Trained
      individuals showed a significant reduction of back pain frequency (p = 0.016)
      before and after training. In comparison there was no difference in untrained
      individuals. Furthermore trained individuals showed an increase in quality of
      life of 5.4 % (p = 0.028), whereas again there was no difference in untrained
      individuals. Somatic diagnostics (body surface electromyography, posturography)
      showed significant changes only in the trained group. CONCLUSION: The used
      coordination training program is enhancing coordination and reducing back pain
      whilst having a positive effect upon the quality of life of an individual.
FAU - Muller, K
AU  - Muller K
AD  - Martin-Luther-Universitat Halle-Wittenberg. klaus.mueller@medizin.uni-halle.de
FAU - Schwesig, R
AU  - Schwesig R
FAU - Leuchte, S
AU  - Leuchte S
FAU - Riede, D
AU  - Riede D
LA  - ger
PT  - Clinical Trial
PT  - Comparative Study
PT  - English Abstract
PT  - Journal Article
PT  - Randomized Controlled Trial
TT  - Koordinationstraining und Lebensqualitat - Eine Langsschnittuntersuchung bei
      Pflegepersonal mit Ruckenschmerzen.
PL  - Germany
TA  - Gesundheitswesen
JT  - Gesundheitswesen (Bundesverband der Arzte des Offentlichen Gesundheitsdienstes
      (Germany))
JID - 9204210
SB  - IM
MH  - Adult
MH  - Behavior Therapy
MH  - Combined Modality Therapy
MH  - Electromyography
MH  - Female
MH  - Hospitals, University
MH  - Humans
MH  - *Inservice Training
MH  - Kinesthesis
MH  - Longitudinal Studies
MH  - Low Back Pain/prevention & control/psychology/*rehabilitation
MH  - Male
MH  - Middle Aged
MH  - *Nursing Staff, Hospital
MH  - Occupational Diseases/prevention & control/psychology/*rehabilitation
MH  - Patient Transfer
MH  - *Physical Education and Training
MH  - Posture
MH  - *Quality of Life
EDAT- 2001/10/19 10:00
MHDA- 2002/01/05 10:01
CRDT- 2001/10/19 10:00
PHST- 2001/10/19 10:00 [pubmed]
PHST- 2002/01/05 10:01 [medline]
PHST- 2001/10/19 10:00 [entrez]
AID - 10.1055/s-2001-17872 [doi]
PST - ppublish
SO  - Gesundheitswesen. 2001 Oct;63(10):609-18. doi: 10.1055/s-2001-17872.

PMID- 11527454
OWN - NLM
STAT- MEDLINE
DCOM- 20011018
LR  - 20041117
IS  - 1356-689X (Print)
IS  - 1356-689X (Linking)
VI  - 6
IP  - 3
DP  - 2001 Aug
TI  - Intra-operator and inter-operator reliability of surface electromyography in the 
      clinical evaluation of back muscles.
PG  - 145-53
AB  - As a prerequisite to the use of a test battery based on electromyographic (EMG)
      analysis of the paraspinal muscles for identifying and remedying back muscle
      dysfunction, the intra- and inter-operator reliability was assessed. Fifteen
      volunteers underwent EMG tests on three occasions. The test subjects were asked
      to perform 22 exercises, subdivided into four categories: coordination,
      stabilization, balance and strength exercises. The time interval between the
      tests was one week. The myoelectric signals of the multifidus (MF) and
      iliocostalis lumborum pars thoracis (ICLT) were analysed with regard to amplitude
      (averaged EMG) and frequency (zero cross rate). The results indicated that the
      reliability was better for the MF than for the ICLT, and also for exercises at
      higher loads (strength exercises). In the intra-operator condition, the
      reproducibility of the averaged EMG was good (ICC>0.75), except for the balance
      exercises (ICC = 0.40-0.74). In general, the averaged EMG in the inter-operator
      condition and the zero cross rate in both the intra- and inter-operator
      conditions are less or poorly reliable. These results demonstrate that when back 
      muscle function is evaluated during coordination, stabilization and strength
      exercises, only the averaged EMG parameter has acceptable reproducibility over
      time when assessed by the same operator.
CI  - Copyright 2001 Harcourt Publishers Ltd.
FAU - Danneels, L A
AU  - Danneels LA
AD  - Department of Rehabilitation Sciences and Physical Therapy, and Postgraduate
      Education in Manual Therapy, University Hospital, Ghent, Belgium.
      lieven.danneels@rug.ac.be
FAU - Cagnie, B J
AU  - Cagnie BJ
FAU - Cools, A M
AU  - Cools AM
FAU - Vanderstraeten, G G
AU  - Vanderstraeten GG
FAU - Cambier, D C
AU  - Cambier DC
FAU - Witvrouw, E E
AU  - Witvrouw EE
FAU - De Cuyper, H J
AU  - De Cuyper HJ
LA  - eng
PT  - Journal Article
PL  - Scotland
TA  - Man Ther
JT  - Manual therapy
JID - 9610924
SB  - IM
MH  - Adult
MH  - Analysis of Variance
MH  - Back Pain/*diagnosis
MH  - *Electromyography
MH  - Female
MH  - Humans
MH  - Male
MH  - Musculoskeletal Diseases/*diagnosis
MH  - Neuromuscular Diseases/*diagnosis
MH  - Observer Variation
MH  - Reproducibility of Results
EDAT- 2001/08/31 10:00
MHDA- 2001/10/19 10:01
CRDT- 2001/08/31 10:00
PHST- 2001/08/31 10:00 [pubmed]
PHST- 2001/10/19 10:01 [medline]
PHST- 2001/08/31 10:00 [entrez]
AID - 10.1054/math.2001.0396 [doi]
AID - S1356-689X(01)90396-0 [pii]
PST - ppublish
SO  - Man Ther. 2001 Aug;6(3):145-53. doi: 10.1054/math.2001.0396.

PMID- 11481548
OWN - NLM
STAT- MEDLINE
DCOM- 20010913
LR  - 20061115
IS  - 0895-0385 (Print)
IS  - 0895-0385 (Linking)
VI  - 14
IP  - 4
DP  - 2001 Aug
TI  - Back muscle contraction patterns of patients with low back pain before and after 
      rehabilitation treatment: an electromyographic evaluation.
PG  - 277-82
AB  - The aims of this study were to conduct a comparative investigation of muscle
      function between patients with low back pain (LBP) and healthy persons, and to
      determine whether intensive rehabilitation can change back muscle contraction
      synergy. Twenty healthy persons and 20 patients with chronic LBP were asked to
      perform symmetrical and asymmetric tasks. The patients with LBP were tested in
      the weeks immediately before and after 12 weeks of LBP rehabilitation. Tasks
      include "carrying" weights up and down and with a 45 degrees left rotation.
      Eight-channel surface electromyographic electrodes were placed on the surface of 
      paraspinal muscles over the lumbar region. Correlations between the right and
      left corresponding muscles and between values before and after treatment were
      determined. Lifting capacity for patients with LBP were also measured before and 
      after treatment. Results from electromyographic profiles showed that the muscle
      activity strategies varied between healthy persons and patients with LBP. The
      correlation coefficients for spinal muscles have shown very reproducible
      intrasubject muscle contraction synergies. Unbalanced electromyographic patterns 
      found in patients with LBP given symmetrical tasks were not affected by
      rehabilitation treatment.
FAU - Lu, W W
AU  - Lu WW
AD  - Department of Orthopaedic Surgery, University of Hong Kong, Hong Kong.
      wwlu@hkusua.hku.hk
FAU - Luk, K D
AU  - Luk KD
FAU - Cheung, K M
AU  - Cheung KM
FAU - Wong, Y W
AU  - Wong YW
FAU - Leong, J C
AU  - Leong JC
LA  - eng
PT  - Journal Article
PT  - Research Support, Non-U.S. Gov't
PL  - United States
TA  - J Spinal Disord
JT  - Journal of spinal disorders
JID - 8904842
SB  - IM
MH  - Adult
MH  - *Back
MH  - Electromyography
MH  - Humans
MH  - Low Back Pain/*physiopathology/*rehabilitation
MH  - Male
MH  - Middle Aged
MH  - *Muscle Contraction
MH  - Muscle, Skeletal/*physiopathology
MH  - Weight Lifting
EDAT- 2001/08/02 10:00
MHDA- 2001/09/14 10:01
CRDT- 2001/08/02 10:00
PHST- 2001/08/02 10:00 [pubmed]
PHST- 2001/09/14 10:01 [medline]
PHST- 2001/08/02 10:00 [entrez]
PST - ppublish
SO  - J Spinal Disord. 2001 Aug;14(4):277-82.

PMID- 11441638
OWN - NLM
STAT- MEDLINE
DCOM- 20011205
LR  - 20041117
IS  - 0301-150X (Print)
IS  - 0301-150X (Linking)
VI  - 41
IP  - 4
DP  - 2001 Jun
TI  - Test-retest reliability of the soleus H-reflex in three different positions.
PG  - 209-14
AB  - PURPOSE: H-reflex has been clinically useful in the diagnosis of radiculopathies,
      developmental disorders, and measurement of motoneuron excitability. However,
      variability of the H-reflex precluded its routine application. The purpose of
      this study is to evaluate the test-retest and within-subject reliability of the
      soleus H-reflex tested in three different positions. SUBJECTS: Seven men and
      eight women healthy volunteered (20-50 y) with no history of significant low back
      pain or radiculopathy consented to the study. METHODS: The soleus H-reflexes for 
      both lower extremities were elicited and recorded using Cadwell 5200-A EMG unit
      and surface recording. The tibial nerve was electrically stimulated at the
      popliteal fossa using 0-5 ms., 0.2 pps pulses at intensity equivalent to H-max.
      Each subject was tested randomly in three different positions: pronelying, free
      standing, and standing while lifting 20% of his/her body weight. Signal were
      amplified (1-5 K) using surface electrodes applied on the soleus muscle at
      midline and 3 cm below the gastrocnemius musculotendinous junction. The
      peak-to-peak amplitude and onset latencies of four separate traces were averaged 
      for each trial. Subjects were re-tested within 10 days by the same tester
      following the same protocol. RESULTS: Test-retest reliability of the H-reflex
      amplitude ranged from r = .29 in prone position to r = .56 in the loading
      position. Within day reliability of the H-amplitude was high between the three
      different positions and ranged from r = .56 to r = .97. The test-retest
      reliability of the H-latency were extremely high and robust, with the
      coefficients ranged from r = .92 to r = .94. Also the within day reliability of
      the H-latency ranged from r = .96 to r = .99. CONCLUSIONS: Results indicated
      that, when the H-amplitude is the measure of choice, testing the H-reflex in
      standing and loading positions is more reliable than testing in pronelying. Also 
      testing the subject during various procedures in the same session is more
      reliable than testing subject in different days/sessions. The H-latency is highly
      reliable in all three testing positions.
FAU - Ali, A
AU  - Ali A
AD  - Texas Woman's University, School of Physical Therapy, 1130 MD Anderson Blvd.,
      Houston, Texas 77030-2897, USA.
FAU - Sabbahi, M A
AU  - Sabbahi MA
LA  - eng
PT  - Journal Article
PL  - Belgium
TA  - Electromyogr Clin Neurophysiol
JT  - Electromyography and clinical neurophysiology
JID - 0327533
SB  - IM
MH  - Adult
MH  - *Electromyography
MH  - Female
MH  - H-Reflex/*physiology
MH  - Humans
MH  - Male
MH  - Middle Aged
MH  - Motor Neurons/physiology
MH  - Muscle, Skeletal/*innervation
MH  - Posture/*physiology
MH  - Prone Position/physiology
MH  - Reaction Time/physiology
MH  - Reference Values
MH  - Sensitivity and Specificity
MH  - Weight-Bearing/physiology
EDAT- 2001/07/10 10:00
MHDA- 2002/01/05 10:01
CRDT- 2001/07/10 10:00
PHST- 2001/07/10 10:00 [pubmed]
PHST- 2002/01/05 10:01 [medline]
PHST- 2001/07/10 10:00 [entrez]
PST - ppublish
SO  - Electromyogr Clin Neurophysiol. 2001 Jun;41(4):209-14.

PMID- 11374114
OWN - NLM
STAT- MEDLINE
DCOM- 20011011
LR  - 20041117
IS  - 1439-6319 (Print)
IS  - 1439-6319 (Linking)
VI  - 84
IP  - 4
DP  - 2001 Apr
TI  - Delayed-onset muscle soreness and motor performance of the upper extremity.
PG  - 302-9
AB  - The purpose of this study was to examine the effects of delayed-onset muscle
      soreness after a strength-training session on the motor performance of the upper 
      extremities, including the reaction time, speed of movement, tapping speed and
      coordination. In addition, muscle strength, electromyographic (EMG) activity,
      creatine kinase (CK) and soreness responses were measured. The study was a
      randomised cross-over intervention study, where 30 subjects (divided into two
      groups, A and B) performed a 1-h muscle strength-training session of the upper
      extremities, and the responses were measured 48 h after that. All of the subjects
      experienced muscle soreness, which was evaluated on a visual analogue scale. The 
      mean value of CK activity was 115 IU.l-1 before training and 1259 IU.l-1 after
      training (P < 0.001). There were no statistically significant differences in
      wrist flexion/extension muscle strength or EMG tests in either group. Isometric
      elbow extension strength decreased by 4% (P < 0.01) in group A, and elbow flexion
      strength decreased by 6% (P < 0.05) in group B. There were no statistically
      significant changes in simple reaction time, choice reaction time, or speed of
      movement or coordination in either group. However, tapping speed decreased by 2% 
      (P < 0.05) in group A and by 6% (P < 0.001) in group B. Based on the results of
      this study, it seems that the feeling of incompetence to perform fast and
      accurate movements with sore muscles is mainly a subjective feeling, and it may
      be that the real effect of muscle soreness on motor performance is quite small,
      and presumably less than generally assumed.
FAU - Kauranen, K
AU  - Kauranen K
AD  - Department of Physical Medicine and Rehabilitation, Oulu University Central
      Hospital, PL 22, 90221 Oulu, Finland. kari.kauranen@ppshp.fi
FAU - Siira, P
AU  - Siira P
FAU - Vanharanta, H
AU  - Vanharanta H
LA  - eng
PT  - Clinical Trial
PT  - Journal Article
PT  - Randomized Controlled Trial
PL  - Germany
TA  - Eur J Appl Physiol
JT  - European journal of applied physiology
JID - 100954790
RN  - EC 2.7.3.2 (Creatine Kinase)
SB  - IM
MH  - Adult
MH  - Arm/physiology
MH  - Creatine Kinase/metabolism
MH  - Cross-Over Studies
MH  - Electromyography
MH  - Female
MH  - Humans
MH  - Male
MH  - Middle Aged
MH  - Movement/*physiology
MH  - Muscle, Skeletal/*physiology
MH  - Pain/*physiopathology
MH  - Pain Measurement
MH  - Psychomotor Performance
MH  - Reaction Time/physiology
EDAT- 2001/05/26 10:00
MHDA- 2001/10/12 10:01
CRDT- 2001/05/26 10:00
PHST- 2001/05/26 10:00 [pubmed]
PHST- 2001/10/12 10:01 [medline]
PHST- 2001/05/26 10:00 [entrez]
AID - 10.1007/s004210100396 [doi]
PST - ppublish
SO  - Eur J Appl Physiol. 2001 Apr;84(4):302-9. doi: 10.1007/s004210100396.

PMID- 11347826
OWN - NLM
STAT- MEDLINE
DCOM- 20010614
LR  - 20061115
IS  - 0009-921X (Print)
IS  - 0009-921X (Linking)
IP  - 386
DP  - 2001 May
TI  - Suprascapular neuropathy. Variability in the diagnosis, treatment, and outcome.
PG  - 131-8
AB  - The functional outcome of operative and nonoperative treatment of suprascapular
      neuropathy was compared to determine the preferred method of treatment for each
      etiology of nerve injury. The predictive value of preoperative electromyography
      also was studied. Fifty-three patients were evaluated at least 1 year (average,
      28 months) from the time of operative (n = 36) or nonoperative (n = 17)
      treatment. A modified American Shoulder and Elbow Surgeons self-assessment score 
      was obtained at presentation and at final followup. Electromyography data were
      obtained at initial presentation. Minimal electromyographic changes associated
      with denervation were associated with a limited response to treatment, especially
      in patients with nerve compression secondary to spinoglenoid notch cysts.
      Pretreatment electromyographic findings, therefore, were predictive of treatment 
      response. Overall, operative and nonoperative treatment of these suprascapular
      nerve injuries resulted in significant functional improvement, but the results
      varied depending on the etiology of the injury. Spinoglenoid notch cysts
      responded significantly better to operative treatment, with the results for open 
      surgery being the same as the results for arthroscopic decompression. In
      addition, compressive lesions attributable to suprascapular notch entrapment had 
      the best improvement with surgical decompression. Traumatic lesions, including
      traction and direct closed injuries, had an equal response to operative and
      nonoperative treatment. Overuse injuries did not improve with operative
      treatment. Viral neuritis improved with nonoperative treatment and never was
      treated with surgery. Overall, traumatic injuries resulted in significantly worse
      final outcomes than any other etiologic processes. In the nonoperative group,
      neuropathy secondary to spinoglenoid cysts resulted in significantly worse
      function. The outcome of treatment is dependent on the severity and etiology of
      the nerve injury, and the method of treatment.
FAU - Antoniou, J
AU  - Antoniou J
AD  - Department ofOrthopaedic Surgery, University of Pennsylvania, Philadelphia, USA.
FAU - Tae, S K
AU  - Tae SK
FAU - Williams, G R
AU  - Williams GR
FAU - Bird, S
AU  - Bird S
FAU - Ramsey, M L
AU  - Ramsey ML
FAU - Iannotti, J P
AU  - Iannotti JP
LA  - eng
PT  - Comparative Study
PT  - Journal Article
PL  - United States
TA  - Clin Orthop Relat Res
JT  - Clinical orthopaedics and related research
JID - 0075674
SB  - AIM
SB  - IM
MH  - Adolescent
MH  - Adult
MH  - Aged
MH  - Brachial Plexus Neuritis/*diagnosis/surgery/*therapy
MH  - Electromyography
MH  - Female
MH  - Follow-Up Studies
MH  - Humans
MH  - Joint Capsule/*physiopathology
MH  - Male
MH  - Middle Aged
MH  - Pain Measurement
MH  - Prospective Studies
MH  - Range of Motion, Articular
MH  - Sensitivity and Specificity
MH  - Severity of Illness Index
MH  - Treatment Outcome
EDAT- 2001/05/12 10:00
MHDA- 2001/06/15 10:01
CRDT- 2001/05/12 10:00
PHST- 2001/05/12 10:00 [pubmed]
PHST- 2001/06/15 10:01 [medline]
PHST- 2001/05/12 10:00 [entrez]
PST - ppublish
SO  - Clin Orthop Relat Res. 2001 May;(386):131-8.

PMID- 11275537
OWN - NLM
STAT- MEDLINE
DCOM- 20010521
LR  - 20080910
IS  - 1388-2457 (Print)
IS  - 1388-2457 (Linking)
VI  - 112
IP  - 4
DP  - 2001 Apr
TI  - Reflex receptive fields for human withdrawal reflexes elicited by non-painful and
      painful electrical stimulation of the foot sole.
PG  - 641-9
AB  - OBJECTIVES: Human withdrawal reflex receptive fields (RRFs) were assessed for 4
      different electrical stimulus intensities, ranging from below the pain threshold 
      (PTh) to up to two times the PTh intensity (0.8x, 1.2x, 1.6x, and 2.0xPTh).
      METHODS: Thirteen subjects participated, and the reflexes were recorded in a
      sitting position. The stimuli were delivered in random order to 12 positions
      distributed over the foot sole. Tibialis anterior (TA), gastrocnemius medialis
      (GM), vastus lateralis (VL), and biceps femoris (BF) reflexes were recorded.
      Further, knee and ankle joint angle changes were recorded. RESULTS: The strongest
      reflexes were seen in the TA compared with the other 3 muscles. Dorsi-flexion
      dominated distal to the talocrural joint corresponding to the TA receptive field 
      area. An expansion of the RRF for the TA and GM was seen when increasing the
      stimulus intensity from 0.8xPTh to 1.2xPTh and from 1.2xPTh to 1.6xPTh,
      indicating a gradually increasing reflex threshold towards the border, where TA
      contraction is inappropriate in a withdrawal reaction. For the BF and VL, the
      borders of the RRF areas were not detected. By integrating the reflex size within
      the RRF (i.e. the reflex volume), gradually increasing reflexes for increasing
      stimulus intensity were seen in all 4 muscles tested, most clearly in the TA and 
      GM. The subjective pain intensity correlated to the reflex volume for the TA, GM,
      and BF. CONCLUSIONS: In conclusion, the highest reflex sensitivity was seen in
      the centre of the RRF, while the stimulus intensity needed for eliciting a reflex
      increased towards the receptive field border. Within the RRF, stronger reflexes
      were evoked for increasing stimulus intensity. The limit in the size of the
      receptive field size for the TA and GM supports a modular withdrawal reflex
      organisation.
FAU - Andersen, O K
AU  - Andersen OK
AD  - Laboratory for Experimental Pain Research, Center for Sensory-Motor Interaction, 
      Aalborg University, Fredrik Bajers Vej 7, D3, DK-9220 Aalborg, Denmark.
      oka@smi.auc.dk
FAU - Sonnenborg, F A
AU  - Sonnenborg FA
FAU - Arendt-Nielsen, L
AU  - Arendt-Nielsen L
LA  - eng
PT  - Journal Article
PL  - Netherlands
TA  - Clin Neurophysiol
JT  - Clinical neurophysiology : official journal of the International Federation of
      Clinical Neurophysiology
JID - 100883319
SB  - IM
MH  - Adult
MH  - *Electric Stimulation
MH  - Electromyography
MH  - Foot/*innervation
MH  - Humans
MH  - Leg/physiology
MH  - Movement
MH  - Muscle, Skeletal/*physiology
MH  - Nociceptors/*physiology
MH  - Pain Threshold/*physiology
MH  - Reflex/*physiology
MH  - Time Factors
EDAT- 2001/03/29 10:00
MHDA- 2001/05/25 10:01
CRDT- 2001/03/29 10:00
PHST- 2001/03/29 10:00 [pubmed]
PHST- 2001/05/25 10:01 [medline]
PHST- 2001/03/29 10:00 [entrez]
AID - S1388-2457(01)00485-0 [pii]
PST - ppublish
SO  - Clin Neurophysiol. 2001 Apr;112(4):641-9.

PMID- 11243906
OWN - NLM
STAT- MEDLINE
DCOM- 20010802
LR  - 20131121
IS  - 1356-689X (Print)
IS  - 1356-689X (Linking)
VI  - 6
IP  - 1
DP  - 2001 Feb
TI  - Electromyographic fatigue characteristics of the quadriceps in patellofemoral
      pain syndrome.
PG  - 27-33
AB  - This study compared the fatigue characteristics of the vastus medialis oblique
      (VMO), vastus lateralis (VL) and rectus femoris (RF) muscles. Ten healthy
      subjects with 10 patients with patellofemoral pain syndrome (PFPS) performed an
      isometric leg press for 60 seconds at 60% MVIC with data collected using surface 
      EMG. The power spectrum was analyzed and the extracted median frequency
      normalised to calculate a linear regression slope for each muscle. A repeated
      measures ANOVA revealed no significant differences, neither between the groups
      (P=0.592) nor the muscles (P=0.434). However, the slopes for the VMO and VL were 
      different between the two groups with similar slopes for the RF. There was much
      larger variability of MF values in the PFPS group. The VMO:VL ratio calculated
      from these slopes for the healthy subjects was 1.17 and for the PFPS group was
      1.78. These results may indicate unusual features in the fatigue indices of the
      quadriceps in PFPS.
CI  - Copyright 2001 Harcourt Publishers Ltd.
FAU - Callaghan, M J
AU  - Callaghan MJ
AD  - Centre for Rehabilitation Science, Manchester Royal Infirmary, Oxford Road,
      Manchester M13 9WL, UK. michael.callaghan@man.ac.uk
FAU - McCarthy, C J
AU  - McCarthy CJ
FAU - Oldham, J A
AU  - Oldham JA
LA  - eng
PT  - Journal Article
PT  - Research Support, Non-U.S. Gov't
PL  - Scotland
TA  - Man Ther
JT  - Manual therapy
JID - 9610924
SB  - IM
MH  - Adult
MH  - Analysis of Variance
MH  - Biomechanical Phenomena
MH  - Case-Control Studies
MH  - *Electromyography
MH  - *Femur
MH  - Humans
MH  - Isometric Contraction
MH  - *Muscle Fatigue
MH  - Muscle, Skeletal/*physiopathology
MH  - Pain/diagnosis/*etiology/*physiopathology
MH  - *Patella
MH  - Syndrome
MH  - *Thigh
EDAT- 2001/03/13 10:00
MHDA- 2001/08/03 10:01
CRDT- 2001/03/13 10:00
PHST- 2001/03/13 10:00 [pubmed]
PHST- 2001/08/03 10:01 [medline]
PHST- 2001/03/13 10:00 [entrez]
AID - 10.1054/math.2000.0380 [doi]
AID - S1356-689X(00)90380-1 [pii]
PST - ppublish
SO  - Man Ther. 2001 Feb;6(1):27-33. doi: 10.1054/math.2000.0380.

PMID- 11219764
OWN - NLM
STAT- MEDLINE
DCOM- 20010315
LR  - 20131121
IS  - 0014-0139 (Print)
IS  - 0014-0139 (Linking)
VI  - 44
IP  - 3
DP  - 2001 Feb 20
TI  - Trapezius muscle activity as a risk indicator for shoulder and neck pain in
      female service workers with low biomechanical exposure.
PG  - 339-53
AB  - Electromyographic activity of the upper trapezius muscles was recorded over the
      workday for two groups of service workers, shopping centre (n = 22) and
      healthcare workers (n = 44), both with low observed biomechanical exposure.
      Static and median EMG activity level, number of EMG gaps and gap time were
      determined. The variability of these variables over the workday was examined by
      calculating the coefficient of variation (CV) and the intraclass correlation
      coefficient (ICC) of 1-h consecutive recording periods. All variables except gap 
      time showed acceptable reliability (ICC = 0.69-0.78), i.e. the largest fraction
      of variance in the data set was due to intersubject variance, despite relatively 
      large hour-to-hour variation (CV = 0.21 0.62). The EMG activity level in the
      trapezius muscles was low (static activity level < 1% EMGmax), despite the high
      prevalence of shoulder and neck pain for both groups of workers. In addition to
      the work recordings, tests were performed to determine intersubject variation in 
      muscle activity when adopting a standardized resting posture, and in a dynamic
      muscle activity pattern during paced arm movement. Neither the EMG variables from
      the work recordings nor the tests with EMG recording indicated higher trapezius
      EMG activity levels for workers with pain in the shoulders and neck in this
      study. The low EMG levels are interpreted to indicate a low risk of developing
      shoulder and neck complaints due to biomechanical exposure for both groups of
      workers. The possibility of pain-initiating mechanisms, associated with stress
      and not mediated through muscle activity, is considered in the discussion.
FAU - Westgaard, R H
AU  - Westgaard RH
AD  - Institute of Industrial Economics and Technology Management, Norwegian University
      of Science and Technology, Trondheim. rolf.westgaard@iot.ntnu.no
FAU - Vasseljen, O
AU  - Vasseljen O
FAU - Holte, K A
AU  - Holte KA
LA  - eng
PT  - Journal Article
PL  - England
TA  - Ergonomics
JT  - Ergonomics
JID - 0373220
SB  - IM
SB  - S
MH  - Adult
MH  - Analysis of Variance
MH  - Biomechanical Phenomena
MH  - Electromyography
MH  - Female
MH  - Humans
MH  - Middle Aged
MH  - Muscle, Skeletal/*physiopathology
MH  - Neck Pain/*physiopathology/psychology
MH  - Norway/epidemiology
MH  - Occupational Diseases/*physiopathology/psychology
MH  - Risk Factors
MH  - Shoulder Pain/*physiopathology/psychology
MH  - Stress, Psychological/*complications
EDAT- 2001/02/24 12:00
MHDA- 2001/03/17 10:01
CRDT- 2001/02/24 12:00
PHST- 2001/02/24 12:00 [pubmed]
PHST- 2001/03/17 10:01 [medline]
PHST- 2001/02/24 12:00 [entrez]
AID - 10.1080/00140130119649 [doi]
PST - ppublish
SO  - Ergonomics. 2001 Feb 20;44(3):339-53. doi: 10.1080/00140130119649.

PMID- 11148420
OWN - NLM
STAT- MEDLINE
DCOM- 20010215
LR  - 20061115
IS  - 0035-1040 (Print)
IS  - 0035-1040 (Linking)
VI  - 86
IP  - 8
DP  - 2000 Dec
TI  - [Benign solitary tumors of the peripheral nerves].
PG  - 825-34
AB  - Solitary tumors of the peripheral nerves are uncommon and found to be benign in
      90 p. 100 of the cases. They develop from the elements constituting the nerve and
      are generally schwannomas (80 p. 100). Other tumors are much more exceptional and
      exhibit wide histological variability. The diagnosis of a tumor of the peripheral
      nerve must be envisaged for all cases with tumefaction or pain on the path of a
      nerve exacerbated at percussion. Magnetic resonance imaging is the preferred
      exploration technique, particularly useful in case of a deep tumor. Preservation 
      of nerve continuity is the underlying goal of the therapeutic strategy,
      irrespective of the type of tumor. Extricable tumors are to be distinguished from
      inextricable tumors. Extricable tumors (schwannomas, intranervous lipomas)
      displace nerve fiber bundles without penetrating into the bundle itself and can
      thus be resected without interrupting nerve continuity. Prognosis is excellent if
      no recurrence or degeneration occurs. In case of persistent symptoms, a new
      exploration may be required to search for other localized tumor(s) unperceived at
      the first procedure. Inextricable tumors (solitary neurofibromas, hemangiomas of 
      the Schwann sheath, neurofibrolipomas) infiltrate the structural elements of the 
      nerve fibers making complete excision impossible without altering the nerve
      fibers. Epineurotomy (associated with an interfascicular biopsy for pathology
      examination) allows decompression and can often provide symptom relief although
      moderate paresthesia may persist. Patients must be informed of this possibility
      prior to surgery. Any recent and rapidly evolving modification in the clinical
      findings is suggestive of recurrence and should be followed by revision
      exploration. Malignant degeneration has not been observed in solitary tumors to
      our knowledge. Our own experience with 51 cases is generally in agreement with
      reports in the literature.
FAU - Chick, G
AU  - Chick G
AD  - Service de Chirurgie Orthopedique et Traumatologique, Departement de Chirurgie du
      Membre Superieur.
FAU - Alnot, J Y
AU  - Alnot JY
FAU - Silbermann-Hoffman, O
AU  - Silbermann-Hoffman O
LA  - fre
PT  - Comparative Study
PT  - English Abstract
PT  - Journal Article
PT  - Review
TT  - Tumeurs benignes isolees des nerfs peripheriques.
PL  - France
TA  - Rev Chir Orthop Reparatrice Appar Mot
JT  - Revue de chirurgie orthopedique et reparatrice de l'appareil moteur
JID - 1272427
SB  - IM
MH  - Adult
MH  - Child
MH  - Diagnosis, Differential
MH  - Electromyography
MH  - Female
MH  - *Hemangioma/diagnosis/surgery
MH  - Humans
MH  - *Lipoma/diagnosis/surgery
MH  - Magnetic Resonance Imaging
MH  - Male
MH  - *Neurilemmoma/diagnosis/surgery
MH  - *Neurofibroma/diagnosis/surgery
MH  - *Peripheral Nervous System Neoplasms/diagnosis/surgery
MH  - Postoperative Complications
RF  - 31
EDAT- 2001/01/10 11:00
MHDA- 2001/03/03 10:01
CRDT- 2001/01/10 11:00
PHST- 2001/01/10 11:00 [pubmed]
PHST- 2001/03/03 10:01 [medline]
PHST- 2001/01/10 11:00 [entrez]
AID - MDOI-RCO-12-2000-86-8-0035-1040-101019-ART8 [pii]
PST - ppublish
SO  - Rev Chir Orthop Reparatrice Appar Mot. 2000 Dec;86(8):825-34.

PMID- 11104061
OWN - NLM
STAT- MEDLINE
DCOM- 20010531
LR  - 20041117
IS  - 1439-6319 (Print)
IS  - 1439-6319 (Linking)
VI  - 83
IP  - 2-3
DP  - 2000 Oct
TI  - The influence of experimental muscle pain on motor unit activity during low-level
      contraction.
PG  - 200-6
AB  - In the present study we compared motor unit (MU) activity in a painful extensor
      carpi ulnaris (ECU) muscle to that of a pain-free control. According to the pain 
      adaptation model the activity of the painful ECU muscle may be inhibited and its 
      antagonist activity increased during wrist extension performed as a pre-defined
      low-force ramp. The pre-defined low force may then be maintained by increased
      activity in the pain-free synergist muscles such as the extensor carpi radialis
      (ECR) muscle. Nine females (31-47 years old) participated in the study. Maximal
      voluntary contraction (MVC) of the wrist extensors was performed. A catheter was 
      inserted into the ECU muscle to allow the injection of hypertonic saline to evoke
      muscle pain, and a concentric needle was inserted for the recording of MU
      activity. Surface electromyograms were recorded from a synergist and an
      antagonist (ECR and flexor carpi radialis) to the painful ECU muscle. A force
      ramp of isometric wrist extensions up to 10% MVC, with a force increase of 1% MVC
      x s(-1), were performed followed by 60 s of sustained contraction at 10% MVC. The
      number of MUs recruited was almost identical for baseline and with pain, and no
      effect of experimental muscle pain was found on the properties of the MUs
      (amplitude, area) or their firing characteristics (mean firing rate, firing
      variability) during low-force ramp contraction. During the sustained 10% MVC, no 
      effect of pain was found for concentric or surface EMG of the forearm muscles. At
      low force levels no pain-induced modulations were found in MU activity, when the 
      mechanical condition was similar to that of a control situation.
FAU - Birch, L
AU  - Birch L
AD  - Department of Research in VDU work, National Institute of Occupational Health,
      Copenhagen, Denmark. lb@ami.dk
FAU - Christensen, H
AU  - Christensen H
FAU - Arendt-Nielsen, L
AU  - Arendt-Nielsen L
FAU - Graven-Nielsen, T
AU  - Graven-Nielsen T
FAU - Sogaard, K
AU  - Sogaard K
LA  - eng
PT  - Clinical Trial
PT  - Journal Article
PL  - Germany
TA  - Eur J Appl Physiol
JT  - European journal of applied physiology
JID - 100954790
SB  - IM
MH  - Adult
MH  - Electromyography
MH  - Female
MH  - Humans
MH  - Male
MH  - Middle Aged
MH  - Motor Neurons/*physiology
MH  - Muscle Contraction/physiology
MH  - Muscle, Skeletal/innervation/*physiopathology
MH  - Pain/*physiopathology
MH  - Pain Measurement
MH  - Wrist/physiology
EDAT- 2000/12/05 11:00
MHDA- 2001/06/02 10:01
CRDT- 2000/12/05 11:00
PHST- 2000/12/05 11:00 [pubmed]
PHST- 2001/06/02 10:01 [medline]
PHST- 2000/12/05 11:00 [entrez]
AID - 10.1007/s004210000279 [doi]
PST - ppublish
SO  - Eur J Appl Physiol. 2000 Oct;83(2-3):200-6. doi: 10.1007/s004210000279.

PMID- 11101263
OWN - NLM
STAT- MEDLINE
DCOM- 20010531
LR  - 20171114
IS  - 1440-2440 (Print)
IS  - 1878-1861 (Linking)
VI  - 3
IP  - 3
DP  - 2000 Sep
TI  - The role of the motor system in spinal pain: implications for rehabilitation of
      the athlete following lower back pain.
PG  - 243-53
AB  - The purpose of this review is to consider the role of the motor system in spinal 
      pain. It is well accepted that spinal stability is dependent on the contribution 
      of the muscular system. However, the ability of this system to satisfy the
      requirements of stability is dependent on its controller--the central nervous
      system (CNS). The CNS must predict the outcome of movements to plan appropriate
      strategies of muscle activity to meet the demands of internal and external
      forces, and initiate appropriate responses to unexpected disturbances. In
      addition, this complex control of stability must occur in conjunction with
      control of the trunk muscles for other functions, such as respiration. For the
      CNS to cope with athletic performance the coordination of these parameters must
      be streamlined. Yet evidence suggests that when spinal pain is present the
      strategies used by the CNS to control trunk muscles may be altered. The mechanism
      for these changes is poorly understood but may be due to changes at many levels
      of the CNS. For rehabilitation of the athlete with spinal pain it is critical
      that the motor control of stability is optimised. Furthermore, this must be
      coordinated with the multiple other functions of trunk muscles, including
      respiration.
FAU - Hodges, P W
AU  - Hodges PW
AD  - Prince of Wales Medical Research Institute & University of New South Wales,
      Sydney, Australia.
LA  - eng
PT  - Journal Article
PT  - Research Support, Non-U.S. Gov't
PT  - Review
PL  - Australia
TA  - J Sci Med Sport
JT  - Journal of science and medicine in sport
JID - 9812598
SB  - IM
MH  - Athletic Injuries/*physiopathology/*rehabilitation
MH  - Biomechanical Phenomena
MH  - Humans
MH  - Joint Instability/physiopathology
MH  - Low Back Pain/*physiopathology/*rehabilitation
MH  - Motor Activity/*physiology
MH  - Muscle, Skeletal/physiology
MH  - Spine/innervation/*physiopathology
RF  - 89
EDAT- 2000/12/02 11:00
MHDA- 2001/06/02 10:01
CRDT- 2000/12/02 11:00
PHST- 2000/12/02 11:00 [pubmed]
PHST- 2001/06/02 10:01 [medline]
PHST- 2000/12/02 11:00 [entrez]
AID - S1440-2440(00)80033-X [pii]
PST - ppublish
SO  - J Sci Med Sport. 2000 Sep;3(3):243-53.

PMID- 11090767
OWN - NLM
STAT- MEDLINE
DCOM- 20010118
LR  - 20080910
IS  - 1388-2457 (Print)
IS  - 1388-2457 (Linking)
VI  - 111
IP  - 12
DP  - 2000 Dec
TI  - Modular organization of excitatory and inhibitory reflex receptive fields
      elicited by electrical stimulation of the foot sole in man.
PG  - 2160-9
AB  - OBJECTIVES: The present study aimed to investigate how the inhibitory and
      excitatory reflex components of the human (polysynaptic) withdrawal reflex are
      organized depending on the stimulation site. The reflexes were elicited during a 
      voluntary pre-contraction (between 10 and 20% of maximum voluntary contraction)
      of two antagonistic muscles. METHODS: Inhibitory and excitatory reflex receptive 
      fields to tibialis anterior (TA) and soleus (SO) were mapped in 14 healthy
      subjects using randomized electrical stimulation at 16 sites of the foot sole.
      Low, non-painful (3x perception threshold), and high, painful (1.5x pain
      threshold), stimulus intensities were used. RESULTS: The inhibitory reflex
      receptive fields were organized in a highly functional manner supporting the
      action of the excitatory reflex. Together the two reflexes result in an optimal
      withdrawal from the stimulus. Low stimulation intensity was found sufficient to
      elicit the inhibitory reflex. High stimulation intensity caused a reversal of the
      inhibition to excitation in tibialis anterior. In soleus the inhibition was
      facilitated for stronger intensities. CONCLUSION: In conclusion, findings in
      animals of a modular organization of inhibitory reflexes are reproduced in
      humans.
FAU - Sonnenborg, F A
AU  - Sonnenborg FA
AD  - Laboratory for Experimental Pain Research, Center for Sensory-Motor Interaction, 
      Aalborg University, Fredrik Bajers Vej 7, D3, DK-9220, Aalborg, Denmark.
FAU - Andersen, O K
AU  - Andersen OK
FAU - Arendt-Nielsen, L
AU  - Arendt-Nielsen L
LA  - eng
PT  - Clinical Trial
PT  - Journal Article
PT  - Randomized Controlled Trial
PT  - Research Support, Non-U.S. Gov't
PL  - Netherlands
TA  - Clin Neurophysiol
JT  - Clinical neurophysiology : official journal of the International Federation of
      Clinical Neurophysiology
JID - 100883319
SB  - IM
MH  - Electric Stimulation
MH  - Electromyography
MH  - Female
MH  - Foot/*physiology
MH  - Humans
MH  - Male
MH  - Reflex/*physiology
EDAT- 2000/11/25 11:00
MHDA- 2001/02/28 10:01
CRDT- 2000/11/25 11:00
PHST- 2000/11/25 11:00 [pubmed]
PHST- 2001/02/28 10:01 [medline]
PHST- 2000/11/25 11:00 [entrez]
AID - S1388-2457(00)00472-7 [pii]
PST - ppublish
SO  - Clin Neurophysiol. 2000 Dec;111(12):2160-9.

PMID- 11083153
OWN - NLM
STAT- MEDLINE
DCOM- 20001208
LR  - 20041117
IS  - 0014-0139 (Print)
IS  - 0014-0139 (Linking)
VI  - 43
IP  - 10
DP  - 2000 Oct
TI  - Electromyography in sports and occupational settings: an update of its limits and
      possibilities.
PG  - 1750-62
AB  - The detection of the electrical signal from human and animal muscle dates from
      long before L. Galvani who took credit for it. J. Swammerdam had already shown
      the Duke of Tuscany in 1658 the mechanics of muscular contraction. Even if
      'electrology or localised electrisation' - the original terminology for
      electromyography (EMG) - contained the oldest biological scientific detection and
      measuring techniques, EMG remained a 'supporting' measurement with limited
      discriminating use, except in conjunction with other methods. All this changed
      when EMG became a diagnostic tool for studies of muscle weakness, fatigue,
      pareses, paralysis. and nerve conduction velocities, lesions of the motor unit or
      for neurogenic and myogenic problems. In addition to the measurement qualities,
      the electrical signal could be induced as functional electrical stimulation
      (FES), which developed as a specific rehabilitation tool. Almost in parallel and 
      within the expanding area of EMG, a speciality developed wherein the aim was to
      use EMG for the study of muscular function and coordination of muscles in
      different movements and postures. Kinesiological EMG and therewith surface EMG
      can be applied in studies of normal muscle function during selected movements and
      postures; muscle activity in complex sports; occupational and rehabilitation
      movements; isometric contraction with increasing tension up to the maximal
      voluntary contraction, evaluation of functional anatomical muscle activity
      (validation of classical anatomical functions); coordination and synchronization 
      studies (kinematic chain); specificity and efficiency of training methods;
      fatigue; the relationship between EMG and force; the human-machine interaction;
      the influence of material on muscle activity, occupational loading in relation to
      lower back pain and joint kinematics. Within these various applications the
      recording system (e.g. the signal detection, the volume conduction, signal
      amplification, impedance and frequency responses, the signal characteristics) and
      the data-processing system (e.g. rectification, linear envelope and normalization
      methods) go hand in hand with a critical appraisal of choices, limits and
      possibilities.
FAU - Clarys, J P
AU  - Clarys JP
AD  - Experimental Anatomy, Faculty of Physical Education and Physiotherapy, Vrije
      Universiteit Brussel, Belgium. jclarys@exan.vub.ac.be
LA  - eng
PT  - Historical Article
PT  - Journal Article
PL  - England
TA  - Ergonomics
JT  - Ergonomics
JID - 0373220
SB  - IM
SB  - S
MH  - *Electromyography/history
MH  - History, 19th Century
MH  - Humans
MH  - Muscle, Skeletal/*physiology
MH  - *Occupational Health
MH  - Sports/*physiology
EDAT- 2000/11/18 11:00
MHDA- 2001/02/28 10:01
CRDT- 2000/11/18 11:00
PHST- 2000/11/18 11:00 [pubmed]
PHST- 2001/02/28 10:01 [medline]
PHST- 2000/11/18 11:00 [entrez]
AID - 10.1080/001401300750004159 [doi]
PST - ppublish
SO  - Ergonomics. 2000 Oct;43(10):1750-62. doi: 10.1080/001401300750004159.

PMID- 11050374
OWN - NLM
STAT- MEDLINE
DCOM- 20010108
LR  - 20061115
IS  - 0304-3959 (Print)
IS  - 0304-3959 (Linking)
VI  - 88
IP  - 2
DP  - 2000 Nov
TI  - Effect of tonic muscle pain on short-latency jaw-stretch reflexes in humans.
PG  - 189-97
AB  - The modulation of human jaw-stretch reflexes by experimental muscle pain was
      studied in three experiments. Short-latency reflex responses were evoked in the
      masseter and temporalis muscles by fast stretches (1 mm displacement, 10 ms ramp 
      time) before, during and 15 min after a period with tonic pain. In Expt. I, a
      dose of 5.8% hypertonic or 0.9% isotonic (control) saline was infused in random
      order into the left masseter for up to 15 min (n=12). The level of excitation of 
      the left masseter was kept constant at 15% of maximal effort by visual feedback
      and on-line calculation of the root-mean-square value of the surface
      electromyogram (sEMG). In Expt. II, a dose of 5.8% saline was infused into the
      left masseter but with feedback from the right masseter sEMG (n=12). In Expt.
      III, both sEMG and intramuscular (im) EMG was recorded from the left and right
      masseter muscles. The feedback was from either the sEMG or imEMG of the left
      masseter in which 5.8% saline was infused (n=12). In all experiments, subjects
      continuously rated their perceived pain intensity on a 10-cm visual analogue
      scale (VAS). Infusion of 5.8% saline caused moderate levels of pain (mean VAS
      4.9-5.0 cm) whereas infusion of 0.9% saline was almost pain-free (mean VAS 0.3
      cm). The pre-stimulus EMG activity in the masseter, which served as the feedback 
      muscle during the recording, was constant across the different conditions. During
      painful infusion of 5.8% saline in Expts. I and III, the pre-stimulus sEMG
      activity in the non-painful masseter was significantly higher than baseline when 
      the sEMG on the painful side was used as feedback signal, and in Expt. II
      significantly lower on the painful side when the non-painful side served as
      feedback signal (Student-Newman-Keuls: P<0.05). Isotonic saline did not affect
      the pre-stimulus sEMG activity or the jaw-stretch reflex parameters. The
      peak-to-peak amplitude of the stretch reflex in the painful masseter normalized
      to the pre-stimulus EMG activity was significantly higher during the pain
      conditions compared with the pre- and post-infusion conditions in all
      experiments. These results indicate that experimental jaw-muscle pain facilitates
      the short-latency (8-9 ms), probably monosynaptic, jaw-stretch reflex as revealed
      by both sEMG and imEMG. This effect could not be accounted for by variability in 
      pre-stimulus EMG activity. An increased sensitivity of the fusimotor system at
      this level of static muscle excitation is suggested as a possible mechanism,
      which could contribute to an increased stiffness of the jaw-muscles during pain.
FAU - Wang, K
AU  - Wang K
AD  - Center for Sensory-Motor Interaction, Orofacial Pain Laboratory, Aalborg
      University, Fredrik Bajers Vej 7 D-3, DK-9220 Aalborg S, Denmark.
FAU - Svensson, P
AU  - Svensson P
FAU - Arendt-Nielsen, L
AU  - Arendt-Nielsen L
LA  - eng
PT  - Clinical Trial
PT  - Controlled Clinical Trial
PT  - Journal Article
PT  - Research Support, Non-U.S. Gov't
PL  - United States
TA  - Pain
JT  - Pain
JID - 7508686
SB  - IM
MH  - Adult
MH  - Electromyography
MH  - Female
MH  - Humans
MH  - Jaw/*physiology
MH  - Male
MH  - Muscular Diseases/*physiopathology
MH  - Pain/*physiopathology
MH  - Physical Stimulation
MH  - Reflex, Stretch/*physiology
EDAT- 2000/10/26 11:00
MHDA- 2001/02/28 10:01
CRDT- 2000/10/26 11:00
PHST- 2000/10/26 11:00 [pubmed]
PHST- 2001/02/28 10:01 [medline]
PHST- 2000/10/26 11:00 [entrez]
AID - S0304-3959(00)00322-5 [pii]
PST - ppublish
SO  - Pain. 2000 Nov;88(2):189-97.

PMID- 11001513
OWN - NLM
STAT- MEDLINE
DCOM- 20010125
LR  - 20131121
IS  - 1063-6528 (Print)
IS  - 1063-6528 (Linking)
VI  - 8
IP  - 3
DP  - 2000 Sep
TI  - Study of the control strategy of the quadriceps muscles in anterior knee pain.
PG  - 330-41
AB  - Anterior knee pain (AKP) is a common pathological condition, particularly among
      young people and athletes, associated to an abnormal motion of the patella during
      the bending of the knee and possibly dependent on a muscular or structural
      imbalance. A lack of synergy in the quadriceps muscles results in a dynamic
      misalignment of the patella, which in turn produces pain. AKP rehabilitative
      therapy consists of conservative treatment whose main objective is to strengthen 
      the Vastus Medialis. The aim of this article is to study the quadriceps muscle
      control strategy in AKP patients during an isokinetic exercise. Analysis of the
      muscle activation strategy is important for an objective measurement of the knee 
      functionality in that it helps to diagnose and monitor the rehabilitative
      treatment. Surface electromyography (EMG) from the three superficial muscles of
      the femoral quadriceps during a concentric isokinetic exercise has been analyzed 
      along with the signals of knee joint position and torque. A group of 12 AKP
      patients has been compared with a group of 30 normal subjects. Analysis of the
      grand ensemble average of the EMG linear envelopes in AKP patients reveals
      significant modifications in Vastus Medialis activity compared to the other
      quadriceps muscles. In order to study the synergy of the muscles, temporal
      identifiers have been associated to the EMG linear envelopes. To this end, EMG
      linear envelope decomposition in Gaussian pulses turned out to be effective and
      the results highlight an appreciable delay in the activation of the Vastus
      Medialis in AKP patients. This muscular unbalance can explain the abnormal motion
      of the patella.
FAU - Cesarelli, M
AU  - Cesarelli M
AD  - Department of Electronic Engineering and Telecommunication, University of Naples,
      Federico II, Italy. cesarell@unina.it
FAU - Bifulco, P
AU  - Bifulco P
FAU - Bracale, M
AU  - Bracale M
LA  - eng
PT  - Journal Article
PT  - Research Support, Non-U.S. Gov't
PL  - United States
TA  - IEEE Trans Rehabil Eng
JT  - IEEE transactions on rehabilitation engineering : a publication of the IEEE
      Engineering in Medicine and Biology Society
JID - 9413994
SB  - IM
MH  - Adolescent
MH  - Adult
MH  - Biomechanical Phenomena
MH  - Case-Control Studies
MH  - Electromyography
MH  - Exercise Test
MH  - Humans
MH  - Isotonic Contraction/*physiology
MH  - Knee Joint/*physiopathology
MH  - Linear Models
MH  - Male
MH  - Muscle, Skeletal/*physiopathology
MH  - Normal Distribution
MH  - Pain/*physiopathology/*prevention & control/rehabilitation
MH  - Range of Motion, Articular/*physiology
MH  - Signal Processing, Computer-Assisted
MH  - Torque
EDAT- 2000/09/23 11:00
MHDA- 2001/02/28 10:01
CRDT- 2000/09/23 11:00
PHST- 2000/09/23 11:00 [pubmed]
PHST- 2001/02/28 10:01 [medline]
PHST- 2000/09/23 11:00 [entrez]
PST - ppublish
SO  - IEEE Trans Rehabil Eng. 2000 Sep;8(3):330-41.

PMID- 10767807
OWN - NLM
STAT- MEDLINE
DCOM- 20000619
LR  - 20090709
IS  - 0362-2436 (Print)
IS  - 0362-2436 (Linking)
VI  - 25
IP  - 8
DP  - 2000 Apr 15
TI  - Muscle response pattern to sudden trunk loading in healthy individuals and in
      patients with chronic low back pain.
PG  - 947-54
AB  - STUDY DESIGN: A quick-release method in four directions of isometric trunk
      exertions was used to study the muscle response patterns in 17 patients with
      chronic low back pain and 17 matched control subjects. OBJECTIVES: It was
      hypothesized that patients with low back pain would react to sudden load release 
      with a delayed muscle response and would exhibit altered muscle recruitment
      patterns. SUMMARY OF BACKGROUND DATA: A delay in erector spinae reaction time
      after sudden loading has been observed in patients with low back pain. Muscle
      recruitment and timing pattern play an important role in maintaining lumbar spine
      stability. METHODS: Subjects were placed in a semiseated position in an apparatus
      that provided stable fixation of the pelvis. They exerted isometric contractions 
      in trunk flexion, extension, and lateral bending. Each subject performed three
      trials at two constant force levels. The resisted force was suddenly released
      with an electromagnet and electromyogram signals from 12 trunk muscles were
      recorded. The time delay between the magnet release and the shut-off or switch-on
      of muscle activity (reaction time) was compared between two groups of subjects
      using two-factor analysis of variance. RESULTS: The number of reacting muscles
      and reaction times averaged over all trials and directions showed the following
      results: For healthy control subjects a shut-off of agonistic muscles (with a
      reaction time of 53 msec) occurred before the switch-on of antagonistic muscles
      (with a reaction time of 70 msec). Patients exhibited a pattern of
      co-contraction, with agonists remaining active (3.4 out of 6 muscles switched
      off) while antagonists switched on (5.3 out of 6 muscles). Patients also had
      longer muscle reaction times for muscles shutting off (70 msec) and switching on 
      (83 msec) and furthermore, their individual muscle reaction times showed greater 
      variability. CONCLUSIONS: Patients with low back pain, in contrast to healthy
      control subjects, demonstrated a significantly different muscle response pattern 
      in response to sudden load release. These differences may either constitute a
      predisposing factor to low back injuries or a compensation mechanism to stabilize
      the lumbar spine.
FAU - Radebold, A
AU  - Radebold A
AD  - Biomechanics Research Laboratory, Department of Orthopaedics and Rehabilitation, 
      Yale University School of Medicine, New Haven, Connecticut, USA.
FAU - Cholewicki, J
AU  - Cholewicki J
FAU - Panjabi, M M
AU  - Panjabi MM
FAU - Patel, T C
AU  - Patel TC
LA  - eng
PT  - Comparative Study
PT  - Journal Article
PT  - Research Support, Non-U.S. Gov't
PL  - United States
TA  - Spine (Phila Pa 1976)
JT  - Spine
JID - 7610646
SB  - IM
MH  - Adult
MH  - Chronic Disease
MH  - Electromyography
MH  - *Exercise
MH  - Exercise Test
MH  - Female
MH  - Humans
MH  - Isometric Contraction/*physiology
MH  - Low Back Pain/*physiopathology
MH  - Male
MH  - Middle Aged
MH  - Muscle, Skeletal/*physiopathology
EDAT- 2000/04/18 09:00
MHDA- 2000/06/24 11:00
CRDT- 2000/04/18 09:00
PHST- 2000/04/18 09:00 [pubmed]
PHST- 2000/06/24 11:00 [medline]
PHST- 2000/04/18 09:00 [entrez]
PST - ppublish
SO  - Spine (Phila Pa 1976). 2000 Apr 15;25(8):947-54.

PMID- 10624742
OWN - NLM
STAT- MEDLINE
DCOM- 20000128
LR  - 20061115
IS  - 1350-4533 (Print)
IS  - 1350-4533 (Linking)
VI  - 21
IP  - 6-7
DP  - 1999 Jul-Sep
TI  - Quadriceps muscles activation in anterior knee pain during isokinetic exercise.
PG  - 469-78
AB  - The aim of this paper is to study the femoral quadriceps muscles activation in
      patients suffering from anterior knee pain (AKP) during an isokinetic exercise.
      AKP is a common pathological condition, associated to an abnormal motion of the
      patella. It possibly depends on a muscular or structural imbalance. A lack of
      synergy in the quadriceps muscles results in a dynamic misalignment of the
      patella, which in turn produces pain. A quantitative analysis of the muscle
      activation strategy is important for an objective measurement of the knee
      functionality in that it helps to diagnose and monitor the rehabilitative
      treatment. Surface electromyography (EMG) from the three superficial muscles of
      the femoral quadriceps during a concentric isokinetic exercise has been analysed.
      A group of AKP patients has been compared with a control group of healthy
      subjects. Ensemble average of the EMG linear envelopes reveals significant
      modifications in Vastus Medialis activity in AKP patients. In order to quantify
      the synergy of the muscles, different parameters have been associated to EMG
      linear envelopes significant features. A decomposition in gaussian pulses and an 
      asymmetry coefficient have been utilised. The results relative to these concise
      parameters highlight an appreciable delay and a modification in the activation of
      the Vastus Medialis in AKP patients.
FAU - Cesarelli, M
AU  - Cesarelli M
AD  - University of Naples Federico II, Department of Electronic Engineering, Italy.
      cesarell@diesun.die.unina.it
FAU - Bifulco, P
AU  - Bifulco P
FAU - Bracale, M
AU  - Bracale M
LA  - eng
PT  - Comparative Study
PT  - Journal Article
PT  - Research Support, Non-U.S. Gov't
PL  - England
TA  - Med Eng Phys
JT  - Medical engineering & physics
JID - 9422753
SB  - IM
SB  - S
MH  - Adolescent
MH  - Adult
MH  - Arthralgia/*physiopathology
MH  - Electromyography/instrumentation/methods/statistics & numerical data
MH  - Exercise/*physiology
MH  - Humans
MH  - Knee Joint/*physiopathology
MH  - Male
MH  - Muscle, Skeletal/*physiopathology
MH  - Reference Values
MH  - Signal Processing, Computer-Assisted/instrumentation
MH  - Time Factors
EDAT- 2000/01/07 00:00
MHDA- 2000/01/07 00:01
CRDT- 2000/01/07 00:00
PHST- 2000/01/07 00:00 [pubmed]
PHST- 2000/01/07 00:01 [medline]
PHST- 2000/01/07 00:00 [entrez]
AID - S1350-4533(99)00068-5 [pii]
PST - ppublish
SO  - Med Eng Phys. 1999 Jul-Sep;21(6-7):469-78.

PMID- 10614159
OWN - NLM
STAT- MEDLINE
DCOM- 20000201
LR  - 20061115
IS  - 0009-918X (Print)
IS  - 0009-918X (Linking)
VI  - 39
IP  - 9
DP  - 1999 Sep
TI  - [A case with posterior column ataxia associated with cerebellar ataxia and
      sensory neuropathy].
PG  - 944-7
AB  - The patient was a 72-year-old man who had a history of subtotal gastrectomy for
      gastric ulcer at age of 37 years. He had no familial history of hereditary
      disorders. In 1980 he noticed mild ataxic gait which exaggerated while he closed 
      eyes. The symptoms increased gradually, and four years later he noticed
      hypoesthesia of his soles. In 1983 he was admitted to the National Center
      Hospital for Mental, Nervous and Muscular Disorders for the first time.
      Neurological examination revealed dysarthria, ataxic gait, disturbance of
      coordination to a slight degree, and muscle strength of the upper and lower limbs
      were in normal range. Mild hypoesthesia of pain and temperature sensation, and
      marked decrease of deep sensation and vibration of the lower extremities were
      demonstrated. Romberg sign was positive. EMG studies revealed low amplitude of
      action potential and normal motor nerve conduction velocity. Biopsy of the sural 
      nerve showed marked decrease of both large and small myelinated fibers. In 1998
      he was admitted second time for the further examination. Laboratory examination
      including routine blood examination, blood chemistry including CRP, TPHA, vitamin
      B1, B2, B12, A, E, K, hexosaminidase A in leucocyte were in normal range. CSF was
      normal. Genetic studies including SCA 1, 2, 3, 6, DRPLA, CMT1A, CMTX 1 were all
      negative. MCV of lower limbs was in normal range, though SCV was not evoked in
      the upper and lower limbs. MRI studies showed mild atrophy of the bilateral
      lobulus of the cerebellum which was not so much changed in the last 5 years. The 
      clinical symptoms revealed dominant posterior column disturbance, ataxia and
      sensory neuropathy. These combination was not described in the previous
      literature, and this case may be a new variant of the spinocerebellar
      degeneration.
FAU - Kikuchi, Y
AU  - Kikuchi Y
FAU - Ogawa, M
AU  - Ogawa M
FAU - Shigetoh, H
AU  - Shigetoh H
FAU - Kawai, M
AU  - Kawai M
FAU - Satoyoshi, E
AU  - Satoyoshi E
LA  - jpn
PT  - Case Reports
PT  - English Abstract
PT  - Journal Article
PL  - Japan
TA  - Rinsho Shinkeigaku
JT  - Rinsho shinkeigaku = Clinical neurology
JID - 0417466
SB  - IM
MH  - Aged
MH  - Ataxia/*complications
MH  - Cerebellar Ataxia/*complications
MH  - Humans
MH  - Male
MH  - Sensation Disorders/*complications
MH  - Spinocerebellar Degenerations/complications
EDAT- 1999/12/30 00:00
MHDA- 1999/12/30 00:01
CRDT- 1999/12/30 00:00
PHST- 1999/12/30 00:00 [pubmed]
PHST- 1999/12/30 00:01 [medline]
PHST- 1999/12/30 00:00 [entrez]
PST - ppublish
SO  - Rinsho Shinkeigaku. 1999 Sep;39(9):944-7.

PMID- 10521634
OWN - NLM
STAT- MEDLINE
DCOM- 20000105
LR  - 20131121
IS  - 0268-0033 (Print)
IS  - 0268-0033 (Linking)
VI  - 14
IP  - 8
DP  - 1999 Oct
TI  - Variability in spine loading model performance.
PG  - 505-14
AB  - OBJECTIVE: To assess the sources of variability associated with an EMG-assisted
      model of spine loading. DESIGN: In vivo measurements of trunk dynamics, lifting
      moments and muscle activities were used as inputs into an EMG-assisted spine
      loading model. BACKGROUND: Several types of variability are inherent in
      biomechanical assessments of risk associated with trunk bending motions during
      lifting. Variability may occur as a function of variations in spine loading due
      to either subject variations in motion profiles (kinematics) or biomechanical
      model performance. METHODS: Twelve experienced and inexperienced materials
      handlers performed 10 repeated lifts where load weight, asymmetry, and velocity
      were varied. The experiment was replicated on a second day to assess day to day
      variability. RESULTS: These model performance variables indicated that
      variability was mainly a function of subject characteristics and experience.
      Minor variations in variability were associated with the task asymmetry and
      weight lifted. Advanced analyses suggested that experienced workers had a greater
      range of back motion compared to inexperienced workers which would affect the
      length-strength component of the model calibration. CONCLUSIONS: This study
      indicates that for the results of an EMG-assisted model to be accurate, it is
      important to ensure that the model reflects a realistic relationship between the 
      trunk muscle length and the muscle force production capacity. Underestimation if 
      this relationship can degrade model fidelity and robustness. RELEVANCE: These
      results imply that by properly calibrating the model it is then reasonable to
      assume that the vast majority of variations observed in repeated exertions of a
      particular trial are due to kinematic and kinetic differences inherent in the
      muscle control system and not a function of model randomness.
FAU - Marras, W S
AU  - Marras WS
AD  - Biodynamics Laboratory, The Ohio State University, 1971 Neil Ave, Columbus 43210,
      USA. wsm@osuergo.eng.ohio-state.edu
FAU - Granta, K P
AU  - Granta KP
FAU - Davis, K G
AU  - Davis KG
LA  - eng
PT  - Clinical Trial
PT  - Journal Article
PT  - Randomized Controlled Trial
PL  - England
TA  - Clin Biomech (Bristol, Avon)
JT  - Clinical biomechanics (Bristol, Avon)
JID - 8611877
SB  - IM
MH  - Adult
MH  - Biomechanical Phenomena
MH  - Calibration
MH  - Electromyography
MH  - Humans
MH  - Lifting
MH  - Low Back Pain/physiopathology
MH  - Male
MH  - Spine/*physiology
MH  - Task Performance and Analysis
EDAT- 1999/10/16 00:00
MHDA- 1999/10/16 00:01
CRDT- 1999/10/16 00:00
PHST- 1999/10/16 00:00 [pubmed]
PHST- 1999/10/16 00:01 [medline]
PHST- 1999/10/16 00:00 [entrez]
AID - S0268-0033(98)90090-0 [pii]
PST - ppublish
SO  - Clin Biomech (Bristol, Avon). 1999 Oct;14(8):505-14.

PMID- 10521617
OWN - NLM
STAT- MEDLINE
DCOM- 20000105
LR  - 20131121
IS  - 0268-0033 (Print)
IS  - 0268-0033 (Linking)
VI  - 14
IP  - 6
DP  - 1999 Jul
TI  - Variation in spinal load and trunk dynamics during repeated lifting exertions.
PG  - 367-75
AB  - OBJECTIVES: To quantify the variability in lifting motions, trunk moments, and
      spinal loads associated with repeated lifting exertions and to identify workplace
      factors that influence the biomechanical variability. DESIGN: Measurement of
      trunk dynamics, moments and muscle activities were used as inputs into EMG
      assisted model of spinal loading. BACKGROUND: Traditional biomechanical models
      assume repeated performance of a lifting task produces little variability in
      spinal load because the assessments overlook variability in lifting dynamics and 
      muscle coactivity. METHODS: Five experienced and seven inexperienced manual
      materials handlers performed 10 repeated lifts at each combination of load
      weight, task asymmetry and lifting velocity. RESULTS: Box weight, task asymmetry 
      and job experience influenced the magnitude and variability of spinal load during
      repeated lifting exertions. Surprisingly, experienced subjects demonstrated
      significantly greater spinal loads and within-subject variability in spinal load 
      than inexperienced subjects. Trial-to-trial variability accounted for 14% of the 
      total variation in compression overall and 32% in lateral shear load. Although
      the mean spinal load was safely below the NIOSH recommended limit; due to
      variability about the mean, more than 20% of the lifts exceeded the recommended
      limit. CONCLUSION: Spinal load changed markedly from one exertion to the next
      despite identical task requirements. Trial-to-trial variability in kinematics,
      kinetics, and spinal load were influenced by workplace factors, and may play a
      role in the risk of low-back pain. RELEVANCE: Ergonomic assessments considering
      only the mean value of spinal load overlook the fact that a large fraction of the
      lifts may exceed recommended levels.
FAU - Granata, K P
AU  - Granata KP
AD  - Motion Analysis and Motor Performance Laboratory, University of Virginia, 2270
      Ivy Rd, Charlottesville 22903, USA.
FAU - Marras, W S
AU  - Marras WS
FAU - Davis, K G
AU  - Davis KG
LA  - eng
PT  - Journal Article
PL  - England
TA  - Clin Biomech (Bristol, Avon)
JT  - Clinical biomechanics (Bristol, Avon)
JID - 8611877
SB  - IM
SB  - S
MH  - Adult
MH  - Biomechanical Phenomena
MH  - Electromyography
MH  - Humans
MH  - *Lifting
MH  - Male
MH  - Occupational Health
MH  - Spine/*physiology
MH  - Stress, Mechanical
MH  - Task Performance and Analysis
EDAT- 1999/10/16 00:00
MHDA- 1999/10/16 00:01
CRDT- 1999/10/16 00:00
PHST- 1999/10/16 00:00 [pubmed]
PHST- 1999/10/16 00:01 [medline]
PHST- 1999/10/16 00:00 [entrez]
AID - S0268-0033(99)00004-2 [pii]
PST - ppublish
SO  - Clin Biomech (Bristol, Avon). 1999 Jul;14(6):367-75.

PMID- 10514229
OWN - NLM
STAT- MEDLINE
DCOM- 19991112
LR  - 20061115
IS  - 0148-639X (Print)
IS  - 0148-639X (Linking)
VI  - 22
IP  - 11
DP  - 1999 Nov
TI  - Modular organization of human leg withdrawal reflexes elicited by electrical
      stimulation of the foot sole.
PG  - 1520-30
AB  - Human withdrawal reflex receptive fields were determined for leg muscles by
      randomized, electrical stimulation at 16 different positions on the foot sole.
      Tibialis anterior, gastrocnemius medialis, peroneus longus, soleus, rectus
      femoris, and biceps femoris reflexes, and ankle joint angle changes were recorded
      from 14 subjects in sitting position. Tibialis anterior reflexes were evoked at
      the medial, distal foot and correlated well with ankle dorsal flexion.
      Gastrocnemius medialis reflexes were evoked on the heel and correlated with
      plantar flexion. Stimulation on the distal, medial sole resulted in inversion
      (correlated best with tibialis anterior activity), whereas stimulation of the
      distal, lateral sole evoked eversion. Biceps femoris reflexes were evoked on the 
      entire sole followed by a small reflex in rectus femoris. A detailed withdrawal
      reflex organization, in which each lower leg muscle has its own receptive field, 
      may explain the ankle joint responses. The thigh activity consisted primarily of 
      flexor activation.
CI  - Copyright 1999 John Wiley & Sons, Inc.
FAU - Andersen, O K
AU  - Andersen OK
AD  - Laboratory for Experimental Pain Research, Center for Sensory-Motor Interaction, 
      Aalborg University, Fredrik Bajers Vej 7, D3, DK-9220, Aalborg, Denmark.
      oka@smi.auc.dk
FAU - Sonnenborg, F A
AU  - Sonnenborg FA
FAU - Arendt-Nielsen, L
AU  - Arendt-Nielsen L
LA  - eng
PT  - Journal Article
PT  - Research Support, Non-U.S. Gov't
PL  - United States
TA  - Muscle Nerve
JT  - Muscle & nerve
JID - 7803146
SB  - IM
MH  - Adult
MH  - Ankle Joint/physiology
MH  - Electric Stimulation
MH  - Electromyography
MH  - Female
MH  - Foot/*innervation/*physiology
MH  - Humans
MH  - Knee Joint/physiology
MH  - Male
MH  - Movement/*physiology
MH  - Muscle, Skeletal/physiology
MH  - Pain Measurement
MH  - Reflex/*physiology
MH  - Sensory Thresholds/physiology
EDAT- 1999/10/08 00:00
MHDA- 1999/10/08 00:01
CRDT- 1999/10/08 00:00
PHST- 1999/10/08 00:00 [pubmed]
PHST- 1999/10/08 00:01 [medline]
PHST- 1999/10/08 00:00 [entrez]
AID - 10.1002/(SICI)1097-4598(199911)22:11<1520::AID-MUS6>3.0.CO;2-V [pii]
PST - ppublish
SO  - Muscle Nerve. 1999 Nov;22(11):1520-30.

PMID- 10489000
OWN - NLM
STAT- MEDLINE
DCOM- 19990930
LR  - 20061115
IS  - 0003-9993 (Print)
IS  - 0003-9993 (Linking)
VI  - 80
IP  - 9
DP  - 1999 Sep
TI  - Altered trunk muscle recruitment in people with low back pain with upper limb
      movement at different speeds.
PG  - 1005-12
AB  - OBJECTIVE: To compare trunk muscle coordination in people with and without low
      back pain with varying speeds of limb movement. STUDY DESIGN: Abdominal and back 
      extensor muscle activity in association with upper limb movement was compared
      among three speeds of movement and between people with and without low back pain.
      PARTICIPANTS: Fourteen subjects with a history of recurrent low back pain and a
      group of age- and sex-matched control subjects. MEASURES: The onsets of
      electromyographic activity of the trunk and limb muscles, frequency of trunk
      muscle responses, and angular velocity of arm movements. RESULTS: Early
      activation of transversus abdominis (TrA) and obliquus internus abdominis (OI)
      occurred in the majority of trials, with movement at both the fast and
      intermediate speeds for the control group. In contrast, subjects with low back
      pain failed to recruit TrA or OI in advance of limb movement with fast movement, 
      and no activity of the abdominal muscles was recorded in the majority of
      intermediate speed trials. There was no difference between groups for slow
      movement. CONCLUSION: The results indicate that the mechanism of preparatory
      spinal control is altered in people with lower back pain for movement at a
      variety of speeds.
FAU - Hodges, P W
AU  - Hodges PW
AD  - Department of Physiotherapy, The University of Queensland, Australia.
FAU - Richardson, C A
AU  - Richardson CA
LA  - eng
PT  - Clinical Trial
PT  - Journal Article
PT  - Randomized Controlled Trial
PT  - Research Support, Non-U.S. Gov't
PL  - United States
TA  - Arch Phys Med Rehabil
JT  - Archives of physical medicine and rehabilitation
JID - 2985158R
SB  - AIM
SB  - IM
MH  - Abdominal Muscles/*physiopathology
MH  - Adult
MH  - Arm/physiopathology
MH  - Electromyography
MH  - Female
MH  - Humans
MH  - Isometric Contraction/*physiology
MH  - Low Back Pain/*physiopathology
MH  - Male
MH  - Motor Activity/*physiology
MH  - Muscle, Skeletal/*physiopathology
MH  - Reaction Time/*physiology
EDAT- 1999/09/17 00:00
MHDA- 1999/09/17 00:01
CRDT- 1999/09/17 00:00
PHST- 1999/09/17 00:00 [pubmed]
PHST- 1999/09/17 00:01 [medline]
PHST- 1999/09/17 00:00 [entrez]
AID - S0003-9993(99)90052-7 [pii]
PST - ppublish
SO  - Arch Phys Med Rehabil. 1999 Sep;80(9):1005-12.

PMID- 10460129
OWN - NLM
STAT- MEDLINE
DCOM- 19990930
LR  - 20131121
IS  - 0021-9290 (Print)
IS  - 0021-9290 (Linking)
VI  - 32
IP  - 9
DP  - 1999 Sep
TI  - A biomechanical model on muscle forces in the transfer of spinal load to the
      pelvis and legs.
PG  - 927-33
AB  - Based on musculoskeletal anatomy of the lower back, abdominal wall, pelvis and
      upper legs, a biomechanical model has been developed on forces in the load
      transfer through the pelvis. The aim of this model is to obtain a tool for
      analyzing the relations between forces in muscles, ligaments and joints in the
      transfer of gravitational and external load from the upper body via the
      sacroiliac joints to the legs in normal situations and pathology. The study of
      the relation between muscle coordination patterns and forces in pelvic
      structures, in particular the sacroiliac joints, is relevant for a better
      understanding of the aetiology of low back pain and pelvic pain. The model
      comprises 94 muscle parts, 6 ligaments and 6 joints. It enables the calculation
      of forces in pelvic structures in various postures. The calculations are based on
      a linear/non-linear optimization scheme. To gain a better understanding of the
      function of individual muscles and ligaments, deviant properties of these
      structures can be preset. The model is validated by comparing calculations with
      EMG data from the literature. For agonistic muscles, good agreement is found
      between model calculations and EMG data. Antagonistic muscle activity is
      underestimated by the model. Imposed activity of modelled antagonistic muscles
      has a minor effect on the mutual proportions of agonistic muscle activities.
      Simulation of asymmetric muscle weakness shows higher activity of especially
      abdominal muscles.
FAU - Hoek van Dijke, G A
AU  - Hoek van Dijke GA
AD  - Department of Biomedical Physics and Technology, Faculty of Medicine and Allied
      Health Sciences, Erasmus University, Rotterdam, The Netherlands.
      hoekvandijke@bnt.fgg.eur.nl
FAU - Snijders, C J
AU  - Snijders CJ
FAU - Stoeckart, R
AU  - Stoeckart R
FAU - Stam, H J
AU  - Stam HJ
LA  - eng
PT  - Comparative Study
PT  - Journal Article
PT  - Research Support, Non-U.S. Gov't
PL  - United States
TA  - J Biomech
JT  - Journal of biomechanics
JID - 0157375
SB  - IM
SB  - S
MH  - Abdominal Muscles/physiology
MH  - Adult
MH  - Biomechanical Phenomena
MH  - Computer Simulation
MH  - Electromyography
MH  - Energy Transfer
MH  - Gravitation
MH  - Humans
MH  - Joints/physiology
MH  - Leg/*physiology
MH  - Ligaments/physiology
MH  - Linear Models
MH  - Low Back Pain/etiology/physiopathology
MH  - Male
MH  - Models, Biological
MH  - Muscle Contraction/physiology
MH  - Muscle Weakness/physiopathology
MH  - Muscle, Skeletal/*physiology
MH  - Nonlinear Dynamics
MH  - Pelvic Bones/*physiology
MH  - Pelvic Pain/etiology/physiopathology
MH  - Posture/physiology
MH  - Reproducibility of Results
MH  - Sacroiliac Joint/physiology
MH  - Spine/*physiology
MH  - Stress, Mechanical
MH  - Weight-Bearing/*physiology
EDAT- 1999/08/25 00:00
MHDA- 1999/08/25 00:01
CRDT- 1999/08/25 00:00
PHST- 1999/08/25 00:00 [pubmed]
PHST- 1999/08/25 00:01 [medline]
PHST- 1999/08/25 00:00 [entrez]
AID - S0021929099000858 [pii]
PST - ppublish
SO  - J Biomech. 1999 Sep;32(9):927-33.

PMID- 10448549
OWN - NLM
STAT- MEDLINE
DCOM- 19991013
LR  - 20170214
IS  - 0333-1024 (Print)
IS  - 0333-1024 (Linking)
VI  - 19
IP  - 6
DP  - 1999 Jul
TI  - Pathophysiological mechanisms of tension-type headache: a review of
      epidemiological and experimental studies.
PG  - 602-21
AB  - In this present thesis I have discussed the epidemiology and possible
      pathophysiological mechanisms of tension-type headache. A population-based study 
      of 1000 subjects randomly selected from a general population, two clinical
      studies, and a method study of EMG recordings, were conducted. Tension-type
      headache was the most prevalent form of headache, with a life-time prevalence of 
      78% in a general adult population. Thirty percent were affected more than 14 days
      per year and 3% were chronically affected, i.e. had headache at least every other
      day. Females were more frequently affected than males, and young subjects more
      frequently affected than older subjects. Females were more sensitive to
      mechanical pressure pain and revealed more tenderness from pericranial muscles
      and tendon insertions than males, and young subjects were more pain-sensitive
      than older subjects. Significantly higher tenderness in pericranial muscles was
      found in subjects with tension-type headache compared to migraineurs and to
      subjects without any experience of headache. Tenderness increased significantly
      with increasing frequency of tension-type headache in both males and females,
      whereas no such relation was found for mechanical pain thresholds. The applied
      EMG methodology was fairly reliable and nonpainful, but due to intersubject
      variability paired studies should be preferred. Subjects with chronic
      tension-type headache had slightly increased EMG levels during resting conditions
      and decreased levels during maximal voluntary contraction compared with
      headache-free subjects, indicating insufficient relaxation at rest and impaired
      recruitment at maximal activity. In a subsequent clinical, controlled study, the 
      effect of 30 min of sustained tooth clenching was studied. Within 24 h, 69% of
      patients and 17% of controls developed a tension-type headache. Shortly after
      clenching, tenderness was increased in the group who subsequently developed
      headache, whereas tenderness was stable in the group of patients who remained
      headache-free, indicating that tenderness might be a causative factor of the
      headache. Likewise, psychophysical and EMG parameters were studied in 28 patients
      with tension-type headache, both during and outside of a spontaneous episode of
      tension-type headache. It was concluded that a peripheral mechanism of
      tension-type headache is most likely in the episodic subform, whereas a
      secondary, segmental central sensitization and/or an impaired supraspinal
      modulation of incoming stimuli seems to be involved in subjects with chronic
      tension-type headache. Prolonged nociceptive stimuli from myofascial tissue may
      be of importance for the conversion of episodic into chronic tension-type
      headache. The author emphasizes that tension-type headache is a multifactorial
      disorder with several concurrent pathophysiological mechanisms, and that
      extracranial myofascial nociception may constitute only one of them. The present 
      thesis supplements the understanding of the balance between peripheral and
      central components in tension-type headache, and thereby, hopefully, leads us to 
      a better prevention and treatment of the most prevalent type of headache.
FAU - Jensen, R
AU  - Jensen R
AD  - Department of Neurology N01, Glostrup Hospital University of Copenhagen, Denmark.
      rj@dadlnet.dk
LA  - eng
PT  - Journal Article
PT  - Research Support, Non-U.S. Gov't
PT  - Review
PL  - England
TA  - Cephalalgia
JT  - Cephalalgia : an international journal of headache
JID - 8200710
SB  - IM
MH  - Adult
MH  - Aged
MH  - Animals
MH  - Cross-Sectional Studies
MH  - Denmark/epidemiology
MH  - Disease Models, Animal
MH  - Electromyography
MH  - Facial Muscles/physiopathology
MH  - Female
MH  - Humans
MH  - Incidence
MH  - Male
MH  - Middle Aged
MH  - Migraine Disorders/diagnosis/epidemiology/*physiopathology
MH  - Myofascial Pain Syndromes/diagnosis/epidemiology/physiopathology
MH  - Neck Muscles/physiopathology
MH  - Pain Threshold/physiology
MH  - Tension-Type Headache/diagnosis/epidemiology/*physiopathology
RF  - 188
EDAT- 1999/08/17 00:00
MHDA- 1999/08/17 00:01
CRDT- 1999/08/17 00:00
PHST- 1999/08/17 00:00 [pubmed]
PHST- 1999/08/17 00:01 [medline]
PHST- 1999/08/17 00:00 [entrez]
AID - 10.1046/j.1468-2982.1999.019006602.x [doi]
PST - ppublish
SO  - Cephalalgia. 1999 Jul;19(6):602-21. doi: 10.1046/j.1468-2982.1999.019006602.x.

PMID- 10437976
OWN - NLM
STAT- MEDLINE
DCOM- 19990917
LR  - 20061115
IS  - 1050-6411 (Print)
IS  - 1050-6411 (Linking)
VI  - 9
IP  - 4
DP  - 1999 Aug
TI  - Reliability of EMG spectral parameters in repeated measurements of back muscle
      fatigue.
PG  - 235-43
AB  - The change in median frequency of the power spectrum of the electromyographic
      (EMG) signal may be used as a measure of muscle fatigue. The reliability of the
      median frequency parameters was investigated for EMG-recording sites at L1 and L5
      right and left on the erector spinae. The reliability of subjective fatigue
      ratings of the back muscles (Borg CR-10 scale) and of maximal trunk extension
      torque (MVC) was also investigated. Eleven subjects with healthy backs performed 
      a 45-s isometric trunk extension at 80% of MVC twice a day, on three different
      days. Two-factor analysis of variance was made to obtain the different variances 
      from which the standard error of measurement (SEM) and the intra class
      correlation coefficient (ICC) were calculated. The SEM within-day was somewhat
      lower than that between-days. Both were about the same at all four electrode
      sites. The 95% confidence interval for the studied variables was for the initial 
      median frequency +/- 10 Hz, for the slope +/- 0.4-0.5%/s, for the MVC +/- 36 Nm
      and for the Borg ratings +/- 1.6. We conclude that, with the presently used
      method, changes or differences within these limits should be regarded as normal
      variability. The slope may be of limited value because of its large variability. 
      Whether the low intraclass correlation coefficient for the EMG parameters in the 
      presently studied test group implies a low potential in discriminating subjects
      with back pain can not be decisively concluded.
FAU - Elfving, B
AU  - Elfving B
AD  - Department of Orthopaedics, Karolinska Hospital, Karolinska Institute, Stockholm,
      Sweden. britt.elfving.holmer@gym.ki.se
FAU - Nemeth, G
AU  - Nemeth G
FAU - Arvidsson, I
AU  - Arvidsson I
FAU - Lamontagne, M
AU  - Lamontagne M
LA  - eng
PT  - Journal Article
PT  - Research Support, Non-U.S. Gov't
PL  - England
TA  - J Electromyogr Kinesiol
JT  - Journal of electromyography and kinesiology : official journal of the
      International Society of Electrophysiological Kinesiology
JID - 9109125
SB  - IM
SB  - S
MH  - Adult
MH  - Back
MH  - *Electromyography
MH  - Exercise
MH  - Female
MH  - Humans
MH  - Male
MH  - Middle Aged
MH  - Muscle Fatigue/*physiology
MH  - Muscle, Skeletal/physiology
MH  - Reproducibility of Results
EDAT- 1999/08/07 00:00
MHDA- 1999/08/07 00:01
CRDT- 1999/08/07 00:00
PHST- 1999/08/07 00:00 [pubmed]
PHST- 1999/08/07 00:01 [medline]
PHST- 1999/08/07 00:00 [entrez]
AID - S1050-6411(98)00049-2 [pii]
PST - ppublish
SO  - J Electromyogr Kinesiol. 1999 Aug;9(4):235-43.

PMID- 10227634
OWN - NLM
STAT- MEDLINE
DCOM- 19990517
LR  - 20101118
IS  - 0028-3878 (Print)
IS  - 0028-3878 (Linking)
VI  - 52
IP  - 7
DP  - 1999 Apr 22
TI  - Phenotypic variability in rippling muscle disease.
PG  - 1453-9
AB  - OBJECTIVE: To characterize the phenotype of hereditary rippling muscle disease
      (RMD) and to report the results of genetic linkage studies. BACKGROUND: RMD is a 
      rare autosomal-dominant inherited muscle disorder. Individuals complain of muscle
      stiffness, exercise-induced muscle pain, and cramp-like sensations. The
      characteristic feature of RMD is increased mechanical muscle irritability, which 
      is electrically silent in electromyographic examinations. METHODS: Forty-six
      individuals from two unrelated German kindreds with RMD were examined. Linkage
      analysis to the RMD locus on chromosome 1q41-q43 was performed. RESULTS: In
      kindred A, 15 individuals from four generations, and in kindred B, four
      individuals from three generations had clinical features of RMD. The most
      consistent clinical findings were percussion-induced rapid muscle contractions
      (PIRCs) and muscle mounding, which were present in all 19 affected individuals.
      Only 12 individuals exhibited muscle rippling, indicating that rippling is not
      always present in RMD. Twelve of 19 individuals had muscle-related complaints,
      primarily exertional cramps and stiffness. The mean age at the onset of
      complaints was 22 years (range, 5 to 54 years). Seven of 19 individuals showed
      only mechanical-induced muscle irritability but did not have muscular symptoms.
      Genetic analysis excluded linkage to the RMD locus on chromosome 1q4 in both
      kindreds. CONCLUSIONS: The phenotype of RMD is variable but generalized PIRCs are
      the most obvious and reliable clinical feature of RMD. Diagnostic criteria of RMD
      should include generalized PIRCs in addition to muscle mounding, rippling, and
      creatine kinase elevation.
FAU - Vorgerd, M
AU  - Vorgerd M
AD  - Department of Neurology, Ruhr-University, Bochum, Germany.
      matthias.vorgerd@ruhr-uni-bochum.de
FAU - Bolz, H
AU  - Bolz H
FAU - Patzold, T
AU  - Patzold T
FAU - Kubisch, C
AU  - Kubisch C
FAU - Malin, J P
AU  - Malin JP
FAU - Mortier, W
AU  - Mortier W
LA  - eng
PT  - Case Reports
PT  - Journal Article
PL  - United States
TA  - Neurology
JT  - Neurology
JID - 0401060
SB  - AIM
SB  - IM
CIN - Neurology. 2000 Jan 11;54(1):273-4. PMID: 10636178
MH  - Adolescent
MH  - Adult
MH  - Child
MH  - Child, Preschool
MH  - Chromosomes, Human, Pair 1/genetics
MH  - Electrophysiology
MH  - Female
MH  - Genetic Linkage
MH  - Humans
MH  - Male
MH  - Middle Aged
MH  - Muscles/physiopathology
MH  - Muscular Diseases/*genetics/physiopathology
MH  - Pedigree
MH  - Phenotype
EDAT- 1999/05/05 02:03
MHDA- 2000/05/08 09:00
CRDT- 1999/05/05 02:03
PHST- 1999/05/05 02:03 [pubmed]
PHST- 2000/05/08 09:00 [medline]
PHST- 1999/05/05 02:03 [entrez]
PST - ppublish
SO  - Neurology. 1999 Apr 22;52(7):1453-9.

PMID- 10029333
OWN - NLM
STAT- MEDLINE
DCOM- 19990507
LR  - 20131121
IS  - 0301-5548 (Print)
IS  - 0301-5548 (Linking)
VI  - 79
IP  - 2
DP  - 1999 Jan
TI  - Shoulder muscle co-ordination during chronic and acute experimental neck-shoulder
      pain. An occupational pain study.
PG  - 127-40
AB  - Little is known about the mechanisms leading to chronic neck-shoulder
      musculoskeletal disorders (MSD). The aim of the present study was to investigate 
      and compare motor function during controlled, low load, repetitive work together 
      with chronic or acute experimental neck-shoulder pain. The clinical study was
      performed on workers with (n = 12) and without (n = 6) chronic neck-shoulder
      pain. In the experimental study, experimental muscle pain was induced in healthy 
      subjects by intra-muscular injection of hypertonic saline into the trapezius
      muscle (n = 10). The assessed parameters related to motor performance were: work 
      task event duration, cutting forces, surface electromyogram (EMG) activity in
      four shoulder muscles, displacement of the centre of pressure, and arm and trunk 
      3D movements. For controlled cutting force levels, chronic and acute experimental
      pain provoked a series of changes: a decreased working rhythm and a protective
      reorganisation of muscle synergy (experimental study), higher EMG frequency
      contents which may indicate altered motor unit recruitment, and greater postural 
      activity and a tendency towards increased arm and trunk movements. These
      pain-related changes can play a role in the development of MSD. The present
      clinical and experimental study demonstrated similar interactions between motor
      co-ordination and neck-shoulder pain in occupational settings. We therefore
      suggest that this experimental model can be used to study mechanisms related to
      MSD. Information on such modulatory processes may help in the design of new
      strategies aimed at reducing the development of MSD.
FAU - Madeleine, P
AU  - Madeleine P
AD  - Centre for Sensory-Motor Interaction, Aalborg University, Denmark.
FAU - Lundager, B
AU  - Lundager B
FAU - Voigt, M
AU  - Voigt M
FAU - Arendt-Nielsen, L
AU  - Arendt-Nielsen L
LA  - eng
PT  - Clinical Trial
PT  - Journal Article
PT  - Research Support, Non-U.S. Gov't
PL  - Germany
TA  - Eur J Appl Physiol Occup Physiol
JT  - European journal of applied physiology and occupational physiology
JID - 0410266
SB  - IM
MH  - Acute Disease
MH  - Adult
MH  - Biomechanical Phenomena
MH  - Chronic Disease
MH  - Electromyography
MH  - Food Industry
MH  - Humans
MH  - Male
MH  - Muscle, Skeletal/*physiopathology
MH  - Neck Pain/*physiopathology
MH  - Nociceptors/physiology
MH  - Occupational Diseases/*physiopathology
MH  - Pain Measurement
MH  - Psychomotor Performance/physiology
MH  - Shoulder/*physiopathology
MH  - Shoulder Pain/*physiopathology
EDAT- 1999/02/24 00:00
MHDA- 1999/02/24 00:01
CRDT- 1999/02/24 00:00
PHST- 1999/02/24 00:00 [pubmed]
PHST- 1999/02/24 00:01 [medline]
PHST- 1999/02/24 00:00 [entrez]
AID - 10.1007/s004210050486 [doi]
PST - ppublish
SO  - Eur J Appl Physiol Occup Physiol. 1999 Jan;79(2):127-40. doi:
      10.1007/s004210050486.

PMID- 9973876
OWN - NLM
STAT- MEDLINE
DCOM- 19990302
LR  - 20171116
IS  - 0014-0139 (Print)
IS  - 0014-0139 (Linking)
VI  - 42
IP  - 1
DP  - 1999 Jan
TI  - Determination of the effect of lift characteristics on dynamic performance
      profiles during manual materials handling tasks.
PG  - 126-45
AB  - In any quantitative gait or occupational biomechanics investigation, the
      quantification of the different kinematic, kinetic, and electromyographic
      parameters is essential towards assessment of functional capacity and development
      of a biomechanical profile of the task demands. In the current study, the authors
      presented a methodology for using inferential statistics to evaluate the effect
      of lift characteristics on phase-dependent and phase-independent variability in
      performance. Using a database of kinematic and kinetic profiles obtained from a
      manual lifting study, the phase-dependent effects of lift characteristics: box
      mass (load), mode (technique of lift), and speed (frequency of lift) were
      investigated through the use of analysis of variance (ANOVA) techniques, which
      recognize the vectorial constitution of the profiles. In addition, the
      Karhunen-Loeve Expansion (KLE) feature extraction method was used for
      representing the lifting patterns of measured joint angular position, velocity,
      acceleration, and net muscular torque profiles obtained from a 2-D biomechanical 
      lifting model in order to study the phase-independent effects. In comparison to
      traditional descriptive statistical analyses currently used in various
      occupational biomechanics experimental investigations, this method allows the
      significant information content of the time varying signal to be captured,
      enhancing the sensitivity of subsequent hypothesis testing procedures. The
      application of this technique to MMH investigations allows identification of the 
      lift characteristics that dominate the variability of task demands, hence aiding 
      in the design and assessment of ergonomic solutions.
FAU - Khalaf, K A
AU  - Khalaf KA
AD  - Department of Industrial, Welding & Systems Engineering, Ohio State University,
      Columbus 43210, USA.
FAU - Parnianpour, M
AU  - Parnianpour M
FAU - Sparto, P J
AU  - Sparto PJ
FAU - Barin, K
AU  - Barin K
LA  - eng
PT  - Journal Article
PT  - Research Support, Non-U.S. Gov't
PT  - Research Support, U.S. Gov't, Non-P.H.S.
PL  - England
TA  - Ergonomics
JT  - Ergonomics
JID - 0373220
SB  - IM
SB  - S
MH  - Biomechanical Phenomena
MH  - Electromyography
MH  - Ergonomics
MH  - Humans
MH  - Joints/physiopathology
MH  - *Lifting
MH  - Low Back Pain/*physiopathology/prevention & control
MH  - Male
MH  - Muscle, Skeletal/physiopathology
MH  - Occupational Diseases/*physiopathology/prevention & control
MH  - Weight-Bearing/physiology
MH  - *Work Capacity Evaluation
EDAT- 1999/02/12 00:00
MHDA- 1999/02/12 00:01
CRDT- 1999/02/12 00:00
PHST- 1999/02/12 00:00 [pubmed]
PHST- 1999/02/12 00:01 [medline]
PHST- 1999/02/12 00:00 [entrez]
AID - 10.1080/001401399185847 [doi]
PST - ppublish
SO  - Ergonomics. 1999 Jan;42(1):126-45. doi: 10.1080/001401399185847.

PMID- 9854754
OWN - NLM
STAT- MEDLINE
DCOM- 19990225
LR  - 20090709
IS  - 0362-2436 (Print)
IS  - 0362-2436 (Linking)
VI  - 23
IP  - 23
DP  - 1998 Dec 1
TI  - The ligamento-muscular stabilizing system of the spine.
PG  - 2552-62
AB  - STUDY DESIGN: Electrical and mechanical stimulation of the lumbar supraspinous
      ligament of three patients with L4-L5 spinal deficits and of the feline model,
      respectively, was applied while recording electromyography on the multifidus
      muscles. OBJECTIVES: To determine if mechanoreceptors in the human spine can
      reflexively recruit muscle force to stabilize the lumbar spine, and to
      demonstrate, in the feline model, that such ligamento-muscular synergy is
      elicited by mechanical deformation of the lumbar supraspinous ligament (and
      possibly of other spinal ligaments), the facet joint capsule, and the disc.
      SUMMARY OF BACKGROUND DATA: The literature repeatedly confirms that ligaments
      have only a minor mechanical role in maintaining spine stability, and that
      muscular co-contraction of anterior and posterior muscles is the major
      stabilizing mechanism of the spine. The literature also points out that various
      sensory receptors are present in spinal ligaments, and that the ligaments are
      innervated by spinal and autonomic nerves. Data that describe how ligaments and
      muscles interact to provide stability to the spine were not found. METHODS: The
      supraspinous ligament at L2-L3 and L3-L4 was electrically stimulated in three
      patients undergoing surgery to correct deficits at L4-L5. Electromyography was
      performed from the multifidus muscles at L2-L3 and L3-L4, bilaterally. In 12
      cats, the supraspinous ligaments from L1-L2 to L6-L7 were mechanically deformed, 
      sequentially, while electromyography was performed from the multifidus muscles of
      the six levels. Loading of the ligament was applied before and after each of the 
      two vertebrae were externally fixed to prevent motion. RESULTS: Electromyograms
      were recorded from the multifidus muscles, bilaterally, in the two of the three
      patients, demonstrating a direct relationship to receptors in the supraspinous
      ligament. Electromyograms were recorded from the feline multifidus muscle with
      mechanical loading of the supraspinal ligament at each of the L1-L2 to L6-L7
      motion segments. In the free-spine condition the largest electromyographic
      discharge was present in the level of ligament deformation, and lower
      electromyographic discharge was recorded in two rostral and caudal segments.
      After immobilizing any two vertebrae, loading of the ligament resulted in
      electromyographic discharge in the muscles of the same level and at least one
      level above and/or below. CONCLUSIONS: Deformation or stress in the supraspinous 
      ligament, and possibly in other spinal ligaments, recruits multifidus muscle
      force to stiffen one to three lumbar motion segments and prevent instability.
      Strong muscular activity is seen when loads that can cause permanent damage to
      the ligament are applied, indicating that spastic muscle activity and possibly
      pain can be caused by ligament overloading.
FAU - Solomonow, M
AU  - Solomonow M
AD  - Department of Orthopaedic Surgery, Louisiana State University Medical Center, New
      Orleans.
FAU - Zhou, B H
AU  - Zhou BH
FAU - Harris, M
AU  - Harris M
FAU - Lu, Y
AU  - Lu Y
FAU - Baratta, R V
AU  - Baratta RV
LA  - eng
PT  - Journal Article
PT  - Research Support, Non-U.S. Gov't
PL  - United States
TA  - Spine (Phila Pa 1976)
JT  - Spine
JID - 7610646
SB  - IM
SB  - S
MH  - Animals
MH  - Cats
MH  - Electric Stimulation
MH  - Electromyography
MH  - Female
MH  - Humans
MH  - Ligaments/innervation/*physiology
MH  - Lumbar Vertebrae/physiology/surgery
MH  - Lumbosacral Region/*physiology
MH  - Male
MH  - Mechanoreceptors/*physiology
MH  - Middle Aged
MH  - Muscle, Skeletal/innervation/*physiology
MH  - Reflex/*physiology
EDAT- 1998/12/17 00:00
MHDA- 1998/12/17 00:01
CRDT- 1998/12/17 00:00
PHST- 1998/12/17 00:00 [pubmed]
PHST- 1998/12/17 00:01 [medline]
PHST- 1998/12/17 00:00 [entrez]
PST - ppublish
SO  - Spine (Phila Pa 1976). 1998 Dec 1;23(23):2552-62.

PMID- 9840895
OWN - NLM
STAT- MEDLINE
DCOM- 19990217
LR  - 20061115
IS  - 1050-6411 (Print)
IS  - 1050-6411 (Linking)
VI  - 8
IP  - 6
DP  - 1998 Dec
TI  - Reliability of spectral EMG parameters of healthy back extensors during
      submaximum isometric fatiguing contractions and recovery.
PG  - 403-10
AB  - Spectral EMG parameters are being used as an objective evaluation of low back
      rehabilitation programs. The reliability of these spectral parameters is
      important in determining the validity of this evaluation tool. Two groups of
      eight subjects, with no history of back pain, were measured: the first group
      every day for one week; the second group one day per week for four weeks. During 
      each session, subjects performed a 30-second isometric fatiguing contraction of
      the back extensors at 60% MVC followed by a 60-second rest and a 10-second repeat
      contraction. The intraclass correlation coefficient (ICC) did not demonstrate
      high reliability (ICC < 0.6) for the rate of median power frequency (MedPF)
      change (Hz/s), the magnitude of the recovery (Hz) and differences between the
      dominant and the non-dominant sides within a subject. However, the initial MedPF 
      (Hz) of the fatigue and repeat contractions demonstrated excellent reliability
      (ICC > 0.8) with five or more repeated measures. The practical implication of
      this work is that the experimental condition must have sufficiently large changes
      in MedPF (signal)--at least larger than the variability inherent in the MedPF
      (noise)--to constitute a valid measure.
FAU - Peach, J P
AU  - Peach JP
AD  - Department of Kinesiology, University of Waterloo, Ontario, Canada.
FAU - Gunning, J
AU  - Gunning J
FAU - McGill, S M
AU  - McGill SM
LA  - eng
PT  - Clinical Trial
PT  - Comparative Study
PT  - Journal Article
PL  - England
TA  - J Electromyogr Kinesiol
JT  - Journal of electromyography and kinesiology : official journal of the
      International Society of Electrophysiological Kinesiology
JID - 9109125
SB  - IM
MH  - Adult
MH  - Back/*physiology
MH  - *Electromyography
MH  - Female
MH  - Follow-Up Studies
MH  - Humans
MH  - Isometric Contraction/*physiology
MH  - Male
MH  - Muscle Fatigue/*physiology
MH  - Muscle, Skeletal/*physiology
MH  - Reference Values
MH  - Reproducibility of Results
MH  - Weight-Bearing/physiology
EDAT- 1998/12/05 00:00
MHDA- 1998/12/05 00:01
CRDT- 1998/12/05 00:00
PHST- 1998/12/05 00:00 [pubmed]
PHST- 1998/12/05 00:01 [medline]
PHST- 1998/12/05 00:00 [entrez]
AID - S1050-6411(97)00041-2 [pii]
PST - ppublish
SO  - J Electromyogr Kinesiol. 1998 Dec;8(6):403-10.

PMID- 9656894
OWN - NLM
STAT- MEDLINE
DCOM- 19980716
LR  - 20151119
IS  - 1064-6655 (Print)
IS  - 1064-6655 (Linking)
VI  - 12
IP  - 1
DP  - 1998 Winter
TI  - Muscle pain modulates mastication: an experimental study in humans.
PG  - 7-16
AB  - In this study, pain was induced in the masseter muscle by tonic infusion of
      hypertonic saline (5%) for up to 800 seconds in 12 healthy men. Subjects
      continuously scored the pain intensity on a 10-cm visual analogue scale.
      Mastication ipsilateral and contralateral to the infusion side was quantitatively
      assessed with the use of jaw-tracking and electromyograph recordings of
      jaw-closing muscles before, during, and after periods of constant muscle pain
      intensity. The maximum voluntary occlusal force (MVOF) during short static
      contractions also was monitored. Jaw movements and electromyographic data were
      divided into single masticatory cycles and analyzed on a cycle-by-cycle basis to 
      account for intercycle variability. In all subjects, tonic infusion caused a deep
      localized pain at a clinically relevant intensity (mean VAS +/- SE, 4.6 +/- .3
      cm). MVOF was significantly affected by muscle pain (P < .0005), with
      significantly lower MVOF during pain compared to prepain and postpain (P < .05). 
      In a significant number of masticatory cycles, the averaged electromyograph
      activity of all jaw-closing muscles during their agonist function was decreased
      for both ipsilateral and contralateral painful mastication (P < .05). These
      electromyographic changes are probably a reflection of the natural bilateral
      recruitment pattern of jaw-closing muscles during mastication. Significant
      changes in jaw movements during painful mastication could not be detected with
      the present jaw-tracking device, but further studies with more accurate and
      sensitive devices are needed.
FAU - Svensson, P
AU  - Svensson P
AD  - Center for Sensory-Motor Interaction, Aalborg University, Denmark.
      psv@miba.auc.dk
FAU - Arendt-Nielsen, L
AU  - Arendt-Nielsen L
FAU - Houe, L
AU  - Houe L
LA  - eng
PT  - Journal Article
PT  - Research Support, Non-U.S. Gov't
PL  - United States
TA  - J Orofac Pain
JT  - Journal of orofacial pain
JID - 9418507
RN  - 0 (Hypertonic Solutions)
SB  - D
MH  - Adolescent
MH  - Adult
MH  - Bite Force
MH  - Electromyography
MH  - Facial Pain/chemically induced/*physiopathology
MH  - Humans
MH  - Hypertonic Solutions/administration & dosage
MH  - Injections, Intramuscular
MH  - Isometric Contraction
MH  - Jaw Relation Record/instrumentation
MH  - Male
MH  - Mastication/*physiology
MH  - Masticatory Muscles/*physiopathology
MH  - Motor Activity
MH  - Multivariate Analysis
MH  - Nociceptors
MH  - Pain Measurement
MH  - Surveys and Questionnaires
EDAT- 1998/07/10 00:00
MHDA- 1998/07/10 00:01
CRDT- 1998/07/10 00:00
PHST- 1998/07/10 00:00 [pubmed]
PHST- 1998/07/10 00:01 [medline]
PHST- 1998/07/10 00:00 [entrez]
PST - ppublish
SO  - J Orofac Pain. 1998 Winter;12(1):7-16.

PMID- 9443596
OWN - NLM
STAT- MEDLINE
DCOM- 19980226
LR  - 20041117
IS  - 0172-4622 (Print)
IS  - 0172-4622 (Linking)
VI  - 18
IP  - 8
DP  - 1997 Nov
TI  - Recruitment patterns of the scapular rotator muscles in freestyle swimmers with
      subacromial impingement.
PG  - 618-24
AB  - Athletes with shoulder pathology consistently demonstrate abnormalities in
      scapular rotator activity, suggesting that muscle dysfunction is a factor to
      consider in the aetiology or recurrence of shoulder pain. However, one important 
      measure of the coordinated activity between the scapular rotators, their timing
      or temporal recruitment pattern, remains undetermined. The purposes of this study
      were to 1. provide normative data on the temporal recruitment pattern of the
      scapular rotators in freestyle swimmers, 2. determine the effect of a unilateral 
      shoulder injury on this pattern, 3. determine whether these effects extend to the
      non-injured side, and 4. determine the effect of injury on the consistency
      (variability) of muscle recruitment. Surface EMG data for the upper and lower
      trapezius and serratus anterior were recorded bilaterally from two groups of
      competitive freestyle swimmers during controlled bilateral elevation in the plane
      of the scapula. An injured group comprising nine swimmers with unilateral
      shoulder pathology and a control group of nine non-injured swimmers were
      included. Temporal data determined for the onset of muscle activation for each
      muscle were then compared between groups using an ANOVA and a one-sided F test.
      The results of the study indicate that in non-injured swimmers, upper trapezius
      is activated 217 ms prior to shoulder motion, followed by serratus anterior
      activation 53 ms after motion commences. Lower trapezius was not recruited until 
      349 ms after shoulder motion, when the arm had attained 15 degrees elevation. In 
      injured swimmers, all three muscles on the injured side displayed significantly
      increased variability in the timing of activation (p < 0.05), whilst the serratus
      anterior was significantly delayed in its activation on the non-injured side (p <
      0.05). Skill hand preference was shown to have no effect on muscle recruitment.
      The findings of this study indicate that a relationship does exist between
      shoulder injury and the temporal recruitment patterns of the scapular rotators,
      such that injury reduces the consistency of muscle recruitment. They further
      suggest that injured subjects have muscle function deficits on their unaffected
      side.
FAU - Wadsworth, D J
AU  - Wadsworth DJ
AD  - University of Queensland, Department of Physiotherapy, Brisbane, Australia.
FAU - Bullock-Saxton, J E
AU  - Bullock-Saxton JE
LA  - eng
PT  - Journal Article
PL  - Germany
TA  - Int J Sports Med
JT  - International journal of sports medicine
JID - 8008349
SB  - IM
MH  - Adult
MH  - Analysis of Variance
MH  - Electromyography
MH  - Humans
MH  - Muscle, Skeletal/*physiopathology
MH  - Scapula/*physiopathology
MH  - Shoulder Impingement Syndrome/*physiopathology
MH  - Swimming/*injuries
EDAT- 1998/01/27 00:00
MHDA- 1998/01/27 00:01
CRDT- 1998/01/27 00:00
PHST- 1998/01/27 00:00 [pubmed]
PHST- 1998/01/27 00:01 [medline]
PHST- 1998/01/27 00:00 [entrez]
AID - 10.1055/s-2007-972692 [doi]
PST - ppublish
SO  - Int J Sports Med. 1997 Nov;18(8):618-24. doi: 10.1055/s-2007-972692.

PMID- 9280023
OWN - NLM
STAT- MEDLINE
DCOM- 19971009
LR  - 20090709
IS  - 0362-2436 (Print)
IS  - 0362-2436 (Linking)
VI  - 22
IP  - 16
DP  - 1997 Aug 15
TI  - An electromyographic comparison of abdominal muscle synergies during curl and
      double straight leg lowering exercises with control of the pelvic position.
PG  - 1873-9
AB  - STUDY DESIGN: This prospective study evaluated the abdominal muscle activity
      during the Isometric bent knee curl and double straight leg lowering exercise.
      OBJECTIVES: To compare the magnitude of the electromyographic activity across the
      curl and double straight leg lowering exercise and determine if the muscle
      synergies were specific to a given exercise. SUMMARY OF BACKGROUND DATA:
      Abdominal muscle strengthening exercises are frequently recommended in the
      prevention and rehabilitation of individuals with low back pain. Previous studies
      comparing the curl exercise with the double straight leg lowering exercise did
      not support the notion that the double straight leg lowering exercise is more
      demanding on the abdominal muscles. No previous study examined these two
      exercises while maintaining a constant pelvic position. METHODS: Fifteen male
      subjects had the electromyographic activity of the rectus abdominis, the external
      oblique, and the internal oblique abdominal muscles evaluated during the curl and
      double straight leg lowering exercise. The same position of the posterior pelvic 
      tilt was maintained between each exercise using feedback from an
      electrogoniometer attached to the pelvis. RESULTS: The double straight leg
      lowering exercise resulted in significantly greater activation of the abdominal
      muscles compared with the curl. Two abdominal muscle synergies emerged during the
      double straight leg lowering exercise: synergy I exhibited high rectus abdominis,
      high external oblique, and low internal oblique muscle activity, whereas synergy 
      II exhibited low rectus abdominis, high external oblique, and high internal
      oblique. CONCLUSIONS: The results support the use of the double straight leg
      lowering with the posterior pelvic tilt for achieving greater abdominal muscle
      coactivation in an exercise program.
FAU - Shields, R K
AU  - Shields RK
AD  - Physical Therapy Graduate Program, College of Medicine, University of Iowa, Iowa 
      City, USA.
FAU - Heiss, D G
AU  - Heiss DG
LA  - eng
PT  - Comparative Study
PT  - Journal Article
PT  - Research Support, U.S. Gov't, Non-P.H.S.
PL  - United States
TA  - Spine (Phila Pa 1976)
JT  - Spine
JID - 7610646
SB  - IM
SB  - S
MH  - Abdominal Muscles/*physiology
MH  - Adult
MH  - *Electromyography
MH  - *Exercise
MH  - Humans
MH  - *Leg
MH  - Male
MH  - Muscle Contraction/physiology
MH  - Pelvis/*physiology
MH  - Posture/*physiology
MH  - Prospective Studies
EDAT- 1997/08/15 00:00
MHDA- 1997/08/15 00:01
CRDT- 1997/08/15 00:00
PHST- 1997/08/15 00:00 [pubmed]
PHST- 1997/08/15 00:01 [medline]
PHST- 1997/08/15 00:00 [entrez]
PST - ppublish
SO  - Spine (Phila Pa 1976). 1997 Aug 15;22(16):1873-9.

PMID- 9129115
OWN - NLM
STAT- MEDLINE
DCOM- 19970630
LR  - 20041117
IS  - 0022-510X (Print)
IS  - 0022-510X (Linking)
VI  - 148
IP  - 2
DP  - 1997 May 29
TI  - Dystonia secondary to electrical injury: surface electromyographic evaluation and
      implications for the organicity of the condition.
PG  - 187-92
AB  - We describe a patient who developed right arm dystonia following an electrical
      injury. The patient's arm remained adducted, and flexed at the elbow and wrist,
      with all movement resulting in pain and tremor. Surface electromyographic
      evaluation revealed constant tonic activity of multiple upper and lower arm
      muscles at rest, that was not distractible. Voluntary and passive movement of the
      elbow or wrist resulted in high amplitude EMG activity, with motor grouping at 11
      Hz at the elbow and 8 Hz at the wrist. Although a diagnosis of psychogenic
      dystonia was entertained, the stereotyped nature of the movement disorder and
      lack of variability on clinical and surface EMG evaluation support an organic
      disorder that was temporally-related to an electrical injury.
FAU - Adler, C H
AU  - Adler CH
AD  - Parkinson's Disease and Movement Disorders Center, Department of Neurology, Mayo 
      Clinic Scottsdale, AZ 85259, USA.
FAU - Caviness, J N
AU  - Caviness JN
LA  - eng
PT  - Case Reports
PT  - Journal Article
PL  - Netherlands
TA  - J Neurol Sci
JT  - Journal of the neurological sciences
JID - 0375403
SB  - IM
MH  - Adult
MH  - Diagnosis, Differential
MH  - Dystonia/*diagnosis/*etiology/psychology
MH  - Electric Injuries/*complications/diagnosis
MH  - Electromyography
MH  - Humans
MH  - Male
MH  - Neurologic Examination
MH  - Psychophysiologic Disorders/*diagnosis
MH  - Tremor/diagnosis/etiology/psychology
EDAT- 1997/05/29 00:00
MHDA- 1997/05/29 00:01
CRDT- 1997/05/29 00:00
PHST- 1997/05/29 00:00 [pubmed]
PHST- 1997/05/29 00:01 [medline]
PHST- 1997/05/29 00:00 [entrez]
AID - S0022-510X(96)05341-5 [pii]
PST - ppublish
SO  - J Neurol Sci. 1997 May 29;148(2):187-92.

PMID- 9586519
OWN - NLM
STAT- MEDLINE
DCOM- 19980519
LR  - 20161124
IS  - 0886-9634 (Print)
IS  - 0886-9634 (Linking)
VI  - 15
IP  - 2
DP  - 1997 Apr
TI  - Use and effectiveness of splint appliance therapy: review of literature.
PG  - 159-66
AB  - Interocclusal orthopedic appliances of varied design and application have been
      employed in the treatment of myofascial pain dysfunction (MPD) and
      temporomandibular joint disorders (TMD). These appliances provide the
      practitioner with a non-invasive, reversible form of intervention to manage the
      patient's symptoms. Literature on the use and effectiveness of these appliances
      has become readily available and now requires retrospective evaluation. However, 
      comparison of results from studies making use of interocclusal orthopedic
      appliance therapy is difficult due to the employment of various outcome
      measurement scales, subjective evaluation of patient outcome, and variability in 
      reporting of treatment outcomes. The aim of this paper is to review the effects
      and success rates of the various appliances reported in the literature and
      provide the practitioner with useful information that may be of assistance in the
      prediction of outcome and success of splint appliance therapy.
FAU - Major, P W
AU  - Major PW
AD  - Department of Oral Health Sciences, University of Alberta, Edmonton, Canada.
FAU - Nebbe, B
AU  - Nebbe B
LA  - eng
PT  - Journal Article
PT  - Review
PL  - England
TA  - Cranio
JT  - Cranio : the journal of craniomandibular practice
JID - 8609491
SB  - D
MH  - Electromyography
MH  - Facial Pain/etiology/therapy
MH  - Headache/etiology/therapy
MH  - Humans
MH  - Joint Dislocations/therapy
MH  - Masticatory Muscles/physiopathology
MH  - *Occlusal Splints
MH  - Outcome Assessment (Health Care)
MH  - Range of Motion, Articular
MH  - Sound
MH  - Temporomandibular Joint Disc/pathology
MH  - Temporomandibular Joint Disorders/complications/*therapy
MH  - Temporomandibular Joint Dysfunction Syndrome/therapy
RF  - 70
EDAT- 1997/04/01 00:00
MHDA- 1998/05/20 00:01
CRDT- 1997/04/01 00:00
PHST- 1997/04/01 00:00 [pubmed]
PHST- 1998/05/20 00:01 [medline]
PHST- 1997/04/01 00:00 [entrez]
PST - ppublish
SO  - Cranio. 1997 Apr;15(2):159-66.

PMID- 8961451
OWN - NLM
STAT- MEDLINE
DCOM- 19970303
LR  - 20090709
IS  - 0362-2436 (Print)
IS  - 0362-2436 (Linking)
VI  - 21
IP  - 22
DP  - 1996 Nov 15
TI  - Inefficient muscular stabilization of the lumbar spine associated with low back
      pain. A motor control evaluation of transversus abdominis.
PG  - 2640-50
AB  - STUDY DESIGN: The contribution of transversus abdominis to spinal stabilization
      was evaluated indirectly in people with and without low back pain using an
      experimental model identifying the coordination of trunk muscles in response to a
      disturbances to the spine produced by arm movement. OBJECTIVES: To evaluate the
      temporal sequence of trunk muscle activity associated with arm movement, and to
      determine if dysfunction of this parameter was present in patients with low back 
      pain. SUMMARY OF BACKGROUND DATA: Few studies have evaluated the motor control of
      trunk muscles or the potential for dysfunction of this system in patients with
      low back pain. Evaluation of the response of trunk muscles to limb movement
      provides a suitable model to evaluate this system. Recent evidence indicates that
      this evaluation should include transversus abdominis. METHODS: While standing, 15
      patients with low back pain and 15 matched control subjects performed rapid
      shoulder flexion, abduction, and extension in response to a visual stimulus.
      Electromyographic activity of the abdominal muscles, lumbar multifidus, and the
      surface electrodes. RESULTS: Movement in each direction resulted in contraction
      of trunk muscles before or shortly after the deltoid in control subjects. The
      transversus abdominis was invariably the first muscle active and was not
      influenced by movement direction, supporting the hypothesized role of this muscle
      in spinal stiffness generation. Contraction of transversus abdominis was
      significantly delayed in patients with low back pain with all movements. Isolated
      differences were noted in the other muscles. CONCLUSIONS: The delayed onset of
      contraction of transversus abdominis indicates a deficit of motor control and is 
      hypothesized to result in inefficient muscular stabilization of the spine.
FAU - Hodges, P W
AU  - Hodges PW
AD  - Department of Physiotherapy, University of Queensland, Australia.
FAU - Richardson, C A
AU  - Richardson CA
LA  - eng
PT  - Journal Article
PT  - Research Support, Non-U.S. Gov't
PL  - United States
TA  - Spine (Phila Pa 1976)
JT  - Spine
JID - 7610646
SB  - IM
MH  - Adult
MH  - Extremities
MH  - Female
MH  - Humans
MH  - Low Back Pain/*physiopathology
MH  - Male
MH  - *Movement
MH  - Muscles/*physiopathology
MH  - Posture
MH  - Spine/*physiopathology
EDAT- 1996/11/15 00:00
MHDA- 1996/11/15 00:01
CRDT- 1996/11/15 00:00
PHST- 1996/11/15 00:00 [pubmed]
PHST- 1996/11/15 00:01 [medline]
PHST- 1996/11/15 00:00 [entrez]
PST - ppublish
SO  - Spine (Phila Pa 1976). 1996 Nov 15;21(22):2640-50.

PMID- 8827315
OWN - NLM
STAT- MEDLINE
DCOM- 19961210
LR  - 20170214
IS  - 0363-5465 (Print)
IS  - 0363-5465 (Linking)
VI  - 24
IP  - 4
DP  - 1996 Jul-Aug
TI  - Dynamic electromyographic analysis of trunk musculature in professional golfers.
PG  - 535-8
AB  - Using dynamic surface electrode electromyography, we evaluated muscle activity in
      13 male professional golfers during the golf swing. Surface electrodes were used 
      to record the level of muscle activity in the right abdominal oblique, left
      abdominal oblique, right gluteus maximus, left gluteus maximus, right erector
      spinae, left erector spinae, upper rectus abdominis, and lower rectus abdominis
      muscles during the golfer's swing. These signals were synchronized electronically
      with photographic images of the various phases of the golf swing; the images were
      recorded in slow motion through motion picture photography. The golf swing was
      divided into five phases: take away, forward swing, acceleration, early
      follow-through, and late follow-through. Despite individual differences among the
      subjects' swings, we observed reproducible patterns of trunk muscle activity
      throughout all phases of the golf swing. Our findings demonstrate the importance 
      of the trunk muscles in stabilizing and controlling the loading response for
      maximal power and accuracy in the golfer's swing. This study provides a basis for
      developing a rehabilitation program for golfers that stresses strengthening of
      the trunk muscles and coordination exercises.
FAU - Watkins, R G
AU  - Watkins RG
AD  - Kerlan Jobe Orthopaedic Clinic, Los Angeles, CA 90301, USA.
FAU - Uppal, G S
AU  - Uppal GS
FAU - Perry, J
AU  - Perry J
FAU - Pink, M
AU  - Pink M
FAU - Dinsay, J M
AU  - Dinsay JM
LA  - eng
PT  - Journal Article
PL  - United States
TA  - Am J Sports Med
JT  - The American journal of sports medicine
JID - 7609541
SB  - IM
MH  - Back/*physiology
MH  - Electromyography
MH  - Golf/*physiology
MH  - Humans
MH  - Low Back Pain/physiopathology
MH  - Male
MH  - Muscle, Skeletal/*physiology
EDAT- 1996/07/01 00:00
MHDA- 1996/07/01 00:01
CRDT- 1996/07/01 00:00
PHST- 1996/07/01 00:00 [pubmed]
PHST- 1996/07/01 00:01 [medline]
PHST- 1996/07/01 00:00 [entrez]
AID - 10.1177/036354659602400420 [doi]
PST - ppublish
SO  - Am J Sports Med. 1996 Jul-Aug;24(4):535-8. doi: 10.1177/036354659602400420.

PMID- 8600868
OWN - NLM
STAT- MEDLINE
DCOM- 19960426
LR  - 20041117
IS  - 0003-9993 (Print)
IS  - 0003-9993 (Linking)
VI  - 77
IP  - 3
DP  - 1996 Mar
TI  - Reliability of electromyographic power spectral analysis of back muscle endurance
      in healthy subjects.
PG  - 259-64
AB  - OBJECTIVE AND DESIGN: To investigate the reliability (within-day and
      between-days) of measurements of electromyographic (EMG) power spectral values in
      measurement of the fatigue rate of the back muscles. METHODS: Twelve healthy male
      subjects were tested in the unsupported trunk holding position for 60 seconds.
      Two trials were performed on each of two separate sessions 3 days apart. Surface 
      recording electrodes were placed over the iliocostalis lumborum and multifidus
      and a branched electrode technique was used to decrease cross-talk. OUTCOME
      MEASURES: Median frequency (MF) was extracted from the EMG signals by fast
      Fourier transform. Initial MF and the MF slope over time were computed from
      linear regression analysis. The reliability of the initial MF and the MF slope of
      the iliocostalis lumborum and multifidus was examined by Pearson's product moment
      correlation coefficients (Pearson's r), paired t tests, and a one-way analysis of
      variance (ANOVA) from which intrasubject coefficients of variation (CVintra) and 
      intraclass correlation coefficients (ICC) were derived. RESULTS: For the initial 
      MF, within-day and between-days reliability of the iliocostalis lumborum and
      multifidus were good (Pearson's r = .79-.94 nonsignificant paired t test, CVintra
      = 6.5% to 8.5%, ICC = .79-.93). The MF slope showed moderate variability for the 
      iliocostalis lumborum (Pearson's r = .39-.55, nonsignificant paired t test,
      CVintra = 33.0% to 48.7%, ICC = .37-.56) while better reliability was found for
      the multifidus (Pearson's r = .77-.87, nonsignificant paired t test, CVintra =
      25.8% to 27.5%, ICC = .78-.82). CONCLUSION: The present study indicated that the 
      trunk holding test with the use of EMG power spectral analysis can be a reliable 
      method to measure the fatigue rate of the back muscles if adequate measures are
      employed to minimize cross-talk. The better reliability of monitoring the fatigue
      rate of the multifidus may lead to its future use as a clinical measure.
FAU - Ng, J K
AU  - Ng JK
AD  - Department of Physiotherapy, University of Queensland, Brisbane, Australia.
FAU - Richardson, C A
AU  - Richardson CA
LA  - eng
PT  - Clinical Trial
PT  - Journal Article
PL  - United States
TA  - Arch Phys Med Rehabil
JT  - Archives of physical medicine and rehabilitation
JID - 2985158R
SB  - AIM
SB  - IM
MH  - Adult
MH  - Analysis of Variance
MH  - Back/*physiology
MH  - Back Pain/physiopathology
MH  - Electromyography/methods/*standards
MH  - Fourier Analysis
MH  - Humans
MH  - Male
MH  - Monitoring, Physiologic
MH  - Muscle Fatigue/*physiology
MH  - Physical Endurance/*physiology
MH  - Reference Values
MH  - Reproducibility of Results
MH  - Signal Processing, Computer-Assisted
EDAT- 1996/03/01 00:00
MHDA- 1996/03/01 00:01
CRDT- 1996/03/01 00:00
PHST- 1996/03/01 00:00 [pubmed]
PHST- 1996/03/01 00:01 [medline]
PHST- 1996/03/01 00:00 [entrez]
AID - S0003-9993(96)90108-2 [pii]
PST - ppublish
SO  - Arch Phys Med Rehabil. 1996 Mar;77(3):259-64.

PMID- 8740599
OWN - NLM
STAT- MEDLINE
DCOM- 19961024
LR  - 20061115
IS  - 0304-3959 (Print)
IS  - 0304-3959 (Linking)
VI  - 64
IP  - 2
DP  - 1996 Feb
TI  - The influence of low back pain on muscle activity and coordination during gait: a
      clinical and experimental study.
PG  - 231-40
AB  - Chronic low back pain (CLBP) is a major clinical problem with a substantial
      socio-economical impact. Today, diagnosis and therapy are insufficient, and
      knowledge concerning interaction between musculoskeletal pain and motor
      performance is lacking. Most studies in this field have been performed under
      static conditions which may not represent CLBP patients' daily-life routines. A
      standardized way to study the sensory-motor interaction under controlled motor
      performances is to induce experimental muscle pain by i.m. injection of
      hypertonic saline. The aim of the present controlled study was to analyze and
      compare electromyographic (EMG) activity of and coordination between lumbar
      muscles (8 paraspinal recordings) during gait in 10 patients with CLBP and in 10 
      volunteers exposed to experimental back muscle pain induced by bolus injection of
      5% hypertonic saline. When the results are compared to sex- and age-matched
      controls, the CLBP patients showed significantly increased EMG activity in the
      swing phase; a phase where the lumbar muscles are normally silent. These changes 
      correlated significantly to the intensity of the back pain. Similar EMG patterns 
      were found in the experimental study together with a reduced peak EMG activity in
      the period during double stance where the back muscles are normally active.
      Generally, these changes were localized ipsilaterally to the site of pain
      induction. The clinical and experimental findings indicate that musculoskeletal
      pain modulates motor performance during gait probably via reflex pathways.
      Initially, these EMG changes may be interpreted as a functional adaptation to
      muscle pain, but the consequences of chronic altered muscle performance are not
      known. New possibilities to monitor and investigate altered motor performance may
      help to develop more rational therapies for CLBP patients.
FAU - Arendt-Nielsen, L
AU  - Arendt-Nielsen L
AD  - Laboratory for Experimental Pain Research, Aalborg University, Denmark.
      lan@miba.auc.dk
FAU - Graven-Nielsen, T
AU  - Graven-Nielsen T
FAU - Svarrer, H
AU  - Svarrer H
FAU - Svensson, P
AU  - Svensson P
LA  - eng
PT  - Clinical Trial
PT  - Journal Article
PT  - Randomized Controlled Trial
PT  - Research Support, Non-U.S. Gov't
PL  - United States
TA  - Pain
JT  - Pain
JID - 7508686
RN  - 0 (Saline Solution, Hypertonic)
SB  - IM
MH  - Adult
MH  - Electromyography
MH  - Female
MH  - Functional Laterality/physiology
MH  - Gait/*physiology
MH  - Humans
MH  - Low Back Pain/chemically induced/*physiopathology
MH  - Male
MH  - Middle Aged
MH  - Muscle, Skeletal/*physiopathology
MH  - Pain Measurement
MH  - Saline Solution, Hypertonic
EDAT- 1996/02/01 00:00
MHDA- 1996/02/01 00:01
CRDT- 1996/02/01 00:00
PHST- 1996/02/01 00:00 [pubmed]
PHST- 1996/02/01 00:01 [medline]
PHST- 1996/02/01 00:00 [entrez]
AID - 0304-3959(95)00115-8 [pii]
PST - ppublish
SO  - Pain. 1996 Feb;64(2):231-40.

PMID- 9238721
OWN - NLM
STAT- MEDLINE
DCOM- 19970828
LR  - 20061115
IS  - 1358-2267 (Print)
IS  - 1358-2267 (Linking)
VI  - 1
IP  - 1
DP  - 1996
TI  - Evaluation of the relationship between laboratory and clinical tests of
      transversus abdominis function.
PG  - 30-40
AB  - A clinical test of the function of the deep abdominal muscles was compared to a
      laboratory electromyographic (EMG) investigation of the contribution of
      transversus abdominis (TrA) to stability of the lumbar spine during limb
      movement. The two different functions of TrA were evaluated in 15 subjects. The
      subject group included six subjects with chronic low back pain and nine subjects 
      with no history of low back pain so that the resultant recordings were spread
      over a wide range for each test. The clinical test involved quantification of the
      ability of the subjects to specifically displace the anterior abdominal wall in a
      way consistent with the function of the muscle. This was evaluated by use of a
      device designed to measure pressure reduction as the abdomen lifted off a
      transducer in the prone position. The laboratory test involved determination of
      the onset of contraction of TrA associated with rapid upper limb movement,
      measured using fine-wire EMG electrodes. The parameter evaluated was the latency 
      between the contraction of TrA and the prime mover of the limb. Data were
      analysed both as absolute values and as ordinal data of a three-rating scale
      derived from criteria based on current knowledge of the response to both tests.
      No significant correlation was found between the absolute magnitudes of the
      pressure and timing data, however, comparison of the rating scale data indicated 
      a significant relationship between the tests and associated high level of
      agreement between the two measures. The results of the study indicate that a
      reduction in the ability to draw in the abdominal wall is related to changes in
      the coordination of TrA, although the magnitude of the changes were not
      correlated. The degree of causality between these co-varying but independent
      manifestations of the function of TrA is uncertain.
FAU - Hodges, P
AU  - Hodges P
AD  - Department of Physiotherapy, University of Queensland, Australia.
FAU - Richardson, C
AU  - Richardson C
FAU - Jull, G
AU  - Jull G
LA  - eng
PT  - Comparative Study
PT  - Journal Article
PL  - United States
TA  - Physiother Res Int
JT  - Physiotherapy research international : the journal for researchers and clinicians
      in physical therapy
JID - 9612022
SB  - IM
CIN - Physiother Res Int. 1996;1(4):269. PMID: 9238744
MH  - Abdominal Muscles/*physiopathology
MH  - Adult
MH  - Case-Control Studies
MH  - Electromyography/*standards
MH  - Humans
MH  - Low Back Pain/*diagnosis/*physiopathology
MH  - Movement
MH  - Physical Examination/instrumentation/*standards
MH  - Prone Position
MH  - Reproducibility of Results
MH  - Transducers, Pressure
EDAT- 1996/01/01 00:00
MHDA- 1996/01/01 00:01
CRDT- 1996/01/01 00:00
PHST- 1996/01/01 00:00 [pubmed]
PHST- 1996/01/01 00:01 [medline]
PHST- 1996/01/01 00:00 [entrez]
PST - ppublish
SO  - Physiother Res Int. 1996;1(1):30-40.

PMID- 8936454
OWN - NLM
STAT- MEDLINE
DCOM- 19961223
LR  - 20041117
IS  - 0393-5264 (Print)
IS  - 0393-5264 (Linking)
VI  - 11
IP  - 1
DP  - 1996 Jan-Feb
TI  - Exteroceptive silent period of masseter muscle activity evoked by electrical
      mental nerve stimulation: relation to non-pain and pain sensations.
PG  - 17-27
AB  - Exteroceptive silent periods (ESPs) of masseter muscle activity evoked by
      electrical stimulation of the mental nerve were studied over a large range of
      prepain intensities and at pain threshold in 44 normal subjects. Seven levels of 
      stimulus intensity, based on individual sensory and pain thresholds, were applied
      and the relationship between ESPs, stimulus intensity and perception, as
      manifested by the subjective verbal response, was investigated. The analysis
      revealed that the occurrence of ESPs was not related to the stimulus intensity at
      the pain threshold. There were individually different patterns of progressive
      response to increasing current intensities within the pre-pain range in many
      cases. On the other hand, almost half of all the subjects investigated showed no 
      or only occasional ESPs. In view of this variability the concept of ESPs being a 
      nociceptive behavioural response has to be questioned.
FAU - Strenge, H
AU  - Strenge H
AD  - Clinic of Neurology, University of Kiel, Germany.
FAU - Zichner, V
AU  - Zichner V
FAU - Niederberger, U
AU  - Niederberger U
LA  - eng
PT  - Journal Article
PL  - Italy
TA  - Funct Neurol
JT  - Functional neurology
JID - 8707746
SB  - IM
MH  - Adult
MH  - Electric Stimulation
MH  - Electromyography
MH  - Female
MH  - Humans
MH  - Male
MH  - Masseter Muscle/innervation/*physiology
MH  - Nerve Fibers, Myelinated/physiology
MH  - Neurons, Afferent/physiology
MH  - Pain Measurement
MH  - Pain Threshold/*physiology
MH  - Reflex/physiology
MH  - Sensory Thresholds/physiology
MH  - Trigeminal Nerve/physiology
EDAT- 1996/01/01 00:00
MHDA- 1996/01/01 00:01
CRDT- 1996/01/01 00:00
PHST- 1996/01/01 00:00 [pubmed]
PHST- 1996/01/01 00:01 [medline]
PHST- 1996/01/01 00:00 [entrez]
PST - ppublish
SO  - Funct Neurol. 1996 Jan-Feb;11(1):17-27.

PMID- 8689414
OWN - NLM
STAT- MEDLINE
DCOM- 19960826
LR  - 20170812
IS  - 0940-6719 (Print)
IS  - 0940-6719 (Linking)
VI  - 5
IP  - 1
DP  - 1996
TI  - European Spine Society--the AcroMed Prize for Spinal Research 1995. Unexpected
      load and asymmetric posture as etiologic factors in low back pain.
PG  - 23-35
AB  - Unexpected loads, which often occur in the working environment, can lead to high 
      forces in the spine and, thus, may be a cause of low back injury. This paper
      discusses the effect of "sudden load" on the erector spine reaction and
      amplitude. Muscle responses were mediated by several factors, including fatigue, 
      posture, expectation and rehabilitation, in chronic low back pain patients. The
      subjects were fatigued by holding a 20% maximum voluntary contraction for 1 min. 
      A functional restoration program was tested for its efficacy in reducing reaction
      time and EMG amplitude in chronic low back pain patients. Reaction time was
      longer and EMG amplitude lower in patients than in their matched controls. EMG
      reaction time and magnitude decreased in patients after a 2-week rehabilitation
      program, including specific training of coordination and posture control. The
      results of the modelling showed higher spinal compressive load and lower shear
      forces when the load was expected than when the load was unexpected. The effect
      of sudden loads can be exacerbated if a worker is not standing on a flat surface 
      or is fatigued. Chronic low back pain patients have less ability to protect
      themselves from sudden loads, but they can be trained to improve their response
      by means of an appropriate rehabilitation program.
FAU - Magnusson, M L
AU  - Magnusson ML
AD  - Department of Orthopaedics, University of Goteborg, Gothenburg, Sweden.
FAU - Aleksiev, A
AU  - Aleksiev A
FAU - Wilder, D G
AU  - Wilder DG
FAU - Pope, M H
AU  - Pope MH
FAU - Spratt, K
AU  - Spratt K
FAU - Lee, S H
AU  - Lee SH
FAU - Goel, V K
AU  - Goel VK
FAU - Weinstein, J N
AU  - Weinstein JN
LA  - eng
PT  - Comparative Study
PT  - Journal Article
PT  - Research Support, Non-U.S. Gov't
PT  - Research Support, U.S. Gov't, P.H.S.
PL  - Germany
TA  - Eur Spine J
JT  - European spine journal : official publication of the European Spine Society, the 
      European Spinal Deformity Society, and the European Section of the Cervical Spine
      Research Society
JID - 9301980
SB  - IM
SB  - S
MH  - Adult
MH  - Awards and Prizes
MH  - Case-Control Studies
MH  - Electromyography
MH  - Europe
MH  - Female
MH  - Humans
MH  - Low Back Pain/*etiology/physiopathology/rehabilitation
MH  - Male
MH  - Muscle, Skeletal/physiopathology
MH  - Occupational Diseases/*etiology/physiopathology/rehabilitation
MH  - Posture/*physiology
MH  - Societies, Medical
MH  - Stress, Mechanical
MH  - Weight-Bearing/physiology
EDAT- 1996/01/01 00:00
MHDA- 1996/01/01 00:01
CRDT- 1996/01/01 00:00
PHST- 1996/01/01 00:00 [pubmed]
PHST- 1996/01/01 00:01 [medline]
PHST- 1996/01/01 00:00 [entrez]
PST - ppublish
SO  - Eur Spine J. 1996;5(1):23-35.

PMID- 7710729
OWN - NLM
STAT- MEDLINE
DCOM- 19950518
LR  - 20161018
IS  - 0894-9115 (Print)
IS  - 0894-9115 (Linking)
VI  - 74
IP  - 2
DP  - 1995 Mar-Apr
TI  - Flexion-relaxation phenomenon in the back muscles. A comparative study between
      healthy subjects and patients with chronic low back pain.
PG  - 139-44
AB  - At a certain position of trunk flexion, there is a sudden onset of electrical
      silence in back muscles. This is called "flexion-relaxation (F-R) phenomenon."
      The goals of this study were (1) to evaluate the relationship between flexion
      angle and activity of back muscles during flexion movement and (2) to determine
      what the difference is between healthy subjects and patients with chronic low
      back pain (CLBP). Twenty-five healthy subjects (13 males and 12 females; average 
      age, 28.3 yr) and 20 patients with CLBP (12 males and 8 females; average age,
      34.1 yr) volunteered for this study. The subjects were asked to flex forward
      maximally from the erect position and to maintain full flexion, followed by
      returning to the initial upright position. Flexion angle of trunk and hip was
      measured during the examination. Electromyographic activity of erector spinae was
      also monitored simultaneously. F-R phenomenon was observed in all healthy
      subjects before reaching the maximum flexion. Electrical silence continued even
      after extending the trunk began. In contrast, no patients with CLBP demonstrated 
      F-R phenomenon. A significant difference in muscular activities of erector spinae
      between the groups was obtained when returning to the erect position from the
      maximum flexion. Moreover, time lag between trunk and hip movement was much
      greater in patients than in healthy subjects. This study demonstrated that
      neuromuscular coordination between trunk and hip could be abnormal in patients
      with CLBP.
FAU - Shirado, O
AU  - Shirado O
AD  - Department of Orthopaedic Surgery, Hokkaido University School of Medicine,
      Sapporo, Japan.
FAU - Ito, T
AU  - Ito T
FAU - Kaneda, K
AU  - Kaneda K
FAU - Strax, T E
AU  - Strax TE
LA  - eng
PT  - Journal Article
PL  - United States
TA  - Am J Phys Med Rehabil
JT  - American journal of physical medicine & rehabilitation
JID - 8803677
SB  - AIM
SB  - IM
MH  - Adult
MH  - Back/*physiology
MH  - Electromyography
MH  - Female
MH  - Humans
MH  - Low Back Pain/*physiopathology
MH  - Male
MH  - Movement/*physiology
MH  - Muscles/*physiology/physiopathology
EDAT- 1995/03/01 00:00
MHDA- 1995/03/01 00:01
CRDT- 1995/03/01 00:00
PHST- 1995/03/01 00:00 [pubmed]
PHST- 1995/03/01 00:01 [medline]
PHST- 1995/03/01 00:00 [entrez]
PST - ppublish
SO  - Am J Phys Med Rehabil. 1995 Mar-Apr;74(2):139-44.

PMID- 7622274
OWN - NLM
STAT- MEDLINE
DCOM- 19950828
LR  - 20170714
IS  - 0340-0131 (Print)
IS  - 0340-0131 (Linking)
VI  - 67
IP  - 1
DP  - 1995
TI  - A case-control study of trapezius muscle activity in office and manual workers
      with shoulder and neck pain and symptom-free controls.
PG  - 11-8
AB  - A case-control study with matched pairs was initiated to investigate the
      relationship between shoulder-neck complaints and activity in the upper trapezius
      muscle. The matching was done so that the physical demands from work (external
      exposure) were equal for both the case and the control. Each pair was also
      matched for gender, age, working hours, and employment time. Male (n = 18) and
      female workers (n = 78) employed in both manual and office work were included.
      Muscle activation levels and pause patterns during work and muscle activity
      during tests of attention, coordination, and rest were recorded by surface
      electromyography. The results showed consistent associations between pain and
      signs of increased activation of the trapezius for the cases in the manual group.
      No such associations were observed in the office group. The results are
      consistent with the hypothesis that muscle activation patterns may in some
      instances, but not in all, explain why some workers develop pain while others do 
      not in work situations where the physical demands are similar.
FAU - Vasseljen, O
AU  - Vasseljen O
AD  - Division of Organization and Work Science, Norwegian Institute of Technology,
      University of Trondheim.
FAU - Westgaard, R H
AU  - Westgaard RH
LA  - eng
PT  - Journal Article
PT  - Research Support, Non-U.S. Gov't
PL  - Germany
TA  - Int Arch Occup Environ Health
JT  - International archives of occupational and environmental health
JID - 7512134
SB  - IM
MH  - Adult
MH  - Analysis of Variance
MH  - Case-Control Studies
MH  - Confidence Intervals
MH  - Electromyography
MH  - Female
MH  - Humans
MH  - Male
MH  - Matched-Pair Analysis
MH  - Middle Aged
MH  - Muscular Diseases/diagnosis/epidemiology/*etiology
MH  - Neck Muscles/physiopathology
MH  - Occupational Diseases/epidemiology/*etiology/physiopathology
MH  - *Pain Measurement
MH  - Prevalence
MH  - Shoulder/physiopathology
EDAT- 1995/01/01 00:00
MHDA- 1995/01/01 00:01
CRDT- 1995/01/01 00:00
PHST- 1995/01/01 00:00 [pubmed]
PHST- 1995/01/01 00:01 [medline]
PHST- 1995/01/01 00:00 [entrez]
PST - ppublish
SO  - Int Arch Occup Environ Health. 1995;67(1):11-8.

PMID- 7816011
OWN - NLM
STAT- MEDLINE
DCOM- 19950207
LR  - 20061115
IS  - 0026-4970 (Print)
IS  - 0026-4970 (Linking)
VI  - 43
IP  - 9
DP  - 1994 Sep
TI  - [Temporal muscle fatigue studied via muscle conduction velocity technics and
      spectral analysis of the electromyographic signal].
PG  - 383-92
AB  - We examined 6 normal volunteers (3 males and 3 females, age 26-30). They were
      requested to clench as hard as they could until they felt pain. The experiment
      was repeated one hour later. Emg was recorded during the fatiguing exercise and
      the recovery period. We couldn't determine the muscle conduction velocity,
      probably because of the anatomy of the temporal muscle. The mean of the power
      spectrum showed wide variability and proved unsuitable for clinical applications,
      both for diagnosis and follow-up.
FAU - Macaluso, G M
AU  - Macaluso GM
AD  - Istituto di Clinca Odontoiatrica, Universita degli Studi di Parma.
FAU - Pittoni, C
AU  - Pittoni C
FAU - Pavesi, G
AU  - Pavesi G
FAU - Bonanini, M
AU  - Bonanini M
LA  - ita
PT  - English Abstract
PT  - Journal Article
TT  - La fatica nel muscolo temporale tramite tecniche di velocita di conduzione
      muscolare e di analisi spettrale del segnale elettromiografico.
PL  - Italy
TA  - Minerva Stomatol
JT  - Minerva stomatologica
JID - 0421071
SB  - D
SB  - IM
MH  - Adult
MH  - Electrodes
MH  - Electromyography/instrumentation/*methods
MH  - Female
MH  - Humans
MH  - Male
MH  - Muscle Contraction/*physiology
MH  - Muscle Fatigue/*physiology
MH  - Neural Conduction/*physiology
MH  - Reference Values
MH  - Reproducibility of Results
MH  - *Signal Processing, Computer-Assisted/instrumentation
MH  - Temporal Muscle/innervation/*physiology
EDAT- 1994/09/01 00:00
MHDA- 1994/09/01 00:01
CRDT- 1994/09/01 00:00
PHST- 1994/09/01 00:00 [pubmed]
PHST- 1994/09/01 00:01 [medline]
PHST- 1994/09/01 00:00 [entrez]
PST - ppublish
SO  - Minerva Stomatol. 1994 Sep;43(9):383-92.

PMID- 8278852
OWN - NLM
STAT- MEDLINE
DCOM- 19940204
LR  - 20090709
IS  - 0362-2436 (Print)
IS  - 0362-2436 (Linking)
VI  - 18
IP  - 15
DP  - 1993 Nov
TI  - Electromyographic power spectrum analysis of the paraspinal muscles. Long-term
      reliability.
PG  - 2310-3
AB  - As a prerequisite to the use of electromyographic power spectral analysis of the 
      paraspinal muscles as a low-back pain treatment outcome measure, the long-term
      reliability of the technique was assessed. The myoelectric signals of the
      multifidus and iliocostalis lumborum muscles of healthy sedentary women were
      analyzed with regard to spectral parameters during a constant-force contraction, 
      before and after a 3-month period. Results indicated that for both muscles,
      estimates of initial median frequency and amplitude had high test/retest
      reliability, but that the recovery and left-right difference parameters were not 
      stable. Using a confidence interval method, test/retest variation for the fatigue
      parameter was found to be within the range of variability of potentially
      underlying metabolic processes.
FAU - Thompson, D A
AU  - Thompson DA
AD  - Department of Psychology, Queen's University, Kingston, Canada.
FAU - Biedermann, H J
AU  - Biedermann HJ
LA  - eng
PT  - Journal Article
PT  - Research Support, Non-U.S. Gov't
PL  - United States
TA  - Spine (Phila Pa 1976)
JT  - Spine
JID - 7610646
SB  - IM
MH  - Adult
MH  - Electromyography/*methods
MH  - Female
MH  - Humans
MH  - Low Back Pain/therapy
MH  - Muscle Contraction/*physiology
MH  - Muscles/*physiology
MH  - Reproducibility of Results
MH  - *Signal Processing, Computer-Assisted
MH  - Time Factors
MH  - Treatment Outcome
EDAT- 1993/11/01 00:00
MHDA- 1993/11/01 00:01
CRDT- 1993/11/01 00:00
PHST- 1993/11/01 00:00 [pubmed]
PHST- 1993/11/01 00:01 [medline]
PHST- 1993/11/01 00:00 [entrez]
PST - ppublish
SO  - Spine (Phila Pa 1976). 1993 Nov;18(15):2310-3.

PMID- 8235869
OWN - NLM
STAT- MEDLINE
DCOM- 19931216
LR  - 20090709
IS  - 0362-2436 (Print)
IS  - 0362-2436 (Linking)
VI  - 18
IP  - 13
DP  - 1993 Oct 1
TI  - The effects of resistance level on muscle coordination patterns and movement
      profile during trunk extension.
PG  - 1829-38
AB  - The objective of this research was to investigate the effects of varying
      resistance level on patterns of muscle activity and trunk motion during the
      performance of dynamic trunk extension. Twenty-five female subjects were tested
      at four resistance levels: nominal resistance, and 30%, 50%, and 70% of maximum
      isometric extension strength. Peak truncal velocity, acceleration, and
      deceleration decreased with increased resistance, although no difference existed 
      between the nominal and 30% maximum voluntary contraction (MVC) conditions.
      Coactivation of abdominal muscles was present at all resistance levels, although 
      it was greater for the nominal resistance condition than the other conditions.
      The timing of EMG activity of the extensor and abdominal muscles was
      significantly affected by resistance. The amplitude and time course of peak
      muscle activity are discussed in terms of the implications for spinal loading.
FAU - Ross, E C
AU  - Ross EC
AD  - Program in Physical Therapy, College of Physicians and Surgeons, Columbia
      University, New York, New York.
FAU - Parnianpour, M
AU  - Parnianpour M
FAU - Martin, D
AU  - Martin D
LA  - eng
PT  - Journal Article
PL  - United States
TA  - Spine (Phila Pa 1976)
JT  - Spine
JID - 7610646
SB  - IM
SB  - S
MH  - Abdominal Muscles/*physiology
MH  - Adult
MH  - Back
MH  - Electromyography
MH  - Female
MH  - Humans
MH  - Low Back Pain/etiology/prevention & control
MH  - Movement/physiology
MH  - Muscle Contraction/*physiology
MH  - Muscles/*physiology
MH  - Physical Exertion/physiology
EDAT- 1993/10/01 00:00
MHDA- 1993/10/01 00:01
CRDT- 1993/10/01 00:00
PHST- 1993/10/01 00:00 [pubmed]
PHST- 1993/10/01 00:01 [medline]
PHST- 1993/10/01 00:00 [entrez]
PST - ppublish
SO  - Spine (Phila Pa 1976). 1993 Oct 1;18(13):1829-38.

PMID- 8358776
OWN - NLM
STAT- MEDLINE
DCOM- 19930928
LR  - 20170214
IS  - 0333-1024 (Print)
IS  - 0333-1024 (Linking)
VI  - 13
IP  - 3
DP  - 1993 Jun
TI  - Exteroceptive suppression periods in jaw-closing muscles. Variability and
      relation to experimental pain and sustained muscle contraction.
PG  - 184-91; discussion 149-50
AB  - The duration of the late exteroceptive suppression period (ES2) of temporal
      muscle EMG activity has been reported to be reduced in patients suffering from
      chronic tension-type headache. Methods of recording and analysing ES2 have varied
      between centers and reproducibility of results within subjects, although
      insufficiently studied, has generally been poor. ES2 was investigated in 30
      healthy subjects, using a computerized technique of recording, rectifying and
      averaging the EMG signals. Hour to hour and week to week variations of ES2
      durations were calculated, and the influence of pain during a cold pressor test
      and of sustained muscle contraction on ES2 durations was investigated. The
      intra-individual variation of ES2 durations was 16.0% from hour to hour and 20.7%
      from week to week. The inter-individual variation was 36.7%. The present method
      for analysis of ES2 periods proved to be reliable, as the intra-observer
      variation was 4.2% and the inter-observer variation 4.6%. ES2 periods were
      significantly shorter on the first compared to the second day of examination (p =
      0.006) and during experimental pain (p = 0.0005). We recommend the use of the
      computerized average technique in future studies and caution against the
      dependence of results upon factors such as conditioning and pain.
FAU - Bendtsen, L
AU  - Bendtsen L
AD  - Department of Neurology, Gentofte Hospital, University of Copenhagen, Denmark.
FAU - Jensen, R
AU  - Jensen R
FAU - Brennum, J
AU  - Brennum J
FAU - Arendt-Nielsen, L
AU  - Arendt-Nielsen L
FAU - Olesen, J
AU  - Olesen J
LA  - eng
PT  - Journal Article
PT  - Research Support, Non-U.S. Gov't
PL  - England
TA  - Cephalalgia
JT  - Cephalalgia : an international journal of headache
JID - 8200710
SB  - IM
MH  - Adult
MH  - Electric Stimulation
MH  - Electromyography
MH  - Female
MH  - Humans
MH  - Male
MH  - Masseter Muscle/*physiopathology
MH  - Middle Aged
MH  - Muscle Contraction/*physiology
MH  - Neural Inhibition/physiology
MH  - Pain/*physiopathology
MH  - Reaction Time/physiology
MH  - Sensory Thresholds
MH  - Temporal Muscle/*physiopathology
EDAT- 1993/06/01 00:00
MHDA- 1993/06/01 00:01
CRDT- 1993/06/01 00:00
PHST- 1993/06/01 00:00 [pubmed]
PHST- 1993/06/01 00:01 [medline]
PHST- 1993/06/01 00:00 [entrez]
AID - 10.1046/j.1468-2982.1993.1303184.x [doi]
PST - ppublish
SO  - Cephalalgia. 1993 Jun;13(3):184-91; discussion 149-50. doi:
      10.1046/j.1468-2982.1993.1303184.x.

PMID- 8489358
OWN - NLM
STAT- MEDLINE
DCOM- 19930604
LR  - 20151119
IS  - 0003-9993 (Print)
IS  - 0003-9993 (Linking)
VI  - 74
IP  - 5
DP  - 1993 May
TI  - Physicians' practice patterns in pediatric electrodiagnosis.
PG  - 494-6
AB  - The medical literature contains contradictory reports and recommendations
      regarding pediatric patients' pain and distress during electrodiagnosis. We
      surveyed 117 pediatric neurologists and physiatrists regarding their practice
      patterns in pediatric electrodiagnosis; 84 (72%) responded, of whom 44 (52%)
      regularly perform electrodiagnosis on children (mean = 85 per year, representing 
      3,667 examinations per year). Respondents reported extreme behavioral distress
      (eg, screaming, flailing, requiring additional restraint, or attempting to leave 
      the examination table) in 35% of examinations, most often among 2- to
      6-year-olds. Pain medications are never prescribed by 45%, occasionally by 48%,
      and always by 2%; general anesthesia is never administered by 75%, occasionally
      by 21%. Only 32% reported that any psychological intervention is routinely
      offered to enhance child coping. Wide variability was found in physicians'
      preferences about parental presence, order of examinations, demonstration of
      procedures, and other aspects of electrodiagnosis.
FAU - Hays, R M
AU  - Hays RM
AD  - Department of Rehabilitation Medicine, University of Washington School of
      Medicine, Seattle.
FAU - Hackworth, S R
AU  - Hackworth SR
FAU - Speltz, M L
AU  - Speltz ML
FAU - Weinstein, P
AU  - Weinstein P
LA  - eng
PT  - Journal Article
PL  - United States
TA  - Arch Phys Med Rehabil
JT  - Archives of physical medicine and rehabilitation
JID - 2985158R
SB  - AIM
SB  - IM
MH  - Adolescent
MH  - Anesthesia, General
MH  - Anxiety/psychology
MH  - Child
MH  - Child, Preschool
MH  - *Electromyography/adverse effects/psychology
MH  - Humans
MH  - Infant
MH  - *Neural Conduction
MH  - Pain/*etiology/prevention & control/psychology
MH  - Parents
MH  - Pediatrics/*methods
MH  - *Practice Patterns, Physicians'
EDAT- 1993/05/01 00:00
MHDA- 1993/05/01 00:01
CRDT- 1993/05/01 00:00
PHST- 1993/05/01 00:00 [pubmed]
PHST- 1993/05/01 00:01 [medline]
PHST- 1993/05/01 00:00 [entrez]
AID - 0003-9993(93)90112-N [pii]
PST - ppublish
SO  - Arch Phys Med Rehabil. 1993 May;74(5):494-6.

PMID- 8448785
OWN - NLM
STAT- MEDLINE
DCOM- 19930412
LR  - 20170214
IS  - 0333-1024 (Print)
IS  - 0333-1024 (Linking)
VI  - 13
IP  - 1
DP  - 1993 Feb
TI  - Exteroceptive suppression of temporalis muscle activity: methodological and
      physiological aspects.
PG  - 3-10
AB  - In recent years studies of the suppression of EMG activity in temporalis muscle
      induced by stimulation in the trigeminal territory have opened new perspectives
      in headache research. The various methods that have been used in different
      laboratories are reviewed and some of the physiological modulations of temporalis
      exteroceptive suppression are described. Among different methods of recording,
      averaging 10 full-wave rectified EMG responses produces results with acceptable
      variability and discomfort. In order to obtain maximal responses the intensity of
      the stimulation should reach at least 20 mA. To avoid habituation of the second
      temporalis exteroceptive suppression period (ES2), the stimulation frequency has 
      to be at 0.1 Hz or below. The level of voluntary contraction is not a critical
      variable as long as it reaches 50% of maximum. Some physiological variations of
      temporalis suppression are well documented. In females, ES2 is shorter during
      menstruation than at mid-cycle and correlated with the estradiol/progesterone
      ratio in plasma. Conditioning temporalis ES2 by a preceding peripheral stimulus
      markedly reduces its duration, which is partly reversible by naloxone. Various
      pharmacological agents are able to modify temporalis ES2: its duration is
      increased by 5-HT1 antagonists, but decreased by 5-HT uptake blockers;
      contradictory results have been obtained with acetylsalicylic acid. These results
      suggest that inhibitory brain-stem interneurons mediating temporalis ES2 are
      inhibited by serotonergic afferents, probably from the raphe magnus nucleus, and 
      that the latter receives an excitatory input from the periaqueductal gray matter 
      and other limbic structures, in part via opioid receptors.
FAU - Schoenen, J
AU  - Schoenen J
AD  - University Department of Neurology, CHR Citadelle, Liege, Belgium.
LA  - eng
PT  - Journal Article
PT  - Review
PL  - England
TA  - Cephalalgia
JT  - Cephalalgia : an international journal of headache
JID - 8200710
SB  - IM
MH  - Analysis of Variance
MH  - Animals
MH  - Electric Stimulation
MH  - Electromyography
MH  - Headache/physiopathology
MH  - Humans
MH  - Reaction Time/physiology
MH  - Temporal Muscle/drug effects/*physiopathology
RF  - 55
EDAT- 1993/02/01 00:00
MHDA- 1993/02/01 00:01
CRDT- 1993/02/01 00:00
PHST- 1993/02/01 00:00 [pubmed]
PHST- 1993/02/01 00:01 [medline]
PHST- 1993/02/01 00:00 [entrez]
AID - 10.1046/j.1468-2982.1993.1301003.x [doi]
PST - ppublish
SO  - Cephalalgia. 1993 Feb;13(1):3-10. doi: 10.1046/j.1468-2982.1993.1301003.x.

PMID- 7679624
OWN - NLM
STAT- MEDLINE
DCOM- 19930325
LR  - 20080909
IS  - 0013-4694 (Print)
IS  - 0013-4694 (Linking)
VI  - 89
IP  - 1
DP  - 1993 Feb
TI  - Quantitative surface EMG of pericranial muscles. Reproducibility and variability.
PG  - 1-9
AB  - We present reproducibility data on a quantitative electromyographic investigation
      of the temporal and frontal muscles using surface electrodes. Such data have not 
      been published before. They constitute a necessary basis for future evaluation of
      the importance of pericranial muscles in tension-type headache. Root mean squares
      and mean rectified values of the electrical activity were measured in 20 healthy 
      subjects. Power spectra were calculated and the mean and median frequencies were 
      extracted. The coefficient of intraindividual variation in RMS from the right
      temporal muscle within the same examination was 14%, between several examinations
      on the same day 18% and between measurements on 2 different days 18%. The
      corresponding coefficients of interindividual variation were 36, 31 and 38%. The 
      left temporal and frontal muscles showed similar coefficients of variation. At
      rest, no differences were found between muscles, but during maximal voluntary
      contraction the frontal muscle revealed a 55% lower RMS values than the temporal 
      muscles. The method used was reproducible and reliable in measuring quantitative 
      electrical activity of pericranial muscles.
FAU - Jensen, R
AU  - Jensen R
AD  - Department of Neurology, Gentofte Hospital, University of Copenhagen, Hellerup,
      Denmark.
FAU - Fuglsang-Frederiksen, A
AU  - Fuglsang-Frederiksen A
FAU - Olesen, J
AU  - Olesen J
LA  - eng
PT  - Journal Article
PT  - Research Support, Non-U.S. Gov't
PL  - Ireland
TA  - Electroencephalogr Clin Neurophysiol
JT  - Electroencephalography and clinical neurophysiology
JID - 0375035
SB  - IM
MH  - Adult
MH  - Analysis of Variance
MH  - Electromyography
MH  - Facial Muscles/*physiopathology
MH  - Female
MH  - Headache/physiopathology
MH  - Humans
MH  - Male
MH  - Middle Aged
MH  - Reproducibility of Results
MH  - Temporal Muscle/*physiopathology
MH  - Time Factors
EDAT- 1993/02/01 00:00
MHDA- 1993/02/01 00:01
CRDT- 1993/02/01 00:00
PHST- 1993/02/01 00:00 [pubmed]
PHST- 1993/02/01 00:01 [medline]
PHST- 1993/02/01 00:00 [entrez]
PST - ppublish
SO  - Electroencephalogr Clin Neurophysiol. 1993 Feb;89(1):1-9.

PMID- 8436496
OWN - NLM
STAT- MEDLINE
DCOM- 19930325
LR  - 20101118
IS  - 0017-8748 (Print)
IS  - 0017-8748 (Linking)
VI  - 33
IP  - 1
DP  - 1993 Jan
TI  - Wolff Award 1992. Exteroceptive suppression of temporalis muscle activity in
      patients with chronic headache and in normal volunteers: methodology, clinical
      and pathophysiological relevance.
PG  - 3-17
AB  - Exteroceptive suppression of temporalis muscle activity was studied in patients
      with chronic headache and in healthy controls. Among different methods of
      recording, averaging 10 full-wave rectified EMG responses produces results with
      acceptable variability and discomfort. The late temporalis exteroceptive
      suppression period (ES2) is reduced on average in patients with chronic
      tension-type headache; this finding has been reproduced by several independent
      laboratories. Mean duration of temporalis ES2 is also diminished, but to a lesser
      degree, in daily drug abuse headache and, as shown by others, in episodic
      tension-type headache. It is normal in migraine between attacks, cluster headache
      and various types of symptomatic headaches. Temporalis ES2 may be decreased in
      untreated patients with major depression. In healthy volunteers, temporalis ES2
      duration is reduced by a short-lasting painful stimulus to peripheral limbs after
      a delay of 50 to 60 ms, and by a sub-motor threshold electromagnetic stimulation 
      to the contralateral cerebral cortex after a delay of 20 to 30 ms. In contrast,
      long-lasting trains of peripheral painful stimuli have no effect. Various
      pharmacological agents are able to modify temporalis ES2. Its duration is
      increased by 5-HT antagonists, but decreased by 5-HT uptake blockers.
      Pharmacological effects may differ between controls and patients. Considering
      these results and available data on the anatomo-functional organization of
      masticatory reflexes, we postulate that temporalis ES2 is a marker of the
      excitability of interneuronal nets in the ponto-medullary reticular formation. In
      chronic tension-type headache, excitability of these interneurons is decreased
      because of inadequate control by the serotonergic raphe magnus nucleus and the
      periaqueductal gray matter. Dysfunctioning of the latter structures might be
      caused by abnormal limbic inputs to the brain stem. Some steps of this
      pathophysiological hypothesis can be verified by modern neurophysiological
      techniques.
FAU - Schoenen, J
AU  - Schoenen J
AD  - University Department of Neurology, CHR Citadelle, University of Liege, Belgium.
LA  - eng
PT  - Journal Article
PT  - Research Support, Non-U.S. Gov't
PL  - United States
TA  - Headache
JT  - Headache
JID - 2985091R
RN  - 0 (Serotonin Antagonists)
RN  - 0 (Serotonin Receptor Agonists)
RN  - 0 (Serotonin Uptake Inhibitors)
SB  - IM
MH  - Analysis of Variance
MH  - Electric Stimulation
MH  - Electromyography
MH  - Female
MH  - Headache/*physiopathology
MH  - Humans
MH  - Magnetics
MH  - Reaction Time/physiology
MH  - Serotonin Antagonists/pharmacology
MH  - Serotonin Receptor Agonists/pharmacology
MH  - Serotonin Uptake Inhibitors/pharmacology
MH  - Temporal Muscle/drug effects/*physiopathology
EDAT- 1993/01/01 00:00
MHDA- 1993/01/01 00:01
CRDT- 1993/01/01 00:00
PHST- 1993/01/01 00:00 [pubmed]
PHST- 1993/01/01 00:01 [medline]
PHST- 1993/01/01 00:00 [entrez]
PST - ppublish
SO  - Headache. 1993 Jan;33(1):3-17.

PMID- 1555931
OWN - NLM
STAT- MEDLINE
DCOM- 19920506
LR  - 20090202
IS  - 0017-8748 (Print)
IS  - 0017-8748 (Linking)
VI  - 32
IP  - 1
DP  - 1992 Jan
TI  - Exteroceptive suppression of temporalis muscle activity in various types of
      headache.
PG  - 41-4
AB  - Exteroceptive suppression (ES) of temporalis muscle activity, particularly the
      multisynaptic ES2, has been reported to be significantly reduced in tension type 
      headache, but not in migraine. We re-evaluated the methods of optimally analysing
      the single shock technique and its intra- and inter-individual variability in 26 
      normal subjects. These data were compared with the results in patients with
      migraine, post-lumbar puncture headache, headache due to meningitis, tension-type
      headaches in HIV infection and patients with symptomatic headache of various
      etiologies. ES2 was absent in about 50% of tension-type headache patients, but
      only in one normal subject. With the methods used here and when patients with
      absent ES2 were excluded, mean duration of ES2 was not significantly different
      between the various groups. It seems therefore necessary, in spite of increased
      discomfort for patients, to use complementary methods, such as averaging 16-32
      responses and applying various stimulation sets, if one wants to increase the
      potency of temporalis ES2 as a diagnostic and pathophysiologic tool in headache.
FAU - Paulus, W
AU  - Paulus W
AD  - Department of Neurology, Ludwig-Maximilians-University of Munich, Germany.
FAU - Raubuchl, O
AU  - Raubuchl O
FAU - Straube, A
AU  - Straube A
FAU - Schoenen, J
AU  - Schoenen J
LA  - eng
PT  - Comparative Study
PT  - Journal Article
PL  - United States
TA  - Headache
JT  - Headache
JID - 2985091R
SB  - IM
MH  - Adult
MH  - Aged
MH  - Electric Stimulation
MH  - Electrophysiology
MH  - Female
MH  - Headache/etiology/*physiopathology
MH  - Humans
MH  - Male
MH  - Middle Aged
MH  - Migraine Disorders/physiopathology
MH  - Muscle Contraction
MH  - Temporal Muscle/*physiopathology
EDAT- 1992/01/01 00:00
MHDA- 1992/01/01 00:01
CRDT- 1992/01/01 00:00
PHST- 1992/01/01 00:00 [pubmed]
PHST- 1992/01/01 00:01 [medline]
PHST- 1992/01/01 00:00 [entrez]
PST - ppublish
SO  - Headache. 1992 Jan;32(1):41-4.

PMID- 1532936
OWN - NLM
STAT- MEDLINE
DCOM- 19920518
LR  - 20170714
IS  - 0301-5548 (Print)
IS  - 0301-5548 (Linking)
VI  - 64
IP  - 3
DP  - 1992
TI  - Electro and acoustic myography for noninvasive assessment of lumbar paraspinal
      muscle function.
PG  - 199-203
AB  - In 31 normal subjects (17 male), aged 19-48 years, and 8 patients with chronic
      low back pain (4 male), aged 37-55 years, the repeatability of surface recordings
      of acoustic myography (AMG) and electromyography (EMG) were examined in the
      lumbar paraspinal muscles. Five isometric test positions were examined. In 21 of 
      the normal subjects, four positions tested were: quiet standing, half extension
      from prone lying, full extension from prone with and without resistance. In 10 of
      the normal subjects and the 8 back pain patients, a standardised, unsupported
      horizontal position with the upper body over the end of a couch was tested. The
      AMG and EMG signals were full-wave rectified and integrated (iAMG and iEMG). The 
      variability of recordings during repeated 5-s isometric contractions was assessed
      by analysis of variance (ANOVA) and the coefficient of variation (CV) was
      calculated from the ANOVA. Both recording techniques produced the most repeatable
      results during the unsupported, horizontal hold position. In the normal subjects,
      CV were, iAMG 5.6%, iEMG 4.9%; and in the patients, iAMG 4.4%, iEMG 2.6%. The CV 
      for the other four isometric test positions ranged from 15.3% to 29.4% for iAMG, 
      and 8% to 15.7% for iEMG. These results demonstrated that a controlled test
      manoeuvre for examining AMG and EMG of the paraspinal muscles was vital for
      repeatable recordings. The CV for the standardised, horizontal position were
      lower than for previously published results.(ABSTRACT TRUNCATED AT 250 WORDS)
FAU - Lee, D J
AU  - Lee DJ
AD  - Department of Physiotherapy, University of Queensland, Brisbane, Australia.
FAU - Stokes, M J
AU  - Stokes MJ
FAU - Taylor, R J
AU  - Taylor RJ
FAU - Cooper, R G
AU  - Cooper RG
LA  - eng
GR  - Wellcome Trust/United Kingdom
PT  - Journal Article
PT  - Research Support, Non-U.S. Gov't
PL  - Germany
TA  - Eur J Appl Physiol Occup Physiol
JT  - European journal of applied physiology and occupational physiology
JID - 0410266
SB  - IM
MH  - Adult
MH  - Back Pain/*physiopathology
MH  - Electromyography/statistics & numerical data
MH  - Female
MH  - Humans
MH  - Lumbosacral Region
MH  - Male
MH  - Middle Aged
MH  - Muscle Contraction
MH  - Muscles/*physiopathology
MH  - *Myography/statistics & numerical data
EDAT- 1992/01/01 00:00
MHDA- 1992/01/01 00:01
CRDT- 1992/01/01 00:00
PHST- 1992/01/01 00:00 [pubmed]
PHST- 1992/01/01 00:01 [medline]
PHST- 1992/01/01 00:00 [entrez]
PST - ppublish
SO  - Eur J Appl Physiol Occup Physiol. 1992;64(3):199-203.

PMID- 1836678
OWN - NLM
STAT- MEDLINE
DCOM- 19920127
LR  - 20090709
IS  - 0362-2436 (Print)
IS  - 0362-2436 (Linking)
VI  - 16
IP  - 10
DP  - 1991 Oct
TI  - Power spectrum analyses of electromyographic activity. Discriminators in the
      differential assessment of patients with chronic low-back pain.
PG  - 1179-84
AB  - Some parameters of the electromyographic power spectrum of the paraspinal muscles
      were recorded and analyzed with regard to their ability to discriminate between
      normal controls and patients with back pain classified as "avoiders" or
      "confronters" by their responses to the Pain Behavior Checklist. In terms of the 
      activity of the multifidus muscle, the avoider group displayed spectral changes
      towards lower frequencies, reduced variability in the density spectrum, and
      higher values of estimated initial frequencies. Measures of the activity of the
      iliocostalis lumborum did not contribute in any significant way to these group
      differences. Based on these findings, and on the available literature concerning 
      the histology and physiology of paraspinal muscles, it is proposed that the
      observed characteristics of the avoider group may be due to a reduced ratio of
      slow twitch to fast twitch muscle fibers in the multifidus.
FAU - Biedermann, H J
AU  - Biedermann HJ
AD  - Department of Rehabilitation Medicine, Queen's University, Kingston, Ontario,
      Canada.
FAU - Shanks, G L
AU  - Shanks GL
FAU - Forrest, W J
AU  - Forrest WJ
FAU - Inglis, J
AU  - Inglis J
LA  - eng
PT  - Journal Article
PT  - Research Support, Non-U.S. Gov't
PL  - United States
TA  - Spine (Phila Pa 1976)
JT  - Spine
JID - 7610646
SB  - IM
MH  - Back Pain/*diagnosis
MH  - Chronic Disease
MH  - Discriminant Analysis
MH  - *Electromyography
MH  - Female
MH  - Humans
MH  - Lumbosacral Region
MH  - Male
MH  - Reference Values
EDAT- 1991/10/01 00:00
MHDA- 1991/10/01 00:01
CRDT- 1991/10/01 00:00
PHST- 1991/10/01 00:00 [pubmed]
PHST- 1991/10/01 00:01 [medline]
PHST- 1991/10/01 00:00 [entrez]
PST - ppublish
SO  - Spine (Phila Pa 1976). 1991 Oct;16(10):1179-84.

PMID- 1992265
OWN - NLM
STAT- MEDLINE
DCOM- 19910312
LR  - 20041117
IS  - 0023-852X (Print)
IS  - 0023-852X (Linking)
VI  - 101
IP  - 2
DP  - 1991 Feb
TI  - Electromyography of masticatory muscles in craniomandibular disorders.
PG  - 150-7
AB  - Patients presenting to the otolaryngologist with complaints such as otalgia,
      dizziness, tinnitus, or fullness in the ear may be experiencing the effects of
      craniomandibular disorders. These disorders can involve dysfunction in the
      delicate interrelationship of the skull, mandible, cervical vertebrae, and
      neuromuscular apparatus and can present as myofacial pain. Electromyographic
      recordings using surface electrodes were made bilaterally on the masseter,
      anterior temporalis, and digastric muscles in 641 craniomandibular patients,
      before and after transcutaneous electrical neural stimulation, at their initial
      presentation and following the insertion of mandibular orthopedic appliances. In 
      the presenting patient, muscle-resting levels significantly decreased from
      hyperactive levels with transcutaneous electrical neural stimulation therapy. The
      creation of a new occlusal position with an orthotic appliance was found to
      correlate with a significant reduction in otolaryngologic symptoms as well as an 
      increase in maximum muscle activity in function and coordination of muscle groups
      during mandibular movement. Thus, clinical electromyographic studies are an
      important aid in the treatment of craniomandibular disorders.
FAU - Cooper, B C
AU  - Cooper BC
AD  - Department of Otolaryngology--Head and Neck Surgery, New York Medical College,
      New York.
FAU - Cooper, D L
AU  - Cooper DL
FAU - Lucente, F E
AU  - Lucente FE
LA  - eng
PT  - Journal Article
PL  - United States
TA  - Laryngoscope
JT  - The Laryngoscope
JID - 8607378
SB  - IM
MH  - Electromyography
MH  - Humans
MH  - Masseter Muscle/physiopathology
MH  - Masticatory Muscles/*physiopathology
MH  - Neck Muscles/physiology
MH  - Retrospective Studies
MH  - Temporal Muscle/physiopathology
MH  - Temporomandibular Joint Dysfunction Syndrome/*physiopathology/therapy
MH  - Transcutaneous Electric Nerve Stimulation
EDAT- 1991/02/01 00:00
MHDA- 1991/02/01 00:01
CRDT- 1991/02/01 00:00
PHST- 1991/02/01 00:00 [pubmed]
PHST- 1991/02/01 00:01 [medline]
PHST- 1991/02/01 00:00 [entrez]
AID - 10.1288/00005537-199102000-00009 [doi]
PST - ppublish
SO  - Laryngoscope. 1991 Feb;101(2):150-7. doi: 10.1288/00005537-199102000-00009.

PMID- 1824571
OWN - NLM
STAT- MEDLINE
DCOM- 19910123
LR  - 20131121
IS  - 0736-0266 (Print)
IS  - 0736-0266 (Linking)
VI  - 9
IP  - 1
DP  - 1991 Jan
TI  - Electromyographic activity of the abdominal and low back musculature during the
      generation of isometric and dynamic axial trunk torque: implications for lumbar
      mechanics.
PG  - 91-103
AB  - This study focused on the electromyographic activity of the trunk musculature,
      given the well-documented link between occupational twisting and the increased
      incidence of low back pain. Ten men and 15 women volunteered for this study, in
      which several aspects of muscle activity were examined. The first aspect assessed
      the myoelectric relationships during isometric exertions. There was great
      variability in this relationship between muscles and between subjects. Further,
      the myoelectric activity levels (normalized to maximal electrical activity)
      obtained from nontwist activities were not maximal despite maximal efforts to
      generate axial torque (e.g., rectus abdominis, maximum voluntary contraction; 22%
      external oblique, 52%; internal oblique, 55%; latissimus dorsi, 74%; upper
      erector spinae [T9], 61%; lower erector spinae [L3], 33%). In the second aspect
      of the study, muscle activity was examined during dynamic axial twist trials
      conducted at a velocity of 30 and 60 degrees/s. The latissimus dorsi and external
      oblique appeared to be strongly involved in the generation of axial torque
      throughout the twist range and activity in the upper erector spinae displayed a
      strong link with axial torque and direction of twist, even though they have no
      mechanical potential to contribute axial torque, suggesting a stabilization role.
      The third aspect of the study was comprised of the formulation of a model
      consisting of a three-dimensional pelvis, rib cage, and lumbar vertebrae and
      driven from kinematic measures of axial twist and muscle electromyograms. The
      relatively low levels of normalized myoelectric activity during maximal twisting 
      efforts coupled with large levels of agonist-antagonist cocontraction caused the 
      model to severely underpredict measured torques (e.g., 14 Nm predicted for 91 Nm 
      measured). Such dominant coactivity suggests that stabilization of the joints
      during twisting is far more important to the lumbar spine than production of
      large levels of axial torque.
FAU - McGill, S M
AU  - McGill SM
AD  - Department of Kinesiology, University of Waterloo, Ontario, Canada.
LA  - eng
PT  - Journal Article
PT  - Research Support, Non-U.S. Gov't
PL  - United States
TA  - J Orthop Res
JT  - Journal of orthopaedic research : official publication of the Orthopaedic
      Research Society
JID - 8404726
SB  - IM
MH  - Abdominal Muscles
MH  - Action Potentials/physiology
MH  - Adolescent
MH  - Adult
MH  - Back
MH  - Back Pain/physiopathology
MH  - Biomechanical Phenomena
MH  - Electromyography
MH  - Electrophysiology
MH  - Female
MH  - Humans
MH  - Isometric Contraction/*physiology
MH  - Kinetics
MH  - Lumbosacral Region/physiology
MH  - Male
MH  - Muscles/*physiology
MH  - Torsion Abnormality
EDAT- 1991/01/01 00:00
MHDA- 1991/01/01 00:01
CRDT- 1991/01/01 00:00
PHST- 1991/01/01 00:00 [pubmed]
PHST- 1991/01/01 00:01 [medline]
PHST- 1991/01/01 00:00 [entrez]
AID - 10.1002/jor.1100090112 [doi]
PST - ppublish
SO  - J Orthop Res. 1991 Jan;9(1):91-103. doi: 10.1002/jor.1100090112.

PMID- 2232444
OWN - NLM
STAT- MEDLINE
DCOM- 19901213
LR  - 20150901
IS  - 0378-004X (Print)
IS  - 0378-004X (Linking)
VI  - 20
IP  - 2
DP  - 1990 Aug
TI  - [The effect of EMG level by EMG biofeedback with progressive muscle relaxation
      training on tension headache].
PG  - 195-213
AB  - The purpose of this study is to assess if EMG biofeedback training with
      progressive muscle relaxation training is effective in reducing the EMG level in 
      patients with tension headaches. This study which lasted from 23 October to 30
      December 1989, was conducted on 10 females who were diagnosed as patients with
      tension headaches and selected from among volunteers at C. University in Seoul.
      The process of the study was as follows: First, before the treatment, the
      baseline was measured for two weeks and the level of EMG was measured five times 
      in five minutes. And then EMG biofeedback training was used for six weeks, 12
      sessions in all, and progressive muscle relaxation was done at home by audio tape
      over eight weeks. Each session was composed of a 5-minute baseline, two 5-minute 
      EMG biofeedback training periods and a 5-minute self-control stage. Each stage
      was followed by a five minute rest period. So each session took a total of 40
      minutes. The EMG level was measured by EMG biofeedback (Autogenic-Cyborg: M 130
      EMG module). The results were as follows: 1. The average age of the subjects was 
      44.1 years and the average history of headache was 10.6 years (range: 6 months-20
      years). 2. The level of EMG was lowest between the third and the fourth week of
      the training except in Cases I and IV. 3. The patients began to show a
      nonconciliatory attitude at the first session of the fifth week of the training.
FAU - Ro, U J
AU  - Ro UJ
FAU - Kim, N C
AU  - Kim NC
FAU - Kim, H S
AU  - Kim HS
LA  - kor
PT  - English Abstract
PT  - Journal Article
PL  - Korea (South)
TA  - Kanho Hakhoe Chi
JT  - Kanho Hakhoe chi [The Journal of Nurses Academic Society]
JID - 7601750
SB  - N
MH  - *Biofeedback, Psychology
MH  - Electromyography/methods
MH  - Female
MH  - Headache/physiopathology/psychology/*therapy
MH  - Humans
MH  - Muscles/*physiopathology
MH  - *Relaxation Therapy
MH  - Stress, Psychological/*physiopathology
EDAT- 1990/08/01 00:00
MHDA- 1990/08/01 00:01
CRDT- 1990/08/01 00:00
PHST- 1990/08/01 00:00 [pubmed]
PHST- 1990/08/01 00:01 [medline]
PHST- 1990/08/01 00:00 [entrez]
PST - ppublish
SO  - Kanho Hakhoe Chi. 1990 Aug;20(2):195-213.

PMID- 2295521
OWN - NLM
STAT- MEDLINE
DCOM- 19900216
LR  - 20170714
IS  - 0340-0131 (Print)
IS  - 0340-0131 (Linking)
VI  - 62
IP  - 1
DP  - 1990
TI  - Pattern of muscle activity during stereotyped work and its relation to muscle
      pain.
PG  - 31-41
AB  - Standardized and machine-paced work tasks at a packing machine were examined to
      evaluate interindividual variability of muscle activity patterns. Ten trained
      female workers, without musculo-skeletal complaints at the time of the recording,
      performed the work tasks while electromyographic (EMG) recordings were obtained
      from both upper trapezius muscles. Static muscle activity and periods of between 
      0.2 and 2 s duration with low muscle activity, EMG gaps, were analysed.
      Complaints of muscular fatigue, soreness or pain in the neck and shoulders during
      the last 12 months were recorded. The level of static muscle activity was 1.6
      (range 0.4 to 2.5) per cent of maximal voluntary contraction and median number of
      EMG gaps was 4.8 (range 0.8 to 20) per minute. Workers with previous episodes of 
      complaints (five subjects) had higher levels of static muscle activity and fewer 
      EMG gaps than workers without such episodes (p less than 0.05, Wilcoxon 2-sample 
      test, one-tailed). Considerable interindividual variability of muscle activity
      patterns was found in spite of stereotyped work. No causal relations may be
      inferred from the correlation between the level of trapezius activity and
      complaints, though it indicates that individual, inexpedient muscle activity
      patterns may constitute an important risk factor for development of
      musculo-skeletal complaints.
FAU - Veiersted, K B
AU  - Veiersted KB
AD  - National Institute of Occupational Health, Oslo, Norway.
FAU - Westgaard, R H
AU  - Westgaard RH
FAU - Andersen, P
AU  - Andersen P
LA  - eng
PT  - Journal Article
PT  - Research Support, Non-U.S. Gov't
PL  - Germany
TA  - Int Arch Occup Environ Health
JT  - International archives of occupational and environmental health
JID - 7512134
SB  - IM
MH  - Adult
MH  - Cumulative Trauma Disorders/*physiopathology
MH  - Electromyography
MH  - Female
MH  - Humans
MH  - Middle Aged
MH  - Muscles/*physiopathology
MH  - Neck
MH  - Occupational Diseases/*physiopathology
MH  - Pain/*physiopathology
MH  - Shoulder
EDAT- 1990/01/01 00:00
MHDA- 1990/01/01 00:01
CRDT- 1990/01/01 00:00
PHST- 1990/01/01 00:00 [pubmed]
PHST- 1990/01/01 00:01 [medline]
PHST- 1990/01/01 00:00 [entrez]
PST - ppublish
SO  - Int Arch Occup Environ Health. 1990;62(1):31-41.

PMID- 2091594
OWN - NLM
STAT- MEDLINE
DCOM- 19910605
LR  - 20071114
IS  - 0003-9969 (Print)
IS  - 0003-9969 (Linking)
VI  - 35
IP  - 9
DP  - 1990
TI  - Reliability of surface electromyography of the masseteric and anterior temporal
      areas.
PG  - 747-51
AB  - This was studied in 37 patients suffering from myofascial pain-dysfunction.
      Bipolar surface electrodes were used to record tonic, resting EMG activity for 2 
      consecutive trials. This protocol was repeated at a second recording session 2
      weeks later. A custom-made, plastic template was constructed for each subject
      during the first visit in order to relocate the electrodes accurately at the
      second recording session. Correlation coefficients were calculated for each
      muscle area. Within-session (same day) r values ranged from 0.7620 to 0.8884 for 
      the masseteric area and from 0.8686 to 0.9109 for the anterior temporal area.
      Across-session (different day) r values ranged from 0.5645 to 0.6503 for the
      masseteric area and 0.3309 to 0.4844 for the anterior temporal area. The lower
      correlation between different day recordings could reflect a methodological
      shortcoming in relocating the electrodes, particularly on the anterior temporal
      area. The greater variability recorded from the anterior temporal area could also
      reflect the dynamic role of the temporalis muscle in maintaining the postural
      rest position of the mandible.
FAU - Burdette, B H
AU  - Burdette BH
AD  - Department of Oral Diagnosis, Medical College of Georgia, School of Dentistry,
      Augusta 30912-1241.
FAU - Gale, E N
AU  - Gale EN
LA  - eng
GR  - DE04358/DE/NIDCR NIH HHS/United States
GR  - DE07089/DE/NIDCR NIH HHS/United States
PT  - Journal Article
PT  - Research Support, U.S. Gov't, P.H.S.
PL  - England
TA  - Arch Oral Biol
JT  - Archives of oral biology
JID - 0116711
SB  - D
SB  - IM
MH  - Adult
MH  - Aged
MH  - *Electromyography/instrumentation/methods/statistics & numerical data
MH  - Female
MH  - Humans
MH  - Male
MH  - Masseter Muscle/*physiopathology
MH  - Middle Aged
MH  - Muscle Tonus/physiology
MH  - Reproducibility of Results
MH  - Temporal Muscle/*physiopathology
MH  - Temporomandibular Joint Dysfunction Syndrome/*physiopathology
EDAT- 1990/01/01 00:00
MHDA- 1990/01/01 00:01
CRDT- 1990/01/01 00:00
PHST- 1990/01/01 00:00 [pubmed]
PHST- 1990/01/01 00:01 [medline]
PHST- 1990/01/01 00:00 [entrez]
AID - 0003-9969(90)90098-U [pii]
PST - ppublish
SO  - Arch Oral Biol. 1990;35(9):747-51.

PMID- 2528820
OWN - NLM
STAT- MEDLINE
DCOM- 19891018
LR  - 20090709
IS  - 0362-2436 (Print)
IS  - 0362-2436 (Linking)
VI  - 14
IP  - 8
DP  - 1989 Aug
TI  - EMG to torque relationship in rectus abdominis muscle. Results with repeated
      testing.
PG  - 857-61
AB  - Rectus abdominis muscles of young healthy female volunteers were studied to
      determine both the maximum strength in isometric flexion and the relation between
      the surface electromyogram (RMS EMG) and torque. Both the upper and lower
      portions of the abdominal muscle were studied during graded increase and decrease
      of torque. Repeated testing was performed over 6 weeks. The form of the relation 
      between torque and EMG was better described by a quadratic than by a linear
      regression relationship, but with considerable variability about the best-fit
      line. The torque-increasing and torque-decreasing parts of each test were
      different and were analyzed separately. After 6 weeks of repeated testing,
      maximum voluntary isometric flexion torque increased 16.8% (P less than 0.01).
      There was a decrease in the ratio of electromyographic activity to torque
      production, which was statistically significant in the torque-increasing
      recordings. These changes in maximum torque and in the EMG-torque relation were
      attributed to learning through a test-retest effect, rather than to a true change
      in muscle characteristics. These findings, which show changes in normal subjects 
      undergoing repeated testing, do not support the reliability of isometric strength
      measurements, or measurements based on RMS EMG recordings, for quantifying
      abdominal muscle function in patients with back pain, or those undergoing
      strengthening exercises.
FAU - Stokes, I A
AU  - Stokes IA
AD  - Department of Orthopaedics, University of Vermont, Burlington.
FAU - Moffroid, M
AU  - Moffroid M
FAU - Rush, S
AU  - Rush S
FAU - Haugh, L D
AU  - Haugh LD
LA  - eng
GR  - G008303001/PHS HHS/United States
PT  - Journal Article
PT  - Research Support, U.S. Gov't, Non-P.H.S.
PT  - Research Support, U.S. Gov't, P.H.S.
PL  - United States
TA  - Spine (Phila Pa 1976)
JT  - Spine
JID - 7610646
SB  - IM
MH  - Abdominal Muscles/*physiology
MH  - Adult
MH  - *Electromyography
MH  - Exercise Test
MH  - Female
MH  - Humans
MH  - *Isometric Contraction
MH  - *Muscle Contraction
MH  - Physical Exertion
MH  - Time Factors
EDAT- 1989/08/01 00:00
MHDA- 1989/08/01 00:01
CRDT- 1989/08/01 00:00
PHST- 1989/08/01 00:00 [pubmed]
PHST- 1989/08/01 00:01 [medline]
PHST- 1989/08/01 00:00 [entrez]
PST - ppublish
SO  - Spine (Phila Pa 1976). 1989 Aug;14(8):857-61.

PMID- 2805516
OWN - NLM
STAT- MEDLINE
DCOM- 19891220
LR  - 20061115
IS  - 0009-918X (Print)
IS  - 0009-918X (Linking)
VI  - 29
IP  - 7
DP  - 1989 Jul
TI  - [Two cases of post-poliomyelitis muscular atrophy].
PG  - 919-23
AB  - We report two males with progressive post-poliomyelitis muscular atrophy (PPMA)
      who developed slowly progressive weakness and atrophy in the previously
      unaffected muscles 50 years after acute poliomyelitis. Case 1 is a 61-year-old
      male who had suffered from poliomyelitis at the age of 3 years. After recovery
      from acute symptoms, paralysis remained in the right face, left upper extremity
      and right lower extremity. Paralysis had remained unchanged until the age of 55
      years, when he felt increased fatigue and progressive muscle weakness of all
      extremities. Neurological examination revealed muscle atrophy of the left upper
      and right lower extremities, and muscle hypertrophy of the left lower extremity. 
      Deep tendon reflexes were decreased or absent. Babinski sign was negative.
      Reduction of his physical level and administration of anticholinesterase agents
      improved his feeling of fatigue. Case 2 is a 66-year-old male who suffered from
      poliomyelitis in his infancy, and paralysis remained in the left hand and right
      lower extremity. At the age of 50 years, he felt fatigue, muscle weakness of the 
      previously unaffected legs and joint pain. Neurological examination revealed
      proximal muscle atrophy and weakness of lower extremities. Deep tendon reflexes
      were decreased and Babinski sign was negative. Needle electromyography of both
      cases showed typical neurogenic pattern or high amplitude and polyphasic long
      duration MMUs. Muscle biopsy of them from quadriceps femoris showed variability
      in fiber size, moderate increase of internal nuclei, fiber splitting, type
      grouping, grouped atrophy and scattered small angulated fibers, indicating
      chronic denervation and reinnervation. The clinical features and laboratory
      findings of the present two cases are consistent with those of PPMA.(ABSTRACT
      TRUNCATED AT 250 WORDS)
FAU - Kohara, N
AU  - Kohara N
FAU - Kuzuhara, S
AU  - Kuzuhara S
FAU - Kaneko, T
AU  - Kaneko T
FAU - Yamanouchi, H
AU  - Yamanouchi H
FAU - Toyokura, Y
AU  - Toyokura Y
LA  - jpn
PT  - Case Reports
PT  - English Abstract
PT  - Journal Article
PL  - Japan
TA  - Rinsho Shinkeigaku
JT  - Rinsho shinkeigaku = Clinical neurology
JID - 0417466
SB  - IM
MH  - Aged
MH  - Biopsy
MH  - Humans
MH  - Male
MH  - Middle Aged
MH  - Muscles/pathology
MH  - Muscular Atrophy, Spinal/*etiology/pathology
MH  - Poliomyelitis/*complications
EDAT- 1989/07/01 00:00
MHDA- 1989/07/01 00:01
CRDT- 1989/07/01 00:00
PHST- 1989/07/01 00:00 [pubmed]
PHST- 1989/07/01 00:01 [medline]
PHST- 1989/07/01 00:00 [entrez]
PST - ppublish
SO  - Rinsho Shinkeigaku. 1989 Jul;29(7):919-23.

PMID- 2701199
OWN - NLM
STAT- MEDLINE
DCOM- 19900906
LR  - 20091119
IS  - 0039-1700 (Print)
VI  - 46
IP  - 4
DP  - 1989 Jul-Aug
TI  - [The usage of E.M.G. in the dental research and the clinical practice].
PG  - 233-44
AB  - The first part of this review, refers to the use of electromyography (EMG) in
      studying the stomatognathic system. EMG is used for the study of function and
      fatigue of the masticatory muscles, the recording of centric relation etc. The
      behavior of the masticatory muscles (especially of the masseter and the
      temporalis) in the cases of TMJ dysfunction are also reviewed. In the second
      part, there is a description of the use of EMG biofeedback in the treatment of
      TMJ dysfunction, myofacial pain and bruxism. Finally, there is reference to the
      portable modular EMG biofeedback units.
FAU - Droukas, B
AU  - Droukas B
FAU - Antoniou, D
AU  - Antoniou D
LA  - gre
PT  - English Abstract
PT  - Journal Article
PT  - Review
TT  - E chrese tes elektromyographias sten odontiatrike ereuna kai ten klinike praxe.
PL  - Greece
TA  - Stomatologia (Athenai)
JT  - Stomatologia
JID - 0404540
SB  - D
MH  - Biofeedback, Psychology/instrumentation
MH  - Dental Occlusion, Centric
MH  - *Electromyography/instrumentation
MH  - Humans
MH  - Masticatory Muscles/*physiology
MH  - Temporomandibular Joint Disorders/*physiopathology/therapy
RF  - 46
EDAT- 1989/07/01 00:00
MHDA- 1989/07/01 00:01
CRDT- 1989/07/01 00:00
PHST- 1989/07/01 00:00 [pubmed]
PHST- 1989/07/01 00:01 [medline]
PHST- 1989/07/01 00:00 [entrez]
PST - ppublish
SO  - Stomatologia (Athenai). 1989 Jul-Aug;46(4):233-44.

PMID- 2746417
OWN - NLM
STAT- MEDLINE
DCOM- 19890822
LR  - 20041117
IS  - 0305-182X (Print)
IS  - 0305-182X (Linking)
VI  - 16
IP  - 3
DP  - 1989 May
TI  - Spectral analysis of the masseter and anterior temporalis: an assessment of
      reliability for use in the clinical situation.
PG  - 309-13
AB  - The electromyogram (EMG) of contracting muscles can be analysed in the frequency 
      domain by spectral analysis. However, there is a need to establish the
      reproducibility of spectral parameters such as mean power frequency (MPF). This
      study examined the variation of MPF (masseter and anterior temporalis) between
      and within recording sessions. The MPF was found to be significantly reliable for
      both muscles, but considerable within-subject variation was found despite
      comprehensive measures to standardize recording methods and conditions. It is
      concluded that MPF may have clinical application in the diagnosis and treatment
      of patients with facial pain arising from muscle dysfunctions, but caution should
      be exercised in interpreting small changes in frequency, given the inherent
      variability of MPF.
FAU - Barker, G R
AU  - Barker GR
AD  - Manchester University Dental School, U.K.
FAU - Wastell, D G
AU  - Wastell DG
FAU - Duxbury, A J
AU  - Duxbury AJ
LA  - eng
PT  - Journal Article
PL  - England
TA  - J Oral Rehabil
JT  - Journal of oral rehabilitation
JID - 0433604
SB  - D
SB  - IM
MH  - Adult
MH  - Electromyography/*methods
MH  - Fourier Analysis
MH  - Humans
MH  - Masseter Muscle/*physiology
MH  - Masticatory Muscles/*physiology
MH  - Oscillometry
MH  - Temporal Muscle/*physiology
EDAT- 1989/05/01 00:00
MHDA- 1989/05/01 00:01
CRDT- 1989/05/01 00:00
PHST- 1989/05/01 00:00 [pubmed]
PHST- 1989/05/01 00:01 [medline]
PHST- 1989/05/01 00:00 [entrez]
PST - ppublish
SO  - J Oral Rehabil. 1989 May;16(3):309-13.

PMID- 3178536
OWN - NLM
STAT- MEDLINE
DCOM- 19881110
LR  - 20061115
IS  - 0003-9969 (Print)
IS  - 0003-9969 (Linking)
VI  - 33
IP  - 3
DP  - 1988
TI  - The effects of pain from the mandibular joint and muscles on masticatory motor
      behaviour in man.
PG  - 175-82
AB  - Habitual chewing of a coherent bolus was studied in 12 dentate subjects with
      painful mandibular-joint disorders and 12 healthy, dentate controls. Bilateral
      electromyograms of jaw elevators, and jaw movement, were recorded for three
      complete masticatory sequences. Computer analysis was used to classify chewing
      movements as continuous or discontinuous. Root-mean-square (r.m.s.), myoelectric 
      signal amplitudes were computed for each of four jaw elevators. Although
      discontinuous chewing cycles were significantly more frequent in painful function
      (p = 0.001), they also occurred in pain-free function, a finding which reduces
      their diagnostic significance. During painless and painful function, r.m.s.
      activities did not differ statistically when elevators acted as agonists on both 
      the dominant and non-dominant chewing side (p greater than 0.1). When used as
      antagonists, such as during jaw opening, the elevators had greater mean peak
      activities during painful than painless function (p = 0.0001). Variability in
      maximum gape was greater during painful than painless function (p = 0.001), but
      peak maximum gapes in complete masticatory sequences were not affected by pain,
      and neither were minimum interocclusal gapes. More frequent reshaping and
      repositioning of the bolus in the presence of pain could explain these
      differences between painful and pain-free function.
FAU - Stohler, C S
AU  - Stohler CS
AD  - Stomatognathic Physiology Laboratory, University of Michigan, School of Densitry,
      Ann Arbor 48109-1078.
FAU - Ashton-Miller, J A
AU  - Ashton-Miller JA
FAU - Carlson, D S
AU  - Carlson DS
LA  - eng
PT  - Journal Article
PT  - Research Support, Non-U.S. Gov't
PL  - England
TA  - Arch Oral Biol
JT  - Archives of oral biology
JID - 0116711
SB  - D
SB  - IM
MH  - Electromyography
MH  - Humans
MH  - Joint Diseases/*physiopathology
MH  - Mandibular Diseases/*physiopathology
MH  - *Mastication
MH  - Masticatory Muscles/physiopathology
MH  - Pain/*physiopathology
EDAT- 1988/01/01 00:00
MHDA- 1988/01/01 00:01
CRDT- 1988/01/01 00:00
PHST- 1988/01/01 00:00 [pubmed]
PHST- 1988/01/01 00:01 [medline]
PHST- 1988/01/01 00:00 [entrez]
PST - ppublish
SO  - Arch Oral Biol. 1988;33(3):175-82.

PMID- 2945533
OWN - NLM
STAT- MEDLINE
DCOM- 19861112
LR  - 20041117
IS  - 0003-9993 (Print)
IS  - 0003-9993 (Linking)
VI  - 67
IP  - 10
DP  - 1986 Oct
TI  - Reliability of lumbar paravertebral EMG assessment in chronic low back pain.
PG  - 762-5
AB  - The reliability of lumbar paravertebral EMG assessment was investigated in a
      sample of 70 patients with chronic low back pain, (CLBP). Dual-site EMG
      monitoring was employed during both static postures and movements. Flexion and
      rotation indices were divided to assess the reliability of patterning of
      paravertebral EMG during movement. Within-session reliabilities computed for the 
      full sample ranged from 0.66 to 0.97, and between-session reliabilities, computed
      on a subset of 29 patients retested after varying intervals, ranged from 0.26 to 
      0.92. Average EMG levels, flexion, and rotation indices showed no statistically
      significant differences between surgical (n = 40) and nonsurgical patients (n =
      30), although EMG variability was consistently greater for surgical patients
      across the postures and movements. These results indicate that lumbar
      paravertebral EMG can be reliably measured and therefore has potential utility as
      an assessment and treatment variable in CLBP.
FAU - Ahern, D K
AU  - Ahern DK
FAU - Follick, M J
AU  - Follick MJ
FAU - Council, J R
AU  - Council JR
FAU - Laser-Wolston, N
AU  - Laser-Wolston N
LA  - eng
PT  - Journal Article
PL  - United States
TA  - Arch Phys Med Rehabil
JT  - Archives of physical medicine and rehabilitation
JID - 2985158R
SB  - AIM
SB  - IM
MH  - Adult
MH  - Back Pain/*physiopathology
MH  - Electromyography/*methods
MH  - Female
MH  - Humans
MH  - Male
MH  - Middle Aged
MH  - Muscles/*physiopathology
EDAT- 1986/10/01 00:00
MHDA- 1986/10/01 00:01
CRDT- 1986/10/01 00:00
PHST- 1986/10/01 00:00 [pubmed]
PHST- 1986/10/01 00:01 [medline]
PHST- 1986/10/01 00:00 [entrez]
AID - 0003-9993(86)90014-6 [pii]
PST - ppublish
SO  - Arch Phys Med Rehabil. 1986 Oct;67(10):762-5.

PMID- 3159082
OWN - NLM
STAT- MEDLINE
DCOM- 19850711
LR  - 20081121
IS  - 0036-5505 (Print)
IS  - 0036-5505 (Linking)
VI  - 17
IP  - 1
DP  - 1985
TI  - Intra-abdominal pressure and trunk muscle activity during lifting. IV. The causal
      factors of the intra-abdominal pressure rise.
PG  - 25-38
AB  - The intra-abdominal pressure (IAP) has been regarded as important for
      stabilization and relief of the lumbar spine when exposed to heavy loads, such as
      when lifting. Previous trials, however, have failed to increase the IAP by
      abdominal muscle training. Twenty healthy subjects, 20 low-back patients and 10
      weight-lifters, were tested with various breathing techniques in order to
      elucidate the causal factors of the IAP rise during lifting and the effects
      respiration. Those with high IAP and low IAP as well as those with great
      variations in IAP underwent an extended program. The intra-abdominal and
      intrathoracic pressures and the EMG of the oblique abdominal, the erector spinae 
      and--in some cases--the puborectalis muscles, were recorded. The
      transdiaphragmatic pressure was calculated both during lifting and during the
      Mueller manoeuvre. The IAP rise during lifting seems to be correlated to a good
      coordination between the muscles surrounding the abdominal cavity. Of these, the 
      diaphragm seems to be the most important for the IAP level. Closure of the
      glottis seems to help the diaphragm to maintain the IAP rise, otherwise the
      respiration type seems to be less important for the IAP during lifting.
FAU - Hemborg, B
AU  - Hemborg B
FAU - Moritz, U
AU  - Moritz U
FAU - Lowing, H
AU  - Lowing H
LA  - eng
PT  - Journal Article
PT  - Research Support, Non-U.S. Gov't
PL  - Sweden
TA  - Scand J Rehabil Med
JT  - Scandinavian journal of rehabilitation medicine
JID - 0212503
SB  - IM
SB  - S
MH  - *Abdomen
MH  - Abdominal Muscles/physiology/physiopathology
MH  - Adolescent
MH  - Adult
MH  - Back/*physiology
MH  - Back Pain/*physiopathology
MH  - Electromyography
MH  - Humans
MH  - Male
MH  - Muscles/physiology/physiopathology
MH  - *Physical Exertion
MH  - Pressure
MH  - *Respiration
OID - NASA: 85218623
EDAT- 1985/01/01 00:00
MHDA- 1985/01/01 00:01
CRDT- 1985/01/01 00:00
PHST- 1985/01/01 00:00 [pubmed]
PHST- 1985/01/01 00:01 [medline]
PHST- 1985/01/01 00:00 [entrez]
PST - ppublish
SO  - Scand J Rehabil Med. 1985;17(1):25-38.

PMID- 6373100
OWN - NLM
STAT- MEDLINE
DCOM- 19840626
LR  - 20091119
IS  - 0278-2677 (Print)
IS  - 0278-2677 (Linking)
VI  - 3
IP  - 2
DP  - 1984 Mar-Apr
TI  - Classification, mechanisms, and management of headache.
PG  - 139-52
AB  - Classification, epidemiology, pathophysiology, and therapy of migraine, cluster, 
      and muscle-contraction (tension) headaches are reviewed. Migraine headache is
      related to vasomotor changes and is often preceded or accompanied by neurologic
      symptoms, nausea, and vomiting. Ergot alkaloids are used in acute migraine
      episodes; products containing caffeine are sometimes used for synergy. Other
      agents including antiemetic and sedative drugs and a combination product
      containing isometheptene mucate , dichloralphenazone , and acetaminophen have
      been used. Methysergide is the drug of choice for migraine prophylaxis. Of all
      patients with cluster headache, 90% experience episodes that occur in series
      separated by intervals as short as one week or as long as 25 years, and the
      remaining 10% have chronic headache. Pain is unilateral, nausea and vomiting are 
      rare, and there is no aura. Pathophysiology is thought to be similar to that of
      migraine. Supportive treatment includes drug therapy to improve sleep and
      avoidance of alcohol and vasodilating agents. Aerosol ergot preparations may be
      effective for treatment of acute episodes . Prednisone has been used both as an
      abortive agent and for prophylaxis, while ergotamine, methysergide, and lithium
      have been tried prophylactically. Chronic tension headache is a constant, tight, 
      pressing, or bandlike sensation in the frontal, temporal, or occipital area that 
      occurs daily. The deep, steady ache differs from the throbbing sensation of
      vascular headache. Constant overcontraction of scalp muscles may be a cause.
      Heat, massage, and stretching are used to alleviate excess muscle contraction.
      Tension headache has been treated with analgesics, nonsteroidal anti-inflammatory
      agents, muscle relaxants, and amitriptyline. Drug treatment of headache must be
      based on headache type and tailored to individual response. Bio-feedback may be
      useful in some patients when combined with drugs.
FAU - Repschlaeger, B J
AU  - Repschlaeger BJ
FAU - McPherson, M A
AU  - McPherson MA
LA  - eng
PT  - Journal Article
PT  - Review
PL  - United States
TA  - Clin Pharm
JT  - Clinical pharmacy
JID - 8207437
SB  - IM
MH  - Biofeedback, Psychology
MH  - Cluster Headache/therapy
MH  - Electromyography
MH  - Headache/classification/diagnosis/drug
      therapy/epidemiology/etiology/physiopathology/*therapy
MH  - Humans
MH  - Migraine Disorders/drug therapy/therapy
RF  - 131
EDAT- 1984/03/01 00:00
MHDA- 1984/03/01 00:01
CRDT- 1984/03/01 00:00
PHST- 1984/03/01 00:00 [pubmed]
PHST- 1984/03/01 00:01 [medline]
PHST- 1984/03/01 00:00 [entrez]
PST - ppublish
SO  - Clin Pharm. 1984 Mar-Apr;3(2):139-52.

PMID- 6371097
OWN - NLM
STAT- MEDLINE
DCOM- 19840614
LR  - 20111117
IS  - 0002-8177 (Print)
IS  - 0002-8177 (Linking)
VI  - 108
IP  - 3
DP  - 1984 Mar
TI  - A critical evaluation of orthopedic interocclusal appliance therapy:
      effectiveness for specific symptoms.
PG  - 364-8
AB  - This paper reviews the effectiveness of occlusal splints on specific symptoms
      that are often associated with TM disorders. The research has shown the clicking 
      TMJ is sometimes helped but not cured by the traditional stabilization
      interocclusal appliance and that TMJ clicking is the least responsive to
      treatment. Questions have been raised about the need to specifically treat the
      clicking joint; more research on this issue is necessary. Painful TMJs have been 
      shown to respond to occlusal appliance therapy, but questions still exist about
      the effectiveness of interocclusal appliances for this symptom. There is little
      scientific proof available about the ability of splints to effectively slow down 
      or reverse degenerative TMJ changes that are evident on radiographs. Masticatory 
      muscle pain is by far the symptom that has the best experimental evidence to
      support occlusal splints as a highly effective method of treatment. These changes
      are probably mediated via an alteration in the patient's muscle activity
      patterns. Those patients with more severe symptoms are less likely to be helped
      with splints as a sole treatment modality. The effect of occlusal appliances in
      muscle trismus has been discussed but not effectively evaluated in the
      literature. Occlusal splints have been shown to have a distinct influence on
      improving mandibular muscle coordination. Inter-occlusal splints are a commonly
      used method of controlling attrition and adverse tooth loading, and few questions
      have been raised in the literature about this therapeutic application.
FAU - Clark, G T
AU  - Clark GT
LA  - eng
PT  - Journal Article
PT  - Review
PL  - England
TA  - J Am Dent Assoc
JT  - Journal of the American Dental Association (1939)
JID - 7503060
SB  - D
SB  - IM
MH  - Bruxism/therapy
MH  - Humans
MH  - Mandible/physiopathology
MH  - Masticatory Muscles/physiopathology
MH  - Muscular Diseases/physiopathology
MH  - Osteoarthritis/physiopathology/therapy
MH  - Pain/physiopathology
MH  - Pain Management
MH  - *Splints
MH  - Temporomandibular Joint Disorders/physiopathology/*therapy
MH  - Temporomandibular Joint Dysfunction Syndrome/physiopathology/therapy
MH  - Tooth Abrasion/therapy
RF  - 43
EDAT- 1984/03/01 00:00
MHDA- 1984/03/01 00:01
CRDT- 1984/03/01 00:00
PHST- 1984/03/01 00:00 [pubmed]
PHST- 1984/03/01 00:01 [medline]
PHST- 1984/03/01 00:00 [entrez]
AID - S0002-8177(84)83023-8 [pii]
PST - ppublish
SO  - J Am Dent Assoc. 1984 Mar;108(3):364-8.

PMID- 6585914
OWN - NLM
STAT- MEDLINE
DCOM- 19840530
LR  - 20061115
IS  - 0029-845X (Print)
IS  - 0029-845X (Linking)
VI  - 92
IP  - 1
DP  - 1984 Feb
TI  - Response of elevator activity during mastication to treatment of functional
      disorders.
PG  - 64-83
AB  - The pattern of elevator activity during mastication in temporal and masseter
      muscles of 37 patients with functional disorders and pain in the masticatory
      system was studied before and after conventional treatment and compared with a
      control group of 43 subjects. As compared to controls, patients before treatment 
      chewed with greater relative strength (percent of maximal elevator activity),
      longer relative contraction times (percent of total duration of chewing cycle)
      and stronger intermediary activity between strokes. These parameters of muscle
      coordination are proposed as quantitative estimates of "hyperactivity".
      Conventional treatment abolished pain, tenderness and other symptoms and signs
      completely in 18 patients in whom the most significant findings in the muscles
      under study were reductions in absolute and relative contraction times ascribed
      to increased stability produced by occlusal adjustment. It is suggested that
      relatively shorter pauses before treatment impaired blood flow and that their
      prolongation following treatment improved circulation. During the strong, dynamic
      contractions of mastication, masseter muscles tended to be more susceptible to
      hyperactivity than the temporal muscles.
FAU - Moller, E
AU  - Moller E
FAU - Sheikholeslam, A
AU  - Sheikholeslam A
FAU - Lous, I
AU  - Lous I
LA  - eng
PT  - Comparative Study
PT  - Journal Article
PT  - Research Support, Non-U.S. Gov't
PL  - Denmark
TA  - Scand J Dent Res
JT  - Scandinavian journal of dental research
JID - 0270023
SB  - D
SB  - IM
MH  - Dental Occlusion
MH  - Electromyography
MH  - Humans
MH  - Malocclusion/*physiopathology/therapy
MH  - *Mastication
MH  - Masticatory Muscles/*physiopathology
MH  - Muscle Contraction
MH  - Temporomandibular Joint Disorders/*physiopathology/therapy
MH  - Time Factors
EDAT- 1984/02/01 00:00
MHDA- 1984/02/01 00:01
CRDT- 1984/02/01 00:00
PHST- 1984/02/01 00:00 [pubmed]
PHST- 1984/02/01 00:01 [medline]
PHST- 1984/02/01 00:00 [entrez]
PST - ppublish
SO  - Scand J Dent Res. 1984 Feb;92(1):64-83.

PMID- 7028638
OWN - NLM
STAT- MEDLINE
DCOM- 19820109
LR  - 20041117
IS  - 0020-6539 (Print)
IS  - 0020-6539 (Linking)
VI  - 31
IP  - 3
DP  - 1981 Sep
TI  - Psychological stress in orofacial neuromuscular problems.
PG  - 202-5
AB  - Several forms of treatment for orofacial neuromuscular problems are based on the 
      hypothesis that muscle hyperactivity due to psychological stress is a key factor 
      in the aetiology. This paper reviews the evidence for this belief and describes
      the results of a study of muscular activity over a prolonged period by means of a
      portable battery powered electromyographic recording apparatus. In earlier
      studies of nocturnal masseter muscle activity ther was found a correlation
      between nocturnal bruxism and reports of stress. More recent studies covering
      activity for 24 hours per day have suggested that periods of muscle hyperactivity
      are correlated with specific daily activities but that there is great variability
      between patients. It is not yet possible to determine whether the patient's
      report of anxiety is the result or the cause of the orofacial muscular pain
      problem. It is evident that other parameters require evaluation.
FAU - Rugh, J D
AU  - Rugh JD
LA  - eng
PT  - Journal Article
PT  - Review
PL  - England
TA  - Int Dent J
JT  - International dental journal
JID - 0374714
SB  - D
SB  - IM
MH  - Electromyography
MH  - Humans
MH  - Masticatory Muscles/*physiopathology
MH  - Neuromuscular Diseases/etiology
MH  - Stress, Psychological/*complications/physiopathology
RF  - 19
EDAT- 1981/09/01 00:00
MHDA- 1981/09/01 00:01
CRDT- 1981/09/01 00:00
PHST- 1981/09/01 00:00 [pubmed]
PHST- 1981/09/01 00:01 [medline]
PHST- 1981/09/01 00:00 [entrez]
PST - ppublish
SO  - Int Dent J. 1981 Sep;31(3):202-5.

PMID- 6791019
OWN - NLM
STAT- MEDLINE
DCOM- 19811025
LR  - 20061115
IS  - 1046-9516 (Print)
IS  - 1046-9516 (Linking)
VI  - 36
DP  - 1981 May
TI  - Comparative aspects of chronic pain in the head and neck versus trunk and
      appendages: experiences of the Multidisciplinary University of North Carolina
      Pain Clinic.
PG  - 112-7
AB  - The interdisciplinary University of North Carolina Pain Clinic, in existence
      since 1973, is a coordination center for research, pre and postdoctoral and
      resident training, and clinical services. It functions primarily as a tertiary
      care center for outpatients as a component of the North Carolina Memorial
      Hospital. Inpatient consultations and therapy direction are carried out on
      request. Approximately 400 new patient visits and 1,200 consults and return
      visits are made yearly. The clinic is administered by codirectors from the
      Departments of Oral and Maxillofacial Surgery and Anesthesiology. Consultants to 
      the clinic include the disciplines of psychiatry, neurosurgery, family medicine, 
      pathology-oral pathology, dentistry, physical therapy, social work and nursing.
      Support staff includes a head nurse, half-time transcription and half-time
      general secretary and a financial technician. Facilities consist of an 8-room
      clinic dual equipped for patient care and clinical research. An adjacent
      conference room is used for research and patient presentation conferences. In
      addition to routine examining and interview rooms, a minor procedure operating
      room is equipped with resuscitation equipment, suction, oxygen, anesthesia
      machine, a physiologic monitoring system with polygraph, a cryosurgical unit and 
      a radiofrequency lesion generator. A second room is equipped for neurosensory
      studies of peripheral nerve functions including a battery of tactile-mechanical
      and thermal threshold stimuli tests, as well as nerve conduction and EMG. A
      system for psychophysical testing is available through tie-in with a computer,
      which is located in an adjacent laboratory used for data analysis and also
      subhuman primate experiments. Another room is equipped with psychophysiologic
      training equipment, particularly EMG biofeedback. A computer terminal on line to 
      the University IBM 360 is located in the Pain Clinic for use in entering
      patient-research data. A library with dictating space is available for use by
      consultants, postdoctoral trainees, and residents.
FAU - Gregg, J M
AU  - Gregg JM
FAU - Ghia, J N
AU  - Ghia JN
LA  - eng
PT  - Comparative Study
PT  - Journal Article
PL  - United States
TA  - NIDA Res Monogr
JT  - NIDA research monograph
JID - 8811762
SB  - IM
MH  - Chronic Disease
MH  - Extremities
MH  - Head
MH  - Humans
MH  - Neck
MH  - North Carolina
MH  - Outpatient Clinics, Hospital
MH  - Pain/drug therapy/*physiopathology
MH  - Referral and Consultation
MH  - Thorax
EDAT- 1981/05/01 00:00
MHDA- 1981/05/01 00:01
CRDT- 1981/05/01 00:00
PHST- 1981/05/01 00:00 [pubmed]
PHST- 1981/05/01 00:01 [medline]
PHST- 1981/05/01 00:00 [entrez]
PST - ppublish
SO  - NIDA Res Monogr. 1981 May;36:112-7.

PMID- 6444251
OWN - NLM
STAT- MEDLINE
DCOM- 19800228
LR  - 20091119
IS  - 0031-9023 (Print)
IS  - 0031-9023 (Linking)
VI  - 60
IP  - 1
DP  - 1980 Jan
TI  - Treating chronic low back pain. EMG biofeedback training during movement.
PG  - 58-63
AB  - Fifteen sessions of EMG biofeedback training to low back musculature were
      completed by a patient with chronic low back pain during a five-week interval.
      The training was provided while standing, during trunk movements, and for
      movement patterns which exacerbated pain. Specific joint ranges of motion and
      pain ratings were recorded at each session. A minitrainer worn by the patient in 
      his occupational setting was used to reinforce training. Joint ranges of motion
      increased over time while variability in integrated EMG was reduced. Subjective
      pain ratings declined after 11 of 17 sessions and remained "very low" throughout 
      a follow-up period. The patient substantially decreased intake of prescription
      drugs. Fifteen weeks after the first treatment session, the patient was still
      able to minimize variability in EMG activity for specific body positioning.
FAU - Jones, A L
AU  - Jones AL
FAU - Wolf, S L
AU  - Wolf SL
LA  - eng
PT  - Case Reports
PT  - Journal Article
PT  - Research Support, U.S. Gov't, P.H.S.
PL  - United States
TA  - Phys Ther
JT  - Physical therapy
JID - 0022623
SB  - AIM
SB  - IM
MH  - Adult
MH  - Back Pain/*therapy
MH  - *Biofeedback, Psychology
MH  - Chronic Disease
MH  - Electromyography
MH  - *Exercise Therapy
MH  - Humans
MH  - Lumbosacral Region
MH  - Male
MH  - Muscles/physiology
EDAT- 1980/01/01 00:00
MHDA- 1980/01/01 00:01
CRDT- 1980/01/01 00:00
PHST- 1980/01/01 00:00 [pubmed]
PHST- 1980/01/01 00:01 [medline]
PHST- 1980/01/01 00:00 [entrez]
PST - ppublish
SO  - Phys Ther. 1980 Jan;60(1):58-63.

PMID- 1059319
OWN - NLM
STAT- MEDLINE
DCOM- 19760110
LR  - 20131121
IS  - 0365-5237 (Print)
IS  - 0365-5237 (Linking)
VI  - 330
DP  - 1975
TI  - Lumbomuscular proprioceptive reflexes in body equilibrium.
PG  - 197-210
AB  - To evaluate the role of reflexes related to the lumbar proprioceptors in
      maintenance of body equilibrium, changes in equilibrium function of the eyes and 
      body were observed after unilateral procainization of the lumbar erector muscles.
      Observations were made on normal subjects and vertigo cases with lumbar pain
      after whiplash injury using various equilibrium tests. The results obtained were 
      as follows: (1) On unilateral procainization of the lumbar erector muscles of
      normal subjects, eye nystagmus and disturbances of the righting reflex developed.
      Simultaneously, changes in drift reactions of the lower limbs were detected by
      the stepping test. Namely, in many of the subjects examined the direction of
      stepping deviation became quite different from that before procainization, and
      stepping after procainization tended to show slight or moderate ataxic features, 
      associated with a sensation of unsteadiness. (2) When procaine was injected
      unilaterally into tender spots in the lumbar erector muscles of traumatic vertigo
      cases, spontaneous eye nystagmus and disturbances of the righting reflex
      decreased. Simultaneously, significant changes in the drift reactions of the
      lower limbs were observed in many of the cases examined. Namely, the direction of
      deviation became the opposite of that before procainization and ataxia in walking
      almost disappeared with reduction in vertigo. The following conclusions were
      drawn from these findings: (1) The effects of procaine on equilibrium of normal
      subjects are in sharp contrast to its effects on equilibrium of traumatic vertigo
      cases. Findings in the former might be due to increased imbalance between the
      activities of the right and left lumbar proprioceptors, while those in the latter
      might be due to decreased imbalance between the two. (2) These findings support
      the view that from the standpoint of body equilibrium, there are two phases of
      the proprioceptive reflex, and that Fukuda's concept of "two phases of the
      labyrinthine reflex, i.e., a stage of disturbance and a stage of coordination",
      can be applied to interpretation of the proprioceptive reflex of lumbar origin.
FAU - Hinoki, M
AU  - Hinoki M
FAU - Ushio, N
AU  - Ushio N
LA  - eng
PT  - Case Reports
PT  - Journal Article
PL  - Norway
TA  - Acta Otolaryngol Suppl
JT  - Acta oto-laryngologica. Supplementum
JID - 0370355
RN  - 4Z8Y51M438 (Procaine)
SB  - IM
MH  - Adult
MH  - Electromyography
MH  - Electronystagmography
MH  - Eye Movements/drug effects
MH  - Female
MH  - Humans
MH  - *Lumbosacral Region
MH  - Male
MH  - Middle Aged
MH  - Muscle Contraction/drug effects
MH  - Postural Balance/*drug effects
MH  - Procaine/*pharmacology/therapeutic use
MH  - Proprioception/*drug effects
MH  - Vertigo/*drug therapy/physiopathology
MH  - Vestibular Function Tests
MH  - Whiplash Injuries/physiopathology
EDAT- 1975/01/01 00:00
MHDA- 1975/01/01 00:01
CRDT- 1975/01/01 00:00
PHST- 1975/01/01 00:00 [pubmed]
PHST- 1975/01/01 00:01 [medline]
PHST- 1975/01/01 00:00 [entrez]
PST - ppublish
SO  - Acta Otolaryngol Suppl. 1975;330:197-210.

PMID- 4515794
OWN - NLM
STAT- MEDLINE
DCOM- 19730924
LR  - 20041117
IS  - 0012-1029 (Print)
IS  - 0012-1029 (Linking)
VI  - 28
IP  - 6
DP  - 1973 Jun
TI  - [Neurophysiological analysis of effects of occlusal interferences on regulation
      and coordination of masticatory musculature].
PG  - 695-704
FAU - Drechsler, F
AU  - Drechsler F
FAU - Kohno, S
AU  - Kohno S
FAU - Kuhl, W
AU  - Kuhl W
FAU - Neuhauser, B
AU  - Neuhauser B
LA  - ger
PT  - Journal Article
TT  - Neurophysiologische Analyse der Wirkungen okklusaler Interferenzen auf Regulation
      und Koordination der Kaumuskulatur.
PL  - Germany
TA  - Dtsch Zahnarztl Z
JT  - Deutsche zahnarztliche Zeitschrift
JID - 2984745R
SB  - D
SB  - IM
MH  - Adult
MH  - *Dental Occlusion, Traumatic
MH  - Electromyography
MH  - Evoked Potentials
MH  - Humans
MH  - Masticatory Muscles/*physiology
MH  - Orthodontic Appliances
MH  - Pain
MH  - Reflex, Monosynaptic
MH  - Time Factors
MH  - Trigeminal Nerve/physiology
EDAT- 1973/06/01 00:00
MHDA- 1973/06/01 00:01
CRDT- 1973/06/01 00:00
PHST- 1973/06/01 00:00 [pubmed]
PHST- 1973/06/01 00:01 [medline]
PHST- 1973/06/01 00:00 [entrez]
PST - ppublish
SO  - Dtsch Zahnarztl Z. 1973 Jun;28(6):695-704.
